# Supplementary material for: Genetic association and causal relationship between multiple modifiable risk factors and autoimmune liver disease: a two-sample mendelian randomization study
Source: J Transl Med. 2024 May 4;22:425. doi: 10.1186/s12967-024-05247-y (PMC11070123; doi:10.1186/s12967-024-05247-y)
Supplement: Supplementary file 1 — Supplementary Material 1 [file 12967_2024_5247_MOESM1_ESM.xlsx]

## Sheet: Alcoholic on AIH
Column1	SNP	effect_allele.exposure	other_allele.exposure	effect_allele.outcome	other_allele.outcome	beta.exposure	beta.outcome	eaf.exposure	eaf.outcome	remove	palindromic	ambiguous	id.outcome	chr	pos	se.outcome	samplesize.outcome	pval.outcome	outcome	originalname.outcome	outcome.deprecated	mr_keep.outcome	data_source.outcome	chr.exposure	pos.exposure	se.exposure	pval.exposure	samplesize.exposure	id.exposure	exposure	mr_keep.exposure	pval_origin.exposure	data_source.exposure	action	mr_keep	units.outcome	units.exposure	rsq.exposure	effective_n.exposure	rsq.outcome	effective_n.outcome	steiger_dir	steiger_pval	F	R2
1	rs111240159	T	C	T	C	0.139192	0.0894	0.0109	0.0116988	FALSE	FALSE	FALSE	ebi-a-GCST90018785	19	41371458	0.1791	485234	0.6176	Autoimmune hepatitis || id:ebi-a-GCST90018785	Autoimmune hepatitis	Autoimmune hepatitis || ||	TRUE	igd	19	41371458	0.0241571	8.14e-09	236736	ieu-b-25	|| id:ieu-b-25	TRUE	reported	igd	2	TRUE	NA	NA	0.000140222	236736	5.13e-07	485234	TRUE	9.09e-06	33.2001	0.000140221
2	rs11671669	A	G	A	G	-0.148958	-0.0984	0.0341	0.0372631	FALSE	FALSE	FALSE	ebi-a-GCST90018785	19	41324392	0.138	485234	0.4758	Autoimmune hepatitis || id:ebi-a-GCST90018785	Autoimmune hepatitis	Autoimmune hepatitis || ||	TRUE	igd	19	41324392	0.0152748	1.82e-22	235361	ieu-b-25	|| id:ieu-b-25	TRUE	reported	igd	2	TRUE	NA	NA	0.000403897	235361	1.05e-06	485234	TRUE	3.09e-14	95.0991	0.000403893
3	rs11725618	C	T	C	T	0.036064	-0.0901	0.287	0.25402	FALSE	FALSE	FALSE	ebi-a-GCST90018785	4	67053769	0.0543	485234	0.0966897	Autoimmune hepatitis || id:ebi-a-GCST90018785	Autoimmune hepatitis	Autoimmune hepatitis || ||	TRUE	igd	4	67053769	0.00615782	4.67e-09	250822	ieu-b-25	|| id:ieu-b-25	TRUE	reported	igd	2	TRUE	NA	NA	0.000136733	250822	5.67e-06	485234	TRUE	0.000152812	34.3	0.000136732
4	rs13141210	T	C	T	C	-0.0306543	0.0874	0.48	0.439468	FALSE	FALSE	FALSE	ebi-a-GCST90018785	4	67891641	0.0482	485234	0.0697798	Autoimmune hepatitis || id:ebi-a-GCST90018785	Autoimmune hepatitis	Autoimmune hepatitis || ||	TRUE	igd	4	67891641	0.00551458	2.77e-08	259448	ieu-b-25	|| id:ieu-b-25	TRUE	reported	igd	2	TRUE	NA	NA	0.000119086	259448	6.78e-06	485234	TRUE	0.000633736	30.9	0.000119085
5	rs147893869	G	C	G	C	-0.179825	-0.0971	0.0225	0.0236839	FALSE	TRUE	FALSE	ebi-a-GCST90018785	19	41321074	0.1633	485234	0.5521	Autoimmune hepatitis || id:ebi-a-GCST90018785	Autoimmune hepatitis	Autoimmune hepatitis || ||	TRUE	igd	19	41321074	0.0177186	3.48e-24	245042	ieu-b-25	|| id:ieu-b-25	TRUE	reported	igd	2	TRUE	NA	NA	0.000420167	245042	7.29e-07	485234	TRUE	2.23e-15	103.001	0.000420163
6	rs1579233	G	A	G	A	-0.0318201	0.0008	0.571	0.673337	FALSE	FALSE	FALSE	ebi-a-GCST90018785	16	52074530	0.0512	485234	0.9871	Autoimmune hepatitis || id:ebi-a-GCST90018785	Autoimmune hepatitis	Autoimmune hepatitis || ||	TRUE	igd	16	52074530	0.00556452	1.07e-08	259482	ieu-b-25	|| id:ieu-b-25	TRUE	reported	igd	2	TRUE	NA	NA	0.000126005	259482	5.03e-10	485234	TRUE	4.09e-06	32.7	0.000126004
7	rs2072659	G	C	G	C	-0.0652518	0.0047	0.105	0.116923	FALSE	TRUE	FALSE	ebi-a-GCST90018785	1	154548521	0.0786	485234	0.9519	Autoimmune hepatitis || id:ebi-a-GCST90018785	Autoimmune hepatitis	Autoimmune hepatitis || ||	TRUE	igd	1	154548521	0.00924651	1.71e-12	225752	ieu-b-25	|| id:ieu-b-25	TRUE	reported	igd	2	TRUE	NA	NA	0.000220549	225752	7.37e-09	485234	TRUE	6.79e-09	49.8	0.000220547
8	rs2084533	T	C	T	C	0.0336406	0.0442	0.319	0.290179	FALSE	FALSE	FALSE	ebi-a-GCST90018785	3	16872929	0.0517	485234	0.3924	Autoimmune hepatitis || id:ebi-a-GCST90018785	Autoimmune hepatitis	Autoimmune hepatitis || ||	TRUE	igd	3	16872929	0.00590094	1.22e-08	260706	ieu-b-25	|| id:ieu-b-25	TRUE	reported	igd	2	TRUE	NA	NA	0.000124647	260706	1.51e-06	485234	TRUE	4.27e-05	32.5001	0.000124646
9	rs215600	A	G	A	G	-0.0492503	0.0413	0.64	0.595832	FALSE	FALSE	FALSE	ebi-a-GCST90018785	7	32333642	0.0514	485234	0.4223	Autoimmune hepatitis || id:ebi-a-GCST90018785	Autoimmune hepatitis	Autoimmune hepatitis || ||	TRUE	igd	7	32333642	0.0057525	1.1e-17	262746	ieu-b-25	|| id:ieu-b-25	TRUE	reported	igd	2	TRUE	NA	NA	0.000278901	262746	1.33e-06	485234	TRUE	1.37e-10	73.3001	0.000278899
10	rs2273500	C	T	C	T	0.0680938	-0.0907	0.159	0.154119	FALSE	FALSE	FALSE	ebi-a-GCST90018785	20	61986949	0.0611	485234	0.1376	Autoimmune hepatitis || id:ebi-a-GCST90018785	Autoimmune hepatitis	Autoimmune hepatitis || ||	TRUE	igd	20	61986949	0.00779553	2.47e-18	252983	ieu-b-25	|| id:ieu-b-25	TRUE	reported	igd	2	TRUE	NA	NA	0.000301512	252983	4.54e-06	485234	TRUE	5.22e-10	76.2999	0.00030151
11	rs2424888	A	G	A	G	0.0334848	0.002	0.405	0.547253	FALSE	FALSE	FALSE	ebi-a-GCST90018785	20	31047533	0.05	485234	0.9676	Autoimmune hepatitis || id:ebi-a-GCST90018785	Autoimmune hepatitis	Autoimmune hepatitis || ||	TRUE	igd	20	31047533	0.00563586	2.76e-09	257430	ieu-b-25	|| id:ieu-b-25	TRUE	reported	igd	2	TRUE	NA	NA	0.000137107	257430	3.3e-09	485234	TRUE	1.76e-06	35.3	0.000137106
12	rs3025383	C	T	C	T	-0.0578394	-0.0646	0.18	0.17079	FALSE	FALSE	FALSE	ebi-a-GCST90018785	9	136502369	0.0629	485234	0.3046	Autoimmune hepatitis || id:ebi-a-GCST90018785	Autoimmune hepatitis	Autoimmune hepatitis || ||	TRUE	igd	9	136502369	0.00704521	2.22e-16	256134	ieu-b-25	|| id:ieu-b-25	TRUE	reported	igd	2	TRUE	NA	NA	0.000263076	256134	2.17e-06	485234	TRUE	1.56e-09	67.4	0.000263074
13	rs4785587	A	G	A	G	-0.0336223	0.0072	0.511	0.651298	FALSE	FALSE	FALSE	ebi-a-GCST90018785	16	89772619	0.0505	485234	0.8864	Autoimmune hepatitis || id:ebi-a-GCST90018785	Autoimmune hepatitis	Autoimmune hepatitis || ||	TRUE	igd	16	89772619	0.00553496	1.27e-09	254249	ieu-b-25	|| id:ieu-b-25	TRUE	reported	igd	2	TRUE	NA	NA	0.000145113	254249	4.19e-08	485234	TRUE	1.32e-06	36.9	0.000145112
14	rs56113850	C	T	C	T	0.107205	-0.0022	0.568	0.57289	FALSE	FALSE	FALSE	ebi-a-GCST90018785	19	41353107	0.0501	485234	0.9657	Autoimmune hepatitis || id:ebi-a-GCST90018785	Autoimmune hepatitis	Autoimmune hepatitis || ||	TRUE	igd	19	41353107	0.00560367	1.1e-81	243952	ieu-b-25	|| id:ieu-b-25	TRUE	reported	igd	2	TRUE	NA	NA	0.00149807	243952	3.97e-09	485234	TRUE	1.04e-54	366.003	0.00149806
15	rs56116178	G	A	G	A	0.0704391	-0.127	0.0848	0.0828084	FALSE	FALSE	FALSE	ebi-a-GCST90018785	9	136460224	0.1105	485234	0.2506	Autoimmune hepatitis || id:ebi-a-GCST90018785	Autoimmune hepatitis	Autoimmune hepatitis || ||	TRUE	igd	9	136460224	0.00905599	7.23e-15	257658	ieu-b-25	|| id:ieu-b-25	TRUE	reported	igd	2	TRUE	NA	NA	0.000234754	257658	2.72e-06	485234	TRUE	2.03e-08	60.5	0.000234752
16	rs57708073	G	A	G	A	-0.0513417	-0.029	0.275	0.299453	FALSE	FALSE	FALSE	ebi-a-GCST90018785	15	79066653	0.0508	485234	0.568	Autoimmune hepatitis || id:ebi-a-GCST90018785	Autoimmune hepatitis	Autoimmune hepatitis || ||	TRUE	igd	15	79066653	0.00638784	9.36e-16	249791	ieu-b-25	|| id:ieu-b-25	TRUE	reported	igd	2	TRUE	NA	NA	0.000258551	249791	6.72e-07	485234	TRUE	5.74e-10	64.6	0.000258549
17	rs58379124	C	T	C	T	0.0669394	0.0927	0.748	0.791682	FALSE	FALSE	FALSE	ebi-a-GCST90018785	8	42579203	0.0565	485234	0.1009	Autoimmune hepatitis || id:ebi-a-GCST90018785	Autoimmune hepatitis	Autoimmune hepatitis || ||	TRUE	igd	8	42579203	0.00650172	9e-25	258370	ieu-b-25	|| id:ieu-b-25	TRUE	reported	igd	2	TRUE	NA	NA	0.0004101	258370	5.55e-06	485234	TRUE	1.99e-13	106	0.000410097
18	rs632811	G	A	G	A	-0.0367137	0.0043	0.351	0.480785	FALSE	FALSE	FALSE	ebi-a-GCST90018785	15	59155050	0.0491	485234	0.9308	Autoimmune hepatitis || id:ebi-a-GCST90018785	Autoimmune hepatitis	Autoimmune hepatitis || ||	TRUE	igd	15	59155050	0.00641049	1.03e-08	214251	ieu-b-25	|| id:ieu-b-25	TRUE	reported	igd	2	TRUE	NA	NA	0.000153069	214251	1.58e-08	485234	TRUE	2.34e-06	32.8	0.000153068
19	rs73229090	A	C	A	C	0.0554895	0.0041	0.113	0.11173	FALSE	FALSE	FALSE	ebi-a-GCST90018785	8	27442127	0.0821	485234	0.9601	Autoimmune hepatitis || id:ebi-a-GCST90018785	Autoimmune hepatitis	Autoimmune hepatitis || ||	TRUE	igd	8	27442127	0.00876271	2.44e-10	255628	ieu-b-25	|| id:ieu-b-25	TRUE	reported	igd	2	TRUE	NA	NA	0.000156845	255628	5.14e-09	485234	TRUE	3.48e-07	40.1	0.000156844
20	rs7431710	A	G	A	G	-0.0349579	-0.0226	0.644	0.733857	FALSE	FALSE	FALSE	ebi-a-GCST90018785	3	48935583	0.0534	485234	0.6716	Autoimmune hepatitis || id:ebi-a-GCST90018785	Autoimmune hepatitis	Autoimmune hepatitis || ||	TRUE	igd	3	48935583	0.0058102	1.82e-09	261833	ieu-b-25	|| id:ieu-b-25	TRUE	reported	igd	2	TRUE	NA	NA	0.000138238	261833	3.69e-07	485234	TRUE	4.26e-06	36.2	0.000138237
21	rs75494138	T	C	T	C	0.0598763	0.0639	0.0618	0.063829	FALSE	FALSE	FALSE	ebi-a-GCST90018785	11	46465361	0.1153	485234	0.5797	Autoimmune hepatitis || id:ebi-a-GCST90018785	Autoimmune hepatitis	Autoimmune hepatitis || ||	TRUE	igd	11	46465361	0.0105682	1.45e-08	258399	ieu-b-25	|| id:ieu-b-25	TRUE	reported	igd	2	TRUE	NA	NA	0.000124213	258399	6.33e-07	485234	TRUE	2.14e-05	32.1002	0.000124212
22	rs790564	C	A	C	A	-0.0408927	-0.0127	0.719	0.741205	FALSE	FALSE	FALSE	ebi-a-GCST90018785	8	64604218	0.0547	485234	0.8157	Autoimmune hepatitis || id:ebi-a-GCST90018785	Autoimmune hepatitis	Autoimmune hepatitis || ||	TRUE	igd	8	64604218	0.00619302	3.97e-11	261674	ieu-b-25	|| id:ieu-b-25	TRUE	reported	igd	2	TRUE	NA	NA	0.000166593	261674	1.11e-07	485234	TRUE	2.17e-07	43.6	0.000166592
23	rs7928017	A	C	A	C	-0.0329314	-0.0362	0.413	0.360394	FALSE	FALSE	FALSE	ebi-a-GCST90018785	11	113448762	0.0513	485234	0.4804	Autoimmune hepatitis || id:ebi-a-GCST90018785	Autoimmune hepatitis	Autoimmune hepatitis || ||	TRUE	igd	11	113448762	0.00555848	3.14e-09	258763	ieu-b-25	|| id:ieu-b-25	TRUE	reported	igd	2	TRUE	NA	NA	0.000135628	258763	1.03e-06	485234	TRUE	1.25e-05	35.1001	0.000135627
24	rs79409323	C	T	C	T	-0.118594	-0.1657	0.0211	0.0305599	FALSE	FALSE	FALSE	ebi-a-GCST90018785	15	79164636	0.1367	485234	0.2252	Autoimmune hepatitis || id:ebi-a-GCST90018785	Autoimmune hepatitis	Autoimmune hepatitis || ||	TRUE	igd	15	79164636	0.0165579	8.1e-13	227338	ieu-b-25	|| id:ieu-b-25	TRUE	reported	igd	2	TRUE	NA	NA	0.000225605	227338	3.03e-06	485234	TRUE	1.74e-07	51.2997	0.000225603
25	rs7951365	C	T	C	T	0.0389511	-0.0006	0.306	0.293853	FALSE	FALSE	FALSE	ebi-a-GCST90018785	11	16377044	0.0567	485234	0.9917	Autoimmune hepatitis || id:ebi-a-GCST90018785	Autoimmune hepatitis	Autoimmune hepatitis || ||	TRUE	igd	11	16377044	0.00596781	6.63e-11	258295	ieu-b-25	|| id:ieu-b-25	TRUE	reported	igd	2	TRUE	NA	NA	0.000164902	258295	2.31e-10	485234	TRUE	1.39e-07	42.6	0.0001649
26	rs8034191	C	T	C	T	0.182567	-0.0954	0.328	0.255445	FALSE	FALSE	FALSE	ebi-a-GCST90018785	15	78806023	0.0522	485234	0.0677002	Autoimmune hepatitis || id:ebi-a-GCST90018785	Autoimmune hepatitis	Autoimmune hepatitis || ||	TRUE	igd	15	78806023	0.00588925	1e-200	255729	ieu-b-25	|| id:ieu-b-25	TRUE	reported	igd	2	TRUE	NA	NA	0.00374385	255729	6.88e-06	485234	TRUE	2.98e-127	961.003	0.00374383
27	rs806798	C	T	C	T	-0.0308507	-0.0896	0.543	0.623154	FALSE	FALSE	FALSE	ebi-a-GCST90018785	6	26214473	0.0507	485234	0.0768299	Autoimmune hepatitis || id:ebi-a-GCST90018785	Autoimmune hepatitis	Autoimmune hepatitis || ||	TRUE	igd	6	26214473	0.00553204	2.48e-08	257120	ieu-b-25	|| id:ieu-b-25	TRUE	reported	igd	2	TRUE	NA	NA	0.000120941	257120	6.44e-06	485234	TRUE	0.000523328	31.0999	0.00012094
28	rs895330	G	C	G	C	-0.0390041	-0.0892	0.206	0.184725	FALSE	TRUE	FALSE	ebi-a-GCST90018785	19	4060707	0.0659	485234	0.1756	Autoimmune hepatitis || id:ebi-a-GCST90018785	Autoimmune hepatitis	Autoimmune hepatitis || ||	TRUE	igd	19	4060707	0.00701668	2.68e-08	250059	ieu-b-25	|| id:ieu-b-25	TRUE	reported	igd	2	TRUE	NA	NA	0.000123556	250059	3.78e-06	485234	TRUE	0.000194356	30.8999	0.000123555

## Sheet: ApoA1 on AIH
Column1	SNP	effect_allele.exposure	other_allele.exposure	effect_allele.outcome	other_allele.outcome	beta.exposure	beta.outcome	eaf.exposure	eaf.outcome	remove	palindromic	ambiguous	id.outcome	chr	pos	se.outcome	samplesize.outcome	pval.outcome	outcome	originalname.outcome	outcome.deprecated	mr_keep.outcome	data_source.outcome	proxy.outcome	target_snp.outcome	proxy_snp.outcome	target_a1.outcome	target_a2.outcome	proxy_a1.outcome	proxy_a2.outcome	pos.exposure	pval.exposure	samplesize.exposure	se.exposure	chr.exposure	id.exposure	exposure	mr_keep.exposure	pval_origin.exposure	data_source.exposure	action	mr_keep
1	rs1002687	A	G	A	G	0.0453053	-0.0357	0.644777	0.691594	FALSE	FALSE	FALSE	ebi-a-GCST90018785	1	62963737	0.0517	485234	0.49	Autoimmune hepatitis || id:ebi-a-GCST90018785	Autoimmune hepatitis	Autoimmune hepatitis || ||	TRUE	igd	NA	NA	NA	NA	NA	NA	NA	62963737	1.5e-31	115078	0.00394785	1	met-d-ApoA1	|| id:met-d-ApoA1	TRUE	reported	igd	2	TRUE
2	rs10095103	C	T	C	T	-0.023292	0.0319	0.566618	0.469135	FALSE	FALSE	FALSE	ebi-a-GCST90018785	8	9226095	0.0488	485234	0.5133	Autoimmune hepatitis || id:ebi-a-GCST90018785	Autoimmune hepatitis	Autoimmune hepatitis || ||	TRUE	igd	NA	NA	NA	NA	NA	NA	NA	9226095	9.4e-11	115078	0.00383156	8	met-d-ApoA1	|| id:met-d-ApoA1	TRUE	reported	igd	2	TRUE
3	rs10184004	T	C	T	C	0.0214133	0.0411	0.4061	0.313408	FALSE	FALSE	FALSE	ebi-a-GCST90018785	2	165508389	0.0506	485234	0.416	Autoimmune hepatitis || id:ebi-a-GCST90018785	Autoimmune hepatitis	Autoimmune hepatitis || ||	TRUE	igd	NA	NA	NA	NA	NA	NA	NA	165508389	5.6e-09	115078	0.00384852	2	met-d-ApoA1	|| id:met-d-ApoA1	TRUE	reported	igd	2	TRUE
4	rs1047891	A	C	A	C	-0.0245086	-0.02	0.314995	0.275321	FALSE	FALSE	FALSE	ebi-a-GCST90018785	2	211540507	0.0519	485234	0.7002	Autoimmune hepatitis || id:ebi-a-GCST90018785	Autoimmune hepatitis	Autoimmune hepatitis || ||	TRUE	igd	NA	NA	NA	NA	NA	NA	NA	211540507	4.5e-09	115078	0.00407088	2	met-d-ApoA1	|| id:met-d-ApoA1	TRUE	reported	igd	2	TRUE
5	rs1065853	T	G	T	G	0.0912195	-0.1751	0.080584	0.0802098	FALSE	FALSE	FALSE	ebi-a-GCST90018785	19	45413233	0.1581	485234	0.2683	Autoimmune hepatitis || id:ebi-a-GCST90018785	Autoimmune hepatitis	Autoimmune hepatitis || ||	TRUE	igd	NA	NA	NA	NA	NA	NA	NA	45413233	9.3e-42	115078	0.00697406	19	met-d-ApoA1	|| id:met-d-ApoA1	TRUE	reported	igd	2	TRUE
6	rs1077835	G	A	G	A	0.119876	-0.0127	0.219721	0.30232	FALSE	FALSE	FALSE	ebi-a-GCST90018785	15	58723426	0.0542	485234	0.815	Autoimmune hepatitis || id:ebi-a-GCST90018785	Autoimmune hepatitis	Autoimmune hepatitis || ||	TRUE	igd	NA	NA	NA	NA	NA	NA	NA	58723426	1.7e-157	115078	0.00456905	15	met-d-ApoA1	|| id:met-d-ApoA1	TRUE	reported	igd	2	TRUE
7	rs11039238	C	T	C	T	-0.0373601	0.0282	0.322183	0.316471	FALSE	FALSE	FALSE	ebi-a-GCST90018785	11	47460901	0.055	485234	0.6078	Autoimmune hepatitis || id:ebi-a-GCST90018785	Autoimmune hepatitis	Autoimmune hepatitis || ||	TRUE	igd	NA	NA	NA	NA	NA	NA	NA	47460901	1.5e-20	115078	0.00403908	11	met-d-ApoA1	|| id:met-d-ApoA1	TRUE	reported	igd	2	TRUE
8	rs11071373	G	A	G	A	-0.032738	-0.0067	0.194286	0.220215	FALSE	FALSE	FALSE	ebi-a-GCST90018785	15	58646053	0.0571	485234	0.9065	Autoimmune hepatitis || id:ebi-a-GCST90018785	Autoimmune hepatitis	Autoimmune hepatitis || ||	TRUE	igd	NA	NA	NA	NA	NA	NA	NA	58646053	1.1e-11	115078	0.00481981	15	met-d-ApoA1	|| id:met-d-ApoA1	TRUE	reported	igd	2	TRUE
9	rs111929233	C	A	C	A	0.0388869	0.0183	0.123196	0.173684	FALSE	FALSE	FALSE	ebi-a-GCST90018785	12	125378409	0.0656	485234	0.7805	Autoimmune hepatitis || id:ebi-a-GCST90018785	Autoimmune hepatitis	Autoimmune hepatitis || ||	TRUE	igd	NA	NA	NA	NA	NA	NA	NA	125378409	1.1e-11	115078	0.00576304	12	met-d-ApoA1	|| id:met-d-ApoA1	TRUE	reported	igd	2	TRUE
10	rs112001035	A	G	A	G	-0.0527422	0.1011	0.059725	0.066755	FALSE	FALSE	FALSE	ebi-a-GCST90018785	17	66823805	0.0959	485234	0.2918	Autoimmune hepatitis || id:ebi-a-GCST90018785	Autoimmune hepatitis	Autoimmune hepatitis || ||	TRUE	igd	NA	NA	NA	NA	NA	NA	NA	66823805	2.8e-10	115078	0.00813	17	met-d-ApoA1	|| id:met-d-ApoA1	TRUE	reported	igd	2	TRUE
11	rs112495680	G	A	G	A	-0.0356676	0.0555	0.133419	0.100014	FALSE	FALSE	FALSE	ebi-a-GCST90018785	6	34223098	0.0733	485234	0.449	Autoimmune hepatitis || id:ebi-a-GCST90018785	Autoimmune hepatitis	Autoimmune hepatitis || ||	TRUE	igd	NA	NA	NA	NA	NA	NA	NA	34223098	1.3e-10	115078	0.00558266	6	met-d-ApoA1	|| id:met-d-ApoA1	TRUE	reported	igd	2	TRUE
12	rs114165349	C	G	C	G	-0.0949136	0.0555	0.022956	0.0274206	FALSE	TRUE	FALSE	ebi-a-GCST90018785	1	27021913	0.1407	485234	0.6934	Autoimmune hepatitis || id:ebi-a-GCST90018785	Autoimmune hepatitis	Autoimmune hepatitis || ||	TRUE	igd	NA	NA	NA	NA	NA	NA	NA	27021913	2.1e-14	115078	0.0126775	1	met-d-ApoA1	|| id:met-d-ApoA1	TRUE	reported	igd	2	TRUE
13	rs114855192	A	G	A	G	-0.126674	0.2082	0.017476	0.0132682	FALSE	FALSE	FALSE	ebi-a-GCST90018785	8	19775253	0.2966	485234	0.4829	Autoimmune hepatitis || id:ebi-a-GCST90018785	Autoimmune hepatitis	Autoimmune hepatitis || ||	TRUE	igd	NA	NA	NA	NA	NA	NA	NA	19775253	4e-20	115078	0.014453	8	met-d-ApoA1	|| id:met-d-ApoA1	TRUE	reported	igd	2	TRUE
14	rs11644475	G	A	G	A	0.0939436	-0.0407	0.028248	0.0272062	FALSE	FALSE	FALSE	ebi-a-GCST90018785	16	57007652	0.1607	485234	0.8	Autoimmune hepatitis || id:ebi-a-GCST90018785	Autoimmune hepatitis	Autoimmune hepatitis || ||	TRUE	igd	NA	NA	NA	NA	NA	NA	NA	57007652	1.7e-16	115078	0.0114944	16	met-d-ApoA1	|| id:met-d-ApoA1	TRUE	reported	igd	2	TRUE
15	rs11671872	A	G	A	G	0.0250187	0.0334	0.412466	0.316234	FALSE	FALSE	FALSE	ebi-a-GCST90018785	19	11265020	0.0503	485234	0.5064	Autoimmune hepatitis || id:ebi-a-GCST90018785	Autoimmune hepatitis	Autoimmune hepatitis || ||	TRUE	igd	NA	NA	NA	NA	NA	NA	NA	11265020	1.6e-10	115078	0.00386749	19	met-d-ApoA1	|| id:met-d-ApoA1	TRUE	reported	igd	2	TRUE
16	rs116843064	A	G	A	G	0.153883	-0.1542	0.019852	0.0217394	FALSE	FALSE	FALSE	ebi-a-GCST90018785	19	8429323	0.1609	485234	0.3379	Autoimmune hepatitis || id:ebi-a-GCST90018785	Autoimmune hepatitis	Autoimmune hepatitis || ||	TRUE	igd	NA	NA	NA	NA	NA	NA	NA	8429323	4.4e-31	115078	0.0135601	19	met-d-ApoA1	|| id:met-d-ApoA1	TRUE	reported	igd	2	TRUE
17	rs117182053	T	C	T	C	-0.071734	0.2257	0.020838	0.0200503	FALSE	FALSE	FALSE	ebi-a-GCST90018785	16	56250525	0.1823	485234	0.2157	Autoimmune hepatitis || id:ebi-a-GCST90018785	Autoimmune hepatitis	Autoimmune hepatitis || ||	TRUE	igd	NA	NA	NA	NA	NA	NA	NA	56250525	1.7e-08	115078	0.0131824	16	met-d-ApoA1	|| id:met-d-ApoA1	TRUE	reported	igd	2	TRUE
18	rs117652230	G	T	G	T	0.0741891	-0.2058	0.021793	0.0186398	FALSE	FALSE	FALSE	ebi-a-GCST90018785	15	58507602	0.2244	485234	0.359	Autoimmune hepatitis || id:ebi-a-GCST90018785	Autoimmune hepatitis	Autoimmune hepatitis || ||	TRUE	igd	NA	NA	NA	NA	NA	NA	NA	58507602	3.5e-08	115078	0.0134053	15	met-d-ApoA1	|| id:met-d-ApoA1	TRUE	reported	igd	2	TRUE
19	rs11789603	T	C	T	C	0.059128	0.0026	0.108813	0.0885888	FALSE	FALSE	FALSE	ebi-a-GCST90018785	9	107647019	0.0858	485234	0.9762	Autoimmune hepatitis || id:ebi-a-GCST90018785	Autoimmune hepatitis	Autoimmune hepatitis || ||	TRUE	igd	NA	NA	NA	NA	NA	NA	NA	107647019	2.1e-21	115078	0.00608504	9	met-d-ApoA1	|| id:met-d-ApoA1	TRUE	reported	igd	2	TRUE
20	rs12021623	C	A	C	A	0.0219367	-0.0477	0.35544	0.495249	FALSE	FALSE	FALSE	ebi-a-GCST90018785	1	66153586	0.0491	485234	0.3315	Autoimmune hepatitis || id:ebi-a-GCST90018785	Autoimmune hepatitis	Autoimmune hepatitis || ||	TRUE	igd	NA	NA	NA	NA	NA	NA	NA	66153586	1.4e-08	115078	0.00395375	1	met-d-ApoA1	|| id:met-d-ApoA1	TRUE	reported	igd	2	TRUE
21	rs12230272	G	A	G	A	-0.0258319	-0.0749	0.213282	0.262346	FALSE	FALSE	FALSE	ebi-a-GCST90018785	12	125083696	0.0553	485234	0.1755	Autoimmune hepatitis || id:ebi-a-GCST90018785	Autoimmune hepatitis	Autoimmune hepatitis || ||	TRUE	igd	NA	NA	NA	NA	NA	NA	NA	125083696	2.6e-09	115078	0.00465388	12	met-d-ApoA1	|| id:met-d-ApoA1	TRUE	reported	igd	2	TRUE
22	rs12326633	C	A	C	A	0.0622578	0.1122	0.037629	0.0368812	FALSE	FALSE	FALSE	ebi-a-GCST90018785	18	47102902	0.2321	485234	0.628901	Autoimmune hepatitis || id:ebi-a-GCST90018785	Autoimmune hepatitis	Autoimmune hepatitis || ||	TRUE	igd	NA	NA	NA	NA	NA	NA	NA	47102902	1.3e-10	115078	0.010116	18	met-d-ApoA1	|| id:met-d-ApoA1	TRUE	reported	igd	2	TRUE
23	rs12544702	C	T	C	T	0.033624	-0.0049	0.430664	0.34871	FALSE	FALSE	FALSE	ebi-a-GCST90018785	8	19941259	0.049	485234	0.9207	Autoimmune hepatitis || id:ebi-a-GCST90018785	Autoimmune hepatitis	Autoimmune hepatitis || ||	TRUE	igd	NA	NA	NA	NA	NA	NA	NA	19941259	2.4e-19	115078	0.00382193	8	met-d-ApoA1	|| id:met-d-ApoA1	TRUE	reported	igd	2	TRUE
24	rs1260326	C	T	C	T	-0.0388803	-0.0204	0.603982	0.573285	FALSE	FALSE	FALSE	ebi-a-GCST90018785	2	27730940	0.049	485234	0.6781	Autoimmune hepatitis || id:ebi-a-GCST90018785	Autoimmune hepatitis	Autoimmune hepatitis || ||	TRUE	igd	NA	NA	NA	NA	NA	NA	NA	27730940	5.7e-23	115078	0.00386321	2	met-d-ApoA1	|| id:met-d-ApoA1	TRUE	reported	igd	2	TRUE
25	rs12608026	G	T	G	T	0.0906511	0.3681	0.042401	0.0415292	FALSE	FALSE	FALSE	ebi-a-GCST90018785	18	47120499	0.2171	485234	0.0899394	Autoimmune hepatitis || id:ebi-a-GCST90018785	Autoimmune hepatitis	Autoimmune hepatitis || ||	TRUE	igd	NA	NA	NA	NA	NA	NA	NA	47120499	1.8e-22	115078	0.0094633	18	met-d-ApoA1	|| id:met-d-ApoA1	TRUE	reported	igd	2	TRUE
26	rs13107325	T	C	T	C	-0.0691371	-0.0264	0.074284	0.0581663	FALSE	FALSE	FALSE	ebi-a-GCST90018785	4	103188709	0.1378	485234	0.8483	Autoimmune hepatitis || id:ebi-a-GCST90018785	Autoimmune hepatitis	Autoimmune hepatitis || ||	TRUE	igd	NA	NA	NA	NA	NA	NA	NA	103188709	3.2e-23	115078	0.00720567	4	met-d-ApoA1	|| id:met-d-ApoA1	TRUE	reported	igd	2	TRUE
27	rs1358980	T	C	T	C	-0.0224651	-0.0287	0.482643	0.492726	FALSE	FALSE	FALSE	ebi-a-GCST90018785	6	43764551	0.0475	485234	0.5463	Autoimmune hepatitis || id:ebi-a-GCST90018785	Autoimmune hepatitis	Autoimmune hepatitis || ||	TRUE	igd	NA	NA	NA	NA	NA	NA	NA	43764551	5.5e-09	115078	0.00380706	6	met-d-ApoA1	|| id:met-d-ApoA1	TRUE	reported	igd	2	TRUE
28	rs140584594	G	A	G	A	0.0338783	-0.0948	0.730105	0.730904	FALSE	FALSE	FALSE	ebi-a-GCST90018785	1	110232983	0.0958	485234	0.322	Autoimmune hepatitis || id:ebi-a-GCST90018785	Autoimmune hepatitis	Autoimmune hepatitis || ||	TRUE	igd	NA	NA	NA	NA	NA	NA	NA	110232983	7.1e-16	115078	0.00423198	1	met-d-ApoA1	|| id:met-d-ApoA1	TRUE	reported	igd	2	TRUE
29	rs141936239	C	T	C	T	-0.0433623	-0.1772	0.109495	0.124138	FALSE	FALSE	FALSE	ebi-a-GCST90018785	11	117005627	0.2387	485234	0.4577	Autoimmune hepatitis || id:ebi-a-GCST90018785	Autoimmune hepatitis	Autoimmune hepatitis || ||	TRUE	igd	NA	NA	NA	NA	NA	NA	NA	117005627	1e-10	115078	0.00683853	11	met-d-ApoA1	|| id:met-d-ApoA1	TRUE	reported	igd	2	TRUE
30	rs144018203	C	G	C	G	-0.115595	-0.5705	0.010654	0.00891079	FALSE	TRUE	FALSE	ebi-a-GCST90018785	11	116916060	0.3304	485234	0.0842306	Autoimmune hepatitis || id:ebi-a-GCST90018785	Autoimmune hepatitis	Autoimmune hepatitis || ||	TRUE	igd	NA	NA	NA	NA	NA	NA	NA	116916060	3.5e-09	115078	0.0191313	11	met-d-ApoA1	|| id:met-d-ApoA1	TRUE	reported	igd	2	TRUE
31	rs15285	T	C	T	C	0.0818847	-0.0515	0.286536	0.253794	FALSE	FALSE	FALSE	ebi-a-GCST90018785	8	19824667	0.054	485234	0.3403	Autoimmune hepatitis || id:ebi-a-GCST90018785	Autoimmune hepatitis	Autoimmune hepatitis || ||	TRUE	igd	NA	NA	NA	NA	NA	NA	NA	19824667	8.6e-87	115078	0.00418142	8	met-d-ApoA1	|| id:met-d-ApoA1	TRUE	reported	igd	2	TRUE
32	rs1545614	C	A	C	A	-0.0283389	-0.0339	0.717209	0.759377	FALSE	FALSE	FALSE	ebi-a-GCST90018785	16	57154547	0.0529	485234	0.5217	Autoimmune hepatitis || id:ebi-a-GCST90018785	Autoimmune hepatitis	Autoimmune hepatitis || ||	TRUE	igd	NA	NA	NA	NA	NA	NA	NA	57154547	3.8e-12	115078	0.00422504	16	met-d-ApoA1	|| id:met-d-ApoA1	TRUE	reported	igd	2	TRUE
33	rs1645779	C	T	C	T	0.0268474	-0.0152	0.308578	0.323346	FALSE	FALSE	FALSE	ebi-a-GCST90018785	19	54828695	0.0531	485234	0.774399	Autoimmune hepatitis || id:ebi-a-GCST90018785	Autoimmune hepatitis	Autoimmune hepatitis || ||	TRUE	igd	TRUE	rs1645779	rs915106	C	T	A	C	54828658	3.2e-12	115078	0.00415312	19	met-d-ApoA1	|| id:met-d-ApoA1	TRUE	reported	igd	2	TRUE
34	rs174574	C	A	C	A	0.0418613	-0.0427	0.649404	0.62419	FALSE	FALSE	FALSE	ebi-a-GCST90018785	11	61600342	0.0485	485234	0.3784	Autoimmune hepatitis || id:ebi-a-GCST90018785	Autoimmune hepatitis	Autoimmune hepatitis || ||	TRUE	igd	NA	NA	NA	NA	NA	NA	NA	61600342	3.2e-28	115078	0.00395357	11	met-d-ApoA1	|| id:met-d-ApoA1	TRUE	reported	igd	2	TRUE
35	rs17696736	G	A	G	A	-0.018647	0.1318	0.430239	0.419719	FALSE	FALSE	FALSE	ebi-a-GCST90018785	12	112486818	0.0505	485234	0.00907695	Autoimmune hepatitis || id:ebi-a-GCST90018785	Autoimmune hepatitis	Autoimmune hepatitis || ||	TRUE	igd	NA	NA	NA	NA	NA	NA	NA	112486818	4.9e-08	115078	0.003821	12	met-d-ApoA1	|| id:met-d-ApoA1	TRUE	reported	igd	2	TRUE
36	rs1779823	T	G	T	G	-0.0260838	0.0248	0.333955	0.302783	FALSE	FALSE	FALSE	ebi-a-GCST90018785	1	182171957	0.0522	485234	0.6342	Autoimmune hepatitis || id:ebi-a-GCST90018785	Autoimmune hepatitis	Autoimmune hepatitis || ||	TRUE	igd	NA	NA	NA	NA	NA	NA	NA	182171957	2.4e-11	115078	0.00400356	1	met-d-ApoA1	|| id:met-d-ApoA1	TRUE	reported	igd	2	TRUE
37	rs1800961	T	C	T	C	-0.12264	0.1751	0.030197	0.0287954	FALSE	FALSE	FALSE	ebi-a-GCST90018785	20	43042364	0.1241	485234	0.1584	Autoimmune hepatitis || id:ebi-a-GCST90018785	Autoimmune hepatitis	Autoimmune hepatitis || ||	TRUE	igd	NA	NA	NA	NA	NA	NA	NA	43042364	3.4e-28	115078	0.0110415	20	met-d-ApoA1	|| id:met-d-ApoA1	TRUE	reported	igd	2	TRUE
38	rs190118115	T	C	T	C	-0.18986	0.5369	0.018827	0.0193923	FALSE	FALSE	FALSE	ebi-a-GCST90018785	8	19793581	0.3173	485234	0.0906505	Autoimmune hepatitis || id:ebi-a-GCST90018785	Autoimmune hepatitis	Autoimmune hepatitis || ||	TRUE	igd	NA	NA	NA	NA	NA	NA	NA	19793581	7.5e-42	115078	0.0142403	8	met-d-ApoA1	|| id:met-d-ApoA1	TRUE	reported	igd	2	TRUE
39	rs199705602	G	A	G	A	0.0214119	-0.006	0.47813	0.47524	FALSE	FALSE	FALSE	ebi-a-GCST90018785	6	32606584	0.0871	485234	0.945	Autoimmune hepatitis || id:ebi-a-GCST90018785	Autoimmune hepatitis	Autoimmune hepatitis || ||	TRUE	igd	NA	NA	NA	NA	NA	NA	NA	32606584	2.5e-08	115078	0.00384075	6	met-d-ApoA1	|| id:met-d-ApoA1	TRUE	reported	igd	2	TRUE
40	rs2062545	A	G	A	G	-0.0548224	-0.0283	0.952322	0.958113	FALSE	FALSE	FALSE	ebi-a-GCST90018785	16	56704125	0.1392	485234	0.8391	Autoimmune hepatitis || id:ebi-a-GCST90018785	Autoimmune hepatitis	Autoimmune hepatitis || ||	TRUE	igd	NA	NA	NA	NA	NA	NA	NA	56704125	3.3e-10	115078	0.00888659	16	met-d-ApoA1	|| id:met-d-ApoA1	TRUE	reported	igd	2	TRUE
41	rs2176040	G	A	G	A	-0.0294126	-0.0344	0.646743	0.713887	FALSE	FALSE	FALSE	ebi-a-GCST90018785	2	227092802	0.0508	485234	0.4984	Autoimmune hepatitis || id:ebi-a-GCST90018785	Autoimmune hepatitis	Autoimmune hepatitis || ||	TRUE	igd	NA	NA	NA	NA	NA	NA	NA	227092802	1.6e-15	115078	0.00394465	2	met-d-ApoA1	|| id:met-d-ApoA1	TRUE	reported	igd	2	TRUE
42	rs2236252	T	C	T	C	-0.0307677	0.0416	0.167034	0.257357	FALSE	FALSE	FALSE	ebi-a-GCST90018785	20	17597531	0.0629	485234	0.5083	Autoimmune hepatitis || id:ebi-a-GCST90018785	Autoimmune hepatitis	Autoimmune hepatitis || ||	TRUE	igd	NA	NA	NA	NA	NA	NA	NA	17597531	3.7e-10	115078	0.00506121	20	met-d-ApoA1	|| id:met-d-ApoA1	TRUE	reported	igd	2	TRUE
43	rs2245793	C	T	C	T	0.0511135	0.0763	0.901792	0.90502	FALSE	FALSE	FALSE	ebi-a-GCST90018785	9	107563603	0.0862	485234	0.3762	Autoimmune hepatitis || id:ebi-a-GCST90018785	Autoimmune hepatitis	Autoimmune hepatitis || ||	TRUE	igd	NA	NA	NA	NA	NA	NA	NA	107563603	3.8e-17	115078	0.00634496	9	met-d-ApoA1	|| id:met-d-ApoA1	TRUE	reported	igd	2	TRUE
44	rs2292318	T	C	T	C	0.0317849	0.102	0.121138	0.131945	FALSE	FALSE	FALSE	ebi-a-GCST90018785	16	67985706	0.0675	485234	0.131	Autoimmune hepatitis || id:ebi-a-GCST90018785	Autoimmune hepatitis	Autoimmune hepatitis || ||	TRUE	igd	NA	NA	NA	NA	NA	NA	NA	67985706	1.5e-08	115078	0.00578313	16	met-d-ApoA1	|| id:met-d-ApoA1	TRUE	reported	igd	2	TRUE
45	rs2298428	T	C	T	C	-0.0407307	0.0475	0.182554	0.24839	FALSE	FALSE	FALSE	ebi-a-GCST90018785	22	21982892	0.0541	485234	0.38	Autoimmune hepatitis || id:ebi-a-GCST90018785	Autoimmune hepatitis	Autoimmune hepatitis || ||	TRUE	igd	NA	NA	NA	NA	NA	NA	NA	21982892	2e-17	115078	0.00489623	22	met-d-ApoA1	|| id:met-d-ApoA1	TRUE	reported	igd	2	TRUE
46	rs235314	T	C	T	C	-0.0208265	0.0169	0.532685	0.479655	FALSE	FALSE	FALSE	ebi-a-GCST90018785	21	46271452	0.0475	485234	0.722301	Autoimmune hepatitis || id:ebi-a-GCST90018785	Autoimmune hepatitis	Autoimmune hepatitis || ||	TRUE	igd	NA	NA	NA	NA	NA	NA	NA	46271452	4.8e-08	115078	0.00378849	21	met-d-ApoA1	|| id:met-d-ApoA1	TRUE	reported	igd	2	TRUE
47	rs2494748	T	C	T	C	-0.0222741	0.1018	0.616244	0.527853	FALSE	FALSE	FALSE	ebi-a-GCST90018785	14	105258892	0.0495	485234	0.0397402	Autoimmune hepatitis || id:ebi-a-GCST90018785	Autoimmune hepatitis	Autoimmune hepatitis || ||	TRUE	igd	NA	NA	NA	NA	NA	NA	NA	105258892	1.8e-09	115078	0.00389388	14	met-d-ApoA1	|| id:met-d-ApoA1	TRUE	reported	igd	2	TRUE
48	rs261290	C	T	C	T	-0.112729	0.046	0.654642	0.624432	FALSE	FALSE	FALSE	ebi-a-GCST90018785	15	58678720	0.0489	485234	0.3464	Autoimmune hepatitis || id:ebi-a-GCST90018785	Autoimmune hepatitis	Autoimmune hepatitis || ||	TRUE	igd	NA	NA	NA	NA	NA	NA	NA	58678720	4.2e-182	115078	0.00398135	15	met-d-ApoA1	|| id:met-d-ApoA1	TRUE	reported	igd	2	TRUE
49	rs2642438	G	A	G	A	0.0356997	-0.0303	0.703836	0.734812	FALSE	FALSE	FALSE	ebi-a-GCST90018785	1	220970028	0.053	485234	0.5679	Autoimmune hepatitis || id:ebi-a-GCST90018785	Autoimmune hepatitis	Autoimmune hepatitis || ||	TRUE	igd	NA	NA	NA	NA	NA	NA	NA	220970028	8.3e-19	115078	0.00413949	1	met-d-ApoA1	|| id:met-d-ApoA1	TRUE	reported	igd	2	TRUE
50	rs267738	G	T	G	T	0.0337148	-0.1185	0.219647	0.170069	FALSE	FALSE	FALSE	ebi-a-GCST90018785	1	150940625	0.0612	485234	0.0526696	Autoimmune hepatitis || id:ebi-a-GCST90018785	Autoimmune hepatitis	Autoimmune hepatitis || ||	TRUE	igd	NA	NA	NA	NA	NA	NA	NA	150940625	1.2e-14	115078	0.00456104	1	met-d-ApoA1	|| id:met-d-ApoA1	TRUE	reported	igd	2	TRUE
52	rs2740488	C	A	C	A	-0.0501257	-0.1184	0.265313	0.254657	FALSE	FALSE	FALSE	ebi-a-GCST90018785	9	107661742	0.0568	485234	0.03724	Autoimmune hepatitis || id:ebi-a-GCST90018785	Autoimmune hepatitis	Autoimmune hepatitis || ||	TRUE	igd	NA	NA	NA	NA	NA	NA	NA	107661742	1.1e-32	115078	0.00429275	9	met-d-ApoA1	|| id:met-d-ApoA1	TRUE	reported	igd	2	TRUE
53	rs2792735	A	G	A	G	-0.0403616	0.0654	0.720334	0.724422	FALSE	FALSE	FALSE	ebi-a-GCST90018785	10	113921825	0.0514	485234	0.2032	Autoimmune hepatitis || id:ebi-a-GCST90018785	Autoimmune hepatitis	Autoimmune hepatitis || ||	TRUE	igd	NA	NA	NA	NA	NA	NA	NA	113921825	5.9e-23	115078	0.00421006	10	met-d-ApoA1	|| id:met-d-ApoA1	TRUE	reported	igd	2	TRUE
54	rs28690720	G	T	G	T	-0.0760537	-0.0423	0.137485	0.128006	FALSE	FALSE	FALSE	ebi-a-GCST90018785	15	58573833	0.0734	485234	0.5644	Autoimmune hepatitis || id:ebi-a-GCST90018785	Autoimmune hepatitis	Autoimmune hepatitis || ||	TRUE	igd	NA	NA	NA	NA	NA	NA	NA	58573833	1.5e-46	115078	0.00552739	15	met-d-ApoA1	|| id:met-d-ApoA1	TRUE	reported	igd	2	TRUE
55	rs2925979	C	T	C	T	0.0299799	-0.0336	0.69893	0.686063	FALSE	FALSE	FALSE	ebi-a-GCST90018785	16	81534790	0.0508	485234	0.5082	Autoimmune hepatitis || id:ebi-a-GCST90018785	Autoimmune hepatitis	Autoimmune hepatitis || ||	TRUE	igd	NA	NA	NA	NA	NA	NA	NA	81534790	1.4e-14	115078	0.00410879	16	met-d-ApoA1	|| id:met-d-ApoA1	TRUE	reported	igd	2	TRUE
56	rs34003087	T	C	T	C	0.0578291	0.0647	0.053661	0.0501047	FALSE	FALSE	FALSE	ebi-a-GCST90018785	11	116663596	0.1045	485234	0.5359	Autoimmune hepatitis || id:ebi-a-GCST90018785	Autoimmune hepatitis	Autoimmune hepatitis || ||	TRUE	igd	NA	NA	NA	NA	NA	NA	NA	116663596	1.9e-12	115078	0.00839136	11	met-d-ApoA1	|| id:met-d-ApoA1	TRUE	reported	igd	2	TRUE
57	rs34707604	C	T	C	T	0.0250394	-0.0761	0.258517	0.260724	FALSE	FALSE	FALSE	ebi-a-GCST90018785	4	69491456	0.0582	485234	0.1913	Autoimmune hepatitis || id:ebi-a-GCST90018785	Autoimmune hepatitis	Autoimmune hepatitis || ||	TRUE	igd	NA	NA	NA	NA	NA	NA	NA	69491456	5.4e-09	115078	0.0045639	4	met-d-ApoA1	|| id:met-d-ApoA1	TRUE	reported	igd	2	TRUE
58	rs36057735	G	C	G	C	-0.0356608	0.3485	0.199037	0.157895	FALSE	TRUE	FALSE	ebi-a-GCST90018785	6	31319923	0.0673	485234	2.2e-07	Autoimmune hepatitis || id:ebi-a-GCST90018785	Autoimmune hepatitis	Autoimmune hepatitis || ||	TRUE	igd	NA	NA	NA	NA	NA	NA	NA	31319923	5e-14	115078	0.00473558	6	met-d-ApoA1	|| id:met-d-ApoA1	TRUE	reported	igd	2	TRUE
59	rs375054	C	T	C	T	-0.0416687	-0.0155	0.922714	0.924763	FALSE	FALSE	FALSE	ebi-a-GCST90018785	16	56578386	0.0902	485234	0.8633	Autoimmune hepatitis || id:ebi-a-GCST90018785	Autoimmune hepatitis	Autoimmune hepatitis || ||	TRUE	igd	NA	NA	NA	NA	NA	NA	NA	56578386	2.2e-09	115078	0.00706926	16	met-d-ApoA1	|| id:met-d-ApoA1	TRUE	reported	igd	2	TRUE
60	rs3768321	T	G	T	G	-0.0407124	0.1223	0.19653	0.179344	FALSE	FALSE	FALSE	ebi-a-GCST90018785	1	40035928	0.0625	485234	0.0505301	Autoimmune hepatitis || id:ebi-a-GCST90018785	Autoimmune hepatitis	Autoimmune hepatitis || ||	TRUE	igd	NA	NA	NA	NA	NA	NA	NA	40035928	7e-19	115078	0.00476389	1	met-d-ApoA1	|| id:met-d-ApoA1	TRUE	reported	igd	2	TRUE
61	rs3922628	A	T	A	T	0.0261876	0.0474	0.210486	0.297687	FALSE	TRUE	FALSE	ebi-a-GCST90018785	12	123209295	0.0567	485234	0.4029	Autoimmune hepatitis || id:ebi-a-GCST90018785	Autoimmune hepatitis	Autoimmune hepatitis || ||	TRUE	igd	NA	NA	NA	NA	NA	NA	NA	123209295	9.8e-09	115078	0.00465889	12	met-d-ApoA1	|| id:met-d-ApoA1	TRUE	reported	igd	2	TRUE
62	rs4149307	T	C	T	C	0.0511266	0.0386	0.155371	0.283123	FALSE	FALSE	FALSE	ebi-a-GCST90018785	9	107589744	0.0684	485234	0.5727	Autoimmune hepatitis || id:ebi-a-GCST90018785	Autoimmune hepatitis	Autoimmune hepatitis || ||	TRUE	igd	NA	NA	NA	NA	NA	NA	NA	107589744	4e-24	115078	0.00519838	9	met-d-ApoA1	|| id:met-d-ApoA1	TRUE	reported	igd	2	TRUE
63	rs4239651	C	T	C	T	0.0364361	-0.1142	0.794244	0.763201	FALSE	FALSE	FALSE	ebi-a-GCST90018785	20	46340596	0.0892	485234	0.2005	Autoimmune hepatitis || id:ebi-a-GCST90018785	Autoimmune hepatitis	Autoimmune hepatitis || ||	TRUE	igd	NA	NA	NA	NA	NA	NA	NA	46340596	6.1e-16	115078	0.00467909	20	met-d-ApoA1	|| id:met-d-ApoA1	TRUE	reported	igd	2	TRUE
64	rs4240624	A	G	A	G	0.10037	0.0585	0.909226	0.918563	FALSE	FALSE	FALSE	ebi-a-GCST90018785	8	9184231	0.0747	485234	0.4336	Autoimmune hepatitis || id:ebi-a-GCST90018785	Autoimmune hepatitis	Autoimmune hepatitis || ||	TRUE	igd	NA	NA	NA	NA	NA	NA	NA	9184231	4e-53	115078	0.00658273	8	met-d-ApoA1	|| id:met-d-ApoA1	TRUE	reported	igd	2	TRUE
65	rs4285809	T	C	T	C	-0.0344494	-0.0877	0.187451	0.205524	FALSE	FALSE	FALSE	ebi-a-GCST90018785	10	114002027	0.061	485234	0.1505	Autoimmune hepatitis || id:ebi-a-GCST90018785	Autoimmune hepatitis	Autoimmune hepatitis || ||	TRUE	igd	NA	NA	NA	NA	NA	NA	NA	114002027	2e-12	115078	0.00484548	10	met-d-ApoA1	|| id:met-d-ApoA1	TRUE	reported	igd	2	TRUE
66	rs4743765	A	T	A	T	-0.0308049	-0.028	0.113286	0.145988	FALSE	TRUE	FALSE	ebi-a-GCST90018785	9	107699368	0.0742	485234	0.7057	Autoimmune hepatitis || id:ebi-a-GCST90018785	Autoimmune hepatitis	Autoimmune hepatitis || ||	TRUE	igd	NA	NA	NA	NA	NA	NA	NA	107699368	2e-08	115078	0.00598259	9	met-d-ApoA1	|| id:met-d-ApoA1	TRUE	reported	igd	2	TRUE
67	rs4803759	C	T	C	T	-0.0239238	-0.0488	0.697865	0.676083	FALSE	FALSE	FALSE	ebi-a-GCST90018785	19	45327459	0.0523	485234	0.3505	Autoimmune hepatitis || id:ebi-a-GCST90018785	Autoimmune hepatitis	Autoimmune hepatitis || ||	TRUE	igd	NA	NA	NA	NA	NA	NA	NA	45327459	6.5e-09	115078	0.0041229	19	met-d-ApoA1	|| id:met-d-ApoA1	TRUE	reported	igd	2	TRUE
68	rs4846921	A	G	A	G	0.047154	0.0662	0.613228	0.514607	FALSE	FALSE	FALSE	ebi-a-GCST90018785	1	230304352	0.0484	485234	0.172	Autoimmune hepatitis || id:ebi-a-GCST90018785	Autoimmune hepatitis	Autoimmune hepatitis || ||	TRUE	igd	NA	NA	NA	NA	NA	NA	NA	230304352	2.7e-35	115078	0.00387732	1	met-d-ApoA1	|| id:met-d-ApoA1	TRUE	reported	igd	2	TRUE
69	rs4969141	T	C	T	C	0.0209724	0.0496	0.489523	0.500929	FALSE	FALSE	FALSE	ebi-a-GCST90018785	17	76391653	0.0482	485234	0.3031	Autoimmune hepatitis || id:ebi-a-GCST90018785	Autoimmune hepatitis	Autoimmune hepatitis || ||	TRUE	igd	NA	NA	NA	NA	NA	NA	NA	76391653	2.2e-08	115078	0.00379237	17	met-d-ApoA1	|| id:met-d-ApoA1	TRUE	reported	igd	2	TRUE
70	rs4986970	T	A	T	A	-0.0738551	-0.1857	0.033916	0.0331469	FALSE	TRUE	FALSE	ebi-a-GCST90018785	16	67976320	0.1433	485234	0.195	Autoimmune hepatitis || id:ebi-a-GCST90018785	Autoimmune hepatitis	Autoimmune hepatitis || ||	TRUE	igd	NA	NA	NA	NA	NA	NA	NA	67976320	3.1e-13	115078	0.0104562	16	met-d-ApoA1	|| id:met-d-ApoA1	TRUE	reported	igd	2	TRUE
71	rs5167	G	T	G	T	0.0487641	-0.0644	0.352265	0.39546	FALSE	FALSE	FALSE	ebi-a-GCST90018785	19	45448465	0.0486	485234	0.1847	Autoimmune hepatitis || id:ebi-a-GCST90018785	Autoimmune hepatitis	Autoimmune hepatitis || ||	TRUE	igd	NA	NA	NA	NA	NA	NA	NA	45448465	2.8e-35	115078	0.00395267	19	met-d-ApoA1	|| id:met-d-ApoA1	TRUE	reported	igd	2	TRUE
72	rs559355	T	A	T	A	-0.0629938	0.0033	0.157985	0.211977	FALSE	TRUE	FALSE	ebi-a-GCST90018785	11	75451281	0.0579	485234	0.9549	Autoimmune hepatitis || id:ebi-a-GCST90018785	Autoimmune hepatitis	Autoimmune hepatitis || ||	TRUE	igd	NA	NA	NA	NA	NA	NA	NA	75451281	6.6e-34	115078	0.00519717	11	met-d-ApoA1	|| id:met-d-ApoA1	TRUE	reported	igd	2	TRUE
73	rs572301360	A	G	A	G	-0.0264816	0.0785	0.252719	0.252838	FALSE	FALSE	FALSE	ebi-a-GCST90018785	7	1078563	0.1008	485234	0.4364	Autoimmune hepatitis || id:ebi-a-GCST90018785	Autoimmune hepatitis	Autoimmune hepatitis || ||	TRUE	igd	NA	NA	NA	NA	NA	NA	NA	1078563	5.2e-09	115078	0.00444083	7	met-d-ApoA1	|| id:met-d-ApoA1	TRUE	reported	igd	2	TRUE
74	rs583104	T	G	T	G	-0.0282516	0.0204	0.773381	0.813449	FALSE	FALSE	FALSE	ebi-a-GCST90018785	1	109821307	0.0585	485234	0.726999	Autoimmune hepatitis || id:ebi-a-GCST90018785	Autoimmune hepatitis	Autoimmune hepatitis || ||	TRUE	igd	NA	NA	NA	NA	NA	NA	NA	109821307	1.1e-10	115078	0.00450847	1	met-d-ApoA1	|| id:met-d-ApoA1	TRUE	reported	igd	2	TRUE
75	rs5880	C	G	C	G	-0.19778	-0.0551	0.054989	0.0477078	FALSE	TRUE	FALSE	ebi-a-GCST90018785	16	57015091	0.1347	485234	0.6827	Autoimmune hepatitis || id:ebi-a-GCST90018785	Autoimmune hepatitis	Autoimmune hepatitis || ||	TRUE	igd	NA	NA	NA	NA	NA	NA	NA	57015091	5e-130	115078	0.00825418	16	met-d-ApoA1	|| id:met-d-ApoA1	TRUE	reported	igd	2	TRUE
76	rs6012281	A	G	A	G	-0.0254031	0.0855	0.256218	0.441486	FALSE	FALSE	FALSE	ebi-a-GCST90018785	20	46455304	0.0524	485234	0.1026	Autoimmune hepatitis || id:ebi-a-GCST90018785	Autoimmune hepatitis	Autoimmune hepatitis || ||	TRUE	igd	NA	NA	NA	NA	NA	NA	NA	46455304	1.3e-08	115078	0.00450778	20	met-d-ApoA1	|| id:met-d-ApoA1	TRUE	reported	igd	2	TRUE
77	rs61766062	T	C	T	C	-0.0358475	-0.0984	0.133832	0.118125	FALSE	FALSE	FALSE	ebi-a-GCST90018785	18	47093444	0.0851	485234	0.2477	Autoimmune hepatitis || id:ebi-a-GCST90018785	Autoimmune hepatitis	Autoimmune hepatitis || ||	TRUE	igd	NA	NA	NA	NA	NA	NA	NA	47093444	8.6e-11	115078	0.00558296	18	met-d-ApoA1	|| id:met-d-ApoA1	TRUE	reported	igd	2	TRUE
78	rs61854123	A	G	A	G	0.032354	0.051	0.242667	0.201614	FALSE	FALSE	FALSE	ebi-a-GCST90018785	10	46065451	0.0553	485234	0.3572	Autoimmune hepatitis || id:ebi-a-GCST90018785	Autoimmune hepatitis	Autoimmune hepatitis || ||	TRUE	igd	NA	NA	NA	NA	NA	NA	NA	46065451	2.1e-13	115078	0.00442972	10	met-d-ApoA1	|| id:met-d-ApoA1	TRUE	reported	igd	2	TRUE
79	rs61941676	A	C	A	C	-0.0553923	0.1216	0.127214	0.133534	FALSE	FALSE	FALSE	ebi-a-GCST90018785	12	125324798	0.0724	485234	0.092841	Autoimmune hepatitis || id:ebi-a-GCST90018785	Autoimmune hepatitis	Autoimmune hepatitis || ||	TRUE	igd	NA	NA	NA	NA	NA	NA	NA	125324798	7.4e-22	115078	0.00581321	12	met-d-ApoA1	|| id:met-d-ApoA1	TRUE	reported	igd	2	TRUE
80	rs625145	T	A	T	A	0.0738089	0.055	0.188126	0.192557	FALSE	TRUE	FALSE	ebi-a-GCST90018785	11	116727936	0.0592	485234	0.3528	Autoimmune hepatitis || id:ebi-a-GCST90018785	Autoimmune hepatitis	Autoimmune hepatitis || ||	TRUE	igd	NA	NA	NA	NA	NA	NA	NA	116727936	4.8e-56	115078	0.00483169	11	met-d-ApoA1	|| id:met-d-ApoA1	TRUE	reported	igd	2	TRUE
81	rs6606717	C	A	C	A	0.0305316	0.0489	0.523163	0.49692	FALSE	FALSE	FALSE	ebi-a-GCST90018785	12	109873227	0.0474	485234	0.3023	Autoimmune hepatitis || id:ebi-a-GCST90018785	Autoimmune hepatitis	Autoimmune hepatitis || ||	TRUE	igd	NA	NA	NA	NA	NA	NA	NA	109873227	2.7e-16	115078	0.00377624	12	met-d-ApoA1	|| id:met-d-ApoA1	TRUE	reported	igd	2	TRUE
82	rs66781087	A	G	A	G	0.0373853	-0.0008	0.496909	0.45706	FALSE	FALSE	FALSE	ebi-a-GCST90018785	18	47212159	0.0477	485234	0.987	Autoimmune hepatitis || id:ebi-a-GCST90018785	Autoimmune hepatitis	Autoimmune hepatitis || ||	TRUE	igd	NA	NA	NA	NA	NA	NA	NA	47212159	9.4e-24	115078	0.00380619	18	met-d-ApoA1	|| id:met-d-ApoA1	TRUE	reported	igd	2	TRUE
83	rs676210	A	G	A	G	0.0563524	-0.0256	0.205765	0.352125	FALSE	FALSE	FALSE	ebi-a-GCST90018785	2	21231524	0.0548	485234	0.6404	Autoimmune hepatitis || id:ebi-a-GCST90018785	Autoimmune hepatitis	Autoimmune hepatitis || ||	TRUE	igd	NA	NA	NA	NA	NA	NA	NA	21231524	8.2e-33	115078	0.0046608	2	met-d-ApoA1	|| id:met-d-ApoA1	TRUE	reported	igd	2	TRUE
84	rs686030	A	C	A	C	0.0439629	0.162	0.859547	0.891926	FALSE	FALSE	FALSE	ebi-a-GCST90018785	9	15304782	0.0741	485234	0.0287899	Autoimmune hepatitis || id:ebi-a-GCST90018785	Autoimmune hepatitis	Autoimmune hepatitis || ||	TRUE	igd	NA	NA	NA	NA	NA	NA	NA	15304782	2e-16	115078	0.00544348	9	met-d-ApoA1	|| id:met-d-ApoA1	TRUE	reported	igd	2	TRUE
85	rs7133378	A	G	A	G	0.030399	0.0199	0.319792	0.270317	FALSE	FALSE	FALSE	ebi-a-GCST90018785	12	124409502	0.053	485234	0.7067	Autoimmune hepatitis || id:ebi-a-GCST90018785	Autoimmune hepatitis	Autoimmune hepatitis || ||	TRUE	igd	NA	NA	NA	NA	NA	NA	NA	124409502	7.7e-15	115078	0.00405347	12	met-d-ApoA1	|| id:met-d-ApoA1	TRUE	reported	igd	2	TRUE
86	rs7139079	A	G	A	G	-0.0214562	-0.0156	0.592534	0.525307	FALSE	FALSE	FALSE	ebi-a-GCST90018785	12	121415293	0.0481	485234	0.7449	Autoimmune hepatitis || id:ebi-a-GCST90018785	Autoimmune hepatitis	Autoimmune hepatitis || ||	TRUE	igd	NA	NA	NA	NA	NA	NA	NA	121415293	2.4e-08	115078	0.00385607	12	met-d-ApoA1	|| id:met-d-ApoA1	TRUE	reported	igd	2	TRUE
87	rs7256200	T	G	T	G	-0.0612538	-0.0344	0.127572	0.123746	FALSE	FALSE	FALSE	ebi-a-GCST90018785	19	45415935	0.0679	485234	0.6124	Autoimmune hepatitis || id:ebi-a-GCST90018785	Autoimmune hepatitis	Autoimmune hepatitis || ||	TRUE	igd	NA	NA	NA	NA	NA	NA	NA	45415935	5.9e-29	115078	0.00568282	19	met-d-ApoA1	|| id:met-d-ApoA1	TRUE	reported	igd	2	TRUE
88	rs72786786	A	G	A	G	0.160498	0.0074	0.312308	0.280521	FALSE	FALSE	FALSE	ebi-a-GCST90018785	16	56985514	0.0526	485234	0.8881	Autoimmune hepatitis || id:ebi-a-GCST90018785	Autoimmune hepatitis	Autoimmune hepatitis || ||	TRUE	igd	NA	NA	NA	NA	NA	NA	NA	56985514	1e-200	115078	0.00414695	16	met-d-ApoA1	|| id:met-d-ApoA1	TRUE	reported	igd	2	TRUE
89	rs72836561	T	C	T	C	-0.127577	-0.1575	0.031483	0.031814	FALSE	FALSE	FALSE	ebi-a-GCST90018785	17	41926126	0.1419	485234	0.267	Autoimmune hepatitis || id:ebi-a-GCST90018785	Autoimmune hepatitis	Autoimmune hepatitis || ||	TRUE	igd	NA	NA	NA	NA	NA	NA	NA	41926126	1.5e-33	115078	0.0108251	17	met-d-ApoA1	|| id:met-d-ApoA1	TRUE	reported	igd	2	TRUE
90	rs737338	T	C	T	C	-0.118196	-0.0648	0.035188	0.0928413	FALSE	FALSE	FALSE	ebi-a-GCST90018785	19	11347657	0.0939	485234	0.4903	Autoimmune hepatitis || id:ebi-a-GCST90018785	Autoimmune hepatitis	Autoimmune hepatitis || ||	TRUE	igd	NA	NA	NA	NA	NA	NA	NA	11347657	1.9e-32	115078	0.0102606	19	met-d-ApoA1	|| id:met-d-ApoA1	TRUE	reported	igd	2	TRUE
91	rs754340	C	T	C	T	0.04261	0.0962	0.072651	0.10451	FALSE	FALSE	FALSE	ebi-a-GCST90018785	19	45163671	0.0867	485234	0.2672	Autoimmune hepatitis || id:ebi-a-GCST90018785	Autoimmune hepatitis	Autoimmune hepatitis || ||	TRUE	igd	NA	NA	NA	NA	NA	NA	NA	45163671	4.8e-09	115078	0.00727842	19	met-d-ApoA1	|| id:met-d-ApoA1	TRUE	reported	igd	2	TRUE
92	rs76967117	A	G	A	G	-0.0354912	0.059	0.115069	0.101561	FALSE	FALSE	FALSE	ebi-a-GCST90018785	6	34603691	0.0678	485234	0.3846	Autoimmune hepatitis || id:ebi-a-GCST90018785	Autoimmune hepatitis	Autoimmune hepatitis || ||	TRUE	igd	NA	NA	NA	NA	NA	NA	NA	34603691	3.5e-10	115078	0.00594236	6	met-d-ApoA1	|| id:met-d-ApoA1	TRUE	reported	igd	2	TRUE
93	rs7783857	G	C	G	C	-0.0232756	-0.0253	0.281368	0.322645	FALSE	TRUE	FALSE	ebi-a-GCST90018785	7	130439058	0.0518	485234	0.625299	Autoimmune hepatitis || id:ebi-a-GCST90018785	Autoimmune hepatitis	Autoimmune hepatitis || ||	TRUE	igd	NA	NA	NA	NA	NA	NA	NA	130439058	2e-08	115078	0.00420196	7	met-d-ApoA1	|| id:met-d-ApoA1	TRUE	reported	igd	2	TRUE
94	rs77960347	G	A	G	A	0.317423	-0.278	0.013239	0.0117954	FALSE	FALSE	FALSE	ebi-a-GCST90018785	18	47109955	0.2592	485234	0.2835	Autoimmune hepatitis || id:ebi-a-GCST90018785	Autoimmune hepatitis	Autoimmune hepatitis || ||	TRUE	igd	NA	NA	NA	NA	NA	NA	NA	47109955	8.8e-85	115078	0.016504	18	met-d-ApoA1	|| id:met-d-ApoA1	TRUE	reported	igd	2	TRUE
95	rs7956099	C	T	C	T	-0.0224185	-0.0564	0.474977	0.593881	FALSE	FALSE	FALSE	ebi-a-GCST90018785	12	103556109	0.05	485234	0.2591	Autoimmune hepatitis || id:ebi-a-GCST90018785	Autoimmune hepatitis	Autoimmune hepatitis || ||	TRUE	igd	NA	NA	NA	NA	NA	NA	NA	103556109	1.4e-09	115078	0.00380358	12	met-d-ApoA1	|| id:met-d-ApoA1	TRUE	reported	igd	2	TRUE
96	rs881844	G	C	G	C	0.0242487	0.0283	0.664909	0.632384	FALSE	TRUE	FALSE	ebi-a-GCST90018785	17	37810218	0.0503	485234	0.573499	Autoimmune hepatitis || id:ebi-a-GCST90018785	Autoimmune hepatitis	Autoimmune hepatitis || ||	TRUE	igd	NA	NA	NA	NA	NA	NA	NA	37810218	2e-09	115078	0.00400804	17	met-d-ApoA1	|| id:met-d-ApoA1	TRUE	reported	igd	2	TRUE
97	rs907866	A	G	A	G	-0.029727	0.0469	0.443205	0.433027	FALSE	FALSE	FALSE	ebi-a-GCST90018785	2	20371380	0.0479	485234	0.3273	Autoimmune hepatitis || id:ebi-a-GCST90018785	Autoimmune hepatitis	Autoimmune hepatitis || ||	TRUE	igd	NA	NA	NA	NA	NA	NA	NA	20371380	3e-15	115078	0.00381809	2	met-d-ApoA1	|| id:met-d-ApoA1	TRUE	reported	igd	2	TRUE
98	rs921919	A	G	A	G	-0.0381981	0.0257	0.669512	0.573424	FALSE	FALSE	FALSE	ebi-a-GCST90018785	12	125265201	0.0493	485234	0.602101	Autoimmune hepatitis || id:ebi-a-GCST90018785	Autoimmune hepatitis	Autoimmune hepatitis || ||	TRUE	igd	NA	NA	NA	NA	NA	NA	NA	125265201	2.1e-22	115078	0.00410614	12	met-d-ApoA1	|| id:met-d-ApoA1	TRUE	reported	igd	2	TRUE
99	rs9304381	T	C	T	C	0.0937144	-0.0315	0.818411	0.804813	FALSE	FALSE	FALSE	ebi-a-GCST90018785	18	47158234	0.0611	485234	0.6065	Autoimmune hepatitis || id:ebi-a-GCST90018785	Autoimmune hepatitis	Autoimmune hepatitis || ||	TRUE	igd	NA	NA	NA	NA	NA	NA	NA	47158234	2.7e-83	115078	0.00490561	18	met-d-ApoA1	|| id:met-d-ApoA1	TRUE	reported	igd	2	TRUE
101	rs9471972	A	G	A	G	0.0228491	0.0601	0.53618	0.435125	FALSE	FALSE	FALSE	ebi-a-GCST90018785	6	42915021	0.0485	485234	0.2154	Autoimmune hepatitis || id:ebi-a-GCST90018785	Autoimmune hepatitis	Autoimmune hepatitis || ||	TRUE	igd	NA	NA	NA	NA	NA	NA	NA	42915021	2.8e-09	115078	0.00378923	6	met-d-ApoA1	|| id:met-d-ApoA1	TRUE	reported	igd	2	TRUE
102	rs9491697	G	A	G	A	-0.0210119	0.0178	0.463611	0.47446	FALSE	FALSE	FALSE	ebi-a-GCST90018785	6	127456122	0.0475	485234	0.708101	Autoimmune hepatitis || id:ebi-a-GCST90018785	Autoimmune hepatitis	Autoimmune hepatitis || ||	TRUE	igd	NA	NA	NA	NA	NA	NA	NA	127456122	3.2e-08	115078	0.00380697	6	met-d-ApoA1	|| id:met-d-ApoA1	TRUE	reported	igd	2	TRUE
103	rs967645	T	C	T	C	-0.0275007	0.0497	0.516501	0.564424	FALSE	FALSE	FALSE	ebi-a-GCST90018785	17	26713970	0.0481	485234	0.3009	Autoimmune hepatitis || id:ebi-a-GCST90018785	Autoimmune hepatitis	Autoimmune hepatitis || ||	TRUE	igd	NA	NA	NA	NA	NA	NA	NA	26713970	2.2e-12	115078	0.00377934	17	met-d-ApoA1	|| id:met-d-ApoA1	TRUE	reported	igd	2	TRUE
104	rs9788871	A	T	A	T	0.0430132	-0.0182	0.319144	0.318976	FALSE	TRUE	FALSE	ebi-a-GCST90018785	16	56753520	0.0927	485234	0.8442	Autoimmune hepatitis || id:ebi-a-GCST90018785	Autoimmune hepatitis	Autoimmune hepatitis || ||	TRUE	igd	NA	NA	NA	NA	NA	NA	NA	56753520	9.2e-27	115078	0.00409187	16	met-d-ApoA1	|| id:met-d-ApoA1	TRUE	reported	igd	2	TRUE
105	rs9937834	T	C	T	C	0.0362757	-0.0808	0.095277	0.0950081	FALSE	FALSE	FALSE	ebi-a-GCST90018785	16	57066594	0.0728	485234	0.2672	Autoimmune hepatitis || id:ebi-a-GCST90018785	Autoimmune hepatitis	Autoimmune hepatitis || ||	TRUE	igd	NA	NA	NA	NA	NA	NA	NA	57066594	1.1e-08	115078	0.00644602	16	met-d-ApoA1	|| id:met-d-ApoA1	TRUE	reported	igd	2	TRUE

## Sheet: calcium on AIH
Column1	SNP	effect_allele.exposure	other_allele.exposure	effect_allele.outcome	other_allele.outcome	beta.exposure	beta.outcome	eaf.exposure	eaf.outcome	remove	palindromic	ambiguous	id.outcome	chr	pos	se.outcome	samplesize.outcome	pval.outcome	outcome	originalname.outcome	outcome.deprecated	mr_keep.outcome	data_source.outcome	chr.exposure	pos.exposure	se.exposure	pval.exposure	samplesize.exposure	id.exposure	exposure	mr_keep.exposure	pval_origin.exposure	data_source.exposure	action	mr_keep	units.outcome	units.exposure	rsq.exposure	effective_n.exposure	rsq.outcome	effective_n.outcome	steiger_dir	steiger_pval	F	R2
1	rs10012438	G	A	G	A	-0.0237158	0.1088	0.0806658	0.0696978	FALSE	FALSE	FALSE	ebi-a-GCST90018785	4	75971997	0.0923	485234	0.2389	Autoimmune hepatitis || id:ebi-a-GCST90018785	Autoimmune hepatitis	Autoimmune hepatitis || ||	TRUE	igd	4	75971997	0.00393003	1.8e-09	400792	ebi-a-GCST90025990	|| id:ebi-a-GCST90025990	TRUE	reported	igd	2	TRUE	NA	NA	9.09e-05	400792	2.86e-06	485234	TRUE	0.000239833	36.4153	9.08501e-05
2	rs10088262	G	A	G	A	-0.0131088	0.0569	0.717333	0.694013	FALSE	FALSE	FALSE	ebi-a-GCST90018785	8	124765702	0.0515	485234	0.2691	Autoimmune hepatitis || id:ebi-a-GCST90018785	Autoimmune hepatitis	Autoimmune hepatitis || ||	TRUE	igd	8	124765702	0.00238	7.3e-09	400792	ebi-a-GCST90025990	|| id:ebi-a-GCST90025990	TRUE	reported	igd	2	TRUE	NA	NA	7.57e-05	400792	2.52e-06	485234	TRUE	0.000859472	30.337	7.56868e-05
3	rs10116755	G	A	G	A	-0.0330375	0.0532	0.125214	0.0912039	FALSE	FALSE	FALSE	ebi-a-GCST90018785	9	71332240	0.0813	485234	0.5123	Autoimmune hepatitis || id:ebi-a-GCST90018785	Autoimmune hepatitis	Autoimmune hepatitis || ||	TRUE	igd	9	71332240	0.0032354	1.9e-26	400792	ebi-a-GCST90025990	|| id:ebi-a-GCST90025990	TRUE	reported	igd	2	TRUE	NA	NA	0.000260093	400792	8.82e-07	485234	TRUE	1.11e-12	104.27	0.000260092
4	rs10151805	C	T	C	T	-0.0184737	-0.1361	0.24434	0.25405	FALSE	FALSE	FALSE	ebi-a-GCST90018785	14	105974781	0.0561	485234	0.0151901	Autoimmune hepatitis || id:ebi-a-GCST90018785	Autoimmune hepatitis	Autoimmune hepatitis || ||	TRUE	igd	14	105974781	0.00250063	1e-13	400792	ebi-a-GCST90025990	|| id:ebi-a-GCST90025990	TRUE	reported	igd	2	TRUE	NA	NA	0.000136155	400792	1.21e-05	485234	TRUE	0.000125408	54.5769	0.000136154
5	rs10188442	T	C	T	C	-0.0160303	0.0115	0.206485	0.187635	FALSE	FALSE	FALSE	ebi-a-GCST90018785	2	133189239	0.06	485234	0.8474	Autoimmune hepatitis || id:ebi-a-GCST90018785	Autoimmune hepatitis	Autoimmune hepatitis || ||	TRUE	igd	2	133189239	0.00263822	2.5e-09	400792	ebi-a-GCST90025990	|| id:ebi-a-GCST90025990	TRUE	reported	igd	2	TRUE	NA	NA	9.21e-05	400792	7.57e-08	485234	TRUE	1.26e-05	36.92	9.2109e-05
6	rs10221903	G	A	G	A	0.0144456	0.0446	0.593736	0.556793	FALSE	FALSE	FALSE	ebi-a-GCST90018785	2	69679500	0.0481	485234	0.3539	Autoimmune hepatitis || id:ebi-a-GCST90018785	Autoimmune hepatitis	Autoimmune hepatitis || ||	TRUE	igd	2	69679500	0.00217394	5.8e-12	400792	ebi-a-GCST90025990	|| id:ebi-a-GCST90025990	TRUE	reported	igd	2	TRUE	NA	NA	0.000110157	400792	1.77e-06	485234	TRUE	1.76e-05	44.1546	0.000110156
7	rs10224002	G	A	G	A	0.018613	-0.0126	0.288854	0.214943	FALSE	FALSE	FALSE	ebi-a-GCST90018785	7	151415041	0.0567	485234	0.8237	Autoimmune hepatitis || id:ebi-a-GCST90018785	Autoimmune hepatitis	Autoimmune hepatitis || ||	TRUE	igd	7	151415041	0.00235942	2.8e-16	400792	ebi-a-GCST90025990	|| id:ebi-a-GCST90025990	TRUE	reported	igd	2	TRUE	NA	NA	0.000155252	400792	1.02e-07	485234	TRUE	1.28e-08	62.2332	0.000155251
8	rs1023230	T	C	T	C	-0.0189121	-0.1976	0.854062	0.900358	FALSE	FALSE	FALSE	ebi-a-GCST90018785	13	20270158	0.0823	485234	0.0163501	Autoimmune hepatitis || id:ebi-a-GCST90018785	Autoimmune hepatitis	Autoimmune hepatitis || ||	TRUE	igd	13	20270158	0.00303856	3.4e-10	400792	ebi-a-GCST90025990	|| id:ebi-a-GCST90025990	TRUE	reported	igd	2	TRUE	NA	NA	9.66e-05	400792	1.19e-05	485234	TRUE	0.00277962	38.7386	9.66458e-05
9	rs1024276	A	G	A	G	0.0126203	0.0463	0.479533	0.448579	FALSE	FALSE	FALSE	ebi-a-GCST90018785	11	34621004	0.0477	485234	0.331	Autoimmune hepatitis || id:ebi-a-GCST90018785	Autoimmune hepatitis	Autoimmune hepatitis || ||	TRUE	igd	11	34621004	0.0021421	5.4e-09	400792	ebi-a-GCST90025990	|| id:ebi-a-GCST90025990	TRUE	reported	igd	2	TRUE	NA	NA	8.66e-05	400792	1.94e-06	485234	TRUE	0.000209676	34.7104	8.65971e-05
10	rs1034258	G	A	G	A	-0.0209217	0.0226	0.252321	0.220666	FALSE	FALSE	FALSE	ebi-a-GCST90018785	10	115832408	0.0561	485234	0.6866	Autoimmune hepatitis || id:ebi-a-GCST90018785	Autoimmune hepatitis	Autoimmune hepatitis || ||	TRUE	igd	10	115832408	0.00246789	1.3e-18	400792	ebi-a-GCST90025990	|| id:ebi-a-GCST90025990	TRUE	reported	igd	2	TRUE	NA	NA	0.000179287	400792	3.34e-07	485234	TRUE	1.94e-09	71.8691	0.000179286
11	rs1041637	T	G	T	G	-0.0189059	0.0623	0.71963	0.698479	FALSE	FALSE	FALSE	ebi-a-GCST90018785	13	110509345	0.0503	485234	0.2154	Autoimmune hepatitis || id:ebi-a-GCST90018785	Autoimmune hepatitis	Autoimmune hepatitis || ||	TRUE	igd	13	110509345	0.00238889	5.4e-16	400792	ebi-a-GCST90025990	|| id:ebi-a-GCST90025990	TRUE	reported	igd	2	TRUE	NA	NA	0.000156249	400792	3.16e-06	485234	TRUE	5.07e-07	62.6329	0.000156248
12	rs10419198	T	C	T	C	-0.0299707	0.1186	0.252177	0.236639	FALSE	FALSE	FALSE	ebi-a-GCST90018785	19	50038017	0.0547	485234	0.0302399	Autoimmune hepatitis || id:ebi-a-GCST90018785	Autoimmune hepatitis	Autoimmune hepatitis || ||	TRUE	igd	19	50038017	0.00246762	5.1e-34	400792	ebi-a-GCST90025990	|| id:ebi-a-GCST90025990	TRUE	reported	igd	2	TRUE	NA	NA	0.000367926	400792	9.69e-06	485234	TRUE	5.1e-14	147.515	0.000367924
13	rs10424546	T	C	T	C	-0.0530215	-0.3306	0.017795	0.01093	FALSE	FALSE	FALSE	ebi-a-GCST90018785	19	50229496	0.2955	485234	0.2632	Autoimmune hepatitis || id:ebi-a-GCST90018785	Autoimmune hepatitis	Autoimmune hepatitis || ||	TRUE	igd	19	50229496	0.00814186	8.4e-11	400792	ebi-a-GCST90025990	|| id:ebi-a-GCST90025990	TRUE	reported	igd	2	TRUE	NA	NA	0.000105802	400792	2.58e-06	485234	TRUE	4.77e-05	42.4089	0.000105801
14	rs1042636	G	A	G	A	-0.0977109	0.1128	0.0763259	0.205329	FALSE	FALSE	FALSE	ebi-a-GCST90018785	3	122003769	0.0738	485234	0.1262	Autoimmune hepatitis || id:ebi-a-GCST90018785	Autoimmune hepatitis	Autoimmune hepatitis || ||	TRUE	igd	3	122003769	0.00402356	6.4e-133	400792	ebi-a-GCST90025990	|| id:ebi-a-GCST90025990	TRUE	reported	igd	2	TRUE	NA	NA	0.0014693	400792	4.81e-06	485234	TRUE	2.32e-64	589.746	0.00146929
15	rs1043542	G	A	G	A	-0.0154506	-0.0165	0.611138	0.680965	FALSE	FALSE	FALSE	ebi-a-GCST90018785	14	93407062	0.0506	485234	0.743901	Autoimmune hepatitis || id:ebi-a-GCST90018785	Autoimmune hepatitis	Autoimmune hepatitis || ||	TRUE	igd	14	93407062	0.00221924	2.9e-12	400792	ebi-a-GCST90025990	|| id:ebi-a-GCST90025990	TRUE	reported	igd	2	TRUE	NA	NA	0.000120924	400792	2.19e-07	485234	TRUE	8.11e-07	48.471	0.000120923
16	rs1046381	A	G	A	G	0.0122868	0.0803	0.540672	0.560431	FALSE	FALSE	FALSE	ebi-a-GCST90018785	1	153604112	0.0476	485234	0.0914197	Autoimmune hepatitis || id:ebi-a-GCST90018785	Autoimmune hepatitis	Autoimmune hepatitis || ||	TRUE	igd	1	153604112	0.00215501	1.6e-08	400792	ebi-a-GCST90025990	|| id:ebi-a-GCST90025990	TRUE	reported	igd	2	TRUE	NA	NA	8.11e-05	400792	5.86e-06	485234	TRUE	0.00203791	32.5072	8.11007e-05
17	rs1047891	A	C	A	C	-0.0122128	-0.02	0.313233	0.275321	FALSE	FALSE	FALSE	ebi-a-GCST90018785	2	211540507	0.0519	485234	0.7002	Autoimmune hepatitis || id:ebi-a-GCST90018785	Autoimmune hepatitis	Autoimmune hepatitis || ||	TRUE	igd	2	211540507	0.00235079	2.4e-08	400792	ebi-a-GCST90025990	|| id:ebi-a-GCST90025990	TRUE	reported	igd	2	TRUE	NA	NA	6.73e-05	400792	3.06e-07	485234	TRUE	0.000336564	26.99	6.73371e-05
18	rs10491003	T	C	T	C	0.0688329	-0.1092	0.0918836	0.0735592	FALSE	FALSE	FALSE	ebi-a-GCST90018785	10	9328651	0.0821	485234	0.1833	Autoimmune hepatitis || id:ebi-a-GCST90018785	Autoimmune hepatitis	Autoimmune hepatitis || ||	TRUE	igd	10	9328651	0.00370609	1.4e-79	400792	ebi-a-GCST90025990	|| id:ebi-a-GCST90025990	TRUE	reported	igd	2	TRUE	NA	NA	0.000859943	400792	3.65e-06	485234	TRUE	8.82e-38	344.953	0.000859939
19	rs10491129	G	T	G	T	0.0262891	-0.0808	0.253977	0.222509	FALSE	FALSE	FALSE	ebi-a-GCST90018785	17	37461643	0.0591	485234	0.1717	Autoimmune hepatitis || id:ebi-a-GCST90018785	Autoimmune hepatitis	Autoimmune hepatitis || ||	TRUE	igd	17	37461643	0.00246175	2.2e-27	400792	ebi-a-GCST90025990	|| id:ebi-a-GCST90025990	TRUE	reported	igd	2	TRUE	NA	NA	0.000284461	400792	3.85e-06	485234	TRUE	2.89e-12	114.042	0.00028446
20	rs10495249	G	A	G	A	-0.0206199	-0.0206	0.2789	0.275698	FALSE	FALSE	FALSE	ebi-a-GCST90018785	1	226919119	0.0527	485234	0.6951	Autoimmune hepatitis || id:ebi-a-GCST90018785	Autoimmune hepatitis	Autoimmune hepatitis || ||	TRUE	igd	1	226919119	0.00238064	4.4e-19	400792	ebi-a-GCST90025990	|| id:ebi-a-GCST90025990	TRUE	reported	igd	2	TRUE	NA	NA	0.000187149	400792	3.15e-07	485234	TRUE	7.91e-10	75.0215	0.000187148
21	rs10500209	C	T	C	T	-0.0136242	0.0106	0.279864	0.286727	FALSE	FALSE	FALSE	ebi-a-GCST90018785	19	11979164	0.0546	485234	0.8459	Autoimmune hepatitis || id:ebi-a-GCST90018785	Autoimmune hepatitis	Autoimmune hepatitis || ||	TRUE	igd	19	11979164	0.0023983	1.4e-08	400792	ebi-a-GCST90025990	|| id:ebi-a-GCST90025990	TRUE	reported	igd	2	TRUE	NA	NA	8.05e-05	400792	7.77e-08	485234	TRUE	4.63e-05	32.2712	8.05121e-05
22	rs1057987	T	C	T	C	-0.024877	-0.0307	0.728843	0.639	FALSE	FALSE	FALSE	ebi-a-GCST90018785	17	59485555	0.0526	485234	0.5596	Autoimmune hepatitis || id:ebi-a-GCST90018785	Autoimmune hepatitis	Autoimmune hepatitis || ||	TRUE	igd	17	59485555	0.00244284	7.2e-26	400792	ebi-a-GCST90025990	|| id:ebi-a-GCST90025990	TRUE	reported	igd	2	TRUE	NA	NA	0.000258688	400792	7.02e-07	485234	TRUE	9.11e-13	103.706	0.000258687
23	rs10736553	G	A	G	A	0.0224503	-0.0332	0.884783	0.914417	FALSE	FALSE	FALSE	ebi-a-GCST90018785	11	126590829	0.078	485234	0.6704	Autoimmune hepatitis || id:ebi-a-GCST90018785	Autoimmune hepatitis	Autoimmune hepatitis || ||	TRUE	igd	11	126590829	0.00335444	1.2e-11	400792	ebi-a-GCST90025990	|| id:ebi-a-GCST90025990	TRUE	reported	igd	2	TRUE	NA	NA	0.000111748	400792	3.73e-07	485234	TRUE	3.06e-06	44.7924	0.000111747
24	rs1076669	A	G	A	G	-0.0255627	0.0738	0.0856438	0.0854892	FALSE	FALSE	FALSE	ebi-a-GCST90018785	1	21573855	0.0903	485234	0.4134	Autoimmune hepatitis || id:ebi-a-GCST90018785	Autoimmune hepatitis	Autoimmune hepatitis || ||	TRUE	igd	1	21573855	0.00383027	1e-09	400792	ebi-a-GCST90025990	|| id:ebi-a-GCST90025990	TRUE	reported	igd	2	TRUE	NA	NA	0.000111119	400792	1.38e-06	485234	TRUE	1.14e-05	44.5405	0.000111119
25	rs10786050	G	A	G	A	-0.0170074	-0.0336	0.594187	0.683721	FALSE	FALSE	FALSE	ebi-a-GCST90018785	10	94367230	0.0501	485234	0.5015	Autoimmune hepatitis || id:ebi-a-GCST90018785	Autoimmune hepatitis	Autoimmune hepatitis || ||	TRUE	igd	10	94367230	0.00218045	1.4e-15	400792	ebi-a-GCST90025990	|| id:ebi-a-GCST90025990	TRUE	reported	igd	2	TRUE	NA	NA	0.000151775	400792	9.27e-07	485234	TRUE	1.03e-07	60.8392	0.000151774
26	rs10816035	G	C	G	C	-0.0207064	-0.0198	0.780821	0.744212	FALSE	TRUE	FALSE	ebi-a-GCST90018785	9	911958	0.0533	485234	0.709499	Autoimmune hepatitis || id:ebi-a-GCST90018785	Autoimmune hepatitis	Autoimmune hepatitis || ||	TRUE	igd	9	911958	0.00259277	3.5e-16	400792	ebi-a-GCST90025990	|| id:ebi-a-GCST90025990	TRUE	reported	igd	2	TRUE	NA	NA	0.000159109	400792	2.84e-07	485234	TRUE	1.51e-08	63.7795	0.000159108
27	rs10866916	C	T	C	T	0.0152338	0.0121	0.390456	0.341316	FALSE	FALSE	FALSE	ebi-a-GCST90018785	8	145006790	0.0494	485234	0.807	Autoimmune hepatitis || id:ebi-a-GCST90018785	Autoimmune hepatitis	Autoimmune hepatitis || ||	TRUE	igd	8	145006790	0.00223429	1.7e-11	400792	ebi-a-GCST90025990	|| id:ebi-a-GCST90025990	TRUE	reported	igd	2	TRUE	NA	NA	0.000115977	400792	1.24e-07	485234	TRUE	1.06e-06	46.4876	0.000115976
28	rs10869365	T	C	T	C	-0.0151349	-0.0002	0.292137	0.340685	FALSE	FALSE	FALSE	ebi-a-GCST90018785	9	71439349	0.0508	485234	0.9962	Autoimmune hepatitis || id:ebi-a-GCST90018785	Autoimmune hepatitis	Autoimmune hepatitis || ||	TRUE	igd	9	71439349	0.00235519	8.1e-12	400792	ebi-a-GCST90025990	|| id:ebi-a-GCST90025990	TRUE	reported	igd	2	TRUE	NA	NA	0.000103026	400792	3.19e-11	485234	TRUE	2.01e-06	41.2959	0.000103025
29	rs10886424	A	G	A	G	-0.0137147	0.0382	0.507404	0.514694	FALSE	FALSE	FALSE	ebi-a-GCST90018785	10	120977763	0.0473	485234	0.4185	Autoimmune hepatitis || id:ebi-a-GCST90018785	Autoimmune hepatitis	Autoimmune hepatitis || ||	TRUE	igd	10	120977763	0.00214096	1.6e-10	400792	ebi-a-GCST90025990	|| id:ebi-a-GCST90025990	TRUE	reported	igd	2	TRUE	NA	NA	0.000102375	400792	1.34e-06	485234	TRUE	2.7e-05	41.0351	0.000102375
30	rs10891050	A	G	A	G	-0.0143565	-0.0474	0.220642	0.2676	FALSE	FALSE	FALSE	ebi-a-GCST90018785	11	109940267	0.0616	485234	0.4419	Autoimmune hepatitis || id:ebi-a-GCST90018785	Autoimmune hepatitis	Autoimmune hepatitis || ||	TRUE	igd	11	109940267	0.00257774	4e-08	400792	ebi-a-GCST90025990	|| id:ebi-a-GCST90025990	TRUE	reported	igd	2	TRUE	NA	NA	7.74e-05	400792	1.22e-06	485234	TRUE	0.000313384	31.0184	7.73867e-05
31	rs10919615	T	C	T	C	0.0219452	-0.0269	0.755816	0.776405	FALSE	FALSE	FALSE	ebi-a-GCST90018785	1	198974904	0.0549	485234	0.6246	Autoimmune hepatitis || id:ebi-a-GCST90018785	Autoimmune hepatitis	Autoimmune hepatitis || ||	TRUE	igd	1	198974904	0.00248413	1.5e-19	400792	ebi-a-GCST90025990	|| id:ebi-a-GCST90025990	TRUE	reported	igd	2	TRUE	NA	NA	0.000194683	400792	4.95e-07	485234	TRUE	5.37e-10	78.0424	0.000194682
32	rs10937275	G	A	G	A	0.0258418	-0.0129	0.876273	0.87321	FALSE	FALSE	FALSE	ebi-a-GCST90018785	3	186650790	0.0738	485234	0.8607	Autoimmune hepatitis || id:ebi-a-GCST90018785	Autoimmune hepatitis	Autoimmune hepatitis || ||	TRUE	igd	3	186650790	0.00323477	1.4e-15	400792	ebi-a-GCST90025990	|| id:ebi-a-GCST90025990	TRUE	reported	igd	2	TRUE	NA	NA	0.000159211	400792	6.3e-08	485234	TRUE	6.86e-09	63.8203	0.00015921
33	rs10993068	T	C	T	C	0.0184585	-0.0406	0.390746	0.321745	FALSE	FALSE	FALSE	ebi-a-GCST90018785	9	96906751	0.0499	485234	0.4163	Autoimmune hepatitis || id:ebi-a-GCST90018785	Autoimmune hepatitis	Autoimmune hepatitis || ||	TRUE	igd	9	96906751	0.00219571	2e-17	400792	ebi-a-GCST90025990	|| id:ebi-a-GCST90025990	TRUE	reported	igd	2	TRUE	NA	NA	0.000176299	400792	1.36e-06	485234	TRUE	1.4e-08	70.6713	0.000176298
34	rs11063214	G	A	G	A	0.0220885	0.018	0.123275	0.0856739	FALSE	FALSE	FALSE	ebi-a-GCST90018785	12	4635045	0.0825	485234	0.8269	Autoimmune hepatitis || id:ebi-a-GCST90018785	Autoimmune hepatitis	Autoimmune hepatitis || ||	TRUE	igd	12	4635045	0.00325678	8.9e-12	400792	ebi-a-GCST90025990	|| id:ebi-a-GCST90025990	TRUE	reported	igd	2	TRUE	NA	NA	0.00011476	400792	9.81e-08	485234	TRUE	1.1e-06	45.9998	0.000114759
35	rs11078597	C	T	C	T	0.0528937	0.0298	0.186207	0.190751	FALSE	FALSE	FALSE	ebi-a-GCST90018785	17	1618363	0.0604	485234	0.6216	Autoimmune hepatitis || id:ebi-a-GCST90018785	Autoimmune hepatitis	Autoimmune hepatitis || ||	TRUE	igd	17	1618363	0.0027492	1.8e-85	400792	ebi-a-GCST90025990	|| id:ebi-a-GCST90025990	TRUE	reported	igd	2	TRUE	NA	NA	0.000922736	400792	5.02e-07	485234	TRUE	5.99e-44	370.165	0.000922731
36	rs11078709	C	T	C	T	0.0151189	0.0585	0.187834	0.399413	FALSE	FALSE	FALSE	ebi-a-GCST90018785	17	7750232	0.0971	485234	0.546799	Autoimmune hepatitis || id:ebi-a-GCST90018785	Autoimmune hepatitis	Autoimmune hepatitis || ||	TRUE	igd	17	7750232	0.00278739	1e-08	400792	ebi-a-GCST90025990	|| id:ebi-a-GCST90025990	TRUE	reported	igd	2	TRUE	NA	NA	7.34e-05	400792	7.48e-07	485234	TRUE	0.00030771	29.4202	7.33997e-05
37	rs11118455	T	C	T	C	-0.0197768	0.1252	0.308714	0.353807	FALSE	FALSE	FALSE	ebi-a-GCST90018785	1	220077430	0.0492	485234	0.01093	Autoimmune hepatitis || id:ebi-a-GCST90018785	Autoimmune hepatitis	Autoimmune hepatitis || ||	TRUE	igd	1	220077430	0.00231909	6.3e-18	400792	ebi-a-GCST90025990	|| id:ebi-a-GCST90025990	TRUE	reported	igd	2	TRUE	NA	NA	0.000181418	400792	1.33e-05	485234	TRUE	4.24e-06	72.7238	0.000181417
38	rs11144134	C	T	C	T	-0.0341426	-0.2346	0.084003	0.0786637	FALSE	FALSE	FALSE	ebi-a-GCST90018785	9	77499796	0.0973	485234	0.01591	Autoimmune hepatitis || id:ebi-a-GCST90018785	Autoimmune hepatitis	Autoimmune hepatitis || ||	TRUE	igd	9	77499796	0.00386675	4.6e-20	400792	ebi-a-GCST90025990	|| id:ebi-a-GCST90025990	TRUE	reported	igd	2	TRUE	NA	NA	0.000194491	400792	1.2e-05	485234	TRUE	8.99e-07	77.9652	0.00019449
39	rs111686785	G	A	G	A	-0.0376044	0.3119	0.0321321	0.0287323	FALSE	FALSE	FALSE	ebi-a-GCST90018785	5	14738965	0.1635	485234	0.0565197	Autoimmune hepatitis || id:ebi-a-GCST90018785	Autoimmune hepatitis	Autoimmune hepatitis || ||	TRUE	igd	5	14738965	0.00607986	8.5e-10	400792	ebi-a-GCST90025990	|| id:ebi-a-GCST90025990	TRUE	reported	igd	2	TRUE	NA	NA	9.54e-05	400792	7.5e-06	485234	TRUE	0.000987447	38.2552	9.54398e-05
40	rs11210773	A	G	A	G	-0.024047	0.0221	0.563152	0.510055	FALSE	FALSE	FALSE	ebi-a-GCST90018785	1	43448582	0.0479	485234	0.643899	Autoimmune hepatitis || id:ebi-a-GCST90018785	Autoimmune hepatitis	Autoimmune hepatitis || ||	TRUE	igd	1	43448582	0.0021543	4.2e-31	400792	ebi-a-GCST90025990	|| id:ebi-a-GCST90025990	TRUE	reported	igd	2	TRUE	NA	NA	0.000310783	400792	4.39e-07	485234	TRUE	1.87e-15	124.598	0.000310782
41	rs1128249	T	G	T	G	-0.0156993	0.0315	0.392171	0.303408	FALSE	FALSE	FALSE	ebi-a-GCST90018785	2	165528624	0.0508	485234	0.5352	Autoimmune hepatitis || id:ebi-a-GCST90018785	Autoimmune hepatitis	Autoimmune hepatitis || ||	TRUE	igd	2	165528624	0.00218534	4.7e-14	400792	ebi-a-GCST90025990	|| id:ebi-a-GCST90025990	TRUE	reported	igd	2	TRUE	NA	NA	0.000128751	400792	7.92e-07	485234	TRUE	9.62e-07	51.6087	0.00012875
42	rs113741816	C	T	C	T	0.0497135	-0.1196	0.0270706	0.0209993	FALSE	FALSE	FALSE	ebi-a-GCST90018785	3	121839200	0.2322	485234	0.606599	Autoimmune hepatitis || id:ebi-a-GCST90018785	Autoimmune hepatitis	Autoimmune hepatitis || ||	TRUE	igd	3	121839200	0.00657834	8.7e-15	400792	ebi-a-GCST90025990	|| id:ebi-a-GCST90025990	TRUE	reported	igd	2	TRUE	NA	NA	0.000142475	400792	5.47e-07	485234	TRUE	1.55e-07	57.1105	0.000142474
43	rs113862167	A	G	A	G	-0.0154783	-0.0718	0.187759	0.192708	FALSE	FALSE	FALSE	ebi-a-GCST90018785	14	100701919	0.0624	485234	0.2501	Autoimmune hepatitis || id:ebi-a-GCST90018785	Autoimmune hepatitis	Autoimmune hepatitis || ||	TRUE	igd	14	100701919	0.00275058	4.3e-09	400792	ebi-a-GCST90025990	|| id:ebi-a-GCST90025990	TRUE	reported	igd	2	TRUE	NA	NA	7.9e-05	400792	2.73e-06	485234	TRUE	0.000697785	31.6663	7.90032e-05
44	rs114033542	A	G	A	G	-0.0497135	-0.292	0.0143394	0.00920276	FALSE	FALSE	FALSE	ebi-a-GCST90018785	2	44932888	0.2707	485234	0.2808	Autoimmune hepatitis || id:ebi-a-GCST90018785	Autoimmune hepatitis	Autoimmune hepatitis || ||	TRUE	igd	2	44932888	0.00898027	2e-09	400792	ebi-a-GCST90025990	|| id:ebi-a-GCST90025990	TRUE	reported	igd	2	TRUE	NA	NA	7.65e-05	400792	2.4e-06	485234	TRUE	0.000748453	30.6457	7.64571e-05
45	rs114303452	G	A	G	A	0.0893021	0.3234	0.0121944	0.0089556	FALSE	FALSE	FALSE	ebi-a-GCST90018785	4	3449915	0.3452	485234	0.3487	Autoimmune hepatitis || id:ebi-a-GCST90018785	Autoimmune hepatitis	Autoimmune hepatitis || ||	TRUE	igd	4	3449915	0.00987107	2.9e-20	400792	ebi-a-GCST90025990	|| id:ebi-a-GCST90025990	TRUE	reported	igd	2	TRUE	NA	NA	0.000204169	400792	1.81e-06	485234	TRUE	1.32e-09	81.8455	0.000204168
46	rs114420009	A	G	A	G	0.125259	0.46	0.0178746	0.0146889	FALSE	FALSE	FALSE	ebi-a-GCST90018785	3	121416813	0.2531	485234	0.0691305	Autoimmune hepatitis || id:ebi-a-GCST90018785	Autoimmune hepatitis	Autoimmune hepatitis || ||	TRUE	igd	3	121416813	0.0081591	3.3e-54	400792	ebi-a-GCST90025990	|| id:ebi-a-GCST90025990	TRUE	reported	igd	2	TRUE	NA	NA	0.000587707	400792	6.81e-06	485234	TRUE	3.76e-24	235.686	0.000587704
47	rs114707893	T	C	T	C	0.0577136	-0.2173	0.024412	0.0255505	FALSE	FALSE	FALSE	ebi-a-GCST90018785	2	97566051	0.1564	485234	0.1646	Autoimmune hepatitis || id:ebi-a-GCST90018785	Autoimmune hepatitis	Autoimmune hepatitis || ||	TRUE	igd	2	97566051	0.0069246	3.6e-17	400792	ebi-a-GCST90025990	|| id:ebi-a-GCST90025990	TRUE	reported	igd	2	TRUE	NA	NA	0.000173291	400792	3.98e-06	485234	TRUE	1.67e-07	69.4651	0.00017329
48	rs114796420	A	G	A	G	-0.0716667	0.022	0.0345337	0.0308458	FALSE	FALSE	FALSE	ebi-a-GCST90018785	3	121997996	0.1627	485234	0.8926	Autoimmune hepatitis || id:ebi-a-GCST90018785	Autoimmune hepatitis	Autoimmune hepatitis || ||	TRUE	igd	3	121997996	0.00584218	7.9e-37	400792	ebi-a-GCST90025990	|| id:ebi-a-GCST90025990	TRUE	reported	igd	2	TRUE	NA	NA	0.000375323	400792	3.77e-08	485234	TRUE	2.55e-19	150.482	0.000375321
49	rs114973994	T	C	T	C	-0.0558871	-0.0882	0.0248563	0.0322015	FALSE	FALSE	FALSE	ebi-a-GCST90018785	3	122040880	0.1247	485234	0.4791	Autoimmune hepatitis || id:ebi-a-GCST90018785	Autoimmune hepatitis	Autoimmune hepatitis || ||	TRUE	igd	3	122040880	0.00683966	6e-17	400792	ebi-a-GCST90025990	|| id:ebi-a-GCST90025990	TRUE	reported	igd	2	TRUE	NA	NA	0.000166558	400792	1.03e-06	485234	TRUE	2.53e-08	66.7658	0.000166557
50	rs1151503	G	A	G	A	0.0146722	-0.0249	0.755381	0.817964	FALSE	FALSE	FALSE	ebi-a-GCST90018785	11	65357697	0.0636	485234	0.6957	Autoimmune hepatitis || id:ebi-a-GCST90018785	Autoimmune hepatitis	Autoimmune hepatitis || ||	TRUE	igd	11	65357697	0.00252673	2.8e-09	400792	ebi-a-GCST90025990	|| id:ebi-a-GCST90025990	TRUE	reported	igd	2	TRUE	NA	NA	8.41e-05	400792	3.16e-07	485234	TRUE	5.49e-05	33.7189	8.41235e-05
51	rs11554159	A	G	A	G	0.014988	-0.0498	0.267572	0.218479	FALSE	FALSE	FALSE	ebi-a-GCST90018785	19	18285944	0.0556	485234	0.3703	Autoimmune hepatitis || id:ebi-a-GCST90018785	Autoimmune hepatitis	Autoimmune hepatitis || ||	TRUE	igd	19	18285944	0.00245937	6.3e-10	400792	ebi-a-GCST90025990	|| id:ebi-a-GCST90025990	TRUE	reported	igd	2	TRUE	NA	NA	9.27e-05	400792	1.65e-06	485234	TRUE	9.33e-05	37.1398	9.26574e-05
52	rs116027795	T	C	T	C	-0.075528	0.4557	0.0461688	0.0463504	FALSE	FALSE	FALSE	ebi-a-GCST90018785	3	122031287	0.2041	485234	0.02559	Autoimmune hepatitis || id:ebi-a-GCST90018785	Autoimmune hepatitis	Autoimmune hepatitis || ||	TRUE	igd	3	122031287	0.00507422	8.1e-53	400792	ebi-a-GCST90025990	|| id:ebi-a-GCST90025990	TRUE	reported	igd	2	TRUE	NA	NA	0.000552485	400792	1.03e-05	485234	TRUE	1.86e-21	221.553	0.000552482
53	rs11629846	G	A	G	A	-0.0152597	0.0041	0.331221	0.292781	FALSE	FALSE	FALSE	ebi-a-GCST90018785	15	96666466	0.0511	485234	0.9368	Autoimmune hepatitis || id:ebi-a-GCST90018785	Autoimmune hepatitis	Autoimmune hepatitis || ||	TRUE	igd	15	96666466	0.00227674	2e-11	400792	ebi-a-GCST90025990	|| id:ebi-a-GCST90025990	TRUE	reported	igd	2	TRUE	NA	NA	0.000112073	400792	1.33e-08	485234	TRUE	9.3e-07	44.9226	0.000112072
54	rs11638981	C	T	C	T	0.0180781	0.0532	0.261541	0.244771	FALSE	FALSE	FALSE	ebi-a-GCST90018785	15	49321529	0.0533	485234	0.318	Autoimmune hepatitis || id:ebi-a-GCST90018785	Autoimmune hepatitis	Autoimmune hepatitis || ||	TRUE	igd	15	49321529	0.00244037	6.8e-13	400792	ebi-a-GCST90025990	|| id:ebi-a-GCST90025990	TRUE	reported	igd	2	TRUE	NA	NA	0.000136905	400792	2.05e-06	485234	TRUE	1.5e-06	54.8775	0.000136904
55	rs116506625	T	C	T	C	0.0344058	-0.2176	0.0260229	0.01345	FALSE	FALSE	FALSE	ebi-a-GCST90018785	3	122016301	0.2703	485234	0.4208	Autoimmune hepatitis || id:ebi-a-GCST90018785	Autoimmune hepatitis	Autoimmune hepatitis || ||	TRUE	igd	3	122016301	0.00672001	2e-08	400792	ebi-a-GCST90025990	|| id:ebi-a-GCST90025990	TRUE	reported	igd	2	TRUE	NA	NA	6.54e-05	400792	1.34e-06	485234	TRUE	0.00116454	26.2134	6.53997e-05
56	rs116769926	A	C	A	C	0.0778326	0.2862	0.0229821	0.0193655	FALSE	FALSE	FALSE	ebi-a-GCST90018785	2	9007708	0.2163	485234	0.1857	Autoimmune hepatitis || id:ebi-a-GCST90018785	Autoimmune hepatitis	Autoimmune hepatitis || ||	TRUE	igd	2	9007708	0.00713998	1.3e-28	400792	ebi-a-GCST90025990	|| id:ebi-a-GCST90025990	TRUE	reported	igd	2	TRUE	NA	NA	0.000296404	400792	3.61e-06	485234	TRUE	7.14e-13	118.831	0.000296402
57	rs11690913	A	G	A	G	-0.0238201	0.0748	0.0602618	0.0586339	FALSE	FALSE	FALSE	ebi-a-GCST90018785	2	89503119	0.1111	485234	0.5004	Autoimmune hepatitis || id:ebi-a-GCST90018785	Autoimmune hepatitis	Autoimmune hepatitis || ||	TRUE	igd	2	89503119	0.00449597	3.3e-08	400792	ebi-a-GCST90025990	|| id:ebi-a-GCST90025990	TRUE	reported	igd	2	TRUE	NA	NA	7e-05	400792	9.34e-07	485234	TRUE	0.000524516	28.0699	7.00311e-05
58	rs11697497	A	G	A	G	0.0198966	-0.0129	0.0997593	0.0911831	FALSE	FALSE	FALSE	ebi-a-GCST90018785	20	62388378	0.0933	485234	0.8896	Autoimmune hepatitis || id:ebi-a-GCST90018785	Autoimmune hepatitis	Autoimmune hepatitis || ||	TRUE	igd	20	62388378	0.00357844	3.9e-08	400792	ebi-a-GCST90025990	|| id:ebi-a-GCST90025990	TRUE	reported	igd	2	TRUE	NA	NA	7.71e-05	400792	3.94e-08	485234	TRUE	5.78e-05	30.9151	7.7129e-05
59	rs117113238	A	G	A	G	-0.025779	-0.0854	0.0865358	0.100829	FALSE	FALSE	FALSE	ebi-a-GCST90018785	12	12209203	0.0768	485234	0.2664	Autoimmune hepatitis || id:ebi-a-GCST90018785	Autoimmune hepatitis	Autoimmune hepatitis || ||	TRUE	igd	12	12209203	0.00381666	2.8e-12	400792	ebi-a-GCST90025990	|| id:ebi-a-GCST90025990	TRUE	reported	igd	2	TRUE	NA	NA	0.000113815	400792	2.55e-06	485234	TRUE	2.13e-05	45.621	0.000113814
60	rs117213754	A	G	A	G	0.0957688	-0.0085	0.0148597	0.0122858	FALSE	FALSE	FALSE	ebi-a-GCST90018785	12	4006794	0.2709	485234	0.9751	Autoimmune hepatitis || id:ebi-a-GCST90018785	Autoimmune hepatitis	Autoimmune hepatitis || ||	TRUE	igd	12	4006794	0.00885262	5e-28	400792	ebi-a-GCST90025990	|| id:ebi-a-GCST90025990	TRUE	reported	igd	2	TRUE	NA	NA	0.000291918	400792	2.03e-09	485234	TRUE	1.41e-15	117.032	0.000291916
61	rs11740006	G	T	G	T	-0.0211343	0.3976	0.0831671	0.0826032	FALSE	FALSE	FALSE	ebi-a-GCST90018785	5	67689085	0.1553	485234	0.0104299	Autoimmune hepatitis || id:ebi-a-GCST90018785	Autoimmune hepatitis	Autoimmune hepatitis || ||	TRUE	igd	5	67689085	0.00388135	1.8e-08	400792	ebi-a-GCST90025990	|| id:ebi-a-GCST90025990	TRUE	reported	igd	2	TRUE	NA	NA	7.4e-05	400792	1.35e-05	485234	TRUE	0.0210215	29.649	7.39706e-05
62	rs11793585	T	C	T	C	-0.0326237	-0.0799	0.0424384	0.0450605	FALSE	FALSE	FALSE	ebi-a-GCST90018785	9	129260088	0.1161	485234	0.4912	Autoimmune hepatitis || id:ebi-a-GCST90018785	Autoimmune hepatitis	Autoimmune hepatitis || ||	TRUE	igd	9	129260088	0.00531431	5.5e-10	400792	ebi-a-GCST90025990	|| id:ebi-a-GCST90025990	TRUE	reported	igd	2	TRUE	NA	NA	9.4e-05	400792	9.76e-07	485234	TRUE	4.5e-05	37.6854	9.40184e-05
63	rs11806	G	A	G	A	0.0121765	0.0183	0.338922	0.429983	FALSE	FALSE	FALSE	ebi-a-GCST90018785	22	41166135	0.0493	485234	0.709499	Autoimmune hepatitis || id:ebi-a-GCST90018785	Autoimmune hepatitis	Autoimmune hepatitis || ||	TRUE	igd	22	41166135	0.00226825	3.5e-08	400792	ebi-a-GCST90025990	|| id:ebi-a-GCST90025990	TRUE	reported	igd	2	TRUE	NA	NA	7.19e-05	400792	2.84e-07	485234	TRUE	0.000196887	28.818	7.18973e-05
64	rs11928797	A	C	A	C	0.0193656	0.0268	0.116113	0.0884731	FALSE	FALSE	FALSE	ebi-a-GCST90018785	3	33457493	0.0767	485234	0.7271	Autoimmune hepatitis || id:ebi-a-GCST90018785	Autoimmune hepatitis	Autoimmune hepatitis || ||	TRUE	igd	3	33457493	0.00332985	2.3e-09	400792	ebi-a-GCST90025990	|| id:ebi-a-GCST90025990	TRUE	reported	igd	2	TRUE	NA	NA	8.44e-05	400792	2.52e-07	485234	TRUE	4.73e-05	33.823	8.43834e-05
65	rs12070288	G	C	G	C	0.0396675	0.0107	0.0808168	0.0776776	FALSE	TRUE	FALSE	ebi-a-GCST90018785	1	151009984	0.0969	485234	0.9121	Autoimmune hepatitis || id:ebi-a-GCST90018785	Autoimmune hepatitis	Autoimmune hepatitis || ||	TRUE	igd	1	151009984	0.00395442	5.6e-24	400792	ebi-a-GCST90025990	|| id:ebi-a-GCST90025990	TRUE	reported	igd	2	TRUE	NA	NA	0.000251003	400792	2.51e-08	485234	TRUE	2e-13	100.625	0.000251001
66	rs12076395	G	A	G	A	-0.02942	-0.1671	0.0534484	0.0742456	FALSE	FALSE	FALSE	ebi-a-GCST90018785	1	51568124	0.1138	485234	0.142	Autoimmune hepatitis || id:ebi-a-GCST90018785	Autoimmune hepatitis	Autoimmune hepatitis || ||	TRUE	igd	1	51568124	0.00474957	7e-11	400792	ebi-a-GCST90025990	|| id:ebi-a-GCST90025990	TRUE	reported	igd	2	TRUE	NA	NA	9.57e-05	400792	4.44e-06	485234	TRUE	0.000322766	38.3687	9.5723e-05
67	rs12191772	A	G	A	G	-0.0230155	-0.0023	0.188452	0.238578	FALSE	FALSE	FALSE	ebi-a-GCST90018785	6	137259725	0.0573	485234	0.9676	Autoimmune hepatitis || id:ebi-a-GCST90018785	Autoimmune hepatitis	Autoimmune hepatitis || ||	TRUE	igd	6	137259725	0.00274166	8.3e-18	400792	ebi-a-GCST90025990	|| id:ebi-a-GCST90025990	TRUE	reported	igd	2	TRUE	NA	NA	0.000175801	400792	3.32e-09	485234	TRUE	6.2e-10	70.4715	0.0001758
68	rs12212449	T	C	T	C	-0.0290903	0.0637	0.60602	0.515535	FALSE	FALSE	FALSE	ebi-a-GCST90018785	6	134517687	0.0499	485234	0.2019	Autoimmune hepatitis || id:ebi-a-GCST90018785	Autoimmune hepatitis	Autoimmune hepatitis || ||	TRUE	igd	6	134517687	0.00219175	7e-43	400792	ebi-a-GCST90025990	|| id:ebi-a-GCST90025990	TRUE	reported	igd	2	TRUE	NA	NA	0.000439346	400792	3.36e-06	485234	TRUE	3.16e-19	176.163	0.000439344
69	rs12246748	T	C	T	C	0.0171343	-0.0991	0.306872	0.21863	FALSE	FALSE	FALSE	ebi-a-GCST90018785	10	65392260	0.0563	485234	0.0785507	Autoimmune hepatitis || id:ebi-a-GCST90018785	Autoimmune hepatitis	Autoimmune hepatitis || ||	TRUE	igd	10	65392260	0.0023241	2.5e-13	400792	ebi-a-GCST90025990	|| id:ebi-a-GCST90025990	TRUE	reported	igd	2	TRUE	NA	NA	0.000135596	400792	6.39e-06	485234	TRUE	1.94e-05	54.3529	0.000135595
70	rs1229984	C	T	C	T	0.0372191	0.1683	0.970232	0.793828	FALSE	FALSE	FALSE	ebi-a-GCST90018785	4	100239319	0.1484	485234	0.2569	Autoimmune hepatitis || id:ebi-a-GCST90018785	Autoimmune hepatitis	Autoimmune hepatitis || ||	TRUE	igd	4	100239319	0.00688256	8.6e-09	400792	ebi-a-GCST90025990	|| id:ebi-a-GCST90025990	TRUE	reported	igd	2	TRUE	NA	NA	7.3e-05	400792	2.65e-06	485234	TRUE	0.00119903	29.2437	7.29594e-05
71	rs12341814	A	G	A	G	-0.0601254	-0.032	0.0600317	0.0854088	FALSE	FALSE	FALSE	ebi-a-GCST90018785	9	97522915	0.0821	485234	0.697199	Autoimmune hepatitis || id:ebi-a-GCST90018785	Autoimmune hepatitis	Autoimmune hepatitis || ||	TRUE	igd	9	97522915	0.00453117	5.1e-42	400792	ebi-a-GCST90025990	|| id:ebi-a-GCST90025990	TRUE	reported	igd	2	TRUE	NA	NA	0.000439124	400792	3.13e-07	485234	TRUE	1.21e-21	176.074	0.000439122
72	rs1250600	G	T	G	T	0.0210931	0.1074	0.645343	0.720398	FALSE	FALSE	FALSE	ebi-a-GCST90018785	10	81010850	0.0519	485234	0.0386296	Autoimmune hepatitis || id:ebi-a-GCST90018785	Autoimmune hepatitis	Autoimmune hepatitis || ||	TRUE	igd	10	81010850	0.0022422	1.4e-20	400792	ebi-a-GCST90025990	|| id:ebi-a-GCST90025990	TRUE	reported	igd	2	TRUE	NA	NA	0.000220759	400792	8.83e-06	485234	TRUE	2.55e-08	88.4977	0.000220758
73	rs12508248	G	T	G	T	-0.0120957	0.0333	0.585517	0.512542	FALSE	FALSE	FALSE	ebi-a-GCST90018785	4	115381412	0.0476	485234	0.4842	Autoimmune hepatitis || id:ebi-a-GCST90018785	Autoimmune hepatitis	Autoimmune hepatitis || ||	TRUE	igd	4	115381412	0.00217321	8.3e-09	400792	ebi-a-GCST90025990	|| id:ebi-a-GCST90025990	TRUE	reported	igd	2	TRUE	NA	NA	7.73e-05	400792	1.01e-06	485234	TRUE	0.000263948	30.9784	7.72869e-05
74	rs12568310	T	C	T	C	-0.0155764	-0.0792	0.348002	0.3766	FALSE	FALSE	FALSE	ebi-a-GCST90018785	1	178514622	0.0487	485234	0.1042	Autoimmune hepatitis || id:ebi-a-GCST90018785	Autoimmune hepatitis	Autoimmune hepatitis || ||	TRUE	igd	1	178514622	0.002243	1.6e-12	400792	ebi-a-GCST90025990	|| id:ebi-a-GCST90025990	TRUE	reported	igd	2	TRUE	NA	NA	0.000120311	400792	5.45e-06	485234	TRUE	5.23e-05	48.2254	0.000120311
75	rs12589136	T	G	T	G	-0.0144094	0.1453	0.210069	0.248154	FALSE	FALSE	FALSE	ebi-a-GCST90018785	14	94793686	0.057	485234	0.0108201	Autoimmune hepatitis || id:ebi-a-GCST90018785	Autoimmune hepatitis	Autoimmune hepatitis || ||	TRUE	igd	14	94793686	0.0026315	6.7e-09	400792	ebi-a-GCST90025990	|| id:ebi-a-GCST90025990	TRUE	reported	igd	2	TRUE	NA	NA	7.48e-05	400792	1.34e-05	485234	TRUE	0.0194012	29.9837	7.48055e-05
76	rs1260326	C	T	C	T	-0.0506985	-0.0204	0.598463	0.573285	FALSE	FALSE	FALSE	ebi-a-GCST90018785	2	27730940	0.049	485234	0.6781	Autoimmune hepatitis || id:ebi-a-GCST90018785	Autoimmune hepatitis	Autoimmune hepatitis || ||	TRUE	igd	2	27730940	0.00220606	9.59e-122	400792	ebi-a-GCST90025990	|| id:ebi-a-GCST90025990	TRUE	reported	igd	2	TRUE	NA	NA	0.00131603	400792	3.57e-07	485234	TRUE	8.86e-63	528.148	0.00131603
77	rs12613807	C	T	C	T	0.0158636	0.05	0.445127	0.486179	FALSE	FALSE	FALSE	ebi-a-GCST90018785	2	191343763	0.0474	485234	0.2908	Autoimmune hepatitis || id:ebi-a-GCST90018785	Autoimmune hepatitis	Autoimmune hepatitis || ||	TRUE	igd	2	191343763	0.00215016	1.5e-13	400792	ebi-a-GCST90025990	|| id:ebi-a-GCST90025990	TRUE	reported	igd	2	TRUE	NA	NA	0.000135796	400792	2.29e-06	485234	TRUE	2.03e-06	54.433	0.000135795
78	rs12619647	G	T	G	T	-0.0183817	-0.0078	0.321665	0.425544	FALSE	FALSE	FALSE	ebi-a-GCST90018785	2	242287487	0.0491	485234	0.8741	Autoimmune hepatitis || id:ebi-a-GCST90018785	Autoimmune hepatitis	Autoimmune hepatitis || ||	TRUE	igd	2	242287487	0.00232018	3.1e-16	400792	ebi-a-GCST90025990	|| id:ebi-a-GCST90025990	TRUE	reported	igd	2	TRUE	NA	NA	0.000156582	400792	5.2e-08	485234	TRUE	8.62e-09	62.7665	0.000156582
79	rs1262217	A	G	A	G	0.0236568	-0.063	0.825555	0.848422	FALSE	FALSE	FALSE	ebi-a-GCST90018785	10	65483262	0.0775	485234	0.4164	Autoimmune hepatitis || id:ebi-a-GCST90018785	Autoimmune hepatitis	Autoimmune hepatitis || ||	TRUE	igd	10	65483262	0.00282225	4.1e-17	400792	ebi-a-GCST90025990	|| id:ebi-a-GCST90025990	TRUE	reported	igd	2	TRUE	NA	NA	0.000175278	400792	1.36e-06	485234	TRUE	1.55e-08	70.2621	0.000175277
80	rs12881815	A	G	A	G	0.0284183	-0.1096	0.0576813	0.0547465	FALSE	FALSE	FALSE	ebi-a-GCST90018785	14	64604595	0.1158	485234	0.3438	Autoimmune hepatitis || id:ebi-a-GCST90018785	Autoimmune hepatitis	Autoimmune hepatitis || ||	TRUE	igd	14	64604595	0.00468035	1.6e-10	400792	ebi-a-GCST90025990	|| id:ebi-a-GCST90025990	TRUE	reported	igd	2	TRUE	NA	NA	9.2e-05	400792	1.85e-06	485234	TRUE	0.00011491	36.8671	9.19773e-05
81	rs12928588	A	G	A	G	0.0152895	0.0177	0.494761	0.428822	FALSE	FALSE	FALSE	ebi-a-GCST90018785	16	81582600	0.0483	485234	0.7134	Autoimmune hepatitis || id:ebi-a-GCST90018785	Autoimmune hepatitis	Autoimmune hepatitis || ||	TRUE	igd	16	81582600	0.00214548	2.5e-13	400792	ebi-a-GCST90025990	|| id:ebi-a-GCST90025990	TRUE	reported	igd	2	TRUE	NA	NA	0.000126697	400792	2.77e-07	485234	TRUE	4.98e-07	50.7853	0.000126696
82	rs12940014	C	T	C	T	-0.0137624	0.0576	0.523877	0.425405	FALSE	FALSE	FALSE	ebi-a-GCST90018785	17	17603317	0.0482	485234	0.2316	Autoimmune hepatitis || id:ebi-a-GCST90018785	Autoimmune hepatitis	Autoimmune hepatitis || ||	TRUE	igd	17	17603317	0.00214096	9.6e-11	400792	ebi-a-GCST90025990	|| id:ebi-a-GCST90025990	TRUE	reported	igd	2	TRUE	NA	NA	0.000103088	400792	2.94e-06	485234	TRUE	7.71e-05	41.321	0.000103088
83	rs13107325	T	C	T	C	-0.0619499	-0.0264	0.0749088	0.0581663	FALSE	FALSE	FALSE	ebi-a-GCST90018785	4	103188709	0.1378	485234	0.8483	Autoimmune hepatitis || id:ebi-a-GCST90018785	Autoimmune hepatitis	Autoimmune hepatitis || ||	TRUE	igd	4	103188709	0.00413004	3e-52	400792	ebi-a-GCST90025990	|| id:ebi-a-GCST90025990	TRUE	reported	igd	2	TRUE	NA	NA	0.000561064	400792	7.56e-08	485234	TRUE	5.3e-28	224.995	0.000561061
84	rs1326122	A	C	A	C	-0.0448595	-0.2543	0.0210744	0.0217798	FALSE	FALSE	FALSE	ebi-a-GCST90018785	13	50722895	0.1704	485234	0.1357	Autoimmune hepatitis || id:ebi-a-GCST90018785	Autoimmune hepatitis	Autoimmune hepatitis || ||	TRUE	igd	13	50722895	0.00747315	3.8e-10	400792	ebi-a-GCST90025990	|| id:ebi-a-GCST90025990	TRUE	reported	igd	2	TRUE	NA	NA	8.99e-05	400792	4.59e-06	485234	TRUE	0.00058503	36.0331	8.98966e-05
85	rs13289095	T	G	T	G	-0.0188956	0.0918	0.144313	0.122492	FALSE	FALSE	FALSE	ebi-a-GCST90018785	9	131466489	0.0747	485234	0.2194	Autoimmune hepatitis || id:ebi-a-GCST90018785	Autoimmune hepatitis	Autoimmune hepatitis || ||	TRUE	igd	9	131466489	0.00306392	1.4e-10	400792	ebi-a-GCST90025990	|| id:ebi-a-GCST90025990	TRUE	reported	igd	2	TRUE	NA	NA	9.49e-05	400792	3.11e-06	485234	TRUE	0.000186014	38.0335	9.48869e-05
86	rs133369	T	C	T	C	0.0137167	0.0778	0.676727	0.709099	FALSE	FALSE	FALSE	ebi-a-GCST90018785	22	42463814	0.0503	485234	0.1221	Autoimmune hepatitis || id:ebi-a-GCST90018785	Autoimmune hepatitis	Autoimmune hepatitis || ||	TRUE	igd	22	42463814	0.00231393	6.1e-09	400792	ebi-a-GCST90025990	|| id:ebi-a-GCST90025990	TRUE	reported	igd	2	TRUE	NA	NA	8.77e-05	400792	4.93e-06	485234	TRUE	0.000818388	35.1398	8.76681e-05
87	rs13379416	T	C	T	C	0.0173324	-0.0094	0.144303	0.10531	FALSE	FALSE	FALSE	ebi-a-GCST90018785	14	50982983	0.077	485234	0.9025	Autoimmune hepatitis || id:ebi-a-GCST90018785	Autoimmune hepatitis	Autoimmune hepatitis || ||	TRUE	igd	14	50982983	0.00305636	1e-08	400792	ebi-a-GCST90025990	|| id:ebi-a-GCST90025990	TRUE	reported	igd	2	TRUE	NA	NA	8.02e-05	400792	3.07e-08	485234	TRUE	3.88e-05	32.1594	8.02333e-05
88	rs1354034	C	T	C	T	-0.0192191	-0.0025	0.600157	0.60765	FALSE	FALSE	FALSE	ebi-a-GCST90018785	3	56849749	0.0503	485234	0.9596	Autoimmune hepatitis || id:ebi-a-GCST90018785	Autoimmune hepatitis	Autoimmune hepatitis || ||	TRUE	igd	3	56849749	0.00217447	1.4e-18	400792	ebi-a-GCST90025990	|| id:ebi-a-GCST90025990	TRUE	reported	igd	2	TRUE	NA	NA	0.000194876	400792	5.09e-09	485234	TRUE	7.66e-11	78.1195	0.000194875
89	rs1412829	G	A	G	A	-0.012467	0.0567	0.421904	0.35384	FALSE	FALSE	FALSE	ebi-a-GCST90018785	9	22043926	0.0489	485234	0.2468	Autoimmune hepatitis || id:ebi-a-GCST90018785	Autoimmune hepatitis	Autoimmune hepatitis || ||	TRUE	igd	9	22043926	0.00217309	2.3e-09	400792	ebi-a-GCST90025990	|| id:ebi-a-GCST90025990	TRUE	reported	igd	2	TRUE	NA	NA	8.21e-05	400792	2.77e-06	485234	TRUE	0.000528919	32.9131	8.21134e-05
90	rs142888784	G	C	G	C	-0.0823943	-0.4026	0.0271159	0.0204088	FALSE	TRUE	FALSE	ebi-a-GCST90018785	19	38810744	0.1993	485234	0.0433501	Autoimmune hepatitis || id:ebi-a-GCST90018785	Autoimmune hepatitis	Autoimmune hepatitis || ||	TRUE	igd	19	38810744	0.00692325	3.5e-34	400792	ebi-a-GCST90025990	|| id:ebi-a-GCST90025990	TRUE	reported	igd	2	TRUE	NA	NA	0.000353268	400792	8.41e-06	485234	TRUE	9.47e-14	141.636	0.000353266
91	rs145552643	A	G	A	G	-0.0452233	0.0808	0.0185698	0.0162175	FALSE	FALSE	FALSE	ebi-a-GCST90018785	12	124383431	0.2226	485234	0.7166	Autoimmune hepatitis || id:ebi-a-GCST90018785	Autoimmune hepatitis	Autoimmune hepatitis || ||	TRUE	igd	12	124383431	0.0080069	2.8e-08	400792	ebi-a-GCST90025990	|| id:ebi-a-GCST90025990	TRUE	reported	igd	2	TRUE	NA	NA	7.96e-05	400792	2.72e-07	485234	TRUE	8.3e-05	31.9004	7.9587e-05
92	rs1477141	G	T	G	T	-0.0114266	0.0438	0.4934	0.517879	FALSE	FALSE	FALSE	ebi-a-GCST90018785	17	53361838	0.0474	485234	0.3548	Autoimmune hepatitis || id:ebi-a-GCST90018785	Autoimmune hepatitis	Autoimmune hepatitis || ||	TRUE	igd	17	53361838	0.00214252	1.3e-08	400792	ebi-a-GCST90025990	|| id:ebi-a-GCST90025990	TRUE	reported	igd	2	TRUE	NA	NA	7.1e-05	400792	1.76e-06	485234	TRUE	0.000883367	28.4436	7.09634e-05
93	rs1497406	G	A	G	A	0.0204008	0.0775	0.579239	0.658779	FALSE	FALSE	FALSE	ebi-a-GCST90018785	1	16505320	0.0505	485234	0.1247	Autoimmune hepatitis || id:ebi-a-GCST90018785	Autoimmune hepatitis	Autoimmune hepatitis || ||	TRUE	igd	1	16505320	0.00216049	3.6e-22	400792	ebi-a-GCST90025990	|| id:ebi-a-GCST90025990	TRUE	reported	igd	2	TRUE	NA	NA	0.000222421	400792	4.85e-06	485234	TRUE	2.59e-09	89.1641	0.00022242
94	rs1502359	G	A	G	A	0.0202772	-0.0757	0.845127	0.84105	FALSE	FALSE	FALSE	ebi-a-GCST90018785	1	217318030	0.0638	485234	0.2355	Autoimmune hepatitis || id:ebi-a-GCST90018785	Autoimmune hepatitis	Autoimmune hepatitis || ||	TRUE	igd	1	217318030	0.00294934	1.8e-12	400792	ebi-a-GCST90025990	|| id:ebi-a-GCST90025990	TRUE	reported	igd	2	TRUE	NA	NA	0.000117923	400792	2.9e-06	485234	TRUE	1.79e-05	47.2679	0.000117922
95	rs1509123	T	C	T	C	-0.0283396	-0.1517	0.0623386	0.040048	FALSE	FALSE	FALSE	ebi-a-GCST90018785	17	6683878	0.1262	485234	0.2293	Autoimmune hepatitis || id:ebi-a-GCST90018785	Autoimmune hepatitis	Autoimmune hepatitis || ||	TRUE	igd	17	6683878	0.00447278	1.1e-10	400792	ebi-a-GCST90025990	|| id:ebi-a-GCST90025990	TRUE	reported	igd	2	TRUE	NA	NA	0.000100155	400792	2.98e-06	485234	TRUE	0.000104317	40.1451	0.000100154
96	rs1568422	T	C	T	C	0.0470488	-0.0831	0.0760548	0.0759918	FALSE	FALSE	FALSE	ebi-a-GCST90018785	3	107201576	0.0935	485234	0.3739	Autoimmune hepatitis || id:ebi-a-GCST90018785	Autoimmune hepatitis	Autoimmune hepatitis || ||	TRUE	igd	3	107201576	0.004021	4.8e-32	400792	ebi-a-GCST90025990	|| id:ebi-a-GCST90025990	TRUE	reported	igd	2	TRUE	NA	NA	0.000341479	400792	1.63e-06	485234	TRUE	7.58e-16	136.908	0.000341477
97	rs1623646	T	C	T	C	-0.0140364	-0.0117	0.722163	0.772402	FALSE	FALSE	FALSE	ebi-a-GCST90018785	10	9076230	0.0565	485234	0.8363	Autoimmune hepatitis || id:ebi-a-GCST90018785	Autoimmune hepatitis	Autoimmune hepatitis || ||	TRUE	igd	10	9076230	0.00238915	1.2e-08	400792	ebi-a-GCST90025990	|| id:ebi-a-GCST90025990	TRUE	reported	igd	2	TRUE	NA	NA	8.61e-05	400792	8.84e-08	485234	TRUE	2.57e-05	34.5163	8.61129e-05
98	rs165316	G	A	G	A	-0.0165235	0.0131	0.197328	0.204591	FALSE	FALSE	FALSE	ebi-a-GCST90018785	1	91533297	0.0582	485234	0.8219	Autoimmune hepatitis || id:ebi-a-GCST90018785	Autoimmune hepatitis	Autoimmune hepatitis || ||	TRUE	igd	1	91533297	0.00268627	5e-10	400792	ebi-a-GCST90025990	|| id:ebi-a-GCST90025990	TRUE	reported	igd	2	TRUE	NA	NA	9.44e-05	400792	1.04e-07	485234	TRUE	1.08e-05	37.836	9.43941e-05
99	rs1672991	G	A	G	A	0.0764711	-0.0209	0.930301	0.93159	FALSE	FALSE	FALSE	ebi-a-GCST90018785	19	35556659	0.0958	485234	0.8269	Autoimmune hepatitis || id:ebi-a-GCST90018785	Autoimmune hepatitis	Autoimmune hepatitis || ||	TRUE	igd	19	35556659	0.00430701	1.1e-74	400792	ebi-a-GCST90025990	|| id:ebi-a-GCST90025990	TRUE	reported	igd	2	TRUE	NA	NA	0.000785931	400792	9.81e-08	485234	TRUE	1.38e-38	315.241	0.000785927
100	rs16826069	G	A	G	A	-0.0166316	0.0987	0.212477	0.231222	FALSE	FALSE	FALSE	ebi-a-GCST90018785	1	39797055	0.0578	485234	0.0879002	Autoimmune hepatitis || id:ebi-a-GCST90018785	Autoimmune hepatitis	Autoimmune hepatitis || ||	TRUE	igd	1	39797055	0.00262274	1.4e-10	400792	ebi-a-GCST90025990	|| id:ebi-a-GCST90025990	TRUE	reported	igd	2	TRUE	NA	NA	0.000100322	400792	6.01e-06	485234	TRUE	0.00039377	40.2122	0.000100322
101	rs16833132	A	G	A	G	0.0372254	0.0359	0.0944939	0.08679	FALSE	FALSE	FALSE	ebi-a-GCST90018785	3	122142664	0.0829	485234	0.664899	Autoimmune hepatitis || id:ebi-a-GCST90018785	Autoimmune hepatitis	Autoimmune hepatitis || ||	TRUE	igd	3	122142664	0.00363824	2.4e-26	400792	ebi-a-GCST90025990	|| id:ebi-a-GCST90025990	TRUE	reported	igd	2	TRUE	NA	NA	0.000261135	400792	3.86e-07	485234	TRUE	3.33e-13	104.688	0.000261134
102	rs169219	A	C	A	C	-0.012736	-0.0502	0.597632	0.679248	FALSE	FALSE	FALSE	ebi-a-GCST90018785	6	25957392	0.0509	485234	0.3242	Autoimmune hepatitis || id:ebi-a-GCST90018785	Autoimmune hepatitis	Autoimmune hepatitis || ||	TRUE	igd	6	25957392	0.00241538	5.8e-09	400792	ebi-a-GCST90025990	|| id:ebi-a-GCST90025990	TRUE	reported	igd	2	TRUE	NA	NA	6.94e-05	400792	2e-06	485234	TRUE	0.00120056	27.8032	6.93659e-05
103	rs16945720	A	G	A	G	-0.0306825	-0.1588	0.0489825	0.0432308	FALSE	FALSE	FALSE	ebi-a-GCST90018785	16	47981631	0.136	485234	0.2429	Autoimmune hepatitis || id:ebi-a-GCST90018785	Autoimmune hepatitis	Autoimmune hepatitis || ||	TRUE	igd	16	47981631	0.0049687	6.2e-10	400792	ebi-a-GCST90025990	|| id:ebi-a-GCST90025990	TRUE	reported	igd	2	TRUE	NA	NA	9.51e-05	400792	2.81e-06	485234	TRUE	0.000154058	38.1326	9.5134e-05
104	rs16973688	T	C	T	C	-0.0164632	-0.1435	0.213374	0.188468	FALSE	FALSE	FALSE	ebi-a-GCST90018785	15	78273478	0.0607	485234	0.0180198	Autoimmune hepatitis || id:ebi-a-GCST90018785	Autoimmune hepatitis	Autoimmune hepatitis || ||	TRUE	igd	15	78273478	0.00261849	9.4e-10	400792	ebi-a-GCST90025990	|| id:ebi-a-GCST90025990	TRUE	reported	igd	2	TRUE	NA	NA	9.86e-05	400792	1.15e-05	485234	TRUE	0.00219328	39.53	9.862e-05
105	rs17050072	C	T	C	T	-0.0219425	-0.025	0.689439	0.592814	FALSE	FALSE	FALSE	ebi-a-GCST90018785	2	121048712	0.0492	485234	0.611699	Autoimmune hepatitis || id:ebi-a-GCST90018785	Autoimmune hepatitis	Autoimmune hepatitis || ||	TRUE	igd	2	121048712	0.00231078	1.2e-21	400792	ebi-a-GCST90025990	|| id:ebi-a-GCST90025990	TRUE	reported	igd	2	TRUE	NA	NA	0.000224926	400792	5.32e-07	485234	TRUE	2.31e-11	90.1685	0.000224925
106	rs17217119	G	A	G	A	-0.0573841	0.0503	0.19623	0.176591	FALSE	FALSE	FALSE	ebi-a-GCST90018785	20	52742590	0.0586	485234	0.3911	Autoimmune hepatitis || id:ebi-a-GCST90018785	Autoimmune hepatitis	Autoimmune hepatitis || ||	TRUE	igd	20	52742590	0.00270149	1.9e-105	400792	ebi-a-GCST90025990	|| id:ebi-a-GCST90025990	TRUE	reported	igd	2	TRUE	NA	NA	0.00112453	400792	1.52e-06	485234	TRUE	8.92e-52	451.208	0.00112452
107	rs17243695	T	C	T	C	0.0823609	0.6501	0.0144727	0.0106738	FALSE	FALSE	FALSE	ebi-a-GCST90018785	3	120500065	0.336	485234	0.0529895	Autoimmune hepatitis || id:ebi-a-GCST90018785	Autoimmune hepatitis	Autoimmune hepatitis || ||	TRUE	igd	3	120500065	0.00900596	4.4e-21	400792	ebi-a-GCST90025990	|| id:ebi-a-GCST90025990	TRUE	reported	igd	2	TRUE	NA	NA	0.000208629	400792	7.71e-06	485234	TRUE	4.6e-08	83.6339	0.000208628
108	rs17266366	G	A	G	A	-0.0117833	-0.0128	0.334065	0.269037	FALSE	FALSE	FALSE	ebi-a-GCST90018785	6	157199844	0.0521	485234	0.8057	Autoimmune hepatitis || id:ebi-a-GCST90018785	Autoimmune hepatitis	Autoimmune hepatitis || ||	TRUE	igd	6	157199844	0.00227017	2.7e-08	400792	ebi-a-GCST90025990	|| id:ebi-a-GCST90025990	TRUE	reported	igd	2	TRUE	NA	NA	6.72e-05	400792	1.24e-07	485234	TRUE	0.000237047	26.9412	6.72154e-05
109	rs17391694	T	C	T	C	0.017671	0.0396	0.137683	0.137388	FALSE	FALSE	FALSE	ebi-a-GCST90018785	1	78623626	0.073	485234	0.5874	Autoimmune hepatitis || id:ebi-a-GCST90018785	Autoimmune hepatitis	Autoimmune hepatitis || ||	TRUE	igd	1	78623626	0.00310051	2e-08	400792	ebi-a-GCST90025990	|| id:ebi-a-GCST90025990	TRUE	reported	igd	2	TRUE	NA	NA	8.1e-05	400792	6.06e-07	485234	TRUE	0.000116756	32.483	8.10404e-05
110	rs1741540	C	T	C	T	0.0300287	-0.0441	0.952	0.9483	FALSE	FALSE	FALSE	ebi-a-GCST90018785	4	3537691	0.1411	485234	0.7546	Autoimmune hepatitis || id:ebi-a-GCST90018785	Autoimmune hepatitis	Autoimmune hepatitis || ||	TRUE	igd	4	3537691	0.0049823	4.3e-09	400792	ebi-a-GCST90025990	|| id:ebi-a-GCST90025990	TRUE	reported	igd	2	TRUE	NA	NA	9.06e-05	400792	2.01e-07	485234	TRUE	2.14e-05	36.3256	9.06264e-05
111	rs174549	A	G	A	G	-0.013609	0.0246	0.308906	0.346478	FALSE	FALSE	FALSE	ebi-a-GCST90018785	11	61571382	0.0493	485234	0.6178	Autoimmune hepatitis || id:ebi-a-GCST90018785	Autoimmune hepatitis	Autoimmune hepatitis || ||	TRUE	igd	11	61571382	0.00231689	7.1e-10	400792	ebi-a-GCST90025990	|| id:ebi-a-GCST90025990	TRUE	reported	igd	2	TRUE	NA	NA	8.61e-05	400792	5.13e-07	485234	TRUE	6.04e-05	34.5018	8.60766e-05
112	rs17580	A	T	A	T	0.052327	-0.1985	0.048217	0.0377937	FALSE	TRUE	FALSE	ebi-a-GCST90018785	14	94847262	0.17	485234	0.2429	Autoimmune hepatitis || id:ebi-a-GCST90018785	Autoimmune hepatitis	Autoimmune hepatitis || ||	TRUE	igd	14	94847262	0.00510909	4.4e-25	400792	ebi-a-GCST90025990	|| id:ebi-a-GCST90025990	TRUE	reported	igd	2	TRUE	NA	NA	0.000261658	400792	2.81e-06	485234	TRUE	1.09e-11	104.897	0.000261657
113	rs17884869	A	G	A	G	-0.109364	0.1081	0.0246719	0.0279091	FALSE	FALSE	FALSE	ebi-a-GCST90018785	12	123519112	0.1415	485234	0.4449	Autoimmune hepatitis || id:ebi-a-GCST90018785	Autoimmune hepatitis	Autoimmune hepatitis || ||	TRUE	igd	12	123519112	0.00705011	4.7e-54	400792	ebi-a-GCST90025990	|| id:ebi-a-GCST90025990	TRUE	reported	igd	2	TRUE	NA	NA	0.000600039	400792	1.2e-06	485234	TRUE	5.65e-28	240.634	0.000600036
114	rs1800600	A	G	A	G	0.0179038	-0.0247	0.679644	0.710255	FALSE	FALSE	FALSE	ebi-a-GCST90018785	1	156785779	0.0509	485234	0.6273	Autoimmune hepatitis || id:ebi-a-GCST90018785	Autoimmune hepatitis	Autoimmune hepatitis || ||	TRUE	igd	1	156785779	0.00232435	2.1e-14	400792	ebi-a-GCST90025990	|| id:ebi-a-GCST90025990	TRUE	reported	igd	2	TRUE	NA	NA	0.000148015	400792	4.85e-07	485234	TRUE	7.71e-08	59.3318	0.000148014
115	rs1801251	A	G	A	G	0.0187704	-0.0922	0.362401	0.316514	FALSE	FALSE	FALSE	ebi-a-GCST90018785	2	233633460	0.0527	485234	0.0799392	Autoimmune hepatitis || id:ebi-a-GCST90018785	Autoimmune hepatitis	Autoimmune hepatitis || ||	TRUE	igd	2	233633460	0.00222811	2.4e-17	400792	ebi-a-GCST90025990	|| id:ebi-a-GCST90025990	TRUE	reported	igd	2	TRUE	NA	NA	0.000177044	400792	6.31e-06	485234	TRUE	4.25e-07	70.9698	0.000177043
116	rs1801282	G	C	G	C	-0.0355864	-0.1625	0.114767	0.107251	FALSE	TRUE	FALSE	ebi-a-GCST90018785	3	12393125	0.0682	485234	0.01726	Autoimmune hepatitis || id:ebi-a-GCST90018785	Autoimmune hepatitis	Autoimmune hepatitis || ||	TRUE	igd	3	12393125	0.00336805	3.5e-27	400792	ebi-a-GCST90025990	|| id:ebi-a-GCST90025990	TRUE	reported	igd	2	TRUE	NA	NA	0.000278467	400792	1.17e-05	485234	TRUE	5.09e-10	111.638	0.000278465
117	rs1801725	T	G	T	G	0.188773	-0.0472	0.130648	0.0996438	FALSE	FALSE	FALSE	ebi-a-GCST90018785	3	122003757	0.0738	485234	0.5226	Autoimmune hepatitis || id:ebi-a-GCST90018785	Autoimmune hepatitis	Autoimmune hepatitis || ||	TRUE	igd	3	122003757	0.00317041	1e-200	400792	ebi-a-GCST90025990	|| id:ebi-a-GCST90025990	TRUE	reported	igd	2	TRUE	NA	NA	0.00876814	400792	8.43e-07	485234	TRUE	0	3545.27	0.00876809
118	rs180794292	C	T	C	T	-0.10969	0.2356	0.0113092	0.00787652	FALSE	FALSE	FALSE	ebi-a-GCST90018785	3	122254414	0.4156	485234	0.5709	Autoimmune hepatitis || id:ebi-a-GCST90018785	Autoimmune hepatitis	Autoimmune hepatitis || ||	TRUE	igd	3	122254414	0.010282	1.5e-27	400792	ebi-a-GCST90025990	|| id:ebi-a-GCST90025990	TRUE	reported	igd	2	TRUE	NA	NA	0.000283883	400792	6.62e-07	485234	TRUE	5.77e-14	113.81	0.000283881
119	rs1887772	A	C	A	C	-0.0328583	0.088	0.777969	0.799362	FALSE	FALSE	FALSE	ebi-a-GCST90018785	9	80454629	0.058	485234	0.1295	Autoimmune hepatitis || id:ebi-a-GCST90018785	Autoimmune hepatitis	Autoimmune hepatitis || ||	TRUE	igd	9	80454629	0.00257484	1.5e-39	400792	ebi-a-GCST90025990	|| id:ebi-a-GCST90025990	TRUE	reported	igd	2	TRUE	NA	NA	0.000406159	400792	4.74e-06	485234	TRUE	3.68e-17	162.851	0.000406157
120	rs1893140	C	G	C	G	0.0167185	0.0416	0.191842	0.155876	FALSE	TRUE	FALSE	ebi-a-GCST90018785	11	128731304	0.0635	485234	0.5118	Autoimmune hepatitis || id:ebi-a-GCST90018785	Autoimmune hepatitis	Autoimmune hepatitis || ||	TRUE	igd	11	128731304	0.00272113	2.8e-10	400792	ebi-a-GCST90025990	|| id:ebi-a-GCST90025990	TRUE	reported	igd	2	TRUE	NA	NA	9.42e-05	400792	8.84e-07	485234	TRUE	4.02e-05	37.7482	9.41751e-05
121	rs2000999	A	G	A	G	0.0161592	-0.0542	0.172316	0.240791	FALSE	FALSE	FALSE	ebi-a-GCST90018785	16	72108093	0.0587	485234	0.3554	Autoimmune hepatitis || id:ebi-a-GCST90018785	Autoimmune hepatitis	Autoimmune hepatitis || ||	TRUE	igd	16	72108093	0.00292558	3.1e-08	400792	ebi-a-GCST90025990	|| id:ebi-a-GCST90025990	TRUE	reported	igd	2	TRUE	NA	NA	7.61e-05	400792	1.76e-06	485234	TRUE	0.00052736	30.5081	7.61138e-05
122	rs2006092	G	A	G	A	0.0189695	0.0156	0.355631	0.346589	FALSE	FALSE	FALSE	ebi-a-GCST90018785	22	24995668	0.0498	485234	0.753401	Autoimmune hepatitis || id:ebi-a-GCST90018785	Autoimmune hepatitis	Autoimmune hepatitis || ||	TRUE	igd	22	24995668	0.00224549	1.1e-17	400792	ebi-a-GCST90025990	|| id:ebi-a-GCST90025990	TRUE	reported	igd	2	TRUE	NA	NA	0.000178031	400792	2.02e-07	485234	TRUE	1.53e-09	71.3657	0.00017803
123	rs2060982	A	G	A	G	0.0187151	-0.0875	0.546009	0.44226	FALSE	FALSE	FALSE	ebi-a-GCST90018785	11	68612927	0.0489	485234	0.0737497	Autoimmune hepatitis || id:ebi-a-GCST90018785	Autoimmune hepatitis	Autoimmune hepatitis || ||	TRUE	igd	11	68612927	0.0021518	1.5e-18	400792	ebi-a-GCST90025990	|| id:ebi-a-GCST90025990	TRUE	reported	igd	2	TRUE	NA	NA	0.000188704	400792	6.6e-06	485234	TRUE	1.67e-07	75.645	0.000188703
124	rs2072443	T	C	T	C	0.0119363	0.0795	0.396922	0.45286	FALSE	FALSE	FALSE	ebi-a-GCST90018785	7	150490376	0.0483	485234	0.0993505	Autoimmune hepatitis || id:ebi-a-GCST90018785	Autoimmune hepatitis	Autoimmune hepatitis || ||	TRUE	igd	7	150490376	0.00220114	3.8e-08	400792	ebi-a-GCST90025990	|| id:ebi-a-GCST90025990	TRUE	reported	igd	2	TRUE	NA	NA	7.34e-05	400792	5.58e-06	485234	TRUE	0.00366109	29.4066	7.33657e-05
125	rs2074944	T	C	T	C	-0.0143058	0.0489	0.238052	0.320929	FALSE	FALSE	FALSE	ebi-a-GCST90018785	19	3382274	0.0554	485234	0.3777	Autoimmune hepatitis || id:ebi-a-GCST90018785	Autoimmune hepatitis	Autoimmune hepatitis || ||	TRUE	igd	19	3382274	0.00254114	2.1e-08	400792	ebi-a-GCST90025990	|| id:ebi-a-GCST90025990	TRUE	reported	igd	2	TRUE	NA	NA	7.91e-05	400792	1.61e-06	485234	TRUE	0.000353663	31.6933	7.90704e-05
126	rs2075096	T	C	T	C	0.0143742	0.0747	0.694659	0.63171	FALSE	FALSE	FALSE	ebi-a-GCST90018785	4	27033427	0.0511	485234	0.1435	Autoimmune hepatitis || id:ebi-a-GCST90018785	Autoimmune hepatitis	Autoimmune hepatitis || ||	TRUE	igd	4	27033427	0.00233215	2.8e-10	400792	ebi-a-GCST90025990	|| id:ebi-a-GCST90025990	TRUE	reported	igd	2	TRUE	NA	NA	9.48e-05	400792	4.4e-06	485234	TRUE	0.000346308	37.9887	9.47751e-05
127	rs2075863	A	G	A	G	-0.0131006	0.0558	0.405108	0.331156	FALSE	FALSE	FALSE	ebi-a-GCST90018785	1	207235954	0.0495	485234	0.2599	Autoimmune hepatitis || id:ebi-a-GCST90018785	Autoimmune hepatitis	Autoimmune hepatitis || ||	TRUE	igd	1	207235954	0.00219269	4.5e-10	400792	ebi-a-GCST90025990	|| id:ebi-a-GCST90025990	TRUE	reported	igd	2	TRUE	NA	NA	8.91e-05	400792	2.62e-06	485234	TRUE	0.000249055	35.6967	8.90574e-05
128	rs2100431	A	C	A	C	0.01379	-0.0916	0.702475	0.787949	FALSE	FALSE	FALSE	ebi-a-GCST90018785	15	60770850	0.0588	485234	0.119	Autoimmune hepatitis || id:ebi-a-GCST90018785	Autoimmune hepatitis	Autoimmune hepatitis || ||	TRUE	igd	15	60770850	0.00234441	2.2e-09	400792	ebi-a-GCST90025990	|| id:ebi-a-GCST90025990	TRUE	reported	igd	2	TRUE	NA	NA	8.63e-05	400792	5e-06	485234	TRUE	0.000949299	34.5988	8.63187e-05
129	rs218697	T	C	T	C	0.0236754	0.1517	0.0721879	0.0739322	FALSE	FALSE	FALSE	ebi-a-GCST90018785	17	6594014	0.1046	485234	0.1467	Autoimmune hepatitis || id:ebi-a-GCST90018785	Autoimmune hepatitis	Autoimmune hepatitis || ||	TRUE	igd	17	6594014	0.00420926	3.1e-09	400792	ebi-a-GCST90025990	|| id:ebi-a-GCST90025990	TRUE	reported	igd	2	TRUE	NA	NA	7.89e-05	400792	4.33e-06	485234	TRUE	0.00143793	31.6361	7.89278e-05
130	rs219779	A	G	A	G	0.0148186	0.0145	0.262326	0.188307	FALSE	FALSE	FALSE	ebi-a-GCST90018785	21	37833751	0.0589	485234	0.8054	Autoimmune hepatitis || id:ebi-a-GCST90018785	Autoimmune hepatitis	Autoimmune hepatitis || ||	TRUE	igd	21	37833751	0.00243964	5.3e-10	400792	ebi-a-GCST90025990	|| id:ebi-a-GCST90025990	TRUE	reported	igd	2	TRUE	NA	NA	9.2e-05	400792	1.25e-07	485234	TRUE	1.5e-05	36.8946	9.20458e-05
131	rs2229506	T	C	T	C	0.0234448	0.1272	0.145407	0.123486	FALSE	FALSE	FALSE	ebi-a-GCST90018785	2	54844790	0.072	485234	0.07753	Autoimmune hepatitis || id:ebi-a-GCST90018785	Autoimmune hepatitis	Autoimmune hepatitis || ||	TRUE	igd	2	54844790	0.00305437	9.7e-15	400792	ebi-a-GCST90025990	|| id:ebi-a-GCST90025990	TRUE	reported	igd	2	TRUE	NA	NA	0.000146984	400792	6.43e-06	485234	TRUE	7.05e-06	58.9182	0.000146983
132	rs2270860	T	C	T	C	0.0141001	0.0602	0.292766	0.307399	FALSE	FALSE	FALSE	ebi-a-GCST90018785	6	43270151	0.0515	485234	0.2423	Autoimmune hepatitis || id:ebi-a-GCST90018785	Autoimmune hepatitis	Autoimmune hepatitis || ||	TRUE	igd	6	43270151	0.0023702	8.7e-10	400792	ebi-a-GCST90025990	|| id:ebi-a-GCST90025990	TRUE	reported	igd	2	TRUE	NA	NA	8.83e-05	400792	2.82e-06	485234	TRUE	0.000299021	35.3895	8.82911e-05
133	rs2273372	C	T	C	T	-0.0181783	0.0034	0.213395	0.243433	FALSE	FALSE	FALSE	ebi-a-GCST90018785	20	5542092	0.0582	485234	0.9535	Autoimmune hepatitis || id:ebi-a-GCST90018785	Autoimmune hepatitis	Autoimmune hepatitis || ||	TRUE	igd	20	5542092	0.00266764	6e-12	400792	ebi-a-GCST90025990	|| id:ebi-a-GCST90025990	TRUE	reported	igd	2	TRUE	NA	NA	0.000115847	400792	7.03e-09	485234	TRUE	5.63e-07	46.4357	0.000115846
134	rs2274700	A	G	A	G	0.0118888	0.0032	0.403233	0.411911	FALSE	FALSE	FALSE	ebi-a-GCST90018785	1	196682947	0.0481	485234	0.9473	Autoimmune hepatitis || id:ebi-a-GCST90018785	Autoimmune hepatitis	Autoimmune hepatitis || ||	TRUE	igd	1	196682947	0.00217958	3.6e-08	400792	ebi-a-GCST90025990	|| id:ebi-a-GCST90025990	TRUE	reported	igd	2	TRUE	NA	NA	7.42e-05	400792	9.12e-09	485234	TRUE	6.56e-05	29.753	7.42299e-05
135	rs2296436	C	T	C	T	-0.0283213	-0.0215	0.0838959	0.0977885	FALSE	FALSE	FALSE	ebi-a-GCST90018785	10	100179851	0.0748	485234	0.774399	Autoimmune hepatitis || id:ebi-a-GCST90018785	Autoimmune hepatitis	Autoimmune hepatitis || ||	TRUE	igd	10	100179851	0.00388216	5.2e-14	400792	ebi-a-GCST90025990	|| id:ebi-a-GCST90025990	TRUE	reported	igd	2	TRUE	NA	NA	0.000132772	400792	1.7e-07	485234	TRUE	1.94e-07	53.2206	0.000132771
136	rs2303914	T	G	T	G	-0.0205402	0.041	0.528398	0.600986	FALSE	FALSE	FALSE	ebi-a-GCST90018785	2	9983686	0.0487	485234	0.3999	Autoimmune hepatitis || id:ebi-a-GCST90018785	Autoimmune hepatitis	Autoimmune hepatitis || ||	TRUE	igd	2	9983686	0.00216146	1.7e-19	400792	ebi-a-GCST90025990	|| id:ebi-a-GCST90025990	TRUE	reported	igd	2	TRUE	NA	NA	0.000225268	400792	1.46e-06	485234	TRUE	1.01e-10	90.3057	0.000225267
137	rs2304130	G	A	G	A	0.028098	-0.1046	0.0829315	0.0856076	FALSE	FALSE	FALSE	ebi-a-GCST90018785	19	19789528	0.0924	485234	0.2577	Autoimmune hepatitis || id:ebi-a-GCST90018785	Autoimmune hepatitis	Autoimmune hepatitis || ||	TRUE	igd	19	19789528	0.00399048	2e-12	400792	ebi-a-GCST90025990	|| id:ebi-a-GCST90025990	TRUE	reported	igd	2	TRUE	NA	NA	0.000123689	400792	2.64e-06	485234	TRUE	8.62e-06	49.5793	0.000123688
138	rs2306645	C	T	C	T	-0.0152715	0.0187	0.548841	0.538159	FALSE	FALSE	FALSE	ebi-a-GCST90018785	8	21845428	0.0475	485234	0.6933	Autoimmune hepatitis || id:ebi-a-GCST90018785	Autoimmune hepatitis	Autoimmune hepatitis || ||	TRUE	igd	8	21845428	0.00218431	5.1e-13	400792	ebi-a-GCST90025990	|| id:ebi-a-GCST90025990	TRUE	reported	igd	2	TRUE	NA	NA	0.000121945	400792	3.19e-07	485234	TRUE	9.15e-07	48.8804	0.000121945
139	rs234051	G	A	G	A	0.0136475	0.0501	0.715922	0.725362	FALSE	FALSE	FALSE	ebi-a-GCST90018785	3	172311712	0.0534	485234	0.3479	Autoimmune hepatitis || id:ebi-a-GCST90018785	Autoimmune hepatitis	Autoimmune hepatitis || ||	TRUE	igd	3	172311712	0.00236088	3.2e-09	400792	ebi-a-GCST90025990	|| id:ebi-a-GCST90025990	TRUE	reported	igd	2	TRUE	NA	NA	8.34e-05	400792	1.81e-06	485234	TRUE	0.000265483	33.4163	8.33687e-05
140	rs2378257	C	A	C	A	0.0176283	0.0027	0.815015	0.83563	FALSE	FALSE	FALSE	ebi-a-GCST90018785	20	33297811	0.074	485234	0.9705	Autoimmune hepatitis || id:ebi-a-GCST90018785	Autoimmune hepatitis	Autoimmune hepatitis || ||	TRUE	igd	20	33297811	0.00278212	9.8e-11	400792	ebi-a-GCST90025990	|| id:ebi-a-GCST90025990	TRUE	reported	igd	2	TRUE	NA	NA	0.000100163	400792	2.74e-09	485234	TRUE	3.09e-06	40.1485	0.000100163
141	rs2415037	A	G	A	G	-0.023809	0.0891	0.370557	0.452065	FALSE	FALSE	FALSE	ebi-a-GCST90018785	15	69600659	0.0481	485234	0.0641106	Autoimmune hepatitis || id:ebi-a-GCST90018785	Autoimmune hepatitis	Autoimmune hepatitis || ||	TRUE	igd	15	69600659	0.00221666	4.4e-27	400792	ebi-a-GCST90025990	|| id:ebi-a-GCST90025990	TRUE	reported	igd	2	TRUE	NA	NA	0.000287768	400792	7.07e-06	485234	TRUE	2.05e-11	115.368	0.000287766
142	rs2433031	A	T	A	T	-0.0136537	0.0764	0.37056	0.358673	FALSE	TRUE	FALSE	ebi-a-GCST90018785	3	101066717	0.0486	485234	0.116	Autoimmune hepatitis || id:ebi-a-GCST90018785	Autoimmune hepatitis	Autoimmune hepatitis || ||	TRUE	igd	3	101066717	0.00222416	3.2e-10	400792	ebi-a-GCST90025990	|| id:ebi-a-GCST90025990	TRUE	reported	igd	2	TRUE	NA	NA	9.4e-05	400792	5.09e-06	485234	TRUE	0.000491079	37.685	9.40175e-05
143	rs2449550	G	A	G	A	-0.0127168	0.019	0.478318	0.511236	FALSE	FALSE	FALSE	ebi-a-GCST90018785	8	98845753	0.0477	485234	0.69	Autoimmune hepatitis || id:ebi-a-GCST90018785	Autoimmune hepatitis	Autoimmune hepatitis || ||	TRUE	igd	8	98845753	0.00214613	2.6e-09	400792	ebi-a-GCST90025990	|| id:ebi-a-GCST90025990	TRUE	reported	igd	2	TRUE	NA	NA	8.76e-05	400792	3.27e-07	485234	TRUE	3.84e-05	35.111	8.75965e-05
144	rs2479114	T	C	T	C	0.0192432	0.1071	0.243499	0.210311	FALSE	FALSE	FALSE	ebi-a-GCST90018785	10	22497710	0.0587	485234	0.0679595	Autoimmune hepatitis || id:ebi-a-GCST90018785	Autoimmune hepatitis	Autoimmune hepatitis || ||	TRUE	igd	10	22497710	0.00249174	2.1e-14	400792	ebi-a-GCST90025990	|| id:ebi-a-GCST90025990	TRUE	reported	igd	2	TRUE	NA	NA	0.000148788	400792	6.86e-06	485234	TRUE	7.19e-06	59.6416	0.000148787
145	rs2540998	A	G	A	G	-0.0131625	-0.0302	0.538548	0.578181	FALSE	FALSE	FALSE	ebi-a-GCST90018785	2	37255015	0.048	485234	0.5285	Autoimmune hepatitis || id:ebi-a-GCST90018785	Autoimmune hepatitis	Autoimmune hepatitis || ||	TRUE	igd	2	37255015	0.00215192	1e-10	400792	ebi-a-GCST90025990	|| id:ebi-a-GCST90025990	TRUE	reported	igd	2	TRUE	NA	NA	9.33e-05	400792	8.16e-07	485234	TRUE	4.07e-05	37.4132	9.33394e-05
146	rs2583435	C	T	C	T	-0.0267611	-0.0761	0.291761	0.360746	FALSE	FALSE	FALSE	ebi-a-GCST90018785	11	2958818	0.054	485234	0.1589	Autoimmune hepatitis || id:ebi-a-GCST90018785	Autoimmune hepatitis	Autoimmune hepatitis || ||	TRUE	igd	11	2958818	0.00235547	4.5e-31	400792	ebi-a-GCST90025990	|| id:ebi-a-GCST90025990	TRUE	reported	igd	2	TRUE	NA	NA	0.000321956	400792	4.09e-06	485234	TRUE	8.69e-14	129.078	0.000321954
147	rs2585135	G	A	G	A	-0.0143606	-0.0204	0.536103	0.612551	FALSE	FALSE	FALSE	ebi-a-GCST90018785	8	143814193	0.0484	485234	0.673701	Autoimmune hepatitis || id:ebi-a-GCST90018785	Autoimmune hepatitis	Autoimmune hepatitis || ||	TRUE	igd	8	143814193	0.0021486	3e-11	400792	ebi-a-GCST90025990	|| id:ebi-a-GCST90025990	TRUE	reported	igd	2	TRUE	NA	NA	0.000111447	400792	3.66e-07	485234	TRUE	3.12e-06	44.6719	0.000111447
148	rs2585414	A	G	A	G	0.0141986	0.0984	0.566209	0.642159	FALSE	FALSE	FALSE	ebi-a-GCST90018785	20	52762509	0.0493	485234	0.04596	Autoimmune hepatitis || id:ebi-a-GCST90018785	Autoimmune hepatitis	Autoimmune hepatitis || ||	TRUE	igd	20	52762509	0.00216766	7.9e-12	400792	ebi-a-GCST90025990	|| id:ebi-a-GCST90025990	TRUE	reported	igd	2	TRUE	NA	NA	0.00010704	400792	8.21e-06	485234	TRUE	0.000456811	42.9051	0.000107039
149	rs2642438	G	A	G	A	0.0128563	-0.0303	0.700934	0.734812	FALSE	FALSE	FALSE	ebi-a-GCST90018785	1	220970028	0.053	485234	0.5679	Autoimmune hepatitis || id:ebi-a-GCST90018785	Autoimmune hepatitis	Autoimmune hepatitis || ||	TRUE	igd	1	220970028	0.00235022	2e-08	400792	ebi-a-GCST90025990	|| id:ebi-a-GCST90025990	TRUE	reported	igd	2	TRUE	NA	NA	7.47e-05	400792	6.74e-07	485234	TRUE	0.000248675	29.9237	7.46558e-05
150	rs2699426	C	T	C	T	0.0303235	-0.0119	0.421806	0.408724	FALSE	FALSE	FALSE	ebi-a-GCST90018785	4	3478323	0.0495	485234	0.8104	Autoimmune hepatitis || id:ebi-a-GCST90018785	Autoimmune hepatitis	Autoimmune hepatitis || ||	TRUE	igd	4	3478323	0.00217981	4.4e-44	400792	ebi-a-GCST90025990	|| id:ebi-a-GCST90025990	TRUE	reported	igd	2	TRUE	NA	NA	0.000482608	400792	1.19e-07	485234	TRUE	3.98e-24	193.518	0.000482606
151	rs2762943	G	T	G	T	0.050749	0.0158	0.923222	0.918468	FALSE	FALSE	FALSE	ebi-a-GCST90018785	20	52790786	0.0885	485234	0.8587	Autoimmune hepatitis || id:ebi-a-GCST90018785	Autoimmune hepatitis	Autoimmune hepatitis || ||	TRUE	igd	20	52790786	0.00403882	4.7e-39	400792	ebi-a-GCST90025990	|| id:ebi-a-GCST90025990	TRUE	reported	igd	2	TRUE	NA	NA	0.000393784	400792	6.57e-08	485234	TRUE	4.39e-20	157.887	0.000393782
152	rs2791553	G	A	G	A	0.0120018	0.0372	0.595574	0.526447	FALSE	FALSE	FALSE	ebi-a-GCST90018785	1	219676042	0.0485	485234	0.4426	Autoimmune hepatitis || id:ebi-a-GCST90018785	Autoimmune hepatitis	Autoimmune hepatitis || ||	TRUE	igd	1	219676042	0.00217266	1.3e-08	400792	ebi-a-GCST90025990	|| id:ebi-a-GCST90025990	TRUE	reported	igd	2	TRUE	NA	NA	7.61e-05	400792	1.21e-06	485234	TRUE	0.000354209	30.5147	7.61302e-05
153	rs28444870	T	G	T	G	0.0168859	0.024	0.284901	0.269646	FALSE	FALSE	FALSE	ebi-a-GCST90018785	18	60194893	0.058	485234	0.6784	Autoimmune hepatitis || id:ebi-a-GCST90018785	Autoimmune hepatitis	Autoimmune hepatitis || ||	TRUE	igd	18	60194893	0.00237741	2.3e-12	400792	ebi-a-GCST90025990	|| id:ebi-a-GCST90025990	TRUE	reported	igd	2	TRUE	NA	NA	0.000125854	400792	3.53e-07	485234	TRUE	6.43e-07	50.4476	0.000125854
154	rs28470808	T	C	T	C	-0.0217401	0.024	0.186424	0.229624	FALSE	FALSE	FALSE	ebi-a-GCST90018785	15	51027607	0.0583	485234	0.6806	Autoimmune hepatitis || id:ebi-a-GCST90018785	Autoimmune hepatitis	Autoimmune hepatitis || ||	TRUE	igd	15	51027607	0.00274934	8.7e-17	400792	ebi-a-GCST90025990	|| id:ebi-a-GCST90025990	TRUE	reported	igd	2	TRUE	NA	NA	0.000155985	400792	3.49e-07	485234	TRUE	2.48e-08	62.5268	0.000155984
155	rs2862783	G	A	G	A	-0.0130078	-0.0223	0.361095	0.358965	FALSE	FALSE	FALSE	ebi-a-GCST90018785	19	35370305	0.0485	485234	0.6466	Autoimmune hepatitis || id:ebi-a-GCST90018785	Autoimmune hepatitis	Autoimmune hepatitis || ||	TRUE	igd	19	35370305	0.002234	2.3e-08	400792	ebi-a-GCST90025990	|| id:ebi-a-GCST90025990	TRUE	reported	igd	2	TRUE	NA	NA	8.46e-05	400792	4.36e-07	485234	TRUE	6.34e-05	33.9033	8.45835e-05
156	rs28929474	T	C	T	C	0.132356	-0.122	0.0197071	0.0201774	FALSE	FALSE	FALSE	ebi-a-GCST90018785	14	94844947	0.1776	485234	0.4921	Autoimmune hepatitis || id:ebi-a-GCST90018785	Autoimmune hepatitis	Autoimmune hepatitis || ||	TRUE	igd	14	94844947	0.00775195	4.2e-66	400792	ebi-a-GCST90025990	|| id:ebi-a-GCST90025990	TRUE	reported	igd	2	TRUE	NA	NA	0.00072683	400792	9.72e-07	485234	TRUE	4.4e-34	291.518	0.000726826
157	rs2909210	T	G	T	G	0.0143342	0.0942	0.48686	0.406705	FALSE	FALSE	FALSE	ebi-a-GCST90018785	17	66456481	0.0486	485234	0.0527497	Autoimmune hepatitis || id:ebi-a-GCST90018785	Autoimmune hepatitis	Autoimmune hepatitis || ||	TRUE	igd	17	66456481	0.00214082	1.2e-11	400792	ebi-a-GCST90025990	|| id:ebi-a-GCST90025990	TRUE	reported	igd	2	TRUE	NA	NA	0.000111846	400792	7.74e-06	485234	TRUE	0.000260906	44.8318	0.000111846
158	rs2930796	G	A	G	A	-0.016751	-0.0326	0.238136	0.22317	FALSE	FALSE	FALSE	ebi-a-GCST90018785	10	126485684	0.0563	485234	0.562	Autoimmune hepatitis || id:ebi-a-GCST90018785	Autoimmune hepatitis	Autoimmune hepatitis || ||	TRUE	igd	10	126485684	0.00251241	2e-11	400792	ebi-a-GCST90025990	|| id:ebi-a-GCST90025990	TRUE	reported	igd	2	TRUE	NA	NA	0.000110901	400792	6.91e-07	485234	TRUE	5.51e-06	44.4529	0.0001109
159	rs2968864	C	T	C	T	-0.0142462	-0.0873	0.248134	0.179928	FALSE	FALSE	FALSE	ebi-a-GCST90018785	7	150622162	0.0619	485234	0.158	Autoimmune hepatitis || id:ebi-a-GCST90018785	Autoimmune hepatitis	Autoimmune hepatitis || ||	TRUE	igd	7	150622162	0.00247941	4.8e-08	400792	ebi-a-GCST90025990	|| id:ebi-a-GCST90025990	TRUE	reported	igd	2	TRUE	NA	NA	8.24e-05	400792	4.1e-06	485234	TRUE	0.000954906	33.0142	8.23657e-05
160	rs3013	C	G	C	G	-0.0279585	0.1233	0.32264	0.299828	FALSE	TRUE	FALSE	ebi-a-GCST90018785	12	49087656	0.0567	485234	0.0297797	Autoimmune hepatitis || id:ebi-a-GCST90018785	Autoimmune hepatitis	Autoimmune hepatitis || ||	TRUE	igd	12	49087656	0.00230707	1.9e-35	400792	ebi-a-GCST90025990	|| id:ebi-a-GCST90025990	TRUE	reported	igd	2	TRUE	NA	NA	0.000366294	400792	9.75e-06	485234	TRUE	6.14e-14	146.861	0.000366293
161	rs302647	G	C	G	C	-0.0207046	0.038	0.303066	0.314742	FALSE	TRUE	FALSE	ebi-a-GCST90018785	11	87908346	0.0497	485234	0.4444	Autoimmune hepatitis || id:ebi-a-GCST90018785	Autoimmune hepatitis	Autoimmune hepatitis || ||	TRUE	igd	11	87908346	0.00233584	1.2e-19	400792	ebi-a-GCST90025990	|| id:ebi-a-GCST90025990	TRUE	reported	igd	2	TRUE	NA	NA	0.000195995	400792	1.2e-06	485234	TRUE	1.49e-09	78.5683	0.000195994
162	rs310686	C	T	C	T	0.0172275	-0.1305	0.734678	0.763624	FALSE	FALSE	FALSE	ebi-a-GCST90018785	19	3133853	0.0544	485234	0.0165299	Autoimmune hepatitis || id:ebi-a-GCST90018785	Autoimmune hepatitis	Autoimmune hepatitis || ||	TRUE	igd	19	3133853	0.00243719	3.6e-12	400792	ebi-a-GCST90025990	|| id:ebi-a-GCST90025990	TRUE	reported	igd	2	TRUE	NA	NA	0.000124651	400792	1.19e-05	485234	TRUE	0.000297489	49.965	0.00012465
163	rs3132874	A	C	A	C	0.018734	-0.0127	0.135233	0.185122	FALSE	FALSE	FALSE	ebi-a-GCST90018785	8	101750325	0.0653	485234	0.846	Autoimmune hepatitis || id:ebi-a-GCST90018785	Autoimmune hepatitis	Autoimmune hepatitis || ||	TRUE	igd	8	101750325	0.00313627	1.7e-10	400792	ebi-a-GCST90025990	|| id:ebi-a-GCST90025990	TRUE	reported	igd	2	TRUE	NA	NA	8.9e-05	400792	7.8e-08	485234	TRUE	1.79e-05	35.6808	8.90177e-05
164	rs3212892	G	A	G	A	0.0666258	-0.0366	0.0165066	0.0147464	FALSE	FALSE	FALSE	ebi-a-GCST90018785	11	69465860	0.2516	485234	0.8842	Autoimmune hepatitis || id:ebi-a-GCST90018785	Autoimmune hepatitis	Autoimmune hepatitis || ||	TRUE	igd	11	69465860	0.00848561	6.9e-15	400792	ebi-a-GCST90025990	|| id:ebi-a-GCST90025990	TRUE	reported	igd	2	TRUE	NA	NA	0.000153792	400792	4.36e-08	485234	TRUE	1.11e-08	61.648	0.000153792
165	rs3217795	G	A	G	A	-0.0243145	-0.0275	0.0873928	0.0908346	FALSE	FALSE	FALSE	ebi-a-GCST90018785	12	4386064	0.0852	485234	0.7466	Autoimmune hepatitis || id:ebi-a-GCST90018785	Autoimmune hepatitis	Autoimmune hepatitis || ||	TRUE	igd	12	4386064	0.00379819	4e-11	400792	ebi-a-GCST90025990	|| id:ebi-a-GCST90025990	TRUE	reported	igd	2	TRUE	NA	NA	0.000102239	400792	2.15e-07	485234	TRUE	6.18e-06	40.9805	0.000102238
166	rs333947	A	G	A	G	-0.0161963	-0.0543	0.149895	0.188261	FALSE	FALSE	FALSE	ebi-a-GCST90018785	1	110470764	0.0634	485234	0.3914	Autoimmune hepatitis || id:ebi-a-GCST90018785	Autoimmune hepatitis	Autoimmune hepatitis || ||	TRUE	igd	1	110470764	0.00299333	1.8e-08	400792	ebi-a-GCST90025990	|| id:ebi-a-GCST90025990	TRUE	reported	igd	2	TRUE	NA	NA	7.3e-05	400792	1.51e-06	485234	TRUE	0.00060783	29.2767	7.30418e-05
167	rs339969	A	C	A	C	0.0152143	-0.0262	0.613972	0.710776	FALSE	FALSE	FALSE	ebi-a-GCST90018785	15	60883281	0.0527	485234	0.619599	Autoimmune hepatitis || id:ebi-a-GCST90018785	Autoimmune hepatitis	Autoimmune hepatitis || ||	TRUE	igd	15	60883281	0.00220142	4.5e-12	400792	ebi-a-GCST90025990	|| id:ebi-a-GCST90025990	TRUE	reported	igd	2	TRUE	NA	NA	0.00011916	400792	5.09e-07	485234	TRUE	1.75e-06	47.7637	0.000119159
168	rs34372369	A	G	A	G	0.0412127	-0.006	0.0501355	0.0589902	FALSE	FALSE	FALSE	ebi-a-GCST90018785	7	143092269	0.0978	485234	0.9513	Autoimmune hepatitis || id:ebi-a-GCST90018785	Autoimmune hepatitis	Autoimmune hepatitis || ||	TRUE	igd	7	143092269	0.00501636	2.8e-17	400792	ebi-a-GCST90025990	|| id:ebi-a-GCST90025990	TRUE	reported	igd	2	TRUE	NA	NA	0.000168382	400792	7.76e-09	485234	TRUE	1.56e-09	67.497	0.000168381
169	rs35096828	C	T	C	T	-0.0238802	-0.0426	0.278729	0.222168	FALSE	FALSE	FALSE	ebi-a-GCST90018785	5	133897439	0.0553	485234	0.4411	Autoimmune hepatitis || id:ebi-a-GCST90018785	Autoimmune hepatitis	Autoimmune hepatitis || ||	TRUE	igd	5	133897439	0.00238968	5e-24	400792	ebi-a-GCST90025990	|| id:ebi-a-GCST90025990	TRUE	reported	igd	2	TRUE	NA	NA	0.000249099	400792	1.22e-06	485234	TRUE	6.12e-12	99.8611	0.000249097
170	rs35292974	C	T	C	T	0.0264976	0.0814	0.380094	0.36198	FALSE	FALSE	FALSE	ebi-a-GCST90018785	2	61522047	0.0495	485234	0.1006	Autoimmune hepatitis || id:ebi-a-GCST90018785	Autoimmune hepatitis	Autoimmune hepatitis || ||	TRUE	igd	2	61522047	0.0022098	3.7e-34	400792	ebi-a-GCST90025990	|| id:ebi-a-GCST90025990	TRUE	reported	igd	2	TRUE	NA	NA	0.00035862	400792	5.57e-06	485234	TRUE	8.02e-15	143.783	0.000358618
171	rs35387386	T	C	T	C	-0.077758	0.1365	0.0266941	0.021861	FALSE	FALSE	FALSE	ebi-a-GCST90018785	3	121984020	0.2036	485234	0.5024	Autoimmune hepatitis || id:ebi-a-GCST90018785	Autoimmune hepatitis	Autoimmune hepatitis || ||	TRUE	igd	3	121984020	0.00661692	6.2e-32	400792	ebi-a-GCST90025990	|| id:ebi-a-GCST90025990	TRUE	reported	igd	2	TRUE	NA	NA	0.000344439	400792	9.26e-07	485234	TRUE	1.65e-16	138.095	0.000344437
172	rs35699176	A	G	A	G	0.0314245	-0.1383	0.0524955	0.0435961	FALSE	FALSE	FALSE	ebi-a-GCST90018785	19	2936535	0.1476	485234	0.3487	Autoimmune hepatitis || id:ebi-a-GCST90018785	Autoimmune hepatitis	Autoimmune hepatitis || ||	TRUE	igd	19	2936535	0.00493733	4.3e-11	400792	ebi-a-GCST90025990	|| id:ebi-a-GCST90025990	TRUE	reported	igd	2	TRUE	NA	NA	0.000101063	400792	1.81e-06	485234	TRUE	4.51e-05	40.5091	0.000101062
173	rs35714990	T	C	T	C	0.0332694	-0.1013	0.230099	0.229119	FALSE	FALSE	FALSE	ebi-a-GCST90018785	9	129287564	0.0538	485234	0.0594799	Autoimmune hepatitis || id:ebi-a-GCST90018785	Autoimmune hepatitis	Autoimmune hepatitis || ||	TRUE	igd	9	129287564	0.00254478	5.2e-39	400792	ebi-a-GCST90025990	|| id:ebi-a-GCST90025990	TRUE	reported	igd	2	TRUE	NA	NA	0.000426273	400792	7.31e-06	485234	TRUE	4.18e-17	170.919	0.00042627
174	rs35825712	A	G	A	G	0.0123169	0.0269	0.306175	0.3193	FALSE	FALSE	FALSE	ebi-a-GCST90018785	5	174051074	0.0521	485234	0.6065	Autoimmune hepatitis || id:ebi-a-GCST90018785	Autoimmune hepatitis	Autoimmune hepatitis || ||	TRUE	igd	5	174051074	0.00232682	1.1e-08	400792	ebi-a-GCST90025990	|| id:ebi-a-GCST90025990	TRUE	reported	igd	2	TRUE	NA	NA	6.99e-05	400792	5.49e-07	485234	TRUE	0.000356938	28.0206	6.99082e-05
175	rs36014207	T	C	T	C	0.0144009	-0.0053	0.40843	0.394034	FALSE	FALSE	FALSE	ebi-a-GCST90018785	19	14172728	0.0494	485234	0.9147	Autoimmune hepatitis || id:ebi-a-GCST90018785	Autoimmune hepatitis	Autoimmune hepatitis || ||	TRUE	igd	19	14172728	0.0022149	7.9e-11	400792	ebi-a-GCST90025990	|| id:ebi-a-GCST90025990	TRUE	reported	igd	2	TRUE	NA	NA	0.000105465	400792	2.37e-08	485234	TRUE	2.14e-06	42.2738	0.000105464
176	rs36104352	C	A	C	A	0.0278578	0.0394	0.120396	0.110857	FALSE	FALSE	FALSE	ebi-a-GCST90018785	8	23377604	0.0839	485234	0.6389	Autoimmune hepatitis || id:ebi-a-GCST90018785	Autoimmune hepatitis	Autoimmune hepatitis || ||	TRUE	igd	8	23377604	0.00329167	5.6e-18	400792	ebi-a-GCST90025990	|| id:ebi-a-GCST90025990	TRUE	reported	igd	2	TRUE	NA	NA	0.000178676	400792	4.54e-07	485234	TRUE	2.73e-09	71.6244	0.000178675
177	rs36112402	T	C	T	C	0.0208835	0.0848	0.223369	0.289482	FALSE	FALSE	FALSE	ebi-a-GCST90018785	4	106291762	0.056	485234	0.1303	Autoimmune hepatitis || id:ebi-a-GCST90018785	Autoimmune hepatitis	Autoimmune hepatitis || ||	TRUE	igd	4	106291762	0.00259801	6e-17	400792	ebi-a-GCST90025990	|| id:ebi-a-GCST90025990	TRUE	reported	igd	2	TRUE	NA	NA	0.00016119	400792	4.73e-06	485234	TRUE	8.22e-07	64.6137	0.000161189
178	rs3746069	T	C	T	C	-0.0436455	0.0687	0.190703	0.21908	FALSE	FALSE	FALSE	ebi-a-GCST90018785	19	3114864	0.0607	485234	0.2578	Autoimmune hepatitis || id:ebi-a-GCST90018785	Autoimmune hepatitis	Autoimmune hepatitis || ||	TRUE	igd	19	3114864	0.00276532	1.1e-57	400792	ebi-a-GCST90025990	|| id:ebi-a-GCST90025990	TRUE	reported	igd	2	TRUE	NA	NA	0.000621157	400792	2.64e-06	485234	TRUE	9.49e-28	249.108	0.000621154
179	rs3762159	C	T	C	T	0.0302043	0.1491	0.8813	0.895235	FALSE	FALSE	FALSE	ebi-a-GCST90018785	14	21859536	0.0861	485234	0.0834507	Autoimmune hepatitis || id:ebi-a-GCST90018785	Autoimmune hepatitis	Autoimmune hepatitis || ||	TRUE	igd	14	21859536	0.00382663	4.6e-15	400792	ebi-a-GCST90025990	|| id:ebi-a-GCST90025990	TRUE	reported	igd	2	TRUE	NA	NA	0.000155425	400792	6.18e-06	485234	TRUE	2.92e-06	62.3024	0.000155424
180	rs3780126	A	G	A	G	-0.0165637	-0.0636	0.37575	0.372359	FALSE	FALSE	FALSE	ebi-a-GCST90018785	8	63949912	0.0481	485234	0.1866	Autoimmune hepatitis || id:ebi-a-GCST90018785	Autoimmune hepatitis	Autoimmune hepatitis || ||	TRUE	igd	8	63949912	0.00221168	1.7e-13	400792	ebi-a-GCST90025990	|| id:ebi-a-GCST90025990	TRUE	reported	igd	2	TRUE	NA	NA	0.000139924	400792	3.6e-06	485234	TRUE	3.27e-06	56.088	0.000139923
181	rs3797340	G	C	G	C	-0.0144629	0.0137	0.204058	0.191714	FALSE	TRUE	FALSE	ebi-a-GCST90018785	5	118691737	0.0558	485234	0.8061	Autoimmune hepatitis || id:ebi-a-GCST90018785	Autoimmune hepatitis	Autoimmune hepatitis || ||	TRUE	igd	5	118691737	0.00266343	1.3e-08	400792	ebi-a-GCST90025990	|| id:ebi-a-GCST90025990	TRUE	reported	igd	2	TRUE	NA	NA	7.36e-05	400792	1.24e-07	485234	TRUE	0.000116517	29.4868	7.3566e-05
182	rs3801964	C	T	C	T	-0.0203101	0.0914	0.228568	0.248482	FALSE	FALSE	FALSE	ebi-a-GCST90018785	7	106836242	0.0555	485234	0.0994489	Autoimmune hepatitis || id:ebi-a-GCST90018785	Autoimmune hepatitis	Autoimmune hepatitis || ||	TRUE	igd	7	106836242	0.00259526	1.2e-14	400792	ebi-a-GCST90025990	|| id:ebi-a-GCST90025990	TRUE	reported	igd	2	TRUE	NA	NA	0.000152784	400792	5.59e-06	485234	TRUE	2.82e-06	61.2438	0.000152784
183	rs3803915	A	C	A	C	0.0228324	-0.0184	0.125606	0.144014	FALSE	FALSE	FALSE	ebi-a-GCST90018785	19	2160529	0.0697	485234	0.792	Autoimmune hepatitis || id:ebi-a-GCST90018785	Autoimmune hepatitis	Autoimmune hepatitis || ||	TRUE	igd	19	2160529	0.003238	4.7e-13	400792	ebi-a-GCST90025990	|| id:ebi-a-GCST90025990	TRUE	reported	igd	2	TRUE	NA	NA	0.000124045	400792	1.44e-07	485234	TRUE	4.64e-07	49.7221	0.000124044
184	rs399535	T	C	T	C	-0.0182294	-0.0895	0.137073	0.200334	FALSE	FALSE	FALSE	ebi-a-GCST90018785	14	60611648	0.0681	485234	0.1887	Autoimmune hepatitis || id:ebi-a-GCST90018785	Autoimmune hepatitis	Autoimmune hepatitis || ||	TRUE	igd	14	60611648	0.00315622	6.6e-09	400792	ebi-a-GCST90025990	|| id:ebi-a-GCST90025990	TRUE	reported	igd	2	TRUE	NA	NA	8.32e-05	400792	3.56e-06	485234	TRUE	0.000698299	33.3588	8.32252e-05
185	rs41264743	T	G	T	G	0.0522078	0.1269	0.0164207	0.0134174	FALSE	FALSE	FALSE	ebi-a-GCST90018785	4	3446079	0.2638	485234	0.6303	Autoimmune hepatitis || id:ebi-a-GCST90018785	Autoimmune hepatitis	Autoimmune hepatitis || ||	TRUE	igd	4	3446079	0.00854983	1.7e-09	400792	ebi-a-GCST90025990	|| id:ebi-a-GCST90025990	TRUE	reported	igd	2	TRUE	NA	NA	9.3e-05	400792	4.77e-07	485234	TRUE	2.73e-05	37.2869	9.30243e-05
186	rs41278174	A	G	A	G	0.0484496	0.186	0.0268638	0.0289751	FALSE	FALSE	FALSE	ebi-a-GCST90018785	16	16259596	0.1418	485234	0.1898	Autoimmune hepatitis || id:ebi-a-GCST90018785	Autoimmune hepatitis	Autoimmune hepatitis || ||	TRUE	igd	16	16259596	0.00676768	2.5e-12	400792	ebi-a-GCST90025990	|| id:ebi-a-GCST90025990	TRUE	reported	igd	2	TRUE	NA	NA	0.000127858	400792	3.55e-06	485234	TRUE	1.01e-05	51.2508	0.000127857
187	rs41287288	C	T	C	T	0.109746	-0.0283	0.0245324	0.0345005	FALSE	FALSE	FALSE	ebi-a-GCST90018785	1	51760147	0.1186	485234	0.8116	Autoimmune hepatitis || id:ebi-a-GCST90018785	Autoimmune hepatitis	Autoimmune hepatitis || ||	TRUE	igd	1	51760147	0.00694884	1.5e-57	400792	ebi-a-GCST90025990	|| id:ebi-a-GCST90025990	TRUE	reported	igd	2	TRUE	NA	NA	0.000621965	400792	1.17e-07	485234	TRUE	9.76e-31	249.432	0.000621962
188	rs41372252	G	A	G	A	0.0368765	-0.1502	0.0709752	0.0680374	FALSE	FALSE	FALSE	ebi-a-GCST90018785	3	122594102	0.1023	485234	0.1421	Autoimmune hepatitis || id:ebi-a-GCST90018785	Autoimmune hepatitis	Autoimmune hepatitis || ||	TRUE	igd	3	122594102	0.00416242	1.8e-18	400792	ebi-a-GCST90025990	|| id:ebi-a-GCST90025990	TRUE	reported	igd	2	TRUE	NA	NA	0.000195797	400792	4.44e-06	485234	TRUE	2.57e-08	78.4888	0.000195796
189	rs42039	T	C	T	C	-0.0190297	0.0247	0.243848	0.183698	FALSE	FALSE	FALSE	ebi-a-GCST90018785	7	92244422	0.0583	485234	0.6718	Autoimmune hepatitis || id:ebi-a-GCST90018785	Autoimmune hepatitis	Autoimmune hepatitis || ||	TRUE	igd	7	92244422	0.00249859	1e-15	400792	ebi-a-GCST90025990	|| id:ebi-a-GCST90025990	TRUE	reported	igd	2	TRUE	NA	NA	0.000144709	400792	3.7e-07	485234	TRUE	8.74e-08	58.0061	0.000144708
190	rs4300957	T	C	T	C	0.0458902	-0.0385	0.17706	0.152935	FALSE	FALSE	FALSE	ebi-a-GCST90018785	3	121950136	0.0603	485234	0.522701	Autoimmune hepatitis || id:ebi-a-GCST90018785	Autoimmune hepatitis	Autoimmune hepatitis || ||	TRUE	igd	3	121950136	0.00279305	8.2e-64	400792	ebi-a-GCST90025990	|| id:ebi-a-GCST90025990	TRUE	reported	igd	2	TRUE	NA	NA	0.00067309	400792	8.4e-07	485234	TRUE	9.15e-32	269.949	0.000673087
191	rs455055	A	C	A	C	-0.0122389	-0.0569	0.709587	0.755819	FALSE	FALSE	FALSE	ebi-a-GCST90018785	17	41167957	0.0526	485234	0.2793	Autoimmune hepatitis || id:ebi-a-GCST90018785	Autoimmune hepatitis	Autoimmune hepatitis || ||	TRUE	igd	17	41167957	0.00236247	2.2e-08	400792	ebi-a-GCST90025990	|| id:ebi-a-GCST90025990	TRUE	reported	igd	2	TRUE	NA	NA	6.7e-05	400792	2.41e-06	485234	TRUE	0.00189511	26.8381	6.69582e-05
192	rs4647903	A	C	A	C	0.0211154	0.047	0.228223	0.242357	FALSE	FALSE	FALSE	ebi-a-GCST90018785	8	38272582	0.0589	485234	0.4243	Autoimmune hepatitis || id:ebi-a-GCST90018785	Autoimmune hepatitis	Autoimmune hepatitis || ||	TRUE	igd	8	38272582	0.00255168	3.4e-17	400792	ebi-a-GCST90025990	|| id:ebi-a-GCST90025990	TRUE	reported	igd	2	TRUE	NA	NA	0.000170826	400792	1.31e-06	485234	TRUE	2.31e-08	68.4772	0.000170826
193	rs4654748	T	C	T	C	0.0247608	0.0756	0.474921	0.475564	FALSE	FALSE	FALSE	ebi-a-GCST90018785	1	21786068	0.0473	485234	0.1101	Autoimmune hepatitis || id:ebi-a-GCST90018785	Autoimmune hepatitis	Autoimmune hepatitis || ||	TRUE	igd	1	21786068	0.00213626	6.1e-23	400792	ebi-a-GCST90025990	|| id:ebi-a-GCST90025990	TRUE	reported	igd	2	TRUE	NA	NA	0.000335088	400792	5.26e-06	485234	TRUE	6.28e-14	134.345	0.000335086
194	rs4668599	C	T	C	T	0.0197537	-0.0207	0.782356	0.779989	FALSE	FALSE	FALSE	ebi-a-GCST90018785	2	9234386	0.0597	485234	0.728299	Autoimmune hepatitis || id:ebi-a-GCST90018785	Autoimmune hepatitis	Autoimmune hepatitis || ||	TRUE	igd	2	9234386	0.00258429	1.8e-14	400792	ebi-a-GCST90025990	|| id:ebi-a-GCST90025990	TRUE	reported	igd	2	TRUE	NA	NA	0.000145759	400792	2.48e-07	485234	TRUE	5.85e-08	58.4271	0.000145758
195	rs4705835	C	T	C	T	0.015578	-0.0279	0.807017	0.70459	FALSE	FALSE	FALSE	ebi-a-GCST90018785	5	131116899	0.0539	485234	0.604399	Autoimmune hepatitis || id:ebi-a-GCST90018785	Autoimmune hepatitis	Autoimmune hepatitis || ||	TRUE	igd	5	131116899	0.00271903	2.9e-09	400792	ebi-a-GCST90025990	|| id:ebi-a-GCST90025990	TRUE	reported	igd	2	TRUE	NA	NA	8.19e-05	400792	5.52e-07	485234	TRUE	9.96e-05	32.8243	8.18919e-05
196	rs4756195	G	A	G	A	-0.0138464	0.0426	0.706841	0.726586	FALSE	FALSE	FALSE	ebi-a-GCST90018785	11	35198032	0.0525	485234	0.4175	Autoimmune hepatitis || id:ebi-a-GCST90018785	Autoimmune hepatitis	Autoimmune hepatitis || ||	TRUE	igd	11	35198032	0.00238102	5.6e-10	400792	ebi-a-GCST90025990	|| id:ebi-a-GCST90025990	TRUE	reported	igd	2	TRUE	NA	NA	8.44e-05	400792	1.36e-06	485234	TRUE	0.000171456	33.818	8.43708e-05
197	rs4759377	T	C	T	C	0.0225708	0.0245	0.0927718	0.140161	FALSE	FALSE	FALSE	ebi-a-GCST90018785	12	123796849	0.0732	485234	0.7375	Autoimmune hepatitis || id:ebi-a-GCST90018785	Autoimmune hepatitis	Autoimmune hepatitis || ||	TRUE	igd	12	123796849	0.0036935	1.3e-09	400792	ebi-a-GCST90025990	|| id:ebi-a-GCST90025990	TRUE	reported	igd	2	TRUE	NA	NA	9.32e-05	400792	2.31e-07	485234	TRUE	1.73e-05	37.3437	9.31662e-05
198	rs4766497	C	T	C	T	0.0152102	0.0217	0.611858	0.681898	FALSE	FALSE	FALSE	ebi-a-GCST90018785	12	110950376	0.0497	485234	0.6624	Autoimmune hepatitis || id:ebi-a-GCST90018785	Autoimmune hepatitis	Autoimmune hepatitis || ||	TRUE	igd	12	110950376	0.00219821	7.1e-13	400792	ebi-a-GCST90025990	|| id:ebi-a-GCST90025990	TRUE	reported	igd	2	TRUE	NA	NA	0.000119444	400792	3.93e-07	485234	TRUE	1.39e-06	47.8775	0.000119443
199	rs477461	G	A	G	A	-0.0317758	-0.0165	0.138544	0.180729	FALSE	FALSE	FALSE	ebi-a-GCST90018785	10	8120143	0.0621	485234	0.7905	Autoimmune hepatitis || id:ebi-a-GCST90018785	Autoimmune hepatitis	Autoimmune hepatitis || ||	TRUE	igd	10	8120143	0.00310946	4.1e-25	400792	ebi-a-GCST90025990	|| id:ebi-a-GCST90025990	TRUE	reported	igd	2	TRUE	NA	NA	0.000260491	400792	1.45e-07	485234	TRUE	1.54e-13	104.429	0.00026049
200	rs4775935	G	T	G	T	-0.020424	0.08	0.648728	0.667565	FALSE	FALSE	FALSE	ebi-a-GCST90018785	15	51519276	0.0499	485234	0.1085	Autoimmune hepatitis || id:ebi-a-GCST90018785	Autoimmune hepatitis	Autoimmune hepatitis || ||	TRUE	igd	15	51519276	0.00224648	1.2e-20	400792	ebi-a-GCST90025990	|| id:ebi-a-GCST90025990	TRUE	reported	igd	2	TRUE	NA	NA	0.000206191	400792	5.3e-06	485234	TRUE	1.61e-08	82.6564	0.00020619
201	rs4790712	A	G	A	G	-0.0145778	-0.0688	0.63337	0.562828	FALSE	FALSE	FALSE	ebi-a-GCST90018785	17	1517914	0.0487	485234	0.1577	Autoimmune hepatitis || id:ebi-a-GCST90018785	Autoimmune hepatitis	Autoimmune hepatitis || ||	TRUE	igd	17	1517914	0.00222584	1.1e-11	400792	ebi-a-GCST90025990	|| id:ebi-a-GCST90025990	TRUE	reported	igd	2	TRUE	NA	NA	0.000107012	400792	4.11e-06	485234	TRUE	9.76e-05	42.894	0.000107012
202	rs4840342	C	G	C	G	-0.021405	-0.1011	0.119685	0.249972	FALSE	TRUE	FALSE	ebi-a-GCST90018785	8	8287646	0.0814	485234	0.214	Autoimmune hepatitis || id:ebi-a-GCST90018785	Autoimmune hepatitis	Autoimmune hepatitis || ||	TRUE	igd	8	8287646	0.00334857	1.1e-10	400792	ebi-a-GCST90025990	|| id:ebi-a-GCST90025990	TRUE	reported	igd	2	TRUE	NA	NA	0.000101941	400792	3.18e-06	485234	TRUE	9.82e-05	40.8613	0.000101941
203	rs4841132	G	A	G	A	0.0665323	0.0534	0.908772	0.918568	FALSE	FALSE	FALSE	ebi-a-GCST90018785	8	9183596	0.0748	485234	0.4748	Autoimmune hepatitis || id:ebi-a-GCST90018785	Autoimmune hepatitis	Autoimmune hepatitis || ||	TRUE	igd	8	9183596	0.00395705	2.5e-65	400792	ebi-a-GCST90025990	|| id:ebi-a-GCST90025990	TRUE	reported	igd	2	TRUE	NA	NA	0.000704854	400792	1.05e-06	485234	TRUE	5.68e-33	282.698	0.00070485
204	rs4842502	A	G	A	G	-0.0179695	0.0375	0.721656	0.711785	FALSE	FALSE	FALSE	ebi-a-GCST90018785	12	90187856	0.0503	485234	0.4564	Autoimmune hepatitis || id:ebi-a-GCST90018785	Autoimmune hepatitis	Autoimmune hepatitis || ||	TRUE	igd	12	90187856	0.00238395	1.9e-13	400792	ebi-a-GCST90025990	|| id:ebi-a-GCST90025990	TRUE	reported	igd	2	TRUE	NA	NA	0.000141742	400792	1.15e-06	485234	TRUE	3.84e-07	56.8169	0.000141742
205	rs4864709	C	T	C	T	0.0132545	-0.0348	0.370378	0.327974	FALSE	FALSE	FALSE	ebi-a-GCST90018785	4	53879085	0.0502	485234	0.488	Autoimmune hepatitis || id:ebi-a-GCST90018785	Autoimmune hepatitis	Autoimmune hepatitis || ||	TRUE	igd	4	53879085	0.00221868	2.7e-09	400792	ebi-a-GCST90025990	|| id:ebi-a-GCST90025990	TRUE	reported	igd	2	TRUE	NA	NA	8.9e-05	400792	9.9e-07	485234	TRUE	7.66e-05	35.6892	8.90389e-05
206	rs4872203	G	A	G	A	0.0128275	0.01	0.666768	0.708913	FALSE	FALSE	FALSE	ebi-a-GCST90018785	8	23734849	0.0525	485234	0.8486	Autoimmune hepatitis || id:ebi-a-GCST90018785	Autoimmune hepatitis	Autoimmune hepatitis || ||	TRUE	igd	8	23734849	0.00227268	4.8e-08	400792	ebi-a-GCST90025990	|| id:ebi-a-GCST90025990	TRUE	reported	igd	2	TRUE	NA	NA	7.95e-05	400792	7.48e-08	485234	TRUE	5.15e-05	31.8572	7.94793e-05
207	rs4918	C	G	C	G	0.0355864	-0.0275	0.640937	0.660308	FALSE	TRUE	FALSE	ebi-a-GCST90018785	3	186338382	0.0492	485234	0.5755	Autoimmune hepatitis || id:ebi-a-GCST90018785	Autoimmune hepatitis	Autoimmune hepatitis || ||	TRUE	igd	3	186338382	0.0022435	7.5e-60	400792	ebi-a-GCST90025990	|| id:ebi-a-GCST90025990	TRUE	reported	igd	2	TRUE	NA	NA	0.000627374	400792	6.44e-07	485234	TRUE	6.52e-30	251.603	0.000627371
208	rs4947324	T	C	T	C	-0.0300017	-0.0642	0.101175	0.0931389	FALSE	FALSE	FALSE	ebi-a-GCST90018785	6	31528130	0.0874	485234	0.4628	Autoimmune hepatitis || id:ebi-a-GCST90018785	Autoimmune hepatitis	Autoimmune hepatitis || ||	TRUE	igd	6	31528130	0.00463564	3e-10	400792	ebi-a-GCST90025990	|| id:ebi-a-GCST90025990	TRUE	reported	igd	2	TRUE	NA	NA	0.000104499	400792	1.11e-06	485234	TRUE	1.74e-05	41.8863	0.000104498
209	rs4962237	T	C	T	C	0.0307642	-0.0965	0.0745166	0.0625604	FALSE	FALSE	FALSE	ebi-a-GCST90018785	9	140358581	0.0913	485234	0.2907	Autoimmune hepatitis || id:ebi-a-GCST90018785	Autoimmune hepatitis	Autoimmune hepatitis || ||	TRUE	igd	9	140358581	0.00424694	1e-12	400792	ebi-a-GCST90025990	|| id:ebi-a-GCST90025990	TRUE	reported	igd	2	TRUE	NA	NA	0.000130908	400792	2.3e-06	485234	TRUE	3.32e-06	52.4734	0.000130907
210	rs507666	A	G	A	G	-0.0183263	-0.0052	0.184428	0.211317	FALSE	FALSE	FALSE	ebi-a-GCST90018785	9	136149399	0.0588	485234	0.9295	Autoimmune hepatitis || id:ebi-a-GCST90018785	Autoimmune hepatitis	Autoimmune hepatitis || ||	TRUE	igd	9	136149399	0.00276675	2.3e-11	400792	ebi-a-GCST90025990	|| id:ebi-a-GCST90025990	TRUE	reported	igd	2	TRUE	NA	NA	0.000109457	400792	1.61e-08	485234	TRUE	1.28e-06	43.8743	0.000109457
211	rs533928	G	A	G	A	0.0231854	0.0064	0.920924	0.899942	FALSE	FALSE	FALSE	ebi-a-GCST90018785	1	150884271	0.0818	485234	0.9374	Autoimmune hepatitis || id:ebi-a-GCST90018785	Autoimmune hepatitis	Autoimmune hepatitis || ||	TRUE	igd	1	150884271	0.00395584	6.2e-10	400792	ebi-a-GCST90025990	|| id:ebi-a-GCST90025990	TRUE	reported	igd	2	TRUE	NA	NA	8.57e-05	400792	1.26e-08	485234	TRUE	1.83e-05	34.352	8.57029e-05
212	rs555754	A	G	A	G	-0.0114788	-0.0187	0.467994	0.42629	FALSE	FALSE	FALSE	ebi-a-GCST90018785	6	160769423	0.0478	485234	0.6955	Autoimmune hepatitis || id:ebi-a-GCST90018785	Autoimmune hepatitis	Autoimmune hepatitis || ||	TRUE	igd	6	160769423	0.0021559	1.8e-08	400792	ebi-a-GCST90025990	|| id:ebi-a-GCST90025990	TRUE	reported	igd	2	TRUE	NA	NA	7.07e-05	400792	3.15e-07	485234	TRUE	0.000235946	28.3489	7.07271e-05
213	rs55707100	T	C	T	C	0.0921357	0.0471	0.0256629	0.0195009	FALSE	FALSE	FALSE	ebi-a-GCST90018785	15	43820717	0.2315	485234	0.8389	Autoimmune hepatitis || id:ebi-a-GCST90018785	Autoimmune hepatitis	Autoimmune hepatitis || ||	TRUE	igd	15	43820717	0.00680865	1.2e-42	400792	ebi-a-GCST90025990	|| id:ebi-a-GCST90025990	TRUE	reported	igd	2	TRUE	NA	NA	0.000456687	400792	8.53e-08	485234	TRUE	5.26e-23	183.119	0.000456685
214	rs55772024	A	G	A	G	-0.0147914	-0.0867	0.244354	0.326963	FALSE	FALSE	FALSE	ebi-a-GCST90018785	6	44078830	0.051	485234	0.0895097	Autoimmune hepatitis || id:ebi-a-GCST90018785	Autoimmune hepatitis	Autoimmune hepatitis || ||	TRUE	igd	6	44078830	0.00249474	1.5e-09	400792	ebi-a-GCST90025990	|| id:ebi-a-GCST90025990	TRUE	reported	igd	2	TRUE	NA	NA	8.77e-05	400792	5.96e-06	485234	TRUE	0.00117755	35.1535	8.77023e-05
215	rs561830	T	C	T	C	-0.0200566	-0.0293	0.240571	0.294182	FALSE	FALSE	FALSE	ebi-a-GCST90018785	11	119043745	0.0552	485234	0.595701	Autoimmune hepatitis || id:ebi-a-GCST90018785	Autoimmune hepatitis	Autoimmune hepatitis || ||	TRUE	igd	11	119043745	0.00257532	8.6e-15	400792	ebi-a-GCST90025990	|| id:ebi-a-GCST90025990	TRUE	reported	igd	2	TRUE	NA	NA	0.000151311	400792	5.81e-07	485234	TRUE	6.44e-08	60.653	0.00015131
216	rs56235845	G	T	G	T	0.0186073	-0.085	0.331466	0.328617	FALSE	FALSE	FALSE	ebi-a-GCST90018785	5	176798040	0.0915	485234	0.3531	Autoimmune hepatitis || id:ebi-a-GCST90018785	Autoimmune hepatitis	Autoimmune hepatitis || ||	TRUE	igd	5	176798040	0.00229034	9.3e-17	400792	ebi-a-GCST90025990	|| id:ebi-a-GCST90025990	TRUE	reported	igd	2	TRUE	NA	NA	0.000164656	400792	1.78e-06	485234	TRUE	7.15e-08	66.0035	0.000164656
217	rs5745687	T	C	T	C	0.0237558	0.0505	0.0657312	0.0584802	FALSE	FALSE	FALSE	ebi-a-GCST90018785	7	81359051	0.1154	485234	0.661601	Autoimmune hepatitis || id:ebi-a-GCST90018785	Autoimmune hepatitis	Autoimmune hepatitis || ||	TRUE	igd	7	81359051	0.00434633	1.1e-08	400792	ebi-a-GCST90025990	|| id:ebi-a-GCST90025990	TRUE	reported	igd	2	TRUE	NA	NA	7.45e-05	400792	3.95e-07	485234	TRUE	0.00017652	29.874	7.4532e-05
218	rs5754217	T	G	T	G	-0.0152082	0.0809	0.191937	0.289707	FALSE	FALSE	FALSE	ebi-a-GCST90018785	22	21939675	0.0527	485234	0.125	Autoimmune hepatitis || id:ebi-a-GCST90018785	Autoimmune hepatitis	Autoimmune hepatitis || ||	TRUE	igd	22	21939675	0.00272478	4.8e-09	400792	ebi-a-GCST90025990	|| id:ebi-a-GCST90025990	TRUE	reported	igd	2	TRUE	NA	NA	7.77e-05	400792	4.86e-06	485234	TRUE	0.00194867	31.1525	7.77213e-05
219	rs57909992	C	T	C	T	0.0231586	-0.0391	0.139836	0.136188	FALSE	FALSE	FALSE	ebi-a-GCST90018785	2	10148800	0.0678	485234	0.5635	Autoimmune hepatitis || id:ebi-a-GCST90018785	Autoimmune hepatitis	Autoimmune hepatitis || ||	TRUE	igd	2	10148800	0.00307714	2.3e-15	400792	ebi-a-GCST90025990	|| id:ebi-a-GCST90025990	TRUE	reported	igd	2	TRUE	NA	NA	0.000141303	400792	6.85e-07	485234	TRUE	2.2e-07	56.6409	0.000141302
220	rs59917700	T	C	T	C	-0.0198555	0.0547	0.171483	0.252639	FALSE	FALSE	FALSE	ebi-a-GCST90018785	17	47824937	0.0572	485234	0.3393	Autoimmune hepatitis || id:ebi-a-GCST90018785	Autoimmune hepatitis	Autoimmune hepatitis || ||	TRUE	igd	17	47824937	0.00284217	1.3e-12	400792	ebi-a-GCST90025990	|| id:ebi-a-GCST90025990	TRUE	reported	igd	2	TRUE	NA	NA	0.000121756	400792	1.88e-06	485234	TRUE	5.99e-06	48.8047	0.000121756
221	rs5994293	T	G	T	G	0.014041	0.005	0.43738	0.549336	FALSE	FALSE	FALSE	ebi-a-GCST90018785	22	30752696	0.0486	485234	0.9183	Autoimmune hepatitis || id:ebi-a-GCST90018785	Autoimmune hepatitis	Autoimmune hepatitis || ||	TRUE	igd	22	30752696	0.00217589	8.9e-11	400792	ebi-a-GCST90025990	|| id:ebi-a-GCST90025990	TRUE	reported	igd	2	TRUE	NA	NA	0.000103887	400792	2.18e-08	485234	TRUE	2.52e-06	41.6411	0.000103886
222	rs6002910	T	C	T	C	0.016012	0.0418	0.209538	0.247448	FALSE	FALSE	FALSE	ebi-a-GCST90018785	22	43096507	0.0576	485234	0.4686	Autoimmune hepatitis || id:ebi-a-GCST90018785	Autoimmune hepatitis	Autoimmune hepatitis || ||	TRUE	igd	22	43096507	0.00264134	3.1e-10	400792	ebi-a-GCST90025990	|| id:ebi-a-GCST90025990	TRUE	reported	igd	2	TRUE	NA	NA	9.17e-05	400792	1.09e-06	485234	TRUE	6.39e-05	36.7487	9.16819e-05
223	rs6068776	A	G	A	G	-0.0153268	0.0262	0.511352	0.379121	FALSE	FALSE	FALSE	ebi-a-GCST90018785	20	52702494	0.0579	485234	0.6509	Autoimmune hepatitis || id:ebi-a-GCST90018785	Autoimmune hepatitis	Autoimmune hepatitis || ||	TRUE	igd	20	52702494	0.00213456	1.6e-14	400792	ebi-a-GCST90025990	|| id:ebi-a-GCST90025990	TRUE	reported	igd	2	TRUE	NA	NA	0.000128621	400792	4.22e-07	485234	TRUE	5.47e-07	51.5568	0.000128621
224	rs6118	T	C	T	C	-0.0240965	0.0735	0.0997232	0.152072	FALSE	FALSE	FALSE	ebi-a-GCST90018785	14	95053863	0.0723	485234	0.3092	Autoimmune hepatitis || id:ebi-a-GCST90018785	Autoimmune hepatitis	Autoimmune hepatitis || ||	TRUE	igd	14	95053863	0.00361306	1.6e-11	400792	ebi-a-GCST90025990	|| id:ebi-a-GCST90025990	TRUE	reported	igd	2	TRUE	NA	NA	0.000110967	400792	2.13e-06	485234	TRUE	2.12e-05	44.4793	0.000110966
225	rs6124323	A	G	A	G	0.0140926	0.0248	0.47747	0.585177	FALSE	FALSE	FALSE	ebi-a-GCST90018785	20	39794489	0.0484	485234	0.608001	Autoimmune hepatitis || id:ebi-a-GCST90018785	Autoimmune hepatitis	Autoimmune hepatitis || ||	TRUE	igd	20	39794489	0.00215601	3e-12	400792	ebi-a-GCST90025990	|| id:ebi-a-GCST90025990	TRUE	reported	igd	2	TRUE	NA	NA	0.00010659	400792	5.41e-07	485234	TRUE	7.04e-06	42.7249	0.00010659
226	rs61770531	C	T	C	T	0.032829	0.1994	0.0866587	0.0717318	FALSE	FALSE	FALSE	ebi-a-GCST90018785	1	68285045	0.1151	485234	0.0833393	Autoimmune hepatitis || id:ebi-a-GCST90018785	Autoimmune hepatitis	Autoimmune hepatitis || ||	TRUE	igd	1	68285045	0.00379907	3.6e-18	400792	ebi-a-GCST90025990	|| id:ebi-a-GCST90025990	TRUE	reported	igd	2	TRUE	NA	NA	0.000186279	400792	6.19e-06	485234	TRUE	1.7e-07	74.6725	0.000186278
227	rs61913600	G	A	G	A	0.0155636	0.0241	0.349065	0.31146	FALSE	FALSE	FALSE	ebi-a-GCST90018785	12	12884357	0.0512	485234	0.637901	Autoimmune hepatitis || id:ebi-a-GCST90018785	Autoimmune hepatitis	Autoimmune hepatitis || ||	TRUE	igd	12	12884357	0.00224741	3.7e-12	400792	ebi-a-GCST90025990	|| id:ebi-a-GCST90025990	TRUE	reported	igd	2	TRUE	NA	NA	0.000119643	400792	4.57e-07	485234	TRUE	1.52e-06	47.9574	0.000119642
228	rs61990064	G	A	G	A	-0.0255298	0.0733	0.170265	0.174143	FALSE	FALSE	FALSE	ebi-a-GCST90018785	14	92251587	0.059	485234	0.2143	Autoimmune hepatitis || id:ebi-a-GCST90018785	Autoimmune hepatitis	Autoimmune hepatitis || ||	TRUE	igd	14	92251587	0.00288175	4e-19	400792	ebi-a-GCST90025990	|| id:ebi-a-GCST90025990	TRUE	reported	igd	2	TRUE	NA	NA	0.000195785	400792	3.18e-06	485234	TRUE	1.06e-08	78.4842	0.000195784
229	rs62053234	T	G	T	G	0.0197121	-0.1175	0.205537	0.155323	FALSE	FALSE	FALSE	ebi-a-GCST90018785	16	73048916	0.1015	485234	0.247	Autoimmune hepatitis || id:ebi-a-GCST90018785	Autoimmune hepatitis	Autoimmune hepatitis || ||	TRUE	igd	16	73048916	0.00265208	6.6e-14	400792	ebi-a-GCST90025990	|| id:ebi-a-GCST90025990	TRUE	reported	igd	2	TRUE	NA	NA	0.000137821	400792	2.76e-06	485234	TRUE	2.34e-06	55.2449	0.00013782
230	rs62068713	T	C	T	C	0.0220195	-0.0319	0.18059	0.140614	FALSE	FALSE	FALSE	ebi-a-GCST90018785	16	89689786	0.0669	485234	0.6337	Autoimmune hepatitis || id:ebi-a-GCST90018785	Autoimmune hepatitis	Autoimmune hepatitis || ||	TRUE	igd	16	89689786	0.00278915	4e-16	400792	ebi-a-GCST90025990	|| id:ebi-a-GCST90025990	TRUE	reported	igd	2	TRUE	NA	NA	0.000155484	400792	4.69e-07	485234	TRUE	3.36e-08	62.3263	0.000155484
231	rs62188040	A	C	A	C	0.0202704	-0.0374	0.11339	0.0804073	FALSE	FALSE	FALSE	ebi-a-GCST90018785	2	213723345	0.0828	485234	0.6516	Autoimmune hepatitis || id:ebi-a-GCST90018785	Autoimmune hepatitis	Autoimmune hepatitis || ||	TRUE	igd	2	213723345	0.00336599	5.6e-10	400792	ebi-a-GCST90025990	|| id:ebi-a-GCST90025990	TRUE	reported	igd	2	TRUE	NA	NA	9.05e-05	400792	4.2e-07	485234	TRUE	3.29e-05	36.2659	9.04775e-05
232	rs62508470	T	C	T	C	0.0151184	-0.0701	0.252442	0.242212	FALSE	FALSE	FALSE	ebi-a-GCST90018785	8	72412151	0.0573	485234	0.2211	Autoimmune hepatitis || id:ebi-a-GCST90018785	Autoimmune hepatitis	Autoimmune hepatitis || ||	TRUE	igd	8	72412151	0.00246701	1.2e-09	400792	ebi-a-GCST90025990	|| id:ebi-a-GCST90025990	TRUE	reported	igd	2	TRUE	NA	NA	9.37e-05	400792	3.08e-06	485234	TRUE	0.000205449	37.5552	9.36936e-05
233	rs62621812	A	G	A	G	0.0403907	0.1646	0.0216893	0.0267403	FALSE	FALSE	FALSE	ebi-a-GCST90018785	7	127015083	0.1367	485234	0.2286	Autoimmune hepatitis || id:ebi-a-GCST90018785	Autoimmune hepatitis	Autoimmune hepatitis || ||	TRUE	igd	7	127015083	0.00739997	2.7e-08	400792	ebi-a-GCST90025990	|| id:ebi-a-GCST90025990	TRUE	reported	igd	2	TRUE	NA	NA	7.43e-05	400792	2.99e-06	485234	TRUE	0.00124055	29.7922	7.43278e-05
234	rs629301	T	G	T	G	0.0168942	0.0041	0.778039	0.816952	FALSE	FALSE	FALSE	ebi-a-GCST90018785	1	109818306	0.0589	485234	0.9443	Autoimmune hepatitis || id:ebi-a-GCST90018785	Autoimmune hepatitis	Autoimmune hepatitis || ||	TRUE	igd	1	109818306	0.00257022	1.9e-12	400792	ebi-a-GCST90025990	|| id:ebi-a-GCST90025990	TRUE	reported	igd	2	TRUE	NA	NA	0.000107788	400792	9.99e-09	485234	TRUE	1.45e-06	43.2051	0.000107788
235	rs6427830	T	C	T	C	0.0141834	0.0098	0.648945	0.725667	FALSE	FALSE	FALSE	ebi-a-GCST90018785	1	200464803	0.0515	485234	0.8491	Autoimmune hepatitis || id:ebi-a-GCST90018785	Autoimmune hepatitis	Autoimmune hepatitis || ||	TRUE	igd	1	200464803	0.00224188	2.3e-10	400792	ebi-a-GCST90025990	|| id:ebi-a-GCST90025990	TRUE	reported	igd	2	TRUE	NA	NA	9.99e-05	400792	7.46e-08	485234	TRUE	5.27e-06	40.0254	9.98559e-05
236	rs6453251	C	T	C	T	-0.0147419	-0.0157	0.525213	0.466444	FALSE	FALSE	FALSE	ebi-a-GCST90018785	5	76107152	0.0482	485234	0.7449	Autoimmune hepatitis || id:ebi-a-GCST90018785	Autoimmune hepatitis	Autoimmune hepatitis || ||	TRUE	igd	5	76107152	0.00214469	1e-11	400792	ebi-a-GCST90025990	|| id:ebi-a-GCST90025990	TRUE	reported	igd	2	TRUE	NA	NA	0.000117872	400792	2.19e-07	485234	TRUE	1.13e-06	47.2474	0.000117871
237	rs648514	A	G	A	G	-0.0138191	-0.0057	0.466081	0.455386	FALSE	FALSE	FALSE	ebi-a-GCST90018785	3	52467263	0.048	485234	0.905	Autoimmune hepatitis || id:ebi-a-GCST90018785	Autoimmune hepatitis	Autoimmune hepatitis || ||	TRUE	igd	3	52467263	0.00213638	9.2e-12	400792	ebi-a-GCST90025990	|| id:ebi-a-GCST90025990	TRUE	reported	igd	2	TRUE	NA	NA	0.000104386	400792	2.91e-08	485234	TRUE	2.51e-06	41.841	0.000104385
238	rs6501815	C	T	C	T	0.0209676	0.1096	0.891785	0.792867	FALSE	FALSE	FALSE	ebi-a-GCST90018785	17	73504416	0.0678	485234	0.106	Autoimmune hepatitis || id:ebi-a-GCST90018785	Autoimmune hepatitis	Autoimmune hepatitis || ||	TRUE	igd	17	73504416	0.00364325	1.5e-08	400792	ebi-a-GCST90025990	|| id:ebi-a-GCST90025990	TRUE	reported	igd	2	TRUE	NA	NA	8.26e-05	400792	5.39e-06	485234	TRUE	0.00151516	33.1222	8.26351e-05
239	rs6517237	C	T	C	T	-0.0160582	-0.0416	0.361927	0.415449	FALSE	FALSE	FALSE	ebi-a-GCST90018785	21	35894128	0.0491	485234	0.3968	Autoimmune hepatitis || id:ebi-a-GCST90018785	Autoimmune hepatitis	Autoimmune hepatitis || ||	TRUE	igd	21	35894128	0.00223394	8.1e-14	400792	ebi-a-GCST90025990	|| id:ebi-a-GCST90025990	TRUE	reported	igd	2	TRUE	NA	NA	0.000128907	400792	1.48e-06	485234	TRUE	2.04e-06	51.6715	0.000128907
240	rs6519133	C	T	C	T	0.0128317	0.0729	0.393792	0.424884	FALSE	FALSE	FALSE	ebi-a-GCST90018785	22	39096602	0.0482	485234	0.1305	Autoimmune hepatitis || id:ebi-a-GCST90018785	Autoimmune hepatitis	Autoimmune hepatitis || ||	TRUE	igd	22	39096602	0.00220515	4.4e-09	400792	ebi-a-GCST90025990	|| id:ebi-a-GCST90025990	TRUE	reported	igd	2	TRUE	NA	NA	8.45e-05	400792	4.71e-06	485234	TRUE	0.0010056	33.8604	8.44766e-05
241	rs66720010	G	A	G	A	-0.013036	-0.0363	0.372362	0.514226	FALSE	FALSE	FALSE	ebi-a-GCST90018785	16	83979322	0.049	485234	0.4596	Autoimmune hepatitis || id:ebi-a-GCST90018785	Autoimmune hepatitis	Autoimmune hepatitis || ||	TRUE	igd	16	83979322	0.00221893	1.3e-09	400792	ebi-a-GCST90025990	|| id:ebi-a-GCST90025990	TRUE	reported	igd	2	TRUE	NA	NA	8.61e-05	400792	1.13e-06	485234	TRUE	0.000118446	34.5145	8.61083e-05
242	rs6686670	A	G	A	G	0.0222484	-0.0046	0.473372	0.425847	FALSE	FALSE	FALSE	ebi-a-GCST90018785	1	217449961	0.0481	485234	0.9236	Autoimmune hepatitis || id:ebi-a-GCST90018785	Autoimmune hepatitis	Autoimmune hepatitis || ||	TRUE	igd	1	217449961	0.00213921	1.2e-26	400792	ebi-a-GCST90025990	|| id:ebi-a-GCST90025990	TRUE	reported	igd	2	TRUE	NA	NA	0.000269809	400792	1.88e-08	485234	TRUE	2.31e-14	108.166	0.000269808
243	rs6739827	C	G	C	G	-0.0145781	-0.0817	0.327201	0.247433	FALSE	TRUE	FALSE	ebi-a-GCST90018785	2	10113504	0.0564	485234	0.1479	Autoimmune hepatitis || id:ebi-a-GCST90018785	Autoimmune hepatitis	Autoimmune hepatitis || ||	TRUE	igd	2	10113504	0.00227194	3.9e-10	400792	ebi-a-GCST90025990	|| id:ebi-a-GCST90025990	TRUE	reported	igd	2	TRUE	NA	NA	0.000102718	400792	4.32e-06	485234	TRUE	0.000160556	41.1726	0.000102718
244	rs6841258	T	C	T	C	-0.0421757	-0.0798	0.167622	0.159012	FALSE	FALSE	FALSE	ebi-a-GCST90018785	4	40565426	0.0674	485234	0.2367	Autoimmune hepatitis || id:ebi-a-GCST90018785	Autoimmune hepatitis	Autoimmune hepatitis || ||	TRUE	igd	4	40565426	0.00286295	2.8e-52	400792	ebi-a-GCST90025990	|| id:ebi-a-GCST90025990	TRUE	reported	igd	2	TRUE	NA	NA	0.000541184	400792	2.89e-06	485234	TRUE	5.27e-24	217.019	0.000541181
245	rs685791	T	G	T	G	0.0129329	-0.0078	0.566509	0.660749	FALSE	FALSE	FALSE	ebi-a-GCST90018785	18	57167882	0.0498	485234	0.8747	Autoimmune hepatitis || id:ebi-a-GCST90018785	Autoimmune hepatitis	Autoimmune hepatitis || ||	TRUE	igd	18	57167882	0.00216448	4.4e-09	400792	ebi-a-GCST90025990	|| id:ebi-a-GCST90025990	TRUE	reported	igd	2	TRUE	NA	NA	8.91e-05	400792	5.06e-08	485234	TRUE	1.59e-05	35.7014	8.90691e-05
246	rs6884621	A	G	A	G	0.0194899	-0.0547	0.321645	0.332575	FALSE	FALSE	FALSE	ebi-a-GCST90018785	5	72376072	0.0507	485234	0.2804	Autoimmune hepatitis || id:ebi-a-GCST90018785	Autoimmune hepatitis	Autoimmune hepatitis || ||	TRUE	igd	5	72376072	0.00229266	5.7e-20	400792	ebi-a-GCST90025990	|| id:ebi-a-GCST90025990	TRUE	reported	igd	2	TRUE	NA	NA	0.000180279	400792	2.4e-06	485234	TRUE	2.62e-08	72.267	0.000180278
247	rs6909201	G	A	G	A	-0.0404906	0.0082	0.516583	0.505667	FALSE	FALSE	FALSE	ebi-a-GCST90018785	6	74463894	0.0474	485234	0.8635	Autoimmune hepatitis || id:ebi-a-GCST90018785	Autoimmune hepatitis	Autoimmune hepatitis || ||	TRUE	igd	6	74463894	0.0021428	8e-81	400792	ebi-a-GCST90025990	|| id:ebi-a-GCST90025990	TRUE	reported	igd	2	TRUE	NA	NA	0.000890106	400792	6.17e-08	485234	TRUE	1.03e-43	357.063	0.000890101
248	rs6923431	C	A	C	A	-0.0129209	-0.0783	0.734482	0.6953	FALSE	FALSE	FALSE	ebi-a-GCST90018785	6	129824754	0.0604	485234	0.1946	Autoimmune hepatitis || id:ebi-a-GCST90018785	Autoimmune hepatitis	Autoimmune hepatitis || ||	TRUE	igd	6	129824754	0.00241594	5.8e-09	400792	ebi-a-GCST90025990	|| id:ebi-a-GCST90025990	TRUE	reported	igd	2	TRUE	NA	NA	7.14e-05	400792	3.46e-06	485234	TRUE	0.00202931	28.6031	7.13614e-05
249	rs694	T	C	T	C	0.0312105	-0.0267	0.623822	0.537553	FALSE	FALSE	FALSE	ebi-a-GCST90018785	11	13514417	0.0491	485234	0.5865	Autoimmune hepatitis || id:ebi-a-GCST90018785	Autoimmune hepatitis	Autoimmune hepatitis || ||	TRUE	igd	11	13514417	0.0022178	3.2e-45	400792	ebi-a-GCST90025990	|| id:ebi-a-GCST90025990	TRUE	reported	igd	2	TRUE	NA	NA	0.000493884	400792	6.09e-07	485234	TRUE	9.4e-24	198.042	0.000493882
250	rs6982502	T	C	T	C	-0.0123184	0.0832	0.519581	0.538253	FALSE	FALSE	FALSE	ebi-a-GCST90018785	8	126479362	0.0474	485234	0.0791498	Autoimmune hepatitis || id:ebi-a-GCST90018785	Autoimmune hepatitis	Autoimmune hepatitis || ||	TRUE	igd	8	126479362	0.00214665	1.5e-09	400792	ebi-a-GCST90025990	|| id:ebi-a-GCST90025990	TRUE	reported	igd	2	TRUE	NA	NA	8.22e-05	400792	6.35e-06	485234	TRUE	0.00216915	32.9296	8.21545e-05
251	rs6993770	T	A	T	A	-0.0210724	0.0161	0.287056	0.297738	FALSE	TRUE	FALSE	ebi-a-GCST90018785	8	106581528	0.0544	485234	0.7676	Autoimmune hepatitis || id:ebi-a-GCST90018785	Autoimmune hepatitis	Autoimmune hepatitis || ||	TRUE	igd	8	106581528	0.00236788	2.4e-20	400792	ebi-a-GCST90025990	|| id:ebi-a-GCST90025990	TRUE	reported	igd	2	TRUE	NA	NA	0.000197563	400792	1.81e-07	485234	TRUE	1.7e-10	79.197	0.000197562
252	rs7085854	C	T	C	T	0.0166044	-0.0531	0.2129	0.185128	FALSE	FALSE	FALSE	ebi-a-GCST90018785	10	104650251	0.0586	485234	0.3647	Autoimmune hepatitis || id:ebi-a-GCST90018785	Autoimmune hepatitis	Autoimmune hepatitis || ||	TRUE	igd	10	104650251	0.00261968	2.1e-10	400792	ebi-a-GCST90025990	|| id:ebi-a-GCST90025990	TRUE	reported	igd	2	TRUE	NA	NA	0.000100228	400792	1.69e-06	485234	TRUE	4.48e-05	40.1744	0.000100228
253	rs7094402	G	A	G	A	-0.0425698	-0.1088	0.088597	0.0931252	FALSE	FALSE	FALSE	ebi-a-GCST90018785	10	9230514	0.0836	485234	0.193	Autoimmune hepatitis || id:ebi-a-GCST90018785	Autoimmune hepatitis	Autoimmune hepatitis || ||	TRUE	igd	10	9230514	0.0037644	1.5e-31	400792	ebi-a-GCST90025990	|| id:ebi-a-GCST90025990	TRUE	reported	igd	2	TRUE	NA	NA	0.000318975	400792	3.49e-06	485234	TRUE	6.73e-14	127.883	0.000318973
254	rs7101680	A	G	A	G	0.0205212	0.0158	0.103945	0.1002	FALSE	FALSE	FALSE	ebi-a-GCST90018785	11	118799206	0.0803	485234	0.8437	Autoimmune hepatitis || id:ebi-a-GCST90018785	Autoimmune hepatitis	Autoimmune hepatitis || ||	TRUE	igd	11	118799206	0.00351023	7.7e-09	400792	ebi-a-GCST90025990	|| id:ebi-a-GCST90025990	TRUE	reported	igd	2	TRUE	NA	NA	8.53e-05	400792	7.98e-08	485234	TRUE	2.74e-05	34.177	8.52665e-05
255	rs7115200	G	T	G	T	-0.0135782	-0.0829	0.438943	0.461889	FALSE	FALSE	FALSE	ebi-a-GCST90018785	11	71752160	0.0482	485234	0.0853297	Autoimmune hepatitis || id:ebi-a-GCST90018785	Autoimmune hepatitis	Autoimmune hepatitis || ||	TRUE	igd	11	71752160	0.00215857	1.2e-10	400792	ebi-a-GCST90025990	|| id:ebi-a-GCST90025990	TRUE	reported	igd	2	TRUE	NA	NA	9.87e-05	400792	6.1e-06	485234	TRUE	0.000468314	39.5687	9.87166e-05
256	rs71339159	T	C	T	C	-0.0203217	0.0557	0.12828	0.118556	FALSE	FALSE	FALSE	ebi-a-GCST90018785	19	3025657	0.0839	485234	0.5067	Autoimmune hepatitis || id:ebi-a-GCST90018785	Autoimmune hepatitis	Autoimmune hepatitis || ||	TRUE	igd	19	3025657	0.00325993	7.8e-10	400792	ebi-a-GCST90025990	|| id:ebi-a-GCST90025990	TRUE	reported	igd	2	TRUE	NA	NA	9.69e-05	400792	9.08e-07	485234	TRUE	3.09e-05	38.8601	9.69488e-05
257	rs71514236	A	G	A	G	0.0171024	-0.0089	0.688052	0.675286	FALSE	FALSE	FALSE	ebi-a-GCST90018785	1	23810658	0.0524	485234	0.8649	Autoimmune hepatitis || id:ebi-a-GCST90018785	Autoimmune hepatitis	Autoimmune hepatitis || ||	TRUE	igd	1	23810658	0.00231648	1.2e-13	400792	ebi-a-GCST90025990	|| id:ebi-a-GCST90025990	TRUE	reported	igd	2	TRUE	NA	NA	0.000135982	400792	5.95e-08	485234	TRUE	8.83e-08	54.5076	0.000135981
258	rs7156456	G	T	G	T	-0.0291646	0.1305	0.88571	0.864106	FALSE	FALSE	FALSE	ebi-a-GCST90018785	14	90864608	0.0692	485234	0.0593499	Autoimmune hepatitis || id:ebi-a-GCST90018785	Autoimmune hepatitis	Autoimmune hepatitis || ||	TRUE	igd	14	90864608	0.00342294	5.6e-18	400792	ebi-a-GCST90025990	|| id:ebi-a-GCST90025990	TRUE	reported	igd	2	TRUE	NA	NA	0.0001811	400792	7.33e-06	485234	TRUE	4.73e-07	72.5961	0.000181099
259	rs7203972	A	C	A	C	0.0143041	0.0226	0.682191	0.695666	FALSE	FALSE	FALSE	ebi-a-GCST90018785	16	54575956	0.0504	485234	0.653899	Autoimmune hepatitis || id:ebi-a-GCST90018785	Autoimmune hepatitis	Autoimmune hepatitis || ||	TRUE	igd	16	54575956	0.00230497	3.6e-11	400792	ebi-a-GCST90025990	|| id:ebi-a-GCST90025990	TRUE	reported	igd	2	TRUE	NA	NA	9.61e-05	400792	4.14e-07	485234	TRUE	1.78e-05	38.5115	9.60793e-05
260	rs7212854	G	A	G	A	0.017834	-0.1069	0.257101	0.349557	FALSE	FALSE	FALSE	ebi-a-GCST90018785	17	42254417	0.052	485234	0.0397402	Autoimmune hepatitis || id:ebi-a-GCST90018785	Autoimmune hepatitis	Autoimmune hepatitis || ||	TRUE	igd	17	42254417	0.00245587	7.7e-14	400792	ebi-a-GCST90025990	|| id:ebi-a-GCST90025990	TRUE	reported	igd	2	TRUE	NA	NA	0.000131557	400792	8.71e-06	485234	TRUE	6.57e-05	52.7335	0.000131556
261	rs7254457	T	C	T	C	0.0149462	0.0986	0.371821	0.335382	FALSE	FALSE	FALSE	ebi-a-GCST90018785	19	35575164	0.0493	485234	0.0455596	Autoimmune hepatitis || id:ebi-a-GCST90018785	Autoimmune hepatitis	Autoimmune hepatitis || ||	TRUE	igd	19	35575164	0.00221892	4.7e-12	400792	ebi-a-GCST90025990	|| id:ebi-a-GCST90025990	TRUE	reported	igd	2	TRUE	NA	NA	0.000113191	400792	8.24e-06	485234	TRUE	0.000273171	45.371	0.000113191
262	rs7257694	T	C	T	C	0.0139888	-0.0077	0.399831	0.323882	FALSE	FALSE	FALSE	ebi-a-GCST90018785	19	30314666	0.0498	485234	0.8775	Autoimmune hepatitis || id:ebi-a-GCST90018785	Autoimmune hepatitis	Autoimmune hepatitis || ||	TRUE	igd	19	30314666	0.00219982	1.7e-10	400792	ebi-a-GCST90025990	|| id:ebi-a-GCST90025990	TRUE	reported	igd	2	TRUE	NA	NA	0.000100885	400792	4.93e-08	485234	TRUE	4.19e-06	40.4377	0.000100884
263	rs72697808	A	G	A	G	0.0195474	0.0751	0.163131	0.155759	FALSE	FALSE	FALSE	ebi-a-GCST90018785	1	112211951	0.0605	485234	0.2146	Autoimmune hepatitis || id:ebi-a-GCST90018785	Autoimmune hepatitis	Autoimmune hepatitis || ||	TRUE	igd	1	112211951	0.00289023	1.6e-12	400792	ebi-a-GCST90025990	|| id:ebi-a-GCST90025990	TRUE	reported	igd	2	TRUE	NA	NA	0.000114116	400792	3.18e-06	485234	TRUE	3.04e-05	45.7418	0.000114115
264	rs72822425	T	G	T	G	-0.0450981	0.4222	0.0255711	0.0266796	FALSE	FALSE	FALSE	ebi-a-GCST90018785	17	1645928	0.2752	485234	0.125	Autoimmune hepatitis || id:ebi-a-GCST90018785	Autoimmune hepatitis	Autoimmune hepatitis || ||	TRUE	igd	17	1645928	0.0071605	1.5e-09	400792	ebi-a-GCST90025990	|| id:ebi-a-GCST90025990	TRUE	reported	igd	2	TRUE	NA	NA	9.9e-05	400792	4.85e-06	485234	TRUE	0.000284556	39.667	9.89618e-05
265	rs72828246	G	A	G	A	0.0126799	-0.093	0.370704	0.275888	FALSE	FALSE	FALSE	ebi-a-GCST90018785	17	35766475	0.0522	485234	0.0747395	Autoimmune hepatitis || id:ebi-a-GCST90018785	Autoimmune hepatitis	Autoimmune hepatitis || ||	TRUE	igd	17	35766475	0.00224801	1.5e-08	400792	ebi-a-GCST90025990	|| id:ebi-a-GCST90025990	TRUE	reported	igd	2	TRUE	NA	NA	7.94e-05	400792	6.54e-06	485234	TRUE	0.0029217	31.8152	7.93746e-05
266	rs72854910	T	C	T	C	0.0141208	0.0508	0.207631	0.192336	FALSE	FALSE	FALSE	ebi-a-GCST90018785	2	131085923	0.0664	485234	0.4436	Autoimmune hepatitis || id:ebi-a-GCST90018785	Autoimmune hepatitis	Autoimmune hepatitis || ||	TRUE	igd	2	131085923	0.00263155	4.4e-08	400792	ebi-a-GCST90025990	|| id:ebi-a-GCST90025990	TRUE	reported	igd	2	TRUE	NA	NA	7.18e-05	400792	1.21e-06	485234	TRUE	0.000547451	28.7936	7.18365e-05
267	rs72975256	G	A	G	A	0.0372287	0.2158	0.0474765	0.0384189	FALSE	FALSE	FALSE	ebi-a-GCST90018785	19	3100479	0.1609	485234	0.1797	Autoimmune hepatitis || id:ebi-a-GCST90018785	Autoimmune hepatitis	Autoimmune hepatitis || ||	TRUE	igd	19	3100479	0.0050481	9.5e-14	400792	ebi-a-GCST90025990	|| id:ebi-a-GCST90025990	TRUE	reported	igd	2	TRUE	NA	NA	0.000135683	400792	3.71e-06	485234	TRUE	5.23e-06	54.3876	0.000135682
268	rs73078112	T	C	T	C	0.0533554	-0.0714	0.0267043	0.0227293	FALSE	FALSE	FALSE	ebi-a-GCST90018785	20	5547384	0.2025	485234	0.724299	Autoimmune hepatitis || id:ebi-a-GCST90018785	Autoimmune hepatitis	Autoimmune hepatitis || ||	TRUE	igd	20	5547384	0.00669608	1.4e-15	400792	ebi-a-GCST90025990	|| id:ebi-a-GCST90025990	TRUE	reported	igd	2	TRUE	NA	NA	0.000158391	400792	2.56e-07	485234	TRUE	1.52e-08	63.4915	0.00015839
269	rs73167313	T	C	T	C	-0.0172137	0.0092	0.274622	0.258309	FALSE	FALSE	FALSE	ebi-a-GCST90018785	13	31019580	0.0519	485234	0.8586	Autoimmune hepatitis || id:ebi-a-GCST90018785	Autoimmune hepatitis	Autoimmune hepatitis || ||	TRUE	igd	13	31019580	0.00241374	1.4e-12	400792	ebi-a-GCST90025990	|| id:ebi-a-GCST90025990	TRUE	reported	igd	2	TRUE	NA	NA	0.000126881	400792	6.48e-08	485234	TRUE	2.49e-07	50.859	0.00012688
270	rs73184008	T	C	T	C	-0.0491593	-0.2514	0.017758	0.0155457	FALSE	FALSE	FALSE	ebi-a-GCST90018785	3	121788697	0.2277	485234	0.2696	Autoimmune hepatitis || id:ebi-a-GCST90018785	Autoimmune hepatitis	Autoimmune hepatitis || ||	TRUE	igd	3	121788697	0.00807486	2.5e-09	400792	ebi-a-GCST90025990	|| id:ebi-a-GCST90025990	TRUE	reported	igd	2	TRUE	NA	NA	9.25e-05	400792	2.51e-06	485234	TRUE	0.000168123	37.0631	9.2466e-05
271	rs7328352	G	A	G	A	-0.0347899	0.0684	0.151568	0.155105	FALSE	FALSE	FALSE	ebi-a-GCST90018785	13	42548979	0.0678	485234	0.3132	Autoimmune hepatitis || id:ebi-a-GCST90018785	Autoimmune hepatitis	Autoimmune hepatitis || ||	TRUE	igd	13	42548979	0.00298907	3.8e-31	400792	ebi-a-GCST90025990	|| id:ebi-a-GCST90025990	TRUE	reported	igd	2	TRUE	NA	NA	0.000337886	400792	2.1e-06	485234	TRUE	2.12e-15	135.467	0.000337885
272	rs73632737	C	G	C	G	-0.0625475	0.022	0.0733602	0.103903	FALSE	TRUE	FALSE	ebi-a-GCST90018785	11	126226775	0.0839	485234	0.7931	Autoimmune hepatitis || id:ebi-a-GCST90018785	Autoimmune hepatitis	Autoimmune hepatitis || ||	TRUE	igd	11	126226775	0.00410344	6.5e-55	400792	ebi-a-GCST90025990	|| id:ebi-a-GCST90025990	TRUE	reported	igd	2	TRUE	NA	NA	0.000579369	400792	1.42e-07	485234	TRUE	1.22e-28	232.34	0.000579366
273	rs74058603	G	T	G	T	0.025168	-0.0649	0.0633548	0.0598391	FALSE	FALSE	FALSE	ebi-a-GCST90018785	12	4041768	0.09	485234	0.4708	Autoimmune hepatitis || id:ebi-a-GCST90018785	Autoimmune hepatitis	Autoimmune hepatitis || ||	TRUE	igd	12	4041768	0.00440798	4e-09	400792	ebi-a-GCST90025990	|| id:ebi-a-GCST90025990	TRUE	reported	igd	2	TRUE	NA	NA	8.13e-05	400792	1.07e-06	485234	TRUE	0.000183814	32.6	8.13324e-05
274	rs741068	C	T	C	T	-0.0152767	-0.0249	0.653117	0.696733	FALSE	FALSE	FALSE	ebi-a-GCST90018785	7	150500356	0.0509	485234	0.6241	Autoimmune hepatitis || id:ebi-a-GCST90018785	Autoimmune hepatitis	Autoimmune hepatitis || ||	TRUE	igd	7	150500356	0.00226912	6.4e-12	400792	ebi-a-GCST90025990	|| id:ebi-a-GCST90025990	TRUE	reported	igd	2	TRUE	NA	NA	0.000113078	400792	4.93e-07	485234	TRUE	3.27e-06	45.3257	0.000113077
275	rs7451021	C	T	C	T	-0.0251388	0.0233	0.685538	0.71106	FALSE	FALSE	FALSE	ebi-a-GCST90018785	6	130381246	0.0514	485234	0.650801	Autoimmune hepatitis || id:ebi-a-GCST90018785	Autoimmune hepatitis	Autoimmune hepatitis || ||	TRUE	igd	6	130381246	0.00233078	3.3e-28	400792	ebi-a-GCST90025990	|| id:ebi-a-GCST90025990	TRUE	reported	igd	2	TRUE	NA	NA	0.000290164	400792	4.23e-07	485234	TRUE	1.64e-14	116.329	0.000290163
276	rs74521214	C	A	C	A	0.0299107	0.0113	0.0541545	0.0537771	FALSE	FALSE	FALSE	ebi-a-GCST90018785	17	6613776	0.1094	485234	0.918	Autoimmune hepatitis || id:ebi-a-GCST90018785	Autoimmune hepatitis	Autoimmune hepatitis || ||	TRUE	igd	17	6613776	0.00473897	3.9e-10	400792	ebi-a-GCST90025990	|| id:ebi-a-GCST90025990	TRUE	reported	igd	2	TRUE	NA	NA	9.94e-05	400792	2.2e-08	485234	TRUE	4.2e-06	39.8369	9.93855e-05
277	rs74758151	G	A	G	A	-0.0256004	-0.0451	0.0718895	0.0822502	FALSE	FALSE	FALSE	ebi-a-GCST90018785	12	25409069	0.0843	485234	0.5932	Autoimmune hepatitis || id:ebi-a-GCST90018785	Autoimmune hepatitis	Autoimmune hepatitis || ||	TRUE	igd	12	25409069	0.00415211	1.7e-10	400792	ebi-a-GCST90025990	|| id:ebi-a-GCST90025990	TRUE	reported	igd	2	TRUE	NA	NA	9.48e-05	400792	5.9e-07	485234	TRUE	2.64e-05	38.0151	9.48409e-05
278	rs749130	C	T	C	T	-0.0143339	-0.0319	0.552508	0.498442	FALSE	FALSE	FALSE	ebi-a-GCST90018785	2	25530028	0.0478	485234	0.5037	Autoimmune hepatitis || id:ebi-a-GCST90018785	Autoimmune hepatitis	Autoimmune hepatitis || ||	TRUE	igd	2	25530028	0.00214438	6e-12	400792	ebi-a-GCST90025990	|| id:ebi-a-GCST90025990	TRUE	reported	igd	2	TRUE	NA	NA	0.000111471	400792	9.18e-07	485234	TRUE	6.87e-06	44.6812	0.00011147
279	rs7495739	G	A	G	A	0.0117892	-0.0587	0.569903	0.470023	FALSE	FALSE	FALSE	ebi-a-GCST90018785	15	75185670	0.0481	485234	0.2217	Autoimmune hepatitis || id:ebi-a-GCST90018785	Autoimmune hepatitis	Autoimmune hepatitis || ||	TRUE	igd	15	75185670	0.00217408	4e-08	400792	ebi-a-GCST90025990	|| id:ebi-a-GCST90025990	TRUE	reported	igd	2	TRUE	NA	NA	7.34e-05	400792	3.07e-06	485234	TRUE	0.00141247	29.4048	7.33613e-05
280	rs7538773	A	G	A	G	0.0179889	-0.0358	0.61962	0.583692	FALSE	FALSE	FALSE	ebi-a-GCST90018785	1	1094979	0.0487	485234	0.4622	Autoimmune hepatitis || id:ebi-a-GCST90018785	Autoimmune hepatitis	Autoimmune hepatitis || ||	TRUE	igd	1	1094979	0.00220593	4.5e-17	400792	ebi-a-GCST90025990	|| id:ebi-a-GCST90025990	TRUE	reported	igd	2	TRUE	NA	NA	0.000165896	400792	1.11e-06	485234	TRUE	3.02e-08	66.5006	0.000165896
281	rs755555	T	C	T	C	-0.0208604	0.0181	0.31928	0.314286	FALSE	FALSE	FALSE	ebi-a-GCST90018785	11	47431966	0.055	485234	0.742499	Autoimmune hepatitis || id:ebi-a-GCST90018785	Autoimmune hepatitis	Autoimmune hepatitis || ||	TRUE	igd	11	47431966	0.00230642	4.2e-21	400792	ebi-a-GCST90025990	|| id:ebi-a-GCST90025990	TRUE	reported	igd	2	TRUE	NA	NA	0.000204062	400792	2.23e-07	485234	TRUE	9.69e-11	81.8029	0.000204061
282	rs75792246	G	C	G	C	-0.0302056	-0.1465	0.0498383	0.0339366	FALSE	TRUE	FALSE	ebi-a-GCST90018785	19	45682876	0.1313	485234	0.2644	Autoimmune hepatitis || id:ebi-a-GCST90018785	Autoimmune hepatitis	Autoimmune hepatitis || ||	TRUE	igd	19	45682876	0.00508079	9.7e-10	400792	ebi-a-GCST90025990	|| id:ebi-a-GCST90025990	TRUE	reported	igd	2	TRUE	NA	NA	8.82e-05	400792	2.57e-06	485234	TRUE	0.000263204	35.3437	8.8177e-05
283	rs7599	G	A	G	A	-0.0188275	-0.0166	0.624865	0.675913	FALSE	FALSE	FALSE	ebi-a-GCST90018785	19	36038390	0.0506	485234	0.742	Autoimmune hepatitis || id:ebi-a-GCST90018785	Autoimmune hepatitis	Autoimmune hepatitis || ||	TRUE	igd	19	36038390	0.00229396	1e-17	400792	ebi-a-GCST90025990	|| id:ebi-a-GCST90025990	TRUE	reported	igd	2	TRUE	NA	NA	0.000168044	400792	2.22e-07	485234	TRUE	4.83e-09	67.3618	0.000168043
284	rs760077	T	A	T	A	-0.0281476	-0.0235	0.605686	0.670998	FALSE	TRUE	FALSE	ebi-a-GCST90018785	1	155178782	0.0498	485234	0.636601	Autoimmune hepatitis || id:ebi-a-GCST90018785	Autoimmune hepatitis	Autoimmune hepatitis || ||	TRUE	igd	1	155178782	0.0022122	2.4e-36	400792	ebi-a-GCST90025990	|| id:ebi-a-GCST90025990	TRUE	reported	igd	2	TRUE	NA	NA	0.000403777	400792	4.59e-07	485234	TRUE	9.2e-20	161.895	0.000403775
285	rs7612160	A	C	A	C	0.0220002	-0.0005	0.341505	0.255296	FALSE	FALSE	FALSE	ebi-a-GCST90018785	3	136272805	0.0531	485234	0.9928	Autoimmune hepatitis || id:ebi-a-GCST90018785	Autoimmune hepatitis	Autoimmune hepatitis || ||	TRUE	igd	3	136272805	0.00224748	1.6e-23	400792	ebi-a-GCST90025990	|| id:ebi-a-GCST90025990	TRUE	reported	igd	2	TRUE	NA	NA	0.000239024	400792	1.83e-10	485234	TRUE	4.57e-13	95.8212	0.000239022
286	rs761566	T	G	T	G	-0.0359523	-0.006	0.86664	0.862139	FALSE	FALSE	FALSE	ebi-a-GCST90018785	20	39411149	0.0656	485234	0.9266	Autoimmune hepatitis || id:ebi-a-GCST90018785	Autoimmune hepatitis	Autoimmune hepatitis || ||	TRUE	igd	20	39411149	0.00315222	2.3e-30	400792	ebi-a-GCST90025990	|| id:ebi-a-GCST90025990	TRUE	reported	igd	2	TRUE	NA	NA	0.000324461	400792	1.72e-08	485234	TRUE	5.36e-17	130.083	0.000324459
287	rs7618583	T	C	T	C	0.0267439	0.0859	0.116481	0.117494	FALSE	FALSE	FALSE	ebi-a-GCST90018785	3	120658659	0.077	485234	0.2648	Autoimmune hepatitis || id:ebi-a-GCST90018785	Autoimmune hepatitis	Autoimmune hepatitis || ||	TRUE	igd	3	120658659	0.00332428	8e-15	400792	ebi-a-GCST90025990	|| id:ebi-a-GCST90025990	TRUE	reported	igd	2	TRUE	NA	NA	0.000161461	400792	2.56e-06	485234	TRUE	1.96e-07	64.7224	0.00016146
288	rs76191003	T	C	T	C	0.0247272	-0.0155	0.0678612	0.0661701	FALSE	FALSE	FALSE	ebi-a-GCST90018785	12	47182531	0.0912	485234	0.8653	Autoimmune hepatitis || id:ebi-a-GCST90018785	Autoimmune hepatitis	Autoimmune hepatitis || ||	TRUE	igd	12	47182531	0.00425553	3.1e-09	400792	ebi-a-GCST90025990	|| id:ebi-a-GCST90025990	TRUE	reported	igd	2	TRUE	NA	NA	8.42e-05	400792	5.95e-08	485234	TRUE	2.84e-05	33.7631	8.42339e-05
289	rs7645464	A	G	A	G	0.0195348	0.0151	0.189122	0.149327	FALSE	FALSE	FALSE	ebi-a-GCST90018785	3	113284492	0.0691	485234	0.8267	Autoimmune hepatitis || id:ebi-a-GCST90018785	Autoimmune hepatitis	Autoimmune hepatitis || ||	TRUE	igd	3	113284492	0.00272157	3.6e-13	400792	ebi-a-GCST90025990	|| id:ebi-a-GCST90025990	TRUE	reported	igd	2	TRUE	NA	NA	0.000128531	400792	9.84e-08	485234	TRUE	2.41e-07	51.5204	0.00012853
290	rs76544535	G	A	G	A	-0.0497001	0.0371	0.0420763	0.0409317	FALSE	FALSE	FALSE	ebi-a-GCST90018785	10	9401270	0.1132	485234	0.743201	Autoimmune hepatitis || id:ebi-a-GCST90018785	Autoimmune hepatitis	Autoimmune hepatitis || ||	TRUE	igd	10	9401270	0.00533011	1.8e-19	400792	ebi-a-GCST90025990	|| id:ebi-a-GCST90025990	TRUE	reported	igd	2	TRUE	NA	NA	0.000216886	400792	2.21e-07	485234	TRUE	2.39e-11	86.9445	0.000216885
291	rs76553165	T	G	T	G	-0.018717	0.16	0.10226	0.0959676	FALSE	FALSE	FALSE	ebi-a-GCST90018785	4	6735418	0.0938	485234	0.0881292	Autoimmune hepatitis || id:ebi-a-GCST90018785	Autoimmune hepatitis	Autoimmune hepatitis || ||	TRUE	igd	4	6735418	0.00353868	4.6e-08	400792	ebi-a-GCST90025990	|| id:ebi-a-GCST90025990	TRUE	reported	igd	2	TRUE	NA	NA	6.98e-05	400792	6e-06	485234	TRUE	0.00565826	27.9763	6.97976e-05
292	rs76602912	C	T	C	T	-0.0383444	-0.2427	0.0238254	0.0235385	FALSE	FALSE	FALSE	ebi-a-GCST90018785	20	57459868	0.1651	485234	0.1416	Autoimmune hepatitis || id:ebi-a-GCST90018785	Autoimmune hepatitis	Autoimmune hepatitis || ||	TRUE	igd	20	57459868	0.00704127	3.4e-08	400792	ebi-a-GCST90025990	|| id:ebi-a-GCST90025990	TRUE	reported	igd	2	TRUE	NA	NA	7.4e-05	400792	4.45e-06	485234	TRUE	0.00235602	29.6553	7.39862e-05
293	rs7688952	A	C	A	C	0.01418	-0.0181	0.362049	0.379791	FALSE	FALSE	FALSE	ebi-a-GCST90018785	4	38533692	0.0482	485234	0.7069	Autoimmune hepatitis || id:ebi-a-GCST90018785	Autoimmune hepatitis	Autoimmune hepatitis || ||	TRUE	igd	4	38533692	0.00222554	3.2e-10	400792	ebi-a-GCST90025990	|| id:ebi-a-GCST90025990	TRUE	reported	igd	2	TRUE	NA	NA	0.000101279	400792	2.91e-07	485234	TRUE	8.1e-06	40.5959	0.000101279
294	rs7722186	A	G	A	G	0.0134101	-0.0933	0.410984	0.4614	FALSE	FALSE	FALSE	ebi-a-GCST90018785	5	74576285	0.0478	485234	0.0509401	Autoimmune hepatitis || id:ebi-a-GCST90018785	Autoimmune hepatitis	Autoimmune hepatitis || ||	TRUE	igd	5	74576285	0.00217756	2.1e-09	400792	ebi-a-GCST90025990	|| id:ebi-a-GCST90025990	TRUE	reported	igd	2	TRUE	NA	NA	9.46e-05	400792	7.85e-06	485234	TRUE	0.00117648	37.9248	9.46158e-05
295	rs7742369	G	A	G	A	0.0464174	0.0389	0.175284	0.16048	FALSE	FALSE	FALSE	ebi-a-GCST90018785	6	34165721	0.066	485234	0.555801	Autoimmune hepatitis || id:ebi-a-GCST90018785	Autoimmune hepatitis	Autoimmune hepatitis || ||	TRUE	igd	6	34165721	0.00281723	8.4e-62	400792	ebi-a-GCST90025990	|| id:ebi-a-GCST90025990	TRUE	reported	igd	2	TRUE	NA	NA	0.000676871	400792	7.16e-07	485234	TRUE	4.13e-32	271.467	0.000676868
296	rs775246	C	A	C	A	-0.0171276	0.0211	0.282676	0.275655	FALSE	FALSE	FALSE	ebi-a-GCST90018785	12	57975155	0.0516	485234	0.682299	Autoimmune hepatitis || id:ebi-a-GCST90018785	Autoimmune hepatitis	Autoimmune hepatitis || ||	TRUE	igd	12	57975155	0.00239833	1.7e-12	400792	ebi-a-GCST90025990	|| id:ebi-a-GCST90025990	TRUE	reported	igd	2	TRUE	NA	NA	0.000127234	400792	3.45e-07	485234	TRUE	5.45e-07	51.0006	0.000127233
297	rs77542162	G	A	G	A	-0.0969045	0.1306	0.0226623	0.0184959	FALSE	FALSE	FALSE	ebi-a-GCST90018785	17	67081278	0.2263	485234	0.5639	Autoimmune hepatitis || id:ebi-a-GCST90018785	Autoimmune hepatitis	Autoimmune hepatitis || ||	TRUE	igd	17	67081278	0.00734996	4.3e-41	400792	ebi-a-GCST90025990	|| id:ebi-a-GCST90025990	TRUE	reported	igd	2	TRUE	NA	NA	0.000433524	400792	6.86e-07	485234	TRUE	7.39e-21	173.827	0.000433521
298	rs77685103	T	C	T	C	0.0382513	-0.2808	0.0241765	0.0206992	FALSE	FALSE	FALSE	ebi-a-GCST90018785	11	13428513	0.1993	485234	0.1588	Autoimmune hepatitis || id:ebi-a-GCST90018785	Autoimmune hepatitis	Autoimmune hepatitis || ||	TRUE	igd	11	13428513	0.00697166	3.4e-08	400792	ebi-a-GCST90025990	|| id:ebi-a-GCST90025990	TRUE	reported	igd	2	TRUE	NA	NA	7.51e-05	400792	4.09e-06	485234	TRUE	0.00185394	30.1037	7.51049e-05
299	rs77849807	G	A	G	A	0.0478143	0.0001	0.0156338	0.0185166	FALSE	FALSE	FALSE	ebi-a-GCST90018785	4	26152727	0.1681	485234	0.9995	Autoimmune hepatitis || id:ebi-a-GCST90018785	Autoimmune hepatitis	Autoimmune hepatitis || ||	TRUE	igd	4	26152727	0.00865757	7.8e-09	400792	ebi-a-GCST90025990	|| id:ebi-a-GCST90025990	TRUE	reported	igd	2	TRUE	NA	NA	7.61e-05	400792	7.29e-13	485234	TRUE	4.38e-05	30.5017	7.60977e-05
300	rs7812435	G	T	G	T	0.017484	0.0005	0.723667	0.723067	FALSE	FALSE	FALSE	ebi-a-GCST90018785	8	21959877	0.0549	485234	0.9934	Autoimmune hepatitis || id:ebi-a-GCST90018785	Autoimmune hepatitis	Autoimmune hepatitis || ||	TRUE	igd	8	21959877	0.00246674	6.5e-13	400792	ebi-a-GCST90025990	|| id:ebi-a-GCST90025990	TRUE	reported	igd	2	TRUE	NA	NA	0.000125332	400792	1.71e-10	485234	TRUE	1.61e-07	50.2383	0.000125332
301	rs7900404	A	G	A	G	-0.0264955	0.0558	0.159071	0.156837	FALSE	FALSE	FALSE	ebi-a-GCST90018785	10	50508228	0.059	485234	0.344	Autoimmune hepatitis || id:ebi-a-GCST90018785	Autoimmune hepatitis	Autoimmune hepatitis || ||	TRUE	igd	10	50508228	0.00292714	5.1e-20	400792	ebi-a-GCST90025990	|| id:ebi-a-GCST90025990	TRUE	reported	igd	2	TRUE	NA	NA	0.000204386	400792	1.84e-06	485234	TRUE	1.34e-09	81.9327	0.000204385
302	rs7941030	C	T	C	T	0.016128	-0.0569	0.384138	0.382911	FALSE	FALSE	FALSE	ebi-a-GCST90018785	11	122522375	0.0487	485234	0.2427	Autoimmune hepatitis || id:ebi-a-GCST90018785	Autoimmune hepatitis	Autoimmune hepatitis || ||	TRUE	igd	11	122522375	0.00220165	3.4e-14	400792	ebi-a-GCST90025990	|| id:ebi-a-GCST90025990	TRUE	reported	igd	2	TRUE	NA	NA	0.000133872	400792	2.81e-06	485234	TRUE	3.57e-06	53.6617	0.000133871
303	rs79512403	G	T	G	T	0.0217236	-0.0265	0.0795207	0.096299	FALSE	FALSE	FALSE	ebi-a-GCST90018785	7	123408499	0.0765	485234	0.7294	Autoimmune hepatitis || id:ebi-a-GCST90018785	Autoimmune hepatitis	Autoimmune hepatitis || ||	TRUE	igd	7	123408499	0.0039628	3.1e-08	400792	ebi-a-GCST90025990	|| id:ebi-a-GCST90025990	TRUE	reported	igd	2	TRUE	NA	NA	7.5e-05	400792	2.47e-07	485234	TRUE	0.000131437	30.051	7.49735e-05
304	rs80009321	A	G	A	G	-0.0669022	-0.0313	0.0256007	0.022215	FALSE	FALSE	FALSE	ebi-a-GCST90018785	3	121940661	0.1955	485234	0.8727	Autoimmune hepatitis || id:ebi-a-GCST90018785	Autoimmune hepatitis	Autoimmune hepatitis || ||	TRUE	igd	3	121940661	0.00674859	7.2e-24	400792	ebi-a-GCST90025990	|| id:ebi-a-GCST90025990	TRUE	reported	igd	2	TRUE	NA	NA	0.00024515	400792	5.28e-08	485234	TRUE	4.89e-13	98.2776	0.000245148
305	rs800708	G	T	G	T	-0.0205259	0.0811	0.782177	0.807401	FALSE	FALSE	FALSE	ebi-a-GCST90018785	7	16043334	0.0597	485234	0.1746	Autoimmune hepatitis || id:ebi-a-GCST90018785	Autoimmune hepatitis	Autoimmune hepatitis || ||	TRUE	igd	7	16043334	0.00259421	9.5e-15	400792	ebi-a-GCST90025990	|| id:ebi-a-GCST90025990	TRUE	reported	igd	2	TRUE	NA	NA	0.000156174	400792	3.8e-06	485234	TRUE	7.75e-07	62.6029	0.000156173
306	rs8017377	A	G	A	G	0.0122917	-0.0329	0.469955	0.347772	FALSE	FALSE	FALSE	ebi-a-GCST90018785	14	24883887	0.05	485234	0.51	Autoimmune hepatitis || id:ebi-a-GCST90018785	Autoimmune hepatitis	Autoimmune hepatitis || ||	TRUE	igd	14	24883887	0.00220625	4.3e-08	400792	ebi-a-GCST90025990	|| id:ebi-a-GCST90025990	TRUE	reported	igd	2	TRUE	NA	NA	7.74e-05	400792	8.92e-07	485234	TRUE	0.000232906	31.0395	7.74394e-05
307	rs8063	G	A	G	A	-0.0131591	0.0547	0.696667	0.699416	FALSE	FALSE	FALSE	ebi-a-GCST90018785	16	1374818	0.0547	485234	0.3174	Autoimmune hepatitis || id:ebi-a-GCST90018785	Autoimmune hepatitis	Autoimmune hepatitis || ||	TRUE	igd	16	1374818	0.00236592	2.8e-08	400792	ebi-a-GCST90025990	|| id:ebi-a-GCST90025990	TRUE	reported	igd	2	TRUE	NA	NA	7.72e-05	400792	2.06e-06	485234	TRUE	0.000574436	30.9352	7.71791e-05
308	rs8077577	T	C	T	C	0.0171138	-0.0724	0.186803	0.174821	FALSE	FALSE	FALSE	ebi-a-GCST90018785	17	18064730	0.0684	485234	0.2895	Autoimmune hepatitis || id:ebi-a-GCST90018785	Autoimmune hepatitis	Autoimmune hepatitis || ||	TRUE	igd	17	18064730	0.00277151	1.1e-09	400792	ebi-a-GCST90025990	|| id:ebi-a-GCST90025990	TRUE	reported	igd	2	TRUE	NA	NA	9.51e-05	400792	2.31e-06	485234	TRUE	0.000114474	38.1294	9.51261e-05
309	rs8208	A	G	A	G	-0.0136488	-0.0041	0.710068	0.602909	FALSE	FALSE	FALSE	ebi-a-GCST90018785	15	40328665	0.0513	485234	0.9367	Autoimmune hepatitis || id:ebi-a-GCST90018785	Autoimmune hepatitis	Autoimmune hepatitis || ||	TRUE	igd	15	40328665	0.00238546	5.7e-09	400792	ebi-a-GCST90025990	|| id:ebi-a-GCST90025990	TRUE	reported	igd	2	TRUE	NA	NA	8.17e-05	400792	1.32e-08	485234	TRUE	2.91e-05	32.7374	8.16752e-05
310	rs838705	A	G	A	G	-0.0422157	-0.0952	0.606457	0.632888	FALSE	FALSE	FALSE	ebi-a-GCST90018785	2	234273242	0.0487	485234	0.0507505	Autoimmune hepatitis || id:ebi-a-GCST90018785	Autoimmune hepatitis	Autoimmune hepatitis || ||	TRUE	igd	2	234273242	0.00218537	9.5e-86	400792	ebi-a-GCST90025990	|| id:ebi-a-GCST90025990	TRUE	reported	igd	2	TRUE	NA	NA	0.000930201	400792	7.88e-06	485234	TRUE	1.62e-38	373.163	0.000930197
311	rs848486	A	G	A	G	0.021748	0.0081	0.577636	0.637353	FALSE	FALSE	FALSE	ebi-a-GCST90018785	7	77552127	0.049	485234	0.8684	Autoimmune hepatitis || id:ebi-a-GCST90018785	Autoimmune hepatitis	Autoimmune hepatitis || ||	TRUE	igd	7	77552127	0.00218182	7.4e-24	400792	ebi-a-GCST90025990	|| id:ebi-a-GCST90025990	TRUE	reported	igd	2	TRUE	NA	NA	0.000247843	400792	5.63e-08	485234	TRUE	3.73e-13	99.3575	0.000247842
312	rs872629	A	C	A	C	0.0257877	0.1127	0.112855	0.101569	FALSE	FALSE	FALSE	ebi-a-GCST90018785	19	52130638	0.0703	485234	0.1088	Autoimmune hepatitis || id:ebi-a-GCST90018785	Autoimmune hepatitis	Autoimmune hepatitis || ||	TRUE	igd	19	52130638	0.0034172	1.1e-14	400792	ebi-a-GCST90025990	|| id:ebi-a-GCST90025990	TRUE	reported	igd	2	TRUE	NA	NA	0.000142071	400792	5.3e-06	485234	TRUE	6.6e-06	56.9488	0.00014207
313	rs900400	C	T	C	T	0.0194628	0.0852	0.399525	0.404025	FALSE	FALSE	FALSE	ebi-a-GCST90018785	3	156798775	0.0497	485234	0.0866204	Autoimmune hepatitis || id:ebi-a-GCST90018785	Autoimmune hepatitis	Autoimmune hepatitis || ||	TRUE	igd	3	156798775	0.00218042	3e-19	400792	ebi-a-GCST90025990	|| id:ebi-a-GCST90025990	TRUE	reported	igd	2	TRUE	NA	NA	0.000198759	400792	6.06e-06	485234	TRUE	4.97e-08	79.6765	0.000198758
314	rs904800	G	A	G	A	-0.0300075	-0.0786	0.424103	0.451618	FALSE	FALSE	FALSE	ebi-a-GCST90018785	16	88516940	0.048	485234	0.1011	Autoimmune hepatitis || id:ebi-a-GCST90018785	Autoimmune hepatitis	Autoimmune hepatitis || ||	TRUE	igd	16	88516940	0.00216859	7e-46	400792	ebi-a-GCST90025990	|| id:ebi-a-GCST90025990	TRUE	reported	igd	2	TRUE	NA	NA	0.000477508	400792	5.53e-06	485234	TRUE	6.36e-20	191.472	0.000477505
315	rs9302659	G	A	G	A	-0.0187657	-0.0903	0.294941	0.26023	FALSE	FALSE	FALSE	ebi-a-GCST90018785	16	54463713	0.0526	485234	0.0860102	Autoimmune hepatitis || id:ebi-a-GCST90018785	Autoimmune hepatitis	Autoimmune hepatitis || ||	TRUE	igd	16	54463713	0.00235577	1.1e-16	400792	ebi-a-GCST90025990	|| id:ebi-a-GCST90025990	TRUE	reported	igd	2	TRUE	NA	NA	0.000158299	400792	6.07e-06	485234	TRUE	2.13e-06	63.4547	0.000158298
316	rs9321013	A	G	A	G	-0.0218998	-0.0206	0.309987	0.33272	FALSE	FALSE	FALSE	ebi-a-GCST90018785	6	125330921	0.05	485234	0.679499	Autoimmune hepatitis || id:ebi-a-GCST90018785	Autoimmune hepatitis	Autoimmune hepatitis || ||	TRUE	igd	6	125330921	0.0023186	3e-23	400792	ebi-a-GCST90025990	|| id:ebi-a-GCST90025990	TRUE	reported	igd	2	TRUE	NA	NA	0.000222544	400792	3.5e-07	485234	TRUE	1.91e-11	89.2131	0.000222542
317	rs938391	G	A	G	A	-0.013791	0.0202	0.627912	0.686606	FALSE	FALSE	FALSE	ebi-a-GCST90018785	3	121335146	0.0499	485234	0.6862	Autoimmune hepatitis || id:ebi-a-GCST90018785	Autoimmune hepatitis	Autoimmune hepatitis || ||	TRUE	igd	3	121335146	0.00220389	1.6e-10	400792	ebi-a-GCST90025990	|| id:ebi-a-GCST90025990	TRUE	reported	igd	2	TRUE	NA	NA	9.77e-05	400792	3.38e-07	485234	TRUE	1.31e-05	39.1572	9.769e-05
318	rs9400887	G	A	G	A	0.0171185	0.0604	0.400818	0.480009	FALSE	FALSE	FALSE	ebi-a-GCST90018785	6	116421127	0.0483	485234	0.2108	Autoimmune hepatitis || id:ebi-a-GCST90018785	Autoimmune hepatitis	Autoimmune hepatitis || ||	TRUE	igd	6	116421127	0.00218633	1.3e-15	400792	ebi-a-GCST90025990	|| id:ebi-a-GCST90025990	TRUE	reported	igd	2	TRUE	NA	NA	0.000152938	400792	3.22e-06	485234	TRUE	7.3e-07	61.3056	0.000152938
319	rs9414820	C	A	C	A	-0.0175671	-0.0942	0.858461	0.849335	FALSE	FALSE	FALSE	ebi-a-GCST90018785	10	52874761	0.0628	485234	0.1337	Autoimmune hepatitis || id:ebi-a-GCST90018785	Autoimmune hepatitis	Autoimmune hepatitis || ||	TRUE	igd	10	52874761	0.0030668	2e-08	400792	ebi-a-GCST90025990	|| id:ebi-a-GCST90025990	TRUE	reported	igd	2	TRUE	NA	NA	8.19e-05	400792	4.64e-06	485234	TRUE	0.00123737	32.8117	8.18605e-05
320	rs9483788	C	T	C	T	0.0136254	0.0194	0.25865	0.29041	FALSE	FALSE	FALSE	ebi-a-GCST90018785	6	135435501	0.0517	485234	0.708101	Autoimmune hepatitis || id:ebi-a-GCST90018785	Autoimmune hepatitis	Autoimmune hepatitis || ||	TRUE	igd	6	135435501	0.00244704	3.5e-08	400792	ebi-a-GCST90025990	|| id:ebi-a-GCST90025990	TRUE	reported	igd	2	TRUE	NA	NA	7.74e-05	400792	2.9e-07	485234	TRUE	0.000109656	31.0039	7.73506e-05
321	rs9530	G	A	G	A	-0.0299062	-0.0147	0.550328	0.657888	FALSE	FALSE	FALSE	ebi-a-GCST90018785	7	65425894	0.0499	485234	0.768799	Autoimmune hepatitis || id:ebi-a-GCST90018785	Autoimmune hepatitis	Autoimmune hepatitis || ||	TRUE	igd	7	65425894	0.00215521	5.2e-46	400792	ebi-a-GCST90025990	|| id:ebi-a-GCST90025990	TRUE	reported	igd	2	TRUE	NA	NA	0.000480195	400792	1.79e-07	485234	TRUE	7.5e-24	192.55	0.000480193
322	rs9635741	C	A	C	A	0.0344375	-0.0072	0.0730099	0.170272	FALSE	FALSE	FALSE	ebi-a-GCST90018785	17	55300348	0.0708	485234	0.9184	Autoimmune hepatitis || id:ebi-a-GCST90018785	Autoimmune hepatitis	Autoimmune hepatitis || ||	TRUE	igd	17	55300348	0.00412478	1.6e-16	400792	ebi-a-GCST90025990	|| id:ebi-a-GCST90025990	TRUE	reported	igd	2	TRUE	NA	NA	0.000173888	400792	2.13e-08	485234	TRUE	9.97e-10	69.7046	0.000173887
323	rs968470	C	T	C	T	-0.0406531	0.013	0.391828	0.392605	FALSE	FALSE	FALSE	ebi-a-GCST90018785	2	97423626	0.0481	485234	0.787501	Autoimmune hepatitis || id:ebi-a-GCST90018785	Autoimmune hepatitis	Autoimmune hepatitis || ||	TRUE	igd	2	97423626	0.00219201	1.4e-79	400792	ebi-a-GCST90025990	|| id:ebi-a-GCST90025990	TRUE	reported	igd	2	TRUE	NA	NA	0.000857458	400792	1.51e-07	485234	TRUE	8.96e-42	343.956	0.000857454
324	rs9834393	A	G	A	G	-0.0218364	0.0305	0.819942	0.714725	FALSE	FALSE	FALSE	ebi-a-GCST90018785	3	4632064	0.0542	485234	0.5729	Autoimmune hepatitis || id:ebi-a-GCST90018785	Autoimmune hepatitis	Autoimmune hepatitis || ||	TRUE	igd	3	4632064	0.00277145	5.5e-17	400792	ebi-a-GCST90025990	|| id:ebi-a-GCST90025990	TRUE	reported	igd	2	TRUE	NA	NA	0.000154869	400792	6.53e-07	485234	TRUE	4.98e-08	62.0795	0.000154868
325	rs9837271	T	C	T	C	-0.0113198	-0.0399	0.577	0.618335	FALSE	FALSE	FALSE	ebi-a-GCST90018785	3	156538738	0.0483	485234	0.4087	Autoimmune hepatitis || id:ebi-a-GCST90018785	Autoimmune hepatitis	Autoimmune hepatitis || ||	TRUE	igd	3	156538738	0.00215813	7.1e-09	400792	ebi-a-GCST90025990	|| id:ebi-a-GCST90025990	TRUE	reported	igd	2	TRUE	NA	NA	6.86e-05	400792	1.41e-06	485234	TRUE	0.00088109	27.512	6.86394e-05
326	rs9869969	G	A	G	A	-0.0453362	-0.0015	0.0226717	0.0298378	FALSE	FALSE	FALSE	ebi-a-GCST90018785	3	121983674	0.1288	485234	0.9905	Autoimmune hepatitis || id:ebi-a-GCST90018785	Autoimmune hepatitis	Autoimmune hepatitis || ||	TRUE	igd	3	121983674	0.00716308	3.1e-10	400792	ebi-a-GCST90025990	|| id:ebi-a-GCST90025990	TRUE	reported	igd	2	TRUE	NA	NA	9.99e-05	400792	2.8e-10	485234	TRUE	2.93e-06	40.0581	9.99374e-05
327	rs9901671	C	T	C	T	-0.0176823	-0.0267	0.601549	0.518911	FALSE	FALSE	FALSE	ebi-a-GCST90018785	17	1978484	0.0486	485234	0.583201	Autoimmune hepatitis || id:ebi-a-GCST90018785	Autoimmune hepatitis	Autoimmune hepatitis || ||	TRUE	igd	17	1978484	0.00218732	4.4e-17	400792	ebi-a-GCST90025990	|| id:ebi-a-GCST90025990	TRUE	reported	igd	2	TRUE	NA	NA	0.000163029	400792	6.22e-07	485234	TRUE	1.99e-08	65.3511	0.000163028

## Sheet: BMI on AIH
Column1	SNP	effect_allele.exposure	other_allele.exposure	effect_allele.outcome	other_allele.outcome	beta.exposure	beta.outcome	eaf.exposure	eaf.outcome	remove	palindromic	ambiguous	id.outcome	chr	pos	se.outcome	samplesize.outcome	pval.outcome	outcome	originalname.outcome	outcome.deprecated	mr_keep.outcome	data_source.outcome	proxy.outcome	target_snp.outcome	proxy_snp.outcome	target_a1.outcome	target_a2.outcome	proxy_a1.outcome	proxy_a2.outcome	chr.exposure	pos.exposure	se.exposure	pval.exposure	samplesize.exposure	id.exposure	exposure	mr_keep.exposure	pval_origin.exposure	data_source.exposure	action	mr_keep	units.outcome	units.exposure	rsq.exposure	effective_n.exposure	rsq.outcome	effective_n.outcome	steiger_dir
1	rs10007906	A	C	A	C	0.0133	0.0287	0.3603	0.470082	FALSE	FALSE	FALSE	ebi-a-GCST90018785	4	31023610	0.0505	485234	0.5696	Autoimmune hepatitis || id:ebi-a-GCST90018785	Autoimmune hepatitis	Autoimmune hepatitis || ||	TRUE	igd	NA	NA	NA	NA	NA	NA	NA	4	31023610	0.0018	1.69981e-13	686479	ieu-b-40	|| id:ieu-b-40	TRUE	reported	igd	2	TRUE	NA	NA	7.95239e-05	686479	6.65628e-07	485234	TRUE
2	rs1000940	G	A	G	A	0.0154	0.0732	0.2987	0.401178	FALSE	FALSE	FALSE	ebi-a-GCST90018785	17	5283252	0.0491	485234	0.1363	Autoimmune hepatitis || id:ebi-a-GCST90018785	Autoimmune hepatitis	Autoimmune hepatitis || ||	TRUE	igd	NA	NA	NA	NA	NA	NA	NA	17	5283252	0.0018	1.10002e-17	794558	ieu-b-40	|| id:ieu-b-40	TRUE	reported	igd	2	TRUE	NA	NA	9.21153e-05	794558	4.58045e-06	485234	TRUE
3	rs1006896	C	A	C	A	-0.0234	0.1119	0.1061	0.0872287	FALSE	FALSE	FALSE	ebi-a-GCST90018785	3	88104411	0.0802	485234	0.1627	Autoimmune hepatitis || id:ebi-a-GCST90018785	Autoimmune hepatitis	Autoimmune hepatitis || ||	TRUE	igd	NA	NA	NA	NA	NA	NA	NA	3	88104411	0.0027	5.50047e-18	691892	ieu-b-40	|| id:ieu-b-40	TRUE	reported	igd	2	TRUE	NA	NA	0.000108548	691892	4.01199e-06	485234	TRUE
4	rs10131761	A	T	A	T	-0.0157	0.0988	0.1904	0.231349	FALSE	TRUE	FALSE	ebi-a-GCST90018785	14	40752651	0.0561	485234	0.0778108	Autoimmune hepatitis || id:ebi-a-GCST90018785	Autoimmune hepatitis	Autoimmune hepatitis || ||	TRUE	igd	NA	NA	NA	NA	NA	NA	NA	14	40752651	0.0022	1.20005e-12	688860	ieu-b-40	|| id:ieu-b-40	TRUE	reported	igd	2	TRUE	NA	NA	7.39251e-05	688860	6.39199e-06	485234	TRUE
5	rs10132280	A	C	A	C	-0.0223	0.0361	0.3017	0.25078	FALSE	FALSE	FALSE	ebi-a-GCST90018785	14	25928179	0.0522	485234	0.489199	Autoimmune hepatitis || id:ebi-a-GCST90018785	Autoimmune hepatitis	Autoimmune hepatitis || ||	TRUE	igd	NA	NA	NA	NA	NA	NA	NA	14	25928179	0.0018	5.60015e-35	786578	ieu-b-40	|| id:ieu-b-40	TRUE	reported	igd	2	TRUE	NA	NA	0.000195092	786578	9.85652e-07	485234	TRUE
6	rs10145461	G	T	G	T	0.0142	0.0197	0.5372	0.449897	FALSE	FALSE	FALSE	ebi-a-GCST90018785	14	33298330	0.0482	485234	0.6831	Autoimmune hepatitis || id:ebi-a-GCST90018785	Autoimmune hepatitis	Autoimmune hepatitis || ||	TRUE	igd	NA	NA	NA	NA	NA	NA	NA	14	33298330	0.0017	4.70002e-16	674848	ieu-b-40	|| id:ieu-b-40	TRUE	reported	igd	2	TRUE	NA	NA	0.000103378	674848	3.44262e-07	485234	TRUE
7	rs10146527	C	T	C	T	-0.0137	-0.0368	0.3639	0.283082	FALSE	FALSE	FALSE	ebi-a-GCST90018785	14	79499850	0.0544	485234	0.4984	Autoimmune hepatitis || id:ebi-a-GCST90018785	Autoimmune hepatitis	Autoimmune hepatitis || ||	TRUE	igd	NA	NA	NA	NA	NA	NA	NA	14	79499850	0.0017	2.29985e-15	781339	ieu-b-40	|| id:ieu-b-40	TRUE	reported	igd	2	TRUE	NA	NA	8.3113e-05	781339	9.43079e-07	485234	TRUE
8	rs10182181	G	A	G	A	0.0325	0.0514	0.4753	0.469753	FALSE	FALSE	FALSE	ebi-a-GCST90018785	2	25150296	0.0477	485234	0.2814	Autoimmune hepatitis || id:ebi-a-GCST90018785	Autoimmune hepatitis	Autoimmune hepatitis || ||	TRUE	igd	NA	NA	NA	NA	NA	NA	NA	2	25150296	0.0016	6.70039e-90	792111	ieu-b-40	|| id:ieu-b-40	TRUE	reported	igd	2	TRUE	NA	NA	0.000520614	792111	2.39298e-06	485234	TRUE
9	rs10192119	G	T	G	T	0.0166	-0.0526	0.1673	0.226006	FALSE	FALSE	FALSE	ebi-a-GCST90018785	2	164581241	0.0593	485234	0.3747	Autoimmune hepatitis || id:ebi-a-GCST90018785	Autoimmune hepatitis	Autoimmune hepatitis || ||	TRUE	igd	NA	NA	NA	NA	NA	NA	NA	2	164581241	0.0022	2.99985e-14	795369	ieu-b-40	|| id:ieu-b-40	TRUE	reported	igd	2	TRUE	NA	NA	7.15768e-05	795369	1.62148e-06	485234	TRUE
10	rs10197031	C	T	C	T	0.0166	-0.0542	0.2834	0.367226	FALSE	FALSE	FALSE	ebi-a-GCST90018785	2	105454590	0.0505	485234	0.2829	Autoimmune hepatitis || id:ebi-a-GCST90018785	Autoimmune hepatitis	Autoimmune hepatitis || ||	TRUE	igd	NA	NA	NA	NA	NA	NA	NA	2	105454590	0.0019	1.9002e-18	691479	ieu-b-40	|| id:ieu-b-40	TRUE	reported	igd	2	TRUE	NA	NA	0.000110378	691479	2.37392e-06	485234	TRUE
11	rs10211055	C	T	C	T	0.0157	0.0116	0.3456	0.368026	FALSE	FALSE	FALSE	ebi-a-GCST90018785	2	229016917	0.0504	485234	0.8176	Autoimmune hepatitis || id:ebi-a-GCST90018785	Autoimmune hepatitis	Autoimmune hepatitis || ||	TRUE	igd	NA	NA	NA	NA	NA	NA	NA	2	229016917	0.0018	7.19946e-18	686577	ieu-b-40	|| id:ieu-b-40	TRUE	reported	igd	2	TRUE	NA	NA	0.000110794	686577	1.09171e-07	485234	TRUE
12	rs10269783	A	G	A	G	0.0133	0.1233	0.3896	0.450702	FALSE	FALSE	FALSE	ebi-a-GCST90018785	7	49616203	0.0478	485234	0.00984804	Autoimmune hepatitis || id:ebi-a-GCST90018785	Autoimmune hepatitis	Autoimmune hepatitis || ||	TRUE	igd	NA	NA	NA	NA	NA	NA	NA	7	49616203	0.0017	1.39991e-15	790551	ieu-b-40	|| id:ieu-b-40	TRUE	reported	igd	2	TRUE	NA	NA	7.74182e-05	790551	1.37124e-05	485234	TRUE
13	rs1038088	G	T	G	T	0.0117	0.0519	0.5081	0.468382	FALSE	FALSE	FALSE	ebi-a-GCST90018785	17	28074563	0.0476	485234	0.2756	Autoimmune hepatitis || id:ebi-a-GCST90018785	Autoimmune hepatitis	Autoimmune hepatitis || ||	TRUE	igd	NA	NA	NA	NA	NA	NA	NA	17	28074563	0.0016	4.60045e-13	794680	ieu-b-40	|| id:ieu-b-40	TRUE	reported	igd	2	TRUE	NA	NA	6.72839e-05	794680	2.45002e-06	485234	TRUE
14	rs10433609	A	T	A	T	0.0162	-0.1065	0.8316	0.775873	FALSE	TRUE	FALSE	ebi-a-GCST90018785	3	51311574	0.0627	485234	0.0893902	Autoimmune hepatitis || id:ebi-a-GCST90018785	Autoimmune hepatitis	Autoimmune hepatitis || ||	TRUE	igd	NA	NA	NA	NA	NA	NA	NA	3	51311574	0.0023	1.69981e-12	689684	ieu-b-40	|| id:ieu-b-40	TRUE	reported	igd	2	TRUE	NA	NA	7.19274e-05	689684	5.94582e-06	485234	TRUE
15	rs1045411	T	C	T	C	-0.0148	0.0048	0.2647	0.253338	FALSE	FALSE	FALSE	ebi-a-GCST90018785	13	31033232	0.0519	485234	0.9258	Autoimmune hepatitis || id:ebi-a-GCST90018785	Autoimmune hepatitis	Autoimmune hepatitis || ||	TRUE	igd	NA	NA	NA	NA	NA	NA	NA	13	31033232	0.0019	2.29985e-15	776153	ieu-b-40	|| id:ieu-b-40	TRUE	reported	igd	2	TRUE	NA	NA	7.81693e-05	776153	1.76278e-08	485234	TRUE
16	rs10460960	A	G	A	G	0.0197	0.0833	0.8876	0.842126	FALSE	FALSE	FALSE	ebi-a-GCST90018785	3	42308735	0.0727	485234	0.2521	Autoimmune hepatitis || id:ebi-a-GCST90018785	Autoimmune hepatitis	Autoimmune hepatitis || ||	TRUE	igd	NA	NA	NA	NA	NA	NA	NA	3	42308735	0.0025	8.10028e-15	793248	ieu-b-40	|| id:ieu-b-40	TRUE	reported	igd	2	TRUE	NA	NA	7.82727e-05	793248	2.70564e-06	485234	TRUE
17	rs10483389	T	C	T	C	0.0342	0.0937	0.04022	0.0326884	FALSE	FALSE	FALSE	ebi-a-GCST90018785	14	30495719	0.1662	485234	0.5728	Autoimmune hepatitis || id:ebi-a-GCST90018785	Autoimmune hepatitis	Autoimmune hepatitis || ||	TRUE	igd	NA	NA	NA	NA	NA	NA	NA	14	30495719	0.0042	4.49987e-16	782081	ieu-b-40	|| id:ieu-b-40	TRUE	reported	igd	2	TRUE	NA	NA	8.47747e-05	782081	6.55039e-07	485234	TRUE
18	rs1048932	A	C	A	C	-0.016	0.0145	0.4162	0.45512	FALSE	FALSE	FALSE	ebi-a-GCST90018785	11	115044850	0.0478	485234	0.7616	Autoimmune hepatitis || id:ebi-a-GCST90018785	Autoimmune hepatitis	Autoimmune hepatitis || ||	TRUE	igd	NA	NA	NA	NA	NA	NA	NA	11	115044850	0.0017	3.80014e-22	795167	ieu-b-40	|| id:ieu-b-40	TRUE	reported	igd	2	TRUE	NA	NA	0.000111388	795167	1.8964e-07	485234	TRUE
19	rs10497810	T	C	T	C	-0.0167	-0.0933	0.1729	0.191844	FALSE	FALSE	FALSE	ebi-a-GCST90018785	2	198895732	0.0591	485234	0.1144	Autoimmune hepatitis || id:ebi-a-GCST90018785	Autoimmune hepatitis	Autoimmune hepatitis || ||	TRUE	igd	NA	NA	NA	NA	NA	NA	NA	2	198895732	0.0022	5.90065e-14	691404	ieu-b-40	|| id:ieu-b-40	TRUE	reported	igd	2	TRUE	NA	NA	8.33337e-05	691404	5.13614e-06	485234	TRUE
20	rs10510419	T	G	T	G	-0.0177	0.1136	0.1416	0.108869	FALSE	FALSE	FALSE	ebi-a-GCST90018785	3	12426936	0.0705	485234	0.107	Autoimmune hepatitis || id:ebi-a-GCST90018785	Autoimmune hepatitis	Autoimmune hepatitis || ||	TRUE	igd	NA	NA	NA	NA	NA	NA	NA	3	12426936	0.0023	2.19989e-14	789318	ieu-b-40	|| id:ieu-b-40	TRUE	reported	igd	2	TRUE	NA	NA	7.50252e-05	789318	5.3509e-06	485234	TRUE
21	rs10744146	A	G	A	G	-0.0122	0.0572	0.5146	0.560803	FALSE	FALSE	FALSE	ebi-a-GCST90018785	12	17212881	0.0476	485234	0.2295	Autoimmune hepatitis || id:ebi-a-GCST90018785	Autoimmune hepatitis	Autoimmune hepatitis || ||	TRUE	igd	NA	NA	NA	NA	NA	NA	NA	12	17212881	0.0017	1.39991e-12	689141	ieu-b-40	|| id:ieu-b-40	TRUE	reported	igd	2	TRUE	NA	NA	7.47279e-05	689141	2.97596e-06	485234	TRUE
22	rs1075901	C	T	C	T	0.0121	-0.0582	0.5639	0.465702	FALSE	FALSE	FALSE	ebi-a-GCST90018785	17	15943910	0.049	485234	0.235	Autoimmune hepatitis || id:ebi-a-GCST90018785	Autoimmune hepatitis	Autoimmune hepatitis || ||	TRUE	igd	NA	NA	NA	NA	NA	NA	NA	17	15943910	0.0016	1.20005e-13	794789	ieu-b-40	|| id:ieu-b-40	TRUE	reported	igd	2	TRUE	NA	NA	7.1953e-05	794789	2.90739e-06	485234	TRUE
23	rs10772055	G	C	G	C	0.0172	-0.119	0.1344	0.272732	FALSE	TRUE	FALSE	ebi-a-GCST90018785	12	33379440	0.0673	485234	0.0768192	Autoimmune hepatitis || id:ebi-a-GCST90018785	Autoimmune hepatitis	Autoimmune hepatitis || ||	TRUE	igd	NA	NA	NA	NA	NA	NA	NA	12	33379440	0.0024	2.09991e-12	792168	ieu-b-40	|| id:ieu-b-40	TRUE	reported	igd	2	TRUE	NA	NA	6.48321e-05	792168	6.44335e-06	485234	TRUE
24	rs10779751	G	A	G	A	-0.0139	0.084	0.7256	0.773037	FALSE	FALSE	FALSE	ebi-a-GCST90018785	1	11284336	0.0553	485234	0.1288	Autoimmune hepatitis || id:ebi-a-GCST90018785	Autoimmune hepatitis	Autoimmune hepatitis || ||	TRUE	igd	NA	NA	NA	NA	NA	NA	NA	1	11284336	0.0018	2.49977e-14	794997	ieu-b-40	|| id:ieu-b-40	TRUE	reported	igd	2	TRUE	NA	NA	7.50046e-05	794997	4.75507e-06	485234	TRUE
25	rs10795422	G	A	G	A	0.0139	0.0153	0.6905	0.747553	FALSE	FALSE	FALSE	ebi-a-GCST90018785	10	16759312	0.0536	485234	0.7758	Autoimmune hepatitis || id:ebi-a-GCST90018785	Autoimmune hepatitis	Autoimmune hepatitis || ||	TRUE	igd	NA	NA	NA	NA	NA	NA	NA	10	16759312	0.0019	9.30037e-14	692108	ieu-b-40	|| id:ieu-b-40	TRUE	reported	igd	2	TRUE	NA	NA	7.73243e-05	692108	1.67921e-07	485234	TRUE
26	rs10797115	T	C	T	C	0.0124	-0.033	0.5365	0.480243	FALSE	FALSE	FALSE	ebi-a-GCST90018785	9	92191256	0.0478	485234	0.4895	Autoimmune hepatitis || id:ebi-a-GCST90018785	Autoimmune hepatitis	Autoimmune hepatitis || ||	TRUE	igd	NA	NA	NA	NA	NA	NA	NA	9	92191256	0.0017	9.8992e-13	687215	ieu-b-40	|| id:ieu-b-40	TRUE	reported	igd	2	TRUE	NA	NA	7.74142e-05	687215	9.8225e-07	485234	TRUE
27	rs10818810	A	G	A	G	0.0126	0.0661	0.3908	0.372029	FALSE	FALSE	FALSE	ebi-a-GCST90018785	9	126096522	0.0488	485234	0.1758	Autoimmune hepatitis || id:ebi-a-GCST90018785	Autoimmune hepatitis	Autoimmune hepatitis || ||	TRUE	igd	NA	NA	NA	NA	NA	NA	NA	9	126096522	0.0017	1.10002e-13	770877	ieu-b-40	|| id:ieu-b-40	TRUE	reported	igd	2	TRUE	NA	NA	7.12571e-05	770877	3.78105e-06	485234	TRUE
28	rs10832778	G	C	G	C	0.0125	0.1367	0.6222	0.621534	FALSE	TRUE	FALSE	ebi-a-GCST90018785	11	17394073	0.0482	485234	0.00455103	Autoimmune hepatitis || id:ebi-a-GCST90018785	Autoimmune hepatitis	Autoimmune hepatitis || ||	TRUE	igd	NA	NA	NA	NA	NA	NA	NA	11	17394073	0.0017	1.29987e-13	783042	ieu-b-40	|| id:ieu-b-40	TRUE	reported	igd	2	TRUE	NA	NA	6.90412e-05	783042	1.65763e-05	485234	TRUE
29	rs10838465	C	A	C	A	-0.014	-0.0409	0.3033	0.340731	FALSE	FALSE	FALSE	ebi-a-GCST90018785	11	45426141	0.0497	485234	0.4102	Autoimmune hepatitis || id:ebi-a-GCST90018785	Autoimmune hepatitis	Autoimmune hepatitis || ||	TRUE	igd	NA	NA	NA	NA	NA	NA	NA	11	45426141	0.0019	9.09913e-14	692129	ieu-b-40	|| id:ieu-b-40	TRUE	reported	igd	2	TRUE	NA	NA	7.84385e-05	692129	1.39567e-06	485234	TRUE
30	rs10840606	G	A	G	A	0.0164	0.0526	0.1741	0.146803	FALSE	FALSE	FALSE	ebi-a-GCST90018785	11	2234690	0.063	485234	0.4038	Autoimmune hepatitis || id:ebi-a-GCST90018785	Autoimmune hepatitis	Autoimmune hepatitis || ||	TRUE	igd	NA	NA	NA	NA	NA	NA	NA	11	2234690	0.0024	3.19963e-12	642006	ieu-b-40	|| id:ieu-b-40	TRUE	reported	igd	2	TRUE	NA	NA	7.2727e-05	642006	1.43661e-06	485234	TRUE
31	rs10878946	T	C	T	C	-0.0141	-0.0484	0.714	0.70899	FALSE	FALSE	FALSE	ebi-a-GCST90018785	12	69642315	0.0508	485234	0.3409	Autoimmune hepatitis || id:ebi-a-GCST90018785	Autoimmune hepatitis	Autoimmune hepatitis || ||	TRUE	igd	NA	NA	NA	NA	NA	NA	NA	12	69642315	0.0019	3.59998e-13	685707	ieu-b-40	|| id:ieu-b-40	TRUE	reported	igd	2	TRUE	NA	NA	8.0308e-05	685707	1.87074e-06	485234	TRUE
32	rs10886017	A	C	A	C	0.0152	0.1007	0.2524	0.275275	FALSE	FALSE	FALSE	ebi-a-GCST90018785	10	118672531	0.0546	485234	0.0650205	Autoimmune hepatitis || id:ebi-a-GCST90018785	Autoimmune hepatitis	Autoimmune hepatitis || ||	TRUE	igd	NA	NA	NA	NA	NA	NA	NA	10	118672531	0.0019	1.39991e-15	786354	ieu-b-40	|| id:ieu-b-40	TRUE	reported	igd	2	TRUE	NA	NA	8.13819e-05	786354	7.01005e-06	485234	TRUE
33	rs10920678	G	A	G	A	-0.0155	-0.0093	0.5709	0.566767	FALSE	FALSE	FALSE	ebi-a-GCST90018785	1	190239907	0.0476	485234	0.8445	Autoimmune hepatitis || id:ebi-a-GCST90018785	Autoimmune hepatitis	Autoimmune hepatitis || ||	TRUE	igd	NA	NA	NA	NA	NA	NA	NA	1	190239907	0.0016	1.50003e-21	788624	ieu-b-40	|| id:ieu-b-40	TRUE	reported	igd	2	TRUE	NA	NA	0.000118988	788624	7.86688e-08	485234	TRUE
34	rs10923724	T	C	T	C	-0.0118	-0.038	0.5725	0.604591	FALSE	FALSE	FALSE	ebi-a-GCST90018785	1	119546842	0.0496	485234	0.4434	Autoimmune hepatitis || id:ebi-a-GCST90018785	Autoimmune hepatitis	Autoimmune hepatitis || ||	TRUE	igd	NA	NA	NA	NA	NA	NA	NA	1	119546842	0.0016	6.4003e-13	789514	ieu-b-40	|| id:ieu-b-40	TRUE	reported	igd	2	TRUE	NA	NA	6.88867e-05	789514	1.20963e-06	485234	TRUE
35	rs10929925	A	C	A	C	-0.0143	-0.021	0.4301	0.439908	FALSE	FALSE	FALSE	ebi-a-GCST90018785	2	6155557	0.0474	485234	0.6577	Autoimmune hepatitis || id:ebi-a-GCST90018785	Autoimmune hepatitis	Autoimmune hepatitis || ||	TRUE	igd	NA	NA	NA	NA	NA	NA	NA	2	6155557	0.0016	1.80011e-18	787036	ieu-b-40	|| id:ieu-b-40	TRUE	reported	igd	2	TRUE	NA	NA	0.000101483	787036	4.04513e-07	485234	TRUE
36	rs10938397	G	A	G	A	0.0324	0.0519	0.4317	0.40815	FALSE	FALSE	FALSE	ebi-a-GCST90018785	4	45182527	0.0478	485234	0.2775	Autoimmune hepatitis || id:ebi-a-GCST90018785	Autoimmune hepatitis	Autoimmune hepatitis || ||	TRUE	igd	NA	NA	NA	NA	NA	NA	NA	4	45182527	0.0016	3.40017e-86	793518	ieu-b-40	|| id:ieu-b-40	TRUE	reported	igd	2	TRUE	NA	NA	0.0005165	793518	2.42956e-06	485234	TRUE
37	rs10939792	G	C	G	C	0.0152	-0.0777	0.329	0.292863	FALSE	TRUE	FALSE	ebi-a-GCST90018785	4	18483405	0.0529	485234	0.1421	Autoimmune hepatitis || id:ebi-a-GCST90018785	Autoimmune hepatitis	Autoimmune hepatitis || ||	TRUE	igd	NA	NA	NA	NA	NA	NA	NA	4	18483405	0.0019	1.39991e-15	636727	ieu-b-40	|| id:ieu-b-40	TRUE	reported	igd	2	TRUE	NA	NA	0.000100504	636727	4.4461e-06	485234	TRUE
38	rs10942267	G	A	G	A	-0.0156	0.0263	0.3088	0.254254	FALSE	FALSE	FALSE	ebi-a-GCST90018785	5	80841914	0.0557	485234	0.636499	Autoimmune hepatitis || id:ebi-a-GCST90018785	Autoimmune hepatitis	Autoimmune hepatitis || ||	TRUE	igd	NA	NA	NA	NA	NA	NA	NA	5	80841914	0.0019	3.90032e-17	689084	ieu-b-40	|| id:ieu-b-40	TRUE	reported	igd	2	TRUE	NA	NA	9.78202e-05	689084	4.59464e-07	485234	TRUE
39	rs10962549	T	C	T	C	0.0198	0.1157	0.168	0.203547	FALSE	FALSE	FALSE	ebi-a-GCST90018785	9	16719445	0.0638	485234	0.0696402	Autoimmune hepatitis || id:ebi-a-GCST90018785	Autoimmune hepatitis	Autoimmune hepatitis || ||	TRUE	igd	NA	NA	NA	NA	NA	NA	NA	9	16719445	0.0023	2.49977e-17	692271	ieu-b-40	|| id:ieu-b-40	TRUE	reported	igd	2	TRUE	NA	NA	0.000107042	692271	6.77755e-06	485234	TRUE
40	rs10971721	T	C	T	C	-0.0199	0.0672	0.109	0.128564	FALSE	FALSE	FALSE	ebi-a-GCST90018785	9	33827694	0.0683	485234	0.3256	Autoimmune hepatitis || id:ebi-a-GCST90018785	Autoimmune hepatitis	Autoimmune hepatitis || ||	TRUE	igd	NA	NA	NA	NA	NA	NA	NA	9	33827694	0.0028	5.70033e-13	686442	ieu-b-40	|| id:ieu-b-40	TRUE	reported	igd	2	TRUE	NA	NA	7.35793e-05	686442	1.99502e-06	485234	TRUE
41	rs11066188	A	G	A	G	-0.012	0.1408	0.4181	0.398891	FALSE	FALSE	FALSE	ebi-a-GCST90018785	12	112610714	0.051	485234	0.00574804	Autoimmune hepatitis || id:ebi-a-GCST90018785	Autoimmune hepatitis	Autoimmune hepatitis || ||	TRUE	igd	NA	NA	NA	NA	NA	NA	NA	12	112610714	0.0017	8.10028e-13	792755	ieu-b-40	|| id:ieu-b-40	TRUE	reported	igd	2	TRUE	NA	NA	6.28492e-05	792755	1.57076e-05	485234	TRUE
42	rs11074446	C	T	C	T	-0.0225	0.0233	0.1306	0.15619	FALSE	FALSE	FALSE	ebi-a-GCST90018785	16	20255123	0.0623	485234	0.708	Autoimmune hepatitis || id:ebi-a-GCST90018785	Autoimmune hepatitis	Autoimmune hepatitis || ||	TRUE	igd	NA	NA	NA	NA	NA	NA	NA	16	20255123	0.0024	1.80011e-20	773181	ieu-b-40	|| id:ieu-b-40	TRUE	reported	igd	2	TRUE	NA	NA	0.000113661	773181	2.88261e-07	485234	TRUE
43	rs11079849	T	C	T	C	-0.0188	0.0744	0.3199	0.244242	FALSE	FALSE	FALSE	ebi-a-GCST90018785	17	47090785	0.0537	485234	0.1662	Autoimmune hepatitis || id:ebi-a-GCST90018785	Autoimmune hepatitis	Autoimmune hepatitis || ||	TRUE	igd	NA	NA	NA	NA	NA	NA	NA	17	47090785	0.0019	4.79954e-24	687694	ieu-b-40	|| id:ieu-b-40	TRUE	reported	igd	2	TRUE	NA	NA	0.000142348	687694	3.95591e-06	485234	TRUE
44	rs11084553	G	A	G	A	-0.021	-0.0255	0.1518	0.14964	FALSE	FALSE	FALSE	ebi-a-GCST90018785	19	31019780	0.0715	485234	0.721499	Autoimmune hepatitis || id:ebi-a-GCST90018785	Autoimmune hepatitis	Autoimmune hepatitis || ||	TRUE	igd	NA	NA	NA	NA	NA	NA	NA	19	31019780	0.0024	1.80011e-18	691103	ieu-b-40	|| id:ieu-b-40	TRUE	reported	igd	2	TRUE	NA	NA	0.000110771	691103	2.62131e-07	485234	TRUE
45	rs11150911	C	A	C	A	-0.0133	0.1044	0.7191	0.701142	FALSE	FALSE	FALSE	ebi-a-GCST90018785	18	73498528	0.0517	485234	0.04347	Autoimmune hepatitis || id:ebi-a-GCST90018785	Autoimmune hepatitis	Autoimmune hepatitis || ||	TRUE	igd	NA	NA	NA	NA	NA	NA	NA	18	73498528	0.0018	4.70002e-13	781716	ieu-b-40	|| id:ieu-b-40	TRUE	reported	igd	2	TRUE	NA	NA	6.98361e-05	781716	8.40363e-06	485234	TRUE
46	rs11165643	T	C	T	C	0.0206	-0.0593	0.5828	0.629309	FALSE	FALSE	FALSE	ebi-a-GCST90018785	1	96924097	0.0485	485234	0.2221	Autoimmune hepatitis || id:ebi-a-GCST90018785	Autoimmune hepatitis	Autoimmune hepatitis || ||	TRUE	igd	NA	NA	NA	NA	NA	NA	NA	1	96924097	0.0017	1.39991e-35	792657	ieu-b-40	|| id:ieu-b-40	TRUE	reported	igd	2	TRUE	NA	NA	0.000185213	792657	3.08088e-06	485234	TRUE
47	rs11191548	C	T	C	T	0.0268	0.0448	0.08191	0.124674	FALSE	FALSE	FALSE	ebi-a-GCST90018785	10	104846178	0.0812	485234	0.581	Autoimmune hepatitis || id:ebi-a-GCST90018785	Autoimmune hepatitis	Autoimmune hepatitis || ||	TRUE	igd	NA	NA	NA	NA	NA	NA	NA	10	104846178	0.003	5.00035e-19	795416	ieu-b-40	|| id:ieu-b-40	TRUE	reported	igd	2	TRUE	NA	NA	0.000100321	795416	6.27327e-07	485234	TRUE
48	rs11264483	C	G	C	G	0.0137	-0.0231	0.6123	0.618416	FALSE	TRUE	FALSE	ebi-a-GCST90018785	1	156406381	0.0483	485234	0.632799	Autoimmune hepatitis || id:ebi-a-GCST90018785	Autoimmune hepatitis	Autoimmune hepatitis || ||	TRUE	igd	NA	NA	NA	NA	NA	NA	NA	1	156406381	0.0018	2.99985e-14	655917	ieu-b-40	|| id:ieu-b-40	TRUE	reported	igd	2	TRUE	NA	NA	8.83101e-05	655917	4.7139e-07	485234	TRUE
49	rs11496125	T	C	T	C	0.0169	-0.0386	0.4212	0.42117	FALSE	FALSE	FALSE	ebi-a-GCST90018785	7	103417557	0.0476	485234	0.4175	Autoimmune hepatitis || id:ebi-a-GCST90018785	Autoimmune hepatitis	Autoimmune hepatitis || ||	TRUE	igd	NA	NA	NA	NA	NA	NA	NA	7	103417557	0.0017	2.99985e-22	684574	ieu-b-40	|| id:ieu-b-40	TRUE	reported	igd	2	TRUE	NA	NA	0.000144342	684574	1.35522e-06	485234	TRUE
50	rs1150659	A	G	A	G	-0.0139	-0.0587	0.2254	0.186297	FALSE	FALSE	FALSE	ebi-a-GCST90018785	6	26100023	0.0591	485234	0.3202	Autoimmune hepatitis || id:ebi-a-GCST90018785	Autoimmune hepatitis	Autoimmune hepatitis || ||	TRUE	igd	NA	NA	NA	NA	NA	NA	NA	6	26100023	0.0019	3.80014e-13	790405	ieu-b-40	|| id:ieu-b-40	TRUE	reported	igd	2	TRUE	NA	NA	6.77087e-05	790405	2.03306e-06	485234	TRUE
51	rs1158805	A	C	A	C	-0.0137	0.0302	0.3766	0.447648	FALSE	FALSE	FALSE	ebi-a-GCST90018785	18	40736590	0.048	485234	0.5286	Autoimmune hepatitis || id:ebi-a-GCST90018785	Autoimmune hepatitis	Autoimmune hepatitis || ||	TRUE	igd	NA	NA	NA	NA	NA	NA	NA	18	40736590	0.0018	1.20005e-14	691776	ieu-b-40	|| id:ieu-b-40	TRUE	reported	igd	2	TRUE	NA	NA	8.37328e-05	691776	8.15796e-07	485234	TRUE
52	rs11611246	T	G	T	G	0.024	-0.0129	0.21	0.236123	FALSE	FALSE	FALSE	ebi-a-GCST90018785	12	939480	0.0571	485234	0.8211	Autoimmune hepatitis || id:ebi-a-GCST90018785	Autoimmune hepatitis	Autoimmune hepatitis || ||	TRUE	igd	NA	NA	NA	NA	NA	NA	NA	12	939480	0.002	5.00035e-32	779823	ieu-b-40	|| id:ieu-b-40	TRUE	reported	igd	2	TRUE	NA	NA	0.000184624	779823	1.05186e-07	485234	TRUE
53	rs11672660	T	C	T	C	-0.034	-0.013	0.2049	0.215142	FALSE	FALSE	FALSE	ebi-a-GCST90018785	19	46180184	0.0561	485234	0.8161	Autoimmune hepatitis || id:ebi-a-GCST90018785	Autoimmune hepatitis	Autoimmune hepatitis || ||	TRUE	igd	NA	NA	NA	NA	NA	NA	NA	19	46180184	0.0021	1.69981e-60	768426	ieu-b-40	|| id:ieu-b-40	TRUE	reported	igd	2	TRUE	NA	NA	0.000341012	768426	1.10665e-07	485234	TRUE
54	rs11713193	A	G	A	G	0.0239	0.0815	0.5073	0.401503	FALSE	FALSE	FALSE	ebi-a-GCST90018785	3	49924424	0.0492	485234	0.0977395	Autoimmune hepatitis || id:ebi-a-GCST90018785	Autoimmune hepatitis	Autoimmune hepatitis || ||	TRUE	igd	NA	NA	NA	NA	NA	NA	NA	3	49924424	0.0017	2.39994e-44	692159	ieu-b-40	|| id:ieu-b-40	TRUE	reported	igd	2	TRUE	NA	NA	0.000285476	692159	5.65501e-06	485234	TRUE
55	rs11736228	T	A	T	A	-0.0139	-0.0439	0.2587	0.26715	FALSE	TRUE	FALSE	ebi-a-GCST90018785	4	147376805	0.055	485234	0.424	Autoimmune hepatitis || id:ebi-a-GCST90018785	Autoimmune hepatitis	Autoimmune hepatitis || ||	TRUE	igd	NA	NA	NA	NA	NA	NA	NA	4	147376805	0.002	4.10015e-12	691580	ieu-b-40	|| id:ieu-b-40	TRUE	reported	igd	2	TRUE	NA	NA	6.9839e-05	691580	1.31297e-06	485234	TRUE
56	rs11792311	A	G	A	G	-0.0144	-0.0248	0.2388	0.222993	FALSE	FALSE	FALSE	ebi-a-GCST90018785	9	29672405	0.0554	485234	0.6553	Autoimmune hepatitis || id:ebi-a-GCST90018785	Autoimmune hepatitis	Autoimmune hepatitis || ||	TRUE	igd	NA	NA	NA	NA	NA	NA	NA	9	29672405	0.002	1.29987e-12	682503	ieu-b-40	|| id:ieu-b-40	TRUE	reported	igd	2	TRUE	NA	NA	7.59502e-05	682503	4.12985e-07	485234	TRUE
57	rs11855853	T	C	T	C	-0.0145	-0.0406	0.2649	0.192269	FALSE	FALSE	FALSE	ebi-a-GCST90018785	15	78012618	0.059	485234	0.491501	Autoimmune hepatitis || id:ebi-a-GCST90018785	Autoimmune hepatitis	Autoimmune hepatitis || ||	TRUE	igd	NA	NA	NA	NA	NA	NA	NA	15	78012618	0.002	2.39994e-13	682564	ieu-b-40	|| id:ieu-b-40	TRUE	reported	igd	2	TRUE	NA	NA	7.70017e-05	682564	9.75884e-07	485234	TRUE
58	rs11866815	T	C	T	C	-0.0156	-0.2001	0.2461	0.230277	FALSE	FALSE	FALSE	ebi-a-GCST90018785	16	387867	0.0574	485234	0.000488405	Autoimmune hepatitis || id:ebi-a-GCST90018785	Autoimmune hepatitis	Autoimmune hepatitis || ||	TRUE	igd	NA	NA	NA	NA	NA	NA	NA	16	387867	0.0019	1e-16	792501	ieu-b-40	|| id:ieu-b-40	TRUE	reported	igd	2	TRUE	NA	NA	8.50563e-05	792501	2.50444e-05	485234	TRUE
59	rs11880870	G	A	G	A	-0.0189	-0.048	0.4801	0.604591	FALSE	FALSE	FALSE	ebi-a-GCST90018785	19	18830704	0.049	485234	0.3279	Autoimmune hepatitis || id:ebi-a-GCST90018785	Autoimmune hepatitis	Autoimmune hepatitis || ||	TRUE	igd	NA	NA	NA	NA	NA	NA	NA	19	18830704	0.0017	1e-28	717350	ieu-b-40	|| id:ieu-b-40	TRUE	reported	igd	2	TRUE	NA	NA	0.000172275	717350	1.97761e-06	485234	TRUE
60	rs11889536	G	A	G	A	-0.0189	0.1321	0.1493	0.106131	FALSE	FALSE	FALSE	ebi-a-GCST90018785	2	220163543	0.0873	485234	0.1301	Autoimmune hepatitis || id:ebi-a-GCST90018785	Autoimmune hepatitis	Autoimmune hepatitis || ||	TRUE	igd	NA	NA	NA	NA	NA	NA	NA	2	220163543	0.0024	6.4003e-15	688977	ieu-b-40	|| id:ieu-b-40	TRUE	reported	igd	2	TRUE	NA	NA	9.00033e-05	688977	4.71874e-06	485234	TRUE
61	rs11945861	A	G	A	G	-0.0148	0.0713	0.2369	0.330625	FALSE	FALSE	FALSE	ebi-a-GCST90018785	4	65700865	0.0553	485234	0.1972	Autoimmune hepatitis || id:ebi-a-GCST90018785	Autoimmune hepatitis	Autoimmune hepatitis || ||	TRUE	igd	NA	NA	NA	NA	NA	NA	NA	4	65700865	0.002	5.00035e-13	682451	ieu-b-40	|| id:ieu-b-40	TRUE	reported	igd	2	TRUE	NA	NA	8.0234e-05	682451	3.42593e-06	485234	TRUE
62	rs11951673	T	C	T	C	-0.0123	-0.0689	0.3941	0.43156	FALSE	FALSE	FALSE	ebi-a-GCST90018785	5	95861012	0.0501	485234	0.1688	Autoimmune hepatitis || id:ebi-a-GCST90018785	Autoimmune hepatitis	Autoimmune hepatitis || ||	TRUE	igd	NA	NA	NA	NA	NA	NA	NA	5	95861012	0.0017	1.10002e-13	792278	ieu-b-40	|| id:ieu-b-40	TRUE	reported	igd	2	TRUE	NA	NA	6.60704e-05	792278	3.89773e-06	485234	TRUE
63	rs12033257	G	A	G	A	-0.0146	-0.0296	0.3835	0.465698	FALSE	FALSE	FALSE	ebi-a-GCST90018785	1	112318484	0.0777	485234	0.703701	Autoimmune hepatitis || id:ebi-a-GCST90018785	Autoimmune hepatitis	Autoimmune hepatitis || ||	TRUE	igd	NA	NA	NA	NA	NA	NA	NA	1	112318484	0.0018	2.39994e-15	664083	ieu-b-40	|| id:ieu-b-40	TRUE	reported	igd	2	TRUE	NA	NA	9.90596e-05	664083	2.99083e-07	485234	TRUE
64	rs12035149	G	C	G	C	0.0146	-0.0108	0.223	0.198948	FALSE	TRUE	FALSE	ebi-a-GCST90018785	1	107885018	0.0592	485234	0.8548	Autoimmune hepatitis || id:ebi-a-GCST90018785	Autoimmune hepatitis	Autoimmune hepatitis || ||	TRUE	igd	NA	NA	NA	NA	NA	NA	NA	1	107885018	0.0021	3.90032e-12	691352	ieu-b-40	|| id:ieu-b-40	TRUE	reported	igd	2	TRUE	NA	NA	6.99099e-05	691352	6.8589e-08	485234	TRUE
65	rs12041258	C	T	C	T	-0.0146	-0.0562	0.2287	0.227219	FALSE	FALSE	FALSE	ebi-a-GCST90018785	1	195047936	0.0559	485234	0.3148	Autoimmune hepatitis || id:ebi-a-GCST90018785	Autoimmune hepatitis	Autoimmune hepatitis || ||	TRUE	igd	NA	NA	NA	NA	NA	NA	NA	1	195047936	0.002	9.49948e-13	688602	ieu-b-40	|| id:ieu-b-40	TRUE	reported	igd	2	TRUE	NA	NA	7.73829e-05	688602	2.08305e-06	485234	TRUE
66	rs12044597	G	A	G	A	0.0143	0.0296	0.5029	0.508736	FALSE	FALSE	FALSE	ebi-a-GCST90018785	1	1708801	0.0474	485234	0.5317	Autoimmune hepatitis || id:ebi-a-GCST90018785	Autoimmune hepatitis	Autoimmune hepatitis || ||	TRUE	igd	NA	NA	NA	NA	NA	NA	NA	1	1708801	0.0016	1.69981e-18	789125	ieu-b-40	|| id:ieu-b-40	TRUE	reported	igd	2	TRUE	NA	NA	0.000101215	789125	8.03669e-07	485234	TRUE
67	rs12150665	C	T	C	T	-0.0162	-0.0144	0.4058	0.397173	FALSE	FALSE	FALSE	ebi-a-GCST90018785	17	34914787	0.0487	485234	0.768	Autoimmune hepatitis || id:ebi-a-GCST90018785	Autoimmune hepatitis	Autoimmune hepatitis || ||	TRUE	igd	NA	NA	NA	NA	NA	NA	NA	17	34914787	0.0017	1.59993e-22	795501	ieu-b-40	|| id:ieu-b-40	TRUE	reported	igd	2	TRUE	NA	NA	0.000114141	795501	1.80185e-07	485234	TRUE
68	rs1218822	A	G	A	G	0.0168	0.0139	0.6663	0.602175	FALSE	FALSE	FALSE	ebi-a-GCST90018785	13	28011963	0.0499	485234	0.781101	Autoimmune hepatitis || id:ebi-a-GCST90018785	Autoimmune hepatitis	Autoimmune hepatitis || ||	TRUE	igd	NA	NA	NA	NA	NA	NA	NA	13	28011963	0.0017	1.9002e-22	794711	ieu-b-40	|| id:ieu-b-40	TRUE	reported	igd	2	TRUE	NA	NA	0.000122874	794711	1.59911e-07	485234	TRUE
69	rs12189178	T	C	T	C	0.0364	-0.0968	0.03783	0.0250794	FALSE	FALSE	FALSE	ebi-a-GCST90018785	5	50914726	0.139	485234	0.4861	Autoimmune hepatitis || id:ebi-a-GCST90018785	Autoimmune hepatitis	Autoimmune hepatitis || ||	TRUE	igd	NA	NA	NA	NA	NA	NA	NA	5	50914726	0.0046	2.19989e-15	789640	ieu-b-40	|| id:ieu-b-40	TRUE	reported	igd	2	TRUE	NA	NA	7.92911e-05	789640	9.99473e-07	485234	TRUE
70	rs12299814	A	C	A	C	-0.0157	-0.028	0.2525	0.2646	FALSE	FALSE	FALSE	ebi-a-GCST90018785	12	90216146	0.0517	485234	0.5883	Autoimmune hepatitis || id:ebi-a-GCST90018785	Autoimmune hepatitis	Autoimmune hepatitis || ||	TRUE	igd	NA	NA	NA	NA	NA	NA	NA	12	90216146	0.002	5.19996e-15	687962	ieu-b-40	|| id:ieu-b-40	TRUE	reported	igd	2	TRUE	NA	NA	8.95648e-05	687962	6.04485e-07	485234	TRUE
71	rs12325419	A	G	A	G	-0.0188	0.1354	0.121	0.113124	FALSE	FALSE	FALSE	ebi-a-GCST90018785	16	70368909	0.0753	485234	0.0722703	Autoimmune hepatitis || id:ebi-a-GCST90018785	Autoimmune hepatitis	Autoimmune hepatitis || ||	TRUE	igd	NA	NA	NA	NA	NA	NA	NA	16	70368909	0.0027	1.39991e-12	692572	ieu-b-40	|| id:ieu-b-40	TRUE	reported	igd	2	TRUE	NA	NA	6.99994e-05	692572	6.66339e-06	485234	TRUE
72	rs12364470	G	T	G	T	0.0178	-0.0902	0.1626	0.181816	FALSE	FALSE	FALSE	ebi-a-GCST90018785	11	134601012	0.0617	485234	0.144	Autoimmune hepatitis || id:ebi-a-GCST90018785	Autoimmune hepatitis	Autoimmune hepatitis || ||	TRUE	igd	NA	NA	NA	NA	NA	NA	NA	11	134601012	0.0022	1.10002e-15	787411	ieu-b-40	|| id:ieu-b-40	TRUE	reported	igd	2	TRUE	NA	NA	8.31301e-05	787411	4.40445e-06	485234	TRUE
73	rs12369179	T	C	T	C	-0.0359	0.0014	0.08782	0.0669657	FALSE	FALSE	FALSE	ebi-a-GCST90018785	12	122963550	0.0881	485234	0.987	Autoimmune hepatitis || id:ebi-a-GCST90018785	Autoimmune hepatitis	Autoimmune hepatitis || ||	TRUE	igd	NA	NA	NA	NA	NA	NA	NA	12	122963550	0.0031	2.49977e-31	674260	ieu-b-40	|| id:ieu-b-40	TRUE	reported	igd	2	TRUE	NA	NA	0.000198863	674260	5.20421e-10	485234	TRUE
74	rs12429545	A	G	A	G	0.0316	0.0605	0.1248	0.155093	FALSE	FALSE	FALSE	ebi-a-GCST90018785	13	54102206	0.0676	485234	0.3714	Autoimmune hepatitis || id:ebi-a-GCST90018785	Autoimmune hepatitis	Autoimmune hepatitis || ||	TRUE	igd	NA	NA	NA	NA	NA	NA	NA	13	54102206	0.0025	9.60064e-38	778918	ieu-b-40	|| id:ieu-b-40	TRUE	reported	igd	2	TRUE	NA	NA	0.000205076	778918	1.6507e-06	485234	TRUE
75	rs12439798	T	G	T	G	0.0125	0.0749	0.4228	0.376754	FALSE	FALSE	FALSE	ebi-a-GCST90018785	15	46584787	0.0497	485234	0.1313	Autoimmune hepatitis || id:ebi-a-GCST90018785	Autoimmune hepatitis	Autoimmune hepatitis || ||	TRUE	igd	NA	NA	NA	NA	NA	NA	NA	15	46584787	0.0017	6.89922e-13	690093	ieu-b-40	|| id:ieu-b-40	TRUE	reported	igd	2	TRUE	NA	NA	7.83397e-05	690093	4.68058e-06	485234	TRUE
76	rs12446632	A	G	A	G	-0.0352	0.1115	0.1424	0.138049	FALSE	FALSE	FALSE	ebi-a-GCST90018785	16	19935389	0.0734	485234	0.1285	Autoimmune hepatitis || id:ebi-a-GCST90018785	Autoimmune hepatitis	Autoimmune hepatitis || ||	TRUE	igd	NA	NA	NA	NA	NA	NA	NA	16	19935389	0.0024	2.90001e-50	788565	ieu-b-40	|| id:ieu-b-40	TRUE	reported	igd	2	TRUE	NA	NA	0.000272714	788565	4.75561e-06	485234	TRUE
77	rs12448257	A	G	A	G	0.0184	-0.1196	0.218	0.229118	FALSE	FALSE	FALSE	ebi-a-GCST90018785	16	3599655	0.0607	485234	0.0489001	Autoimmune hepatitis || id:ebi-a-GCST90018785	Autoimmune hepatitis	Autoimmune hepatitis || ||	TRUE	igd	NA	NA	NA	NA	NA	NA	NA	16	3599655	0.002	8.10028e-20	779628	ieu-b-40	|| id:ieu-b-40	TRUE	reported	igd	2	TRUE	NA	NA	0.000108553	779628	8.00078e-06	485234	TRUE
78	rs12454204	T	G	T	G	0.0172	-0.0732	0.2299	0.267161	FALSE	FALSE	FALSE	ebi-a-GCST90018785	18	52500011	0.052	485234	0.1593	Autoimmune hepatitis || id:ebi-a-GCST90018785	Autoimmune hepatitis	Autoimmune hepatitis || ||	TRUE	igd	NA	NA	NA	NA	NA	NA	NA	18	52500011	0.002	3.80014e-17	691395	ieu-b-40	|| id:ieu-b-40	TRUE	reported	igd	2	TRUE	NA	NA	0.000106961	691395	4.0838e-06	485234	TRUE
79	rs12454712	C	T	C	T	0.0144	-0.0089	0.3704	0.435807	FALSE	FALSE	FALSE	ebi-a-GCST90018785	18	60845884	0.0481	485234	0.8529	Autoimmune hepatitis || id:ebi-a-GCST90018785	Autoimmune hepatitis	Autoimmune hepatitis || ||	TRUE	igd	NA	NA	NA	NA	NA	NA	NA	18	60845884	0.0018	4.40048e-16	715252	ieu-b-40	|| id:ieu-b-40	TRUE	reported	igd	2	TRUE	NA	NA	8.94712e-05	715252	7.0557e-08	485234	TRUE
80	rs12468863	T	C	T	C	-0.0153	0.0721	0.5239	0.425189	FALSE	FALSE	FALSE	ebi-a-GCST90018785	2	26940294	0.0485	485234	0.1369	Autoimmune hepatitis || id:ebi-a-GCST90018785	Autoimmune hepatitis	Autoimmune hepatitis || ||	TRUE	igd	NA	NA	NA	NA	NA	NA	NA	2	26940294	0.0016	5.10035e-21	784269	ieu-b-40	|| id:ieu-b-40	TRUE	reported	igd	2	TRUE	NA	NA	0.000116581	784269	4.55445e-06	485234	TRUE
81	rs12477088	C	T	C	T	-0.0145	0.129	0.4022	0.465333	FALSE	FALSE	FALSE	ebi-a-GCST90018785	2	67841326	0.0481	485234	0.00731796	Autoimmune hepatitis || id:ebi-a-GCST90018785	Autoimmune hepatitis	Autoimmune hepatitis || ||	TRUE	igd	NA	NA	NA	NA	NA	NA	NA	2	67841326	0.0017	8.9002e-17	690936	ieu-b-40	|| id:ieu-b-40	TRUE	reported	igd	2	TRUE	NA	NA	0.000105282	690936	1.48229e-05	485234	TRUE
82	rs12538435	G	A	G	A	-0.0135	0.0225	0.2603	0.410485	FALSE	FALSE	FALSE	ebi-a-GCST90018785	7	71437104	0.0525	485234	0.667999	Autoimmune hepatitis || id:ebi-a-GCST90018785	Autoimmune hepatitis	Autoimmune hepatitis || ||	TRUE	igd	NA	NA	NA	NA	NA	NA	NA	7	71437104	0.002	4.40048e-12	691758	ieu-b-40	|| id:ieu-b-40	TRUE	reported	igd	2	TRUE	NA	NA	6.58606e-05	691758	3.78527e-07	485234	TRUE
83	rs12564992	G	A	G	A	0.0196	-0.0498	0.1144	0.130222	FALSE	FALSE	FALSE	ebi-a-GCST90018785	1	174478100	0.0783	485234	0.524901	Autoimmune hepatitis || id:ebi-a-GCST90018785	Autoimmune hepatitis	Autoimmune hepatitis || ||	TRUE	igd	NA	NA	NA	NA	NA	NA	NA	1	174478100	0.0026	5.30029e-14	795119	ieu-b-40	|| id:ieu-b-40	TRUE	reported	igd	2	TRUE	NA	NA	7.14666e-05	795119	8.33653e-07	485234	TRUE
84	rs12593036	G	A	G	A	-0.0154	0.0061	0.2993	0.288073	FALSE	FALSE	FALSE	ebi-a-GCST90018785	15	81058652	0.0524	485234	0.9074	Autoimmune hepatitis || id:ebi-a-GCST90018785	Autoimmune hepatitis	Autoimmune hepatitis || ||	TRUE	igd	NA	NA	NA	NA	NA	NA	NA	15	81058652	0.0019	3.80014e-16	686055	ieu-b-40	|| id:ieu-b-40	TRUE	reported	igd	2	TRUE	NA	NA	9.57492e-05	686055	2.79285e-08	485234	TRUE
85	rs12595158	T	C	T	C	-0.0394	0.1455	0.02362	0.0860021	FALSE	FALSE	FALSE	ebi-a-GCST90018785	15	62316035	0.0856	485234	0.0891395	Autoimmune hepatitis || id:ebi-a-GCST90018785	Autoimmune hepatitis	Autoimmune hepatitis || ||	TRUE	igd	NA	NA	NA	NA	NA	NA	NA	15	62316035	0.0054	1.9002e-13	775095	ieu-b-40	|| id:ieu-b-40	TRUE	reported	igd	2	TRUE	NA	NA	6.86786e-05	775095	5.95424e-06	485234	TRUE
86	rs12602912	T	C	T	C	0.0176	-0.0288	0.2048	0.331854	FALSE	FALSE	FALSE	ebi-a-GCST90018785	17	65870073	0.0562	485234	0.609101	Autoimmune hepatitis || id:ebi-a-GCST90018785	Autoimmune hepatitis	Autoimmune hepatitis || ||	TRUE	igd	NA	NA	NA	NA	NA	NA	NA	17	65870073	0.0021	9.8992e-18	777510	ieu-b-40	|| id:ieu-b-40	TRUE	reported	igd	2	TRUE	NA	NA	9.03322e-05	777510	5.41206e-07	485234	TRUE
87	rs12630999	A	G	A	G	0.0175	-0.0691	0.7467	0.781256	FALSE	FALSE	FALSE	ebi-a-GCST90018785	3	136300927	0.0607	485234	0.2553	Autoimmune hepatitis || id:ebi-a-GCST90018785	Autoimmune hepatitis	Autoimmune hepatitis || ||	TRUE	igd	NA	NA	NA	NA	NA	NA	NA	3	136300927	0.0019	8.49963e-21	789241	ieu-b-40	|| id:ieu-b-40	TRUE	reported	igd	2	TRUE	NA	NA	0.000107477	789241	2.67072e-06	485234	TRUE
88	rs12680842	G	A	G	A	-0.0133	0.0129	0.3205	0.382563	FALSE	FALSE	FALSE	ebi-a-GCST90018785	8	95582606	0.0487	485234	0.7903	Autoimmune hepatitis || id:ebi-a-GCST90018785	Autoimmune hepatitis	Autoimmune hepatitis || ||	TRUE	igd	NA	NA	NA	NA	NA	NA	NA	8	95582606	0.0018	4.40048e-14	782549	ieu-b-40	|| id:ieu-b-40	TRUE	reported	igd	2	TRUE	NA	NA	6.97618e-05	782549	1.44601e-07	485234	TRUE
89	rs12705977	T	G	T	G	0.0132	-0.1194	0.4551	0.362877	FALSE	FALSE	FALSE	ebi-a-GCST90018785	7	114332246	0.0493	485234	0.01547	Autoimmune hepatitis || id:ebi-a-GCST90018785	Autoimmune hepatitis	Autoimmune hepatitis || ||	TRUE	igd	NA	NA	NA	NA	NA	NA	NA	7	114332246	0.0017	2.09991e-14	691748	ieu-b-40	|| id:ieu-b-40	TRUE	reported	igd	2	TRUE	NA	NA	8.71496e-05	691748	1.20882e-05	485234	TRUE
90	rs12762034	C	T	C	T	0.024	-0.0244	0.07583	0.0954852	FALSE	FALSE	FALSE	ebi-a-GCST90018785	10	33969931	0.0815	485234	0.764999	Autoimmune hepatitis || id:ebi-a-GCST90018785	Autoimmune hepatitis	Autoimmune hepatitis || ||	TRUE	igd	NA	NA	NA	NA	NA	NA	NA	10	33969931	0.0032	7.29962e-14	692191	ieu-b-40	|| id:ieu-b-40	TRUE	reported	igd	2	TRUE	NA	NA	8.12573e-05	692191	1.8472e-07	485234	TRUE
91	rs1285997	G	C	G	C	0.0142	0.0378	0.7153	0.769039	FALSE	TRUE	FALSE	ebi-a-GCST90018785	14	91513029	0.0548	485234	0.4903	Autoimmune hepatitis || id:ebi-a-GCST90018785	Autoimmune hepatitis	Autoimmune hepatitis || ||	TRUE	igd	NA	NA	NA	NA	NA	NA	NA	14	91513029	0.0019	1.20005e-13	684235	ieu-b-40	|| id:ieu-b-40	TRUE	reported	igd	2	TRUE	NA	NA	8.16263e-05	684235	9.80557e-07	485234	TRUE
92	rs12885454	A	C	A	C	-0.0185	-0.0275	0.3431	0.401534	FALSE	FALSE	FALSE	ebi-a-GCST90018785	14	29736838	0.0492	485234	0.5762	Autoimmune hepatitis || id:ebi-a-GCST90018785	Autoimmune hepatitis	Autoimmune hepatitis || ||	TRUE	igd	NA	NA	NA	NA	NA	NA	NA	14	29736838	0.0017	2.39994e-27	793069	ieu-b-40	|| id:ieu-b-40	TRUE	reported	igd	2	TRUE	NA	NA	0.000149304	793069	6.43851e-07	485234	TRUE
93	rs12888955	A	G	A	G	-0.0178	-0.0818	0.6513	0.621622	FALSE	FALSE	FALSE	ebi-a-GCST90018785	14	103256877	0.049	485234	0.0951503	Autoimmune hepatitis || id:ebi-a-GCST90018785	Autoimmune hepatitis	Autoimmune hepatitis || ||	TRUE	igd	NA	NA	NA	NA	NA	NA	NA	14	103256877	0.0018	1.39991e-22	691849	ieu-b-40	|| id:ieu-b-40	TRUE	reported	igd	2	TRUE	NA	NA	0.000141326	691849	5.74331e-06	485234	TRUE
94	rs12939549	G	A	G	A	-0.018	-0.1037	0.4335	0.401181	FALSE	FALSE	FALSE	ebi-a-GCST90018785	17	78611724	0.0489	485234	0.0340103	Autoimmune hepatitis || id:ebi-a-GCST90018785	Autoimmune hepatitis	Autoimmune hepatitis || ||	TRUE	igd	NA	NA	NA	NA	NA	NA	NA	17	78611724	0.0016	2.70023e-28	793950	ieu-b-40	|| id:ieu-b-40	TRUE	reported	igd	2	TRUE	NA	NA	0.000159384	793950	9.26801e-06	485234	TRUE
95	rs1296328	C	A	C	A	-0.0179	0.055	0.5657	0.412097	FALSE	FALSE	FALSE	ebi-a-GCST90018785	4	137083193	0.0496	485234	0.267	Autoimmune hepatitis || id:ebi-a-GCST90018785	Autoimmune hepatitis	Autoimmune hepatitis || ||	TRUE	igd	NA	NA	NA	NA	NA	NA	NA	4	137083193	0.0018	4.90004e-24	683488	ieu-b-40	|| id:ieu-b-40	TRUE	reported	igd	2	TRUE	NA	NA	0.000144667	683488	2.53403e-06	485234	TRUE
96	rs12989476	T	C	T	C	0.013	0.0016	0.3521	0.291918	FALSE	FALSE	FALSE	ebi-a-GCST90018785	2	207197155	0.0531	485234	0.9765	Autoimmune hepatitis || id:ebi-a-GCST90018785	Autoimmune hepatitis	Autoimmune hepatitis || ||	TRUE	igd	NA	NA	NA	NA	NA	NA	NA	2	207197155	0.0018	5.00035e-13	687666	ieu-b-40	|| id:ieu-b-40	TRUE	reported	igd	2	TRUE	NA	NA	7.5846e-05	687666	1.87112e-09	485234	TRUE
97	rs13012099	A	G	A	G	-0.014	-0.0742	0.3406	0.267746	FALSE	FALSE	FALSE	ebi-a-GCST90018785	2	47010742	0.0531	485234	0.1621	Autoimmune hepatitis || id:ebi-a-GCST90018785	Autoimmune hepatitis	Autoimmune hepatitis || ||	TRUE	igd	NA	NA	NA	NA	NA	NA	NA	2	47010742	0.0018	1.20005e-14	686541	ieu-b-40	|| id:ieu-b-40	TRUE	reported	igd	2	TRUE	NA	NA	8.81064e-05	686541	4.02409e-06	485234	TRUE
98	rs13021737	G	A	G	A	0.0574	0.0308	0.8319	0.849314	FALSE	FALSE	FALSE	ebi-a-GCST90018785	2	632348	0.0647	485234	0.634699	Autoimmune hepatitis || id:ebi-a-GCST90018785	Autoimmune hepatitis	Autoimmune hepatitis || ||	TRUE	igd	NA	NA	NA	NA	NA	NA	NA	2	632348	0.0021	7.49894e-157	789534	ieu-b-40	|| id:ieu-b-40	TRUE	reported	igd	2	TRUE	NA	NA	0.000945376	789534	4.67028e-07	485234	TRUE
99	rs13107325	T	C	T	C	0.047	-0.0264	0.07373	0.0581663	FALSE	FALSE	FALSE	ebi-a-GCST90018785	4	103188709	0.1378	485234	0.8483	Autoimmune hepatitis || id:ebi-a-GCST90018785	Autoimmune hepatitis	Autoimmune hepatitis || ||	TRUE	igd	NA	NA	NA	NA	NA	NA	NA	4	103188709	0.0032	1.10002e-47	792045	ieu-b-40	|| id:ieu-b-40	TRUE	reported	igd	2	TRUE	NA	NA	0.000272288	792045	7.56415e-08	485234	TRUE
100	rs13110266	A	G	A	G	-0.0117	-0.0455	0.4065	0.42422	FALSE	FALSE	FALSE	ebi-a-GCST90018785	4	162129844	0.0478	485234	0.3415	Autoimmune hepatitis || id:ebi-a-GCST90018785	Autoimmune hepatitis	Autoimmune hepatitis || ||	TRUE	igd	NA	NA	NA	NA	NA	NA	NA	4	162129844	0.0017	1.9002e-12	791087	ieu-b-40	|| id:ieu-b-40	TRUE	reported	igd	2	TRUE	NA	NA	5.98721e-05	791087	1.86731e-06	485234	TRUE
101	rs13174863	G	A	G	A	0.0192	0.0362	0.1548	0.125553	FALSE	FALSE	FALSE	ebi-a-GCST90018785	5	139080745	0.0684	485234	0.596499	Autoimmune hepatitis || id:ebi-a-GCST90018785	Autoimmune hepatitis	Autoimmune hepatitis || ||	TRUE	igd	NA	NA	NA	NA	NA	NA	NA	5	139080745	0.0023	2.90001e-16	773762	ieu-b-40	|| id:ieu-b-40	TRUE	reported	igd	2	TRUE	NA	NA	9.00537e-05	773762	5.77238e-07	485234	TRUE
102	rs13184896	T	G	T	G	-0.0133	0.0373	0.4346	0.44346	FALSE	FALSE	FALSE	ebi-a-GCST90018785	5	122734005	0.0475	485234	0.4324	Autoimmune hepatitis || id:ebi-a-GCST90018785	Autoimmune hepatitis	Autoimmune hepatitis || ||	TRUE	igd	NA	NA	NA	NA	NA	NA	NA	5	122734005	0.0016	3.29989e-16	794825	ieu-b-40	|| id:ieu-b-40	TRUE	reported	igd	2	TRUE	NA	NA	8.69271e-05	794825	1.27081e-06	485234	TRUE
103	rs13191362	G	A	G	A	-0.0236	0.0901	0.1198	0.0798915	FALSE	FALSE	FALSE	ebi-a-GCST90018785	6	163033350	0.0912	485234	0.3233	Autoimmune hepatitis || id:ebi-a-GCST90018785	Autoimmune hepatitis	Autoimmune hepatitis || ||	TRUE	igd	NA	NA	NA	NA	NA	NA	NA	6	163033350	0.0025	5.90065e-21	792699	ieu-b-40	|| id:ieu-b-40	TRUE	reported	igd	2	TRUE	NA	NA	0.000112406	792699	2.01145e-06	485234	TRUE
104	rs1320903	A	G	A	G	0.0216	0.0645	0.3174	0.262302	FALSE	FALSE	FALSE	ebi-a-GCST90018785	3	131758077	0.0528	485234	0.2215	Autoimmune hepatitis || id:ebi-a-GCST90018785	Autoimmune hepatitis	Autoimmune hepatitis || ||	TRUE	igd	NA	NA	NA	NA	NA	NA	NA	3	131758077	0.0018	9.20026e-32	691519	ieu-b-40	|| id:ieu-b-40	TRUE	reported	igd	2	TRUE	NA	NA	0.000208194	691519	3.07539e-06	485234	TRUE
105	rs13209872	C	G	C	G	-0.0152	0.0299	0.3403	0.351723	FALSE	TRUE	FALSE	ebi-a-GCST90018785	6	97753223	0.0492	485234	0.543501	Autoimmune hepatitis || id:ebi-a-GCST90018785	Autoimmune hepatitis	Autoimmune hepatitis || ||	TRUE	igd	NA	NA	NA	NA	NA	NA	NA	6	97753223	0.0018	1.39991e-16	686531	ieu-b-40	|| id:ieu-b-40	TRUE	reported	igd	2	TRUE	NA	NA	0.000103858	686531	7.61136e-07	485234	TRUE
106	rs1321432	C	A	C	A	0.0201	-0.0259	0.6321	0.710169	FALSE	FALSE	FALSE	ebi-a-GCST90018785	20	6614691	0.0516	485234	0.616401	Autoimmune hepatitis || id:ebi-a-GCST90018785	Autoimmune hepatitis	Autoimmune hepatitis || ||	TRUE	igd	NA	NA	NA	NA	NA	NA	NA	20	6614691	0.0018	3.50026e-29	686481	ieu-b-40	|| id:ieu-b-40	TRUE	reported	igd	2	TRUE	NA	NA	0.000181611	686481	5.19219e-07	485234	TRUE
107	rs13227658	T	C	T	C	-0.0157	0.0219	0.5534	0.543035	FALSE	FALSE	FALSE	ebi-a-GCST90018785	7	113353254	0.0499	485234	0.6601	Autoimmune hepatitis || id:ebi-a-GCST90018785	Autoimmune hepatitis	Autoimmune hepatitis || ||	TRUE	igd	NA	NA	NA	NA	NA	NA	NA	7	113353254	0.0017	1.69981e-19	688960	ieu-b-40	|| id:ieu-b-40	TRUE	reported	igd	2	TRUE	NA	NA	0.000123781	688960	3.96952e-07	485234	TRUE
108	rs13240600	G	A	G	A	-0.0204	-0.1288	0.1552	0.205035	FALSE	FALSE	FALSE	ebi-a-GCST90018785	7	99064466	0.0962	485234	0.1807	Autoimmune hepatitis || id:ebi-a-GCST90018785	Autoimmune hepatitis	Autoimmune hepatitis || ||	TRUE	igd	NA	NA	NA	NA	NA	NA	NA	7	99064466	0.0024	3.50026e-17	692233	ieu-b-40	|| id:ieu-b-40	TRUE	reported	igd	2	TRUE	NA	NA	0.000104362	692233	3.69429e-06	485234	TRUE
109	rs13263601	C	A	C	A	0.0154	-0.0229	0.3478	0.283909	FALSE	FALSE	FALSE	ebi-a-GCST90018785	8	14095900	0.0529	485234	0.6655	Autoimmune hepatitis || id:ebi-a-GCST90018785	Autoimmune hepatitis	Autoimmune hepatitis || ||	TRUE	igd	NA	NA	NA	NA	NA	NA	NA	8	14095900	0.0018	2.19989e-17	686196	ieu-b-40	|| id:ieu-b-40	TRUE	reported	igd	2	TRUE	NA	NA	0.00010666	686196	3.86198e-07	485234	TRUE
110	rs13290794	A	G	A	G	-0.0141	0.0569	0.3582	0.307494	FALSE	FALSE	FALSE	ebi-a-GCST90018785	9	37183628	0.0516	485234	0.2705	Autoimmune hepatitis || id:ebi-a-GCST90018785	Autoimmune hepatitis	Autoimmune hepatitis || ||	TRUE	igd	NA	NA	NA	NA	NA	NA	NA	9	37183628	0.0018	1.9002e-15	688742	ieu-b-40	|| id:ieu-b-40	TRUE	reported	igd	2	TRUE	NA	NA	8.90839e-05	688742	2.50596e-06	485234	TRUE
111	rs13292976	T	C	T	C	0.0131	-0.0499	0.4458	0.582878	FALSE	FALSE	FALSE	ebi-a-GCST90018785	9	129467340	0.0492	485234	0.3104	Autoimmune hepatitis || id:ebi-a-GCST90018785	Autoimmune hepatitis	Autoimmune hepatitis || ||	TRUE	igd	NA	NA	NA	NA	NA	NA	NA	9	129467340	0.0017	3.10027e-14	692152	ieu-b-40	|| id:ieu-b-40	TRUE	reported	igd	2	TRUE	NA	NA	8.57842e-05	692152	2.11993e-06	485234	TRUE
112	rs1330052	G	C	G	C	0.0132	0.0379	0.3504	0.311132	FALSE	TRUE	FALSE	ebi-a-GCST90018785	13	86536006	0.0495	485234	0.4443	Autoimmune hepatitis || id:ebi-a-GCST90018785	Autoimmune hepatitis	Autoimmune hepatitis || ||	TRUE	igd	NA	NA	NA	NA	NA	NA	NA	13	86536006	0.0018	1.50003e-13	691613	ieu-b-40	|| id:ieu-b-40	TRUE	reported	igd	2	TRUE	NA	NA	7.77512e-05	691613	1.20814e-06	485234	TRUE
113	rs13329567	T	C	T	C	-0.0293	-0.0393	0.2308	0.312911	FALSE	FALSE	FALSE	ebi-a-GCST90018785	15	68104367	0.0599	485234	0.5117	Autoimmune hepatitis || id:ebi-a-GCST90018785	Autoimmune hepatitis	Autoimmune hepatitis || ||	TRUE	igd	NA	NA	NA	NA	NA	NA	NA	15	68104367	0.002	1e-50	793953	ieu-b-40	|| id:ieu-b-40	TRUE	reported	igd	2	TRUE	NA	NA	0.000270249	793953	8.87119e-07	485234	TRUE
114	rs1336486	G	T	G	T	0.0141	0.0209	0.3205	0.387245	FALSE	FALSE	FALSE	ebi-a-GCST90018785	13	40784814	0.0486	485234	0.6673	Autoimmune hepatitis || id:ebi-a-GCST90018785	Autoimmune hepatitis	Autoimmune hepatitis || ||	TRUE	igd	NA	NA	NA	NA	NA	NA	NA	13	40784814	0.0018	1.80011e-14	688180	ieu-b-40	|| id:ieu-b-40	TRUE	reported	igd	2	TRUE	NA	NA	8.91566e-05	688180	3.81128e-07	485234	TRUE
115	rs13380104	T	C	T	C	-0.0136	-0.0091	0.4179	0.441473	FALSE	FALSE	FALSE	ebi-a-GCST90018785	15	79378821	0.0478	485234	0.8494	Autoimmune hepatitis || id:ebi-a-GCST90018785	Autoimmune hepatitis	Autoimmune hepatitis || ||	TRUE	igd	NA	NA	NA	NA	NA	NA	NA	15	79378821	0.0017	7.70016e-15	691892	ieu-b-40	|| id:ieu-b-40	TRUE	reported	igd	2	TRUE	NA	NA	9.24917e-05	691892	7.46926e-08	485234	TRUE
116	rs13417156	C	T	C	T	0.0144	-0.0255	0.4361	0.504254	FALSE	FALSE	FALSE	ebi-a-GCST90018785	2	62848319	0.0482	485234	0.596499	Autoimmune hepatitis || id:ebi-a-GCST90018785	Autoimmune hepatitis	Autoimmune hepatitis || ||	TRUE	igd	NA	NA	NA	NA	NA	NA	NA	2	62848319	0.0017	2.60016e-17	741230	ieu-b-40	|| id:ieu-b-40	TRUE	reported	igd	2	TRUE	NA	NA	9.67906e-05	741230	5.76815e-07	485234	TRUE
117	rs1358980	T	C	T	C	-0.0125	-0.0287	0.4777	0.492726	FALSE	FALSE	FALSE	ebi-a-GCST90018785	6	43764551	0.0475	485234	0.5463	Autoimmune hepatitis || id:ebi-a-GCST90018785	Autoimmune hepatitis	Autoimmune hepatitis || ||	TRUE	igd	NA	NA	NA	NA	NA	NA	NA	6	43764551	0.0017	1.10002e-13	770323	ieu-b-40	|| id:ieu-b-40	TRUE	reported	igd	2	TRUE	NA	NA	7.01811e-05	770323	7.52362e-07	485234	TRUE
118	rs1361739	G	A	G	A	0.0176	-0.08	0.6736	0.700575	FALSE	FALSE	FALSE	ebi-a-GCST90018785	1	96289734	0.0512	485234	0.1182	Autoimmune hepatitis || id:ebi-a-GCST90018785	Autoimmune hepatitis	Autoimmune hepatitis || ||	TRUE	igd	NA	NA	NA	NA	NA	NA	NA	1	96289734	0.0018	6.90081e-22	689358	ieu-b-40	|| id:ieu-b-40	TRUE	reported	igd	2	TRUE	NA	NA	0.000138668	689358	5.0314e-06	485234	TRUE
119	rs1365466	T	C	T	C	-0.0137	0.0203	0.7406	0.750207	FALSE	FALSE	FALSE	ebi-a-GCST90018785	18	36182440	0.0571	485234	0.722	Autoimmune hepatitis || id:ebi-a-GCST90018785	Autoimmune hepatitis	Autoimmune hepatitis || ||	TRUE	igd	NA	NA	NA	NA	NA	NA	NA	18	36182440	0.0019	3.29989e-13	791868	ieu-b-40	|| id:ieu-b-40	TRUE	reported	igd	2	TRUE	NA	NA	6.56529e-05	791868	2.60478e-07	485234	TRUE
120	rs1409818	T	C	T	C	0.0201	-0.0954	0.1156	0.100424	FALSE	FALSE	FALSE	ebi-a-GCST90018785	20	21381121	0.0863	485234	0.2692	Autoimmune hepatitis || id:ebi-a-GCST90018785	Autoimmune hepatitis	Autoimmune hepatitis || ||	TRUE	igd	NA	NA	NA	NA	NA	NA	NA	20	21381121	0.0029	2.49977e-12	690984	ieu-b-40	|| id:ieu-b-40	TRUE	reported	igd	2	TRUE	NA	NA	6.95183e-05	690984	2.5184e-06	485234	TRUE
121	rs1412235	C	G	C	G	0.0246	-0.0142	0.3175	0.302533	FALSE	TRUE	FALSE	ebi-a-GCST90018785	9	28410996	0.0501	485234	0.776699	Autoimmune hepatitis || id:ebi-a-GCST90018785	Autoimmune hepatitis	Autoimmune hepatitis || ||	TRUE	igd	NA	NA	NA	NA	NA	NA	NA	9	28410996	0.0017	6.00067e-45	790147	ieu-b-40	|| id:ieu-b-40	TRUE	reported	igd	2	TRUE	NA	NA	0.000264942	790147	1.65559e-07	485234	TRUE
122	rs1421334	C	A	C	A	-0.0125	-0.0158	0.5431	0.61534	FALSE	FALSE	FALSE	ebi-a-GCST90018785	8	30865733	0.0488	485234	0.7461	Autoimmune hepatitis || id:ebi-a-GCST90018785	Autoimmune hepatitis	Autoimmune hepatitis || ||	TRUE	igd	NA	NA	NA	NA	NA	NA	NA	8	30865733	0.0018	1e-12	680665	ieu-b-40	|| id:ieu-b-40	TRUE	reported	igd	2	TRUE	NA	NA	7.08455e-05	680665	2.16035e-07	485234	TRUE
123	rs1431659	G	A	G	A	-0.0196	0.0341	0.7344	0.729551	FALSE	FALSE	FALSE	ebi-a-GCST90018785	8	73439070	0.0543	485234	0.5294	Autoimmune hepatitis || id:ebi-a-GCST90018785	Autoimmune hepatitis	Autoimmune hepatitis || ||	TRUE	igd	NA	NA	NA	NA	NA	NA	NA	8	73439070	0.0019	6.00067e-24	689739	ieu-b-40	|| id:ieu-b-40	TRUE	reported	igd	2	TRUE	NA	NA	0.00015426	689739	8.12754e-07	485234	TRUE
124	rs1452075	T	C	T	C	0.0141	-0.1336	0.7277	0.727157	FALSE	FALSE	FALSE	ebi-a-GCST90018785	3	62481063	0.0526	485234	0.0110301	Autoimmune hepatitis || id:ebi-a-GCST90018785	Autoimmune hepatitis	Autoimmune hepatitis || ||	TRUE	igd	NA	NA	NA	NA	NA	NA	NA	3	62481063	0.0018	1.29987e-14	783729	ieu-b-40	|| id:ieu-b-40	TRUE	reported	igd	2	TRUE	NA	NA	7.82879e-05	783729	1.32949e-05	485234	TRUE
125	rs1477199	G	A	G	A	0.0228	0.0449	0.1451	0.122578	FALSE	FALSE	FALSE	ebi-a-GCST90018785	16	53712135	0.0731	485234	0.5392	Autoimmune hepatitis || id:ebi-a-GCST90018785	Autoimmune hepatitis	Autoimmune hepatitis || ||	TRUE	igd	NA	NA	NA	NA	NA	NA	NA	16	53712135	0.0024	9.3994e-22	794442	ieu-b-40	|| id:ieu-b-40	TRUE	reported	igd	2	TRUE	NA	NA	0.000113589	794442	7.77514e-07	485234	TRUE
126	rs1503526	C	T	C	T	0.014	-0.0215	0.4838	0.594751	FALSE	FALSE	FALSE	ebi-a-GCST90018785	5	63020706	0.049	485234	0.6603	Autoimmune hepatitis || id:ebi-a-GCST90018785	Autoimmune hepatitis	Autoimmune hepatitis || ||	TRUE	igd	NA	NA	NA	NA	NA	NA	NA	5	63020706	0.0017	5.50047e-17	747347	ieu-b-40	|| id:ieu-b-40	TRUE	reported	igd	2	TRUE	NA	NA	9.07398e-05	747347	3.96767e-07	485234	TRUE
127	rs1512914	T	G	T	G	-0.0126	-0.006	0.6111	0.560698	FALSE	FALSE	FALSE	ebi-a-GCST90018785	3	86251199	0.0488	485234	0.9022	Autoimmune hepatitis || id:ebi-a-GCST90018785	Autoimmune hepatitis	Autoimmune hepatitis || ||	TRUE	igd	NA	NA	NA	NA	NA	NA	NA	3	86251199	0.0018	8.10028e-13	689895	ieu-b-40	|| id:ieu-b-40	TRUE	reported	igd	2	TRUE	NA	NA	7.10205e-05	689895	3.1154e-08	485234	TRUE
128	rs1522569	G	T	G	T	-0.0164	-0.0081	0.1819	0.116212	FALSE	FALSE	FALSE	ebi-a-GCST90018785	4	171632637	0.0778	485234	0.9169	Autoimmune hepatitis || id:ebi-a-GCST90018785	Autoimmune hepatitis	Autoimmune hepatitis || ||	TRUE	igd	NA	NA	NA	NA	NA	NA	NA	4	171632637	0.0022	2.90001e-13	689573	ieu-b-40	|| id:ieu-b-40	TRUE	reported	igd	2	TRUE	NA	NA	8.05802e-05	689573	2.23389e-08	485234	TRUE
129	rs1528435	T	C	T	C	0.0164	0.0246	0.6331	0.646991	FALSE	FALSE	FALSE	ebi-a-GCST90018785	2	181550962	0.0492	485234	0.6173	Autoimmune hepatitis || id:ebi-a-GCST90018785	Autoimmune hepatitis	Autoimmune hepatitis || ||	TRUE	igd	NA	NA	NA	NA	NA	NA	NA	2	181550962	0.0017	9.09913e-23	794198	ieu-b-40	|| id:ieu-b-40	TRUE	reported	igd	2	TRUE	NA	NA	0.000117169	794198	5.15217e-07	485234	TRUE
130	rs155510	T	G	T	G	0.0165	-0.044	0.8088	0.830016	FALSE	FALSE	FALSE	ebi-a-GCST90018785	6	104805862	0.0593	485234	0.4584	Autoimmune hepatitis || id:ebi-a-GCST90018785	Autoimmune hepatitis	Autoimmune hepatitis || ||	TRUE	igd	NA	NA	NA	NA	NA	NA	NA	6	104805862	0.0021	1.69981e-14	692226	ieu-b-40	|| id:ieu-b-40	TRUE	reported	igd	2	TRUE	NA	NA	8.91752e-05	692226	1.13461e-06	485234	TRUE
131	rs1579557	T	C	T	C	0.0213	0.0236	0.2998	0.304154	FALSE	FALSE	FALSE	ebi-a-GCST90018785	6	40371918	0.0507	485234	0.6414	Autoimmune hepatitis || id:ebi-a-GCST90018785	Autoimmune hepatitis	Autoimmune hepatitis || ||	TRUE	igd	NA	NA	NA	NA	NA	NA	NA	6	40371918	0.0019	1.10002e-29	692405	ieu-b-40	|| id:ieu-b-40	TRUE	reported	igd	2	TRUE	NA	NA	0.000181474	692405	4.46538e-07	485234	TRUE
132	rs1625427	C	T	C	T	-0.013	-0.103	0.3496	0.280315	FALSE	FALSE	FALSE	ebi-a-GCST90018785	11	131957293	0.0534	485234	0.0537502	Autoimmune hepatitis || id:ebi-a-GCST90018785	Autoimmune hepatitis	Autoimmune hepatitis || ||	TRUE	igd	NA	NA	NA	NA	NA	NA	NA	11	131957293	0.0018	1.39991e-12	676334	ieu-b-40	|| id:ieu-b-40	TRUE	reported	igd	2	TRUE	NA	NA	7.71167e-05	676334	7.66724e-06	485234	TRUE
133	rs16851483	T	G	T	G	0.0369	0.0885	0.06928	0.120176	FALSE	FALSE	FALSE	ebi-a-GCST90018785	3	141275436	0.0919	485234	0.3353	Autoimmune hepatitis || id:ebi-a-GCST90018785	Autoimmune hepatitis	Autoimmune hepatitis || ||	TRUE	igd	NA	NA	NA	NA	NA	NA	NA	3	141275436	0.0035	3.19963e-26	692316	ieu-b-40	|| id:ieu-b-40	TRUE	reported	igd	2	TRUE	NA	NA	0.000160525	692316	1.9112e-06	485234	TRUE
134	rs16867703	G	T	G	T	0.0137	-0.014	0.3656	0.268521	FALSE	FALSE	FALSE	ebi-a-GCST90018785	5	88799143	0.0531	485234	0.7915	Autoimmune hepatitis || id:ebi-a-GCST90018785	Autoimmune hepatitis	Autoimmune hepatitis || ||	TRUE	igd	NA	NA	NA	NA	NA	NA	NA	5	88799143	0.0018	1.39991e-14	692118	ieu-b-40	|| id:ieu-b-40	TRUE	reported	igd	2	TRUE	NA	NA	8.36914e-05	692118	1.43258e-07	485234	TRUE
135	rs16871902	A	G	A	G	0.0125	0.0162	0.4877	0.49129	FALSE	FALSE	FALSE	ebi-a-GCST90018785	5	3488462	0.0474	485234	0.7322	Autoimmune hepatitis || id:ebi-a-GCST90018785	Autoimmune hepatitis	Autoimmune hepatitis || ||	TRUE	igd	NA	NA	NA	NA	NA	NA	NA	5	3488462	0.0017	4.60045e-13	690830	ieu-b-40	|| id:ieu-b-40	TRUE	reported	igd	2	TRUE	NA	NA	7.82561e-05	690830	2.40726e-07	485234	TRUE
136	rs1689437	G	A	G	A	0.0251	-0.0258	0.06648	0.0467743	FALSE	FALSE	FALSE	ebi-a-GCST90018785	12	89758046	0.1096	485234	0.8138	Autoimmune hepatitis || id:ebi-a-GCST90018785	Autoimmune hepatitis	Autoimmune hepatitis || ||	TRUE	igd	NA	NA	NA	NA	NA	NA	NA	12	89758046	0.0034	2.09991e-13	781932	ieu-b-40	|| id:ieu-b-40	TRUE	reported	igd	2	TRUE	NA	NA	6.96934e-05	781932	1.14201e-07	485234	TRUE
137	rs16903285	C	T	C	T	0.0331	0.0317	0.1407	0.21473	FALSE	FALSE	FALSE	ebi-a-GCST90018785	5	87978252	0.0696	485234	0.649	Autoimmune hepatitis || id:ebi-a-GCST90018785	Autoimmune hepatitis	Autoimmune hepatitis || ||	TRUE	igd	NA	NA	NA	NA	NA	NA	NA	5	87978252	0.0026	7.59976e-38	687944	ieu-b-40	|| id:ieu-b-40	TRUE	reported	igd	2	TRUE	NA	NA	0.000235535	687944	4.27514e-07	485234	TRUE
138	rs16907751	T	C	T	C	-0.0209	-0.0646	0.1047	0.109648	FALSE	FALSE	FALSE	ebi-a-GCST90018785	8	81375457	0.0748	485234	0.3883	Autoimmune hepatitis || id:ebi-a-GCST90018785	Autoimmune hepatitis	Autoimmune hepatitis || ||	TRUE	igd	NA	NA	NA	NA	NA	NA	NA	8	81375457	0.003	1.59993e-12	776010	ieu-b-40	|| id:ieu-b-40	TRUE	reported	igd	2	TRUE	NA	NA	6.25398e-05	776010	1.53713e-06	485234	TRUE
139	rs16932761	A	G	A	G	-0.014	-0.1425	0.2542	0.26598	FALSE	FALSE	FALSE	ebi-a-GCST90018785	8	67202787	0.0523	485234	0.00648993	Autoimmune hepatitis || id:ebi-a-GCST90018785	Autoimmune hepatitis	Autoimmune hepatitis || ||	TRUE	igd	NA	NA	NA	NA	NA	NA	NA	8	67202787	0.002	1.69981e-12	685108	ieu-b-40	|| id:ieu-b-40	TRUE	reported	igd	2	TRUE	NA	NA	7.15167e-05	685108	1.52993e-05	485234	TRUE
140	rs16966801	G	A	G	A	0.0156	-0.0535	0.2016	0.189976	FALSE	FALSE	FALSE	ebi-a-GCST90018785	17	39575190	0.0688	485234	0.4371	Autoimmune hepatitis || id:ebi-a-GCST90018785	Autoimmune hepatitis	Autoimmune hepatitis || ||	TRUE	igd	TRUE	rs16966801	rs75515167	G	A	G	T	17	39573713	0.0022	1.10002e-12	692286	ieu-b-40	|| id:ieu-b-40	TRUE	reported	igd	2	TRUE	NA	NA	7.26253e-05	692286	1.24618e-06	485234	TRUE
141	rs17066842	A	G	A	G	-0.0676	0.2787	0.04058	0.0285363	FALSE	FALSE	FALSE	ebi-a-GCST90018785	18	58040624	0.1459	485234	0.0560506	Autoimmune hepatitis || id:ebi-a-GCST90018785	Autoimmune hepatitis	Autoimmune hepatitis || ||	TRUE	igd	NA	NA	NA	NA	NA	NA	NA	18	58040624	0.0042	6.00067e-57	766762	ieu-b-40	|| id:ieu-b-40	TRUE	reported	igd	2	TRUE	NA	NA	0.000337745	766762	7.51988e-06	485234	TRUE
142	rs1707322	G	A	G	A	0.0128	-0.1061	0.7063	0.704895	FALSE	FALSE	FALSE	ebi-a-GCST90018785	1	46505147	0.0528	485234	0.0445297	Autoimmune hepatitis || id:ebi-a-GCST90018785	Autoimmune hepatitis	Autoimmune hepatitis || ||	TRUE	igd	NA	NA	NA	NA	NA	NA	NA	1	46505147	0.0018	4.90004e-13	795381	ieu-b-40	|| id:ieu-b-40	TRUE	reported	igd	2	TRUE	NA	NA	6.35731e-05	795381	8.32166e-06	485234	TRUE
143	rs17094222	C	T	C	T	0.0181	-0.0273	0.2039	0.252001	FALSE	FALSE	FALSE	ebi-a-GCST90018785	10	102395440	0.0557	485234	0.6236	Autoimmune hepatitis || id:ebi-a-GCST90018785	Autoimmune hepatitis	Autoimmune hepatitis || ||	TRUE	igd	NA	NA	NA	NA	NA	NA	NA	10	102395440	0.002	2.19989e-19	791705	ieu-b-40	|| id:ieu-b-40	TRUE	reported	igd	2	TRUE	NA	NA	0.00010344	791705	4.95068e-07	485234	TRUE
144	rs17200912	T	C	T	C	-0.0145	-0.0599	0.2309	0.190636	FALSE	FALSE	FALSE	ebi-a-GCST90018785	15	66730307	0.0571	485234	0.2936	Autoimmune hepatitis || id:ebi-a-GCST90018785	Autoimmune hepatitis	Autoimmune hepatitis || ||	TRUE	igd	NA	NA	NA	NA	NA	NA	NA	15	66730307	0.002	1.20005e-12	690753	ieu-b-40	|| id:ieu-b-40	TRUE	reported	igd	2	TRUE	NA	NA	7.60889e-05	690753	2.26794e-06	485234	TRUE
145	rs17203016	G	A	G	A	0.015	-0.0675	0.196	0.20894	FALSE	FALSE	FALSE	ebi-a-GCST90018785	2	208255518	0.0587	485234	0.2505	Autoimmune hepatitis || id:ebi-a-GCST90018785	Autoimmune hepatitis	Autoimmune hepatitis || ||	TRUE	igd	NA	NA	NA	NA	NA	NA	NA	2	208255518	0.002	2.09991e-13	786272	ieu-b-40	|| id:ieu-b-40	TRUE	reported	igd	2	TRUE	NA	NA	7.15352e-05	786272	2.72509e-06	485234	TRUE
146	rs17207196	T	C	T	C	-0.0221	0.0987	0.4118	0.445554	FALSE	FALSE	FALSE	ebi-a-GCST90018785	7	75101065	0.05	485234	0.0483003	Autoimmune hepatitis || id:ebi-a-GCST90018785	Autoimmune hepatitis	Autoimmune hepatitis || ||	TRUE	igd	NA	NA	NA	NA	NA	NA	NA	7	75101065	0.0018	2.09991e-35	668894	ieu-b-40	|| id:ieu-b-40	TRUE	reported	igd	2	TRUE	NA	NA	0.000225313	668894	8.03048e-06	485234	TRUE
147	rs17309825	C	T	C	T	0.0312	0.0551	0.03982	0.0425942	FALSE	FALSE	FALSE	ebi-a-GCST90018785	11	27526105	0.1204	485234	0.647	Autoimmune hepatitis || id:ebi-a-GCST90018785	Autoimmune hepatitis	Autoimmune hepatitis || ||	TRUE	igd	NA	NA	NA	NA	NA	NA	NA	11	27526105	0.0042	6.79986e-14	786406	ieu-b-40	|| id:ieu-b-40	TRUE	reported	igd	2	TRUE	NA	NA	7.01672e-05	786406	4.31619e-07	485234	TRUE
148	rs17391694	T	C	T	C	0.0317	0.0396	0.1189	0.137388	FALSE	FALSE	FALSE	ebi-a-GCST90018785	1	78623626	0.073	485234	0.5874	Autoimmune hepatitis || id:ebi-a-GCST90018785	Autoimmune hepatitis	Autoimmune hepatitis || ||	TRUE	igd	NA	NA	NA	NA	NA	NA	NA	1	78623626	0.0025	7.50067e-38	767720	ieu-b-40	|| id:ieu-b-40	TRUE	reported	igd	2	TRUE	NA	NA	0.000209385	767720	6.0645e-07	485234	TRUE
149	rs17399237	C	T	C	T	-0.0129	0.0872	0.5497	0.678213	FALSE	FALSE	FALSE	ebi-a-GCST90018785	2	35471626	0.0505	485234	0.0841008	Autoimmune hepatitis || id:ebi-a-GCST90018785	Autoimmune hepatitis	Autoimmune hepatitis || ||	TRUE	igd	NA	NA	NA	NA	NA	NA	NA	2	35471626	0.0017	6.70039e-14	690950	ieu-b-40	|| id:ieu-b-40	TRUE	reported	igd	2	TRUE	NA	NA	8.33297e-05	690950	6.14466e-06	485234	TRUE
150	rs17405819	C	T	C	T	-0.0215	0.0394	0.301	0.319254	FALSE	FALSE	FALSE	ebi-a-GCST90018785	8	76806584	0.0519	485234	0.4472	Autoimmune hepatitis || id:ebi-a-GCST90018785	Autoimmune hepatitis	Autoimmune hepatitis || ||	TRUE	igd	NA	NA	NA	NA	NA	NA	NA	8	76806584	0.0018	4.30031e-33	795493	ieu-b-40	|| id:ieu-b-40	TRUE	reported	igd	2	TRUE	NA	NA	0.000179316	795493	1.1877e-06	485234	TRUE
151	rs17513613	C	T	C	T	0.0186	-0.0518	0.3236	0.27194	FALSE	FALSE	FALSE	ebi-a-GCST90018785	19	30286822	0.0515	485234	0.3141	Autoimmune hepatitis || id:ebi-a-GCST90018785	Autoimmune hepatitis	Autoimmune hepatitis || ||	TRUE	igd	NA	NA	NA	NA	NA	NA	NA	19	30286822	0.0018	3.59998e-26	789575	ieu-b-40	|| id:ieu-b-40	TRUE	reported	igd	2	TRUE	NA	NA	0.000135217	789575	2.08495e-06	485234	TRUE
152	rs17531363	C	A	C	A	-0.0133	0.0458	0.3033	0.320215	FALSE	FALSE	FALSE	ebi-a-GCST90018785	1	107977075	0.0495	485234	0.3549	Autoimmune hepatitis || id:ebi-a-GCST90018785	Autoimmune hepatitis	Autoimmune hepatitis || ||	TRUE	igd	NA	NA	NA	NA	NA	NA	NA	1	107977075	0.0019	1.99986e-12	687883	ieu-b-40	|| id:ieu-b-40	TRUE	reported	igd	2	TRUE	NA	NA	7.12282e-05	687883	1.76429e-06	485234	TRUE
153	rs17636031	C	T	C	T	0.016	-0.0972	0.2701	0.289954	FALSE	FALSE	FALSE	ebi-a-GCST90018785	10	126594078	0.0945	485234	0.3035	Autoimmune hepatitis || id:ebi-a-GCST90018785	Autoimmune hepatitis	Autoimmune hepatitis || ||	TRUE	igd	NA	NA	NA	NA	NA	NA	NA	10	126594078	0.0019	1.20005e-17	782807	ieu-b-40	|| id:ieu-b-40	TRUE	reported	igd	2	TRUE	NA	NA	9.05816e-05	782807	2.18031e-06	485234	TRUE
154	rs17724992	G	A	G	A	-0.0183	0.0406	0.2596	0.306195	FALSE	FALSE	FALSE	ebi-a-GCST90018785	19	18454825	0.0546	485234	0.4569	Autoimmune hepatitis || id:ebi-a-GCST90018785	Autoimmune hepatitis	Autoimmune hepatitis || ||	TRUE	igd	NA	NA	NA	NA	NA	NA	NA	19	18454825	0.0019	1e-22	785851	ieu-b-40	|| id:ieu-b-40	TRUE	reported	igd	2	TRUE	NA	NA	0.000118033	785851	1.13951e-06	485234	TRUE
155	rs17806379	T	C	T	C	-0.0258	-0.017	0.1789	0.166403	FALSE	FALSE	FALSE	ebi-a-GCST90018785	20	51107290	0.0642	485234	0.7914	Autoimmune hepatitis || id:ebi-a-GCST90018785	Autoimmune hepatitis	Autoimmune hepatitis || ||	TRUE	igd	NA	NA	NA	NA	NA	NA	NA	20	51107290	0.0022	1.50003e-30	690043	ieu-b-40	|| id:ieu-b-40	TRUE	reported	igd	2	TRUE	NA	NA	0.000199266	690043	1.44503e-07	485234	TRUE
156	rs17820822	G	T	G	T	-0.0143	-0.0169	0.3554	0.356872	FALSE	FALSE	FALSE	ebi-a-GCST90018785	9	11831420	0.0892	485234	0.8496	Autoimmune hepatitis || id:ebi-a-GCST90018785	Autoimmune hepatitis	Autoimmune hepatitis || ||	TRUE	igd	NA	NA	NA	NA	NA	NA	NA	9	11831420	0.0018	2.90001e-15	690065	ieu-b-40	|| id:ieu-b-40	TRUE	reported	igd	2	TRUE	NA	NA	9.14531e-05	690065	7.39766e-08	485234	TRUE
157	rs1784460	A	T	A	T	0.0132	0.001	0.4035	0.316876	FALSE	TRUE	FALSE	ebi-a-GCST90018785	11	118938371	0.0515	485234	0.9849	Autoimmune hepatitis || id:ebi-a-GCST90018785	Autoimmune hepatitis	Autoimmune hepatitis || ||	TRUE	igd	NA	NA	NA	NA	NA	NA	NA	11	118938371	0.0018	8.99912e-14	680042	ieu-b-40	|| id:ieu-b-40	TRUE	reported	igd	2	TRUE	NA	NA	7.90741e-05	680042	7.77027e-10	485234	TRUE
158	rs1852006	A	G	A	G	-0.0156	0.0286	0.3519	0.377233	FALSE	FALSE	FALSE	ebi-a-GCST90018785	7	77829768	0.049	485234	0.558799	Autoimmune hepatitis || id:ebi-a-GCST90018785	Autoimmune hepatitis	Autoimmune hepatitis || ||	TRUE	igd	NA	NA	NA	NA	NA	NA	NA	7	77829768	0.0018	4.90004e-18	692290	ieu-b-40	|| id:ieu-b-40	TRUE	reported	igd	2	TRUE	NA	NA	0.000108485	692290	7.02086e-07	485234	TRUE
159	rs1876359	T	C	T	C	0.013	0.0327	0.3604	0.350387	FALSE	FALSE	FALSE	ebi-a-GCST90018785	16	4930100	0.0496	485234	0.5098	Autoimmune hepatitis || id:ebi-a-GCST90018785	Autoimmune hepatitis	Autoimmune hepatitis || ||	TRUE	igd	NA	NA	NA	NA	NA	NA	NA	16	4930100	0.0017	1.50003e-14	792860	ieu-b-40	|| id:ieu-b-40	TRUE	reported	igd	2	TRUE	NA	NA	7.37499e-05	792860	8.95741e-07	485234	TRUE
160	rs1895957	G	T	G	T	0.0171	-0.0094	0.7781	0.772966	FALSE	FALSE	FALSE	ebi-a-GCST90018785	12	108376269	0.0593	485234	0.8746	Autoimmune hepatitis || id:ebi-a-GCST90018785	Autoimmune hepatitis	Autoimmune hepatitis || ||	TRUE	igd	NA	NA	NA	NA	NA	NA	NA	12	108376269	0.0021	1.39991e-16	686069	ieu-b-40	|| id:ieu-b-40	TRUE	reported	igd	2	TRUE	NA	NA	9.66374e-05	686069	5.17842e-08	485234	TRUE
161	rs1899689	T	C	T	C	0.0117	0.0642	0.3986	0.397161	FALSE	FALSE	FALSE	ebi-a-GCST90018785	7	121964349	0.0483	485234	0.1844	Autoimmune hepatitis || id:ebi-a-GCST90018785	Autoimmune hepatitis	Autoimmune hepatitis || ||	TRUE	igd	NA	NA	NA	NA	NA	NA	NA	7	121964349	0.0016	1.50003e-12	794654	ieu-b-40	|| id:ieu-b-40	TRUE	reported	igd	2	TRUE	NA	NA	6.72861e-05	794654	3.64103e-06	485234	TRUE
162	rs1927790	C	T	C	T	0.0148	-0.0385	0.4109	0.429348	FALSE	FALSE	FALSE	ebi-a-GCST90018785	13	96922191	0.0476	485234	0.4191	Autoimmune hepatitis || id:ebi-a-GCST90018785	Autoimmune hepatitis	Autoimmune hepatitis || ||	TRUE	igd	NA	NA	NA	NA	NA	NA	NA	13	96922191	0.0016	1.80011e-19	794326	ieu-b-40	|| id:ieu-b-40	TRUE	reported	igd	2	TRUE	NA	NA	0.000107706	794326	1.34821e-06	485234	TRUE
163	rs1928295	C	T	C	T	-0.0141	-0.0548	0.4461	0.44966	FALSE	FALSE	FALSE	ebi-a-GCST90018785	9	120378483	0.0474	485234	0.2472	Autoimmune hepatitis || id:ebi-a-GCST90018785	Autoimmune hepatitis	Autoimmune hepatitis || ||	TRUE	igd	NA	NA	NA	NA	NA	NA	NA	9	120378483	0.0016	5.40008e-18	793649	ieu-b-40	|| id:ieu-b-40	TRUE	reported	igd	2	TRUE	NA	NA	9.78427e-05	793649	2.75457e-06	485234	TRUE
164	rs1941697	A	G	A	G	0.0123	-0.0369	0.4538	0.539863	FALSE	FALSE	FALSE	ebi-a-GCST90018785	18	31251276	0.048	485234	0.4427	Autoimmune hepatitis || id:ebi-a-GCST90018785	Autoimmune hepatitis	Autoimmune hepatitis || ||	TRUE	igd	NA	NA	NA	NA	NA	NA	NA	18	31251276	0.0017	1.20005e-12	692446	ieu-b-40	|| id:ieu-b-40	TRUE	reported	igd	2	TRUE	NA	NA	7.55953e-05	692446	1.21792e-06	485234	TRUE
165	rs1993709	G	A	G	A	0.0331	0.0161	0.8177	0.857764	FALSE	FALSE	FALSE	ebi-a-GCST90018785	1	72838529	0.0673	485234	0.8106	Autoimmune hepatitis || id:ebi-a-GCST90018785	Autoimmune hepatitis	Autoimmune hepatitis || ||	TRUE	igd	NA	NA	NA	NA	NA	NA	NA	1	72838529	0.0021	1.9002e-57	786001	ieu-b-40	|| id:ieu-b-40	TRUE	reported	igd	2	TRUE	NA	NA	0.000315979	786001	1.17943e-07	485234	TRUE
166	rs2029331	C	G	C	G	-0.014	-0.005	0.2447	0.202837	FALSE	TRUE	FALSE	ebi-a-GCST90018785	3	53767689	0.0565	485234	0.93	Autoimmune hepatitis || id:ebi-a-GCST90018785	Autoimmune hepatitis	Autoimmune hepatitis || ||	TRUE	igd	NA	NA	NA	NA	NA	NA	NA	3	53767689	0.002	1.99986e-12	690567	ieu-b-40	|| id:ieu-b-40	TRUE	reported	igd	2	TRUE	NA	NA	7.09514e-05	690567	1.61396e-08	485234	TRUE
167	rs2044469	G	A	G	A	0.0144	-0.0271	0.3561	0.322821	FALSE	FALSE	FALSE	ebi-a-GCST90018785	2	174961488	0.0508	485234	0.5942	Autoimmune hepatitis || id:ebi-a-GCST90018785	Autoimmune hepatitis	Autoimmune hepatitis || ||	TRUE	igd	NA	NA	NA	NA	NA	NA	NA	2	174961488	0.0018	2.29985e-15	685743	ieu-b-40	|| id:ieu-b-40	TRUE	reported	igd	2	TRUE	NA	NA	9.3321e-05	685743	5.86491e-07	485234	TRUE
168	rs2065418	G	T	G	T	-0.0166	-0.034	0.3623	0.345036	FALSE	FALSE	FALSE	ebi-a-GCST90018785	11	30422068	0.0504	485234	0.500299	Autoimmune hepatitis || id:ebi-a-GCST90018785	Autoimmune hepatitis	Autoimmune hepatitis || ||	TRUE	igd	NA	NA	NA	NA	NA	NA	NA	11	30422068	0.0018	3.59998e-20	691707	ieu-b-40	|| id:ieu-b-40	TRUE	reported	igd	2	TRUE	NA	NA	0.000122941	691707	9.37879e-07	485234	TRUE
169	rs2075650	G	A	G	A	-0.0244	0.0238	0.1394	0.157224	FALSE	FALSE	FALSE	ebi-a-GCST90018785	19	45395619	0.0641	485234	0.710201	Autoimmune hepatitis || id:ebi-a-GCST90018785	Autoimmune hepatitis	Autoimmune hepatitis || ||	TRUE	igd	NA	NA	NA	NA	NA	NA	NA	19	45395619	0.0023	1.50003e-25	779741	ieu-b-40	|| id:ieu-b-40	TRUE	reported	igd	2	TRUE	NA	NA	0.000144315	779741	2.84111e-07	485234	TRUE
170	rs208015	C	T	C	T	-0.0356	-0.0238	0.9216	0.899191	FALSE	FALSE	FALSE	ebi-a-GCST90018785	17	46252346	0.0783	485234	0.761001	Autoimmune hepatitis || id:ebi-a-GCST90018785	Autoimmune hepatitis	Autoimmune hepatitis || ||	TRUE	igd	NA	NA	NA	NA	NA	NA	NA	17	46252346	0.0034	1.39991e-25	691575	ieu-b-40	|| id:ieu-b-40	TRUE	reported	igd	2	TRUE	NA	NA	0.000158502	691575	1.90406e-07	485234	TRUE
171	rs2080454	A	C	A	C	-0.0129	0.0323	0.6211	0.547289	FALSE	FALSE	FALSE	ebi-a-GCST90018785	16	49062590	0.0478	485234	0.4983	Autoimmune hepatitis || id:ebi-a-GCST90018785	Autoimmune hepatitis	Autoimmune hepatitis || ||	TRUE	igd	NA	NA	NA	NA	NA	NA	NA	16	49062590	0.0017	1.69981e-14	784784	ieu-b-40	|| id:ieu-b-40	TRUE	reported	igd	2	TRUE	NA	NA	7.3367e-05	784784	9.41021e-07	485234	TRUE
172	rs2122042	T	G	T	G	0.0235	-0.029	0.2056	0.147358	FALSE	FALSE	FALSE	ebi-a-GCST90018785	3	85866335	0.0639	485234	0.649999	Autoimmune hepatitis || id:ebi-a-GCST90018785	Autoimmune hepatitis	Autoimmune hepatitis || ||	TRUE	igd	NA	NA	NA	NA	NA	NA	NA	3	85866335	0.002	2.29985e-31	793383	ieu-b-40	|| id:ieu-b-40	TRUE	reported	igd	2	TRUE	NA	NA	0.000173988	793383	4.24468e-07	485234	TRUE
173	rs2124499	C	G	C	G	-0.0123	-0.0176	0.3718	0.331811	FALSE	TRUE	FALSE	ebi-a-GCST90018785	3	123093541	0.0498	485234	0.723901	Autoimmune hepatitis || id:ebi-a-GCST90018785	Autoimmune hepatitis	Autoimmune hepatitis || ||	TRUE	igd	NA	NA	NA	NA	NA	NA	NA	3	123093541	0.0017	3.40017e-13	785955	ieu-b-40	|| id:ieu-b-40	TRUE	reported	igd	2	TRUE	NA	NA	6.66019e-05	785955	2.57405e-07	485234	TRUE
174	rs2143253	A	G	A	G	-0.0188	-0.0475	0.1189	0.139392	FALSE	FALSE	FALSE	ebi-a-GCST90018785	20	41987392	0.0741	485234	0.521	Autoimmune hepatitis || id:ebi-a-GCST90018785	Autoimmune hepatitis	Autoimmune hepatitis || ||	TRUE	igd	NA	NA	NA	NA	NA	NA	NA	20	41987392	0.0026	1.10002e-12	684760	ieu-b-40	|| id:ieu-b-40	TRUE	reported	igd	2	TRUE	NA	NA	7.63482e-05	684760	8.46839e-07	485234	TRUE
175	rs215634	G	A	G	A	-0.0152	0.0294	0.6212	0.562138	FALSE	FALSE	FALSE	ebi-a-GCST90018785	7	32369148	0.0512	485234	0.5657	Autoimmune hepatitis || id:ebi-a-GCST90018785	Autoimmune hepatitis	Autoimmune hepatitis || ||	TRUE	igd	NA	NA	NA	NA	NA	NA	NA	7	32369148	0.0018	2.60016e-17	681296	ieu-b-40	|| id:ieu-b-40	TRUE	reported	igd	2	TRUE	NA	NA	0.000104656	681296	6.79524e-07	485234	TRUE
176	rs2162524	C	T	C	T	0.0155	-0.0369	0.3321	0.294512	FALSE	FALSE	FALSE	ebi-a-GCST90018785	2	230817437	0.0517	485234	0.4749	Autoimmune hepatitis || id:ebi-a-GCST90018785	Autoimmune hepatitis	Autoimmune hepatitis || ||	TRUE	igd	NA	NA	NA	NA	NA	NA	NA	2	230817437	0.0018	4.10015e-17	691302	ieu-b-40	|| id:ieu-b-40	TRUE	reported	igd	2	TRUE	NA	NA	0.000107252	691302	1.04984e-06	485234	TRUE
177	rs217671	G	A	G	A	0.0144	0.0031	0.2719	0.29088	FALSE	FALSE	FALSE	ebi-a-GCST90018785	14	62360464	0.0551	485234	0.9546	Autoimmune hepatitis || id:ebi-a-GCST90018785	Autoimmune hepatitis	Autoimmune hepatitis || ||	TRUE	igd	NA	NA	NA	NA	NA	NA	NA	14	62360464	0.0019	1.29987e-13	691456	ieu-b-40	|| id:ieu-b-40	TRUE	reported	igd	2	TRUE	NA	NA	8.30651e-05	691456	6.52335e-09	485234	TRUE
178	rs2185027	C	A	C	A	0.0135	0.013	0.2968	0.368467	FALSE	FALSE	FALSE	ebi-a-GCST90018785	6	153381622	0.0505	485234	0.7964	Autoimmune hepatitis || id:ebi-a-GCST90018785	Autoimmune hepatitis	Autoimmune hepatitis || ||	TRUE	igd	NA	NA	NA	NA	NA	NA	NA	6	153381622	0.0018	5.00035e-14	791606	ieu-b-40	|| id:ieu-b-40	TRUE	reported	igd	2	TRUE	NA	NA	7.10532e-05	791606	1.3657e-07	485234	TRUE
179	rs2187449	A	G	A	G	0.016	0.0012	0.7758	0.831814	FALSE	FALSE	FALSE	ebi-a-GCST90018785	11	133712682	0.067	485234	0.9857	Autoimmune hepatitis || id:ebi-a-GCST90018785	Autoimmune hepatitis	Autoimmune hepatitis || ||	TRUE	igd	NA	NA	NA	NA	NA	NA	NA	11	133712682	0.0021	2.60016e-14	677969	ieu-b-40	|| id:ieu-b-40	TRUE	reported	igd	2	TRUE	NA	NA	8.56161e-05	677969	6.61094e-10	485234	TRUE
180	rs2190788	T	G	T	G	0.0141	-0.0185	0.3106	0.269908	FALSE	FALSE	FALSE	ebi-a-GCST90018785	5	144484261	0.0522	485234	0.7226	Autoimmune hepatitis || id:ebi-a-GCST90018785	Autoimmune hepatitis	Autoimmune hepatitis || ||	TRUE	igd	NA	NA	NA	NA	NA	NA	NA	5	144484261	0.0019	2.90001e-14	683650	ieu-b-40	|| id:ieu-b-40	TRUE	reported	igd	2	TRUE	NA	NA	8.05496e-05	683650	2.58853e-07	485234	TRUE
181	rs2228213	A	G	A	G	-0.0139	0.1049	0.3481	0.327612	FALSE	FALSE	FALSE	ebi-a-GCST90018785	6	12124855	0.0499	485234	0.0356599	Autoimmune hepatitis || id:ebi-a-GCST90018785	Autoimmune hepatitis	Autoimmune hepatitis || ||	TRUE	igd	NA	NA	NA	NA	NA	NA	NA	6	12124855	0.0017	4.60045e-16	795595	ieu-b-40	|| id:ieu-b-40	TRUE	reported	igd	2	TRUE	NA	NA	8.40242e-05	795595	9.10744e-06	485234	TRUE
182	rs2235564	T	C	T	C	0.0131	-0.0652	0.3466	0.302264	FALSE	FALSE	FALSE	ebi-a-GCST90018785	1	6713114	0.0505	485234	0.1963	Autoimmune hepatitis || id:ebi-a-GCST90018785	Autoimmune hepatitis	Autoimmune hepatitis || ||	TRUE	igd	NA	NA	NA	NA	NA	NA	NA	1	6713114	0.0018	3.69999e-13	691544	ieu-b-40	|| id:ieu-b-40	TRUE	reported	igd	2	TRUE	NA	NA	7.65854e-05	691544	3.43528e-06	485234	TRUE
183	rs2245368	T	C	T	C	-0.0257	-0.0283	0.8256	0.820784	FALSE	FALSE	FALSE	ebi-a-GCST90018785	7	76608143	0.0627	485234	0.6517	Autoimmune hepatitis || id:ebi-a-GCST90018785	Autoimmune hepatitis	Autoimmune hepatitis || ||	TRUE	igd	NA	NA	NA	NA	NA	NA	NA	7	76608143	0.0023	4.90004e-28	678119	ieu-b-40	|| id:ieu-b-40	TRUE	reported	igd	2	TRUE	NA	NA	0.000184088	678119	4.19844e-07	485234	TRUE
184	rs2246012	C	T	C	T	0.0158	0.0745	0.1628	0.226973	FALSE	FALSE	FALSE	ebi-a-GCST90018785	6	131898208	0.0571	485234	0.1919	Autoimmune hepatitis || id:ebi-a-GCST90018785	Autoimmune hepatitis	Autoimmune hepatitis || ||	TRUE	igd	NA	NA	NA	NA	NA	NA	NA	6	131898208	0.0022	3.10027e-13	795598	ieu-b-40	|| id:ieu-b-40	TRUE	reported	igd	2	TRUE	NA	NA	6.48258e-05	795598	3.50824e-06	485234	TRUE
185	rs2263049	G	A	G	A	-0.0137	0.0017	0.6324	0.62642	FALSE	FALSE	FALSE	ebi-a-GCST90018785	12	99584843	0.0493	485234	0.9724	Autoimmune hepatitis || id:ebi-a-GCST90018785	Autoimmune hepatitis	Autoimmune hepatitis || ||	TRUE	igd	NA	NA	NA	NA	NA	NA	NA	12	99584843	0.0018	1.99986e-14	687113	ieu-b-40	|| id:ieu-b-40	TRUE	reported	igd	2	TRUE	NA	NA	8.4301e-05	687113	2.4505e-09	485234	TRUE
186	rs2281819	A	T	A	T	-0.016	-0.0305	0.2302	0.236894	FALSE	TRUE	FALSE	ebi-a-GCST90018785	6	33771673	0.0536	485234	0.5692	Autoimmune hepatitis || id:ebi-a-GCST90018785	Autoimmune hepatitis	Autoimmune hepatitis || ||	TRUE	igd	NA	NA	NA	NA	NA	NA	NA	6	33771673	0.002	5.10035e-15	687785	ieu-b-40	|| id:ieu-b-40	TRUE	reported	igd	2	TRUE	NA	NA	9.30439e-05	687785	6.67299e-07	485234	TRUE
187	rs2282231	T	C	T	C	0.0165	0.0811	0.2249	0.197028	FALSE	FALSE	FALSE	ebi-a-GCST90018785	1	39569571	0.0598	485234	0.1749	Autoimmune hepatitis || id:ebi-a-GCST90018785	Autoimmune hepatitis	Autoimmune hepatitis || ||	TRUE	igd	NA	NA	NA	NA	NA	NA	NA	1	39569571	0.0021	4.79954e-15	689443	ieu-b-40	|| id:ieu-b-40	TRUE	reported	igd	2	TRUE	NA	NA	8.95351e-05	689443	3.79043e-06	485234	TRUE
188	rs2289379	T	C	T	C	-0.0135	-0.0089	0.398	0.359331	FALSE	FALSE	FALSE	ebi-a-GCST90018785	7	44804225	0.0489	485234	0.8555	Autoimmune hepatitis || id:ebi-a-GCST90018785	Autoimmune hepatitis	Autoimmune hepatitis || ||	TRUE	igd	NA	NA	NA	NA	NA	NA	NA	7	44804225	0.0018	4.30031e-14	681639	ieu-b-40	|| id:ieu-b-40	TRUE	reported	igd	2	TRUE	NA	NA	8.25151e-05	681639	6.82673e-08	485234	TRUE
189	rs2306537	G	A	G	A	0.0133	-0.0312	0.3092	0.267469	FALSE	FALSE	FALSE	ebi-a-GCST90018785	12	133423695	0.0534	485234	0.558799	Autoimmune hepatitis || id:ebi-a-GCST90018785	Autoimmune hepatitis	Autoimmune hepatitis || ||	TRUE	igd	NA	NA	NA	NA	NA	NA	NA	12	133423695	0.0019	8.69961e-13	691923	ieu-b-40	|| id:ieu-b-40	TRUE	reported	igd	2	TRUE	NA	NA	7.08123e-05	691923	7.03521e-07	485234	TRUE
190	rs2307111	C	T	C	T	-0.0265	0.0036	0.3962	0.44286	FALSE	FALSE	FALSE	ebi-a-GCST90018785	5	75003678	0.048	485234	0.941	Autoimmune hepatitis || id:ebi-a-GCST90018785	Autoimmune hepatitis	Autoimmune hepatitis || ||	TRUE	igd	NA	NA	NA	NA	NA	NA	NA	5	75003678	0.0016	1.59993e-58	795430	ieu-b-40	|| id:ieu-b-40	TRUE	reported	igd	2	TRUE	NA	NA	0.000344748	795430	1.15924e-08	485234	TRUE
191	rs2357760	A	G	A	G	0.0145	0.0156	0.6754	0.679604	FALSE	FALSE	FALSE	ebi-a-GCST90018785	6	120213880	0.0504	485234	0.756401	Autoimmune hepatitis || id:ebi-a-GCST90018785	Autoimmune hepatitis	Autoimmune hepatitis || ||	TRUE	igd	NA	NA	NA	NA	NA	NA	NA	6	120213880	0.0017	6.79986e-17	791053	ieu-b-40	|| id:ieu-b-40	TRUE	reported	igd	2	TRUE	NA	NA	9.19589e-05	791053	1.97442e-07	485234	TRUE
192	rs2365389	T	C	T	C	-0.0174	-0.0096	0.4143	0.540504	FALSE	FALSE	FALSE	ebi-a-GCST90018785	3	61236462	0.0493	485234	0.8451	Autoimmune hepatitis || id:ebi-a-GCST90018785	Autoimmune hepatitis	Autoimmune hepatitis || ||	TRUE	igd	NA	NA	NA	NA	NA	NA	NA	3	61236462	0.0017	1.29987e-25	783625	ieu-b-40	|| id:ieu-b-40	TRUE	reported	igd	2	TRUE	NA	NA	0.00013367	783625	7.81446e-08	485234	TRUE
193	rs2367112	G	T	G	T	-0.0119	0.05	0.4919	0.595801	FALSE	FALSE	FALSE	ebi-a-GCST90018785	5	64168193	0.0486	485234	0.3031	Autoimmune hepatitis || id:ebi-a-GCST90018785	Autoimmune hepatitis	Autoimmune hepatitis || ||	TRUE	igd	NA	NA	NA	NA	NA	NA	NA	5	64168193	0.0016	2.29985e-13	794305	ieu-b-40	|| id:ieu-b-40	TRUE	reported	igd	2	TRUE	NA	NA	6.96366e-05	794305	2.18131e-06	485234	TRUE
194	rs2467210	A	G	A	G	-0.0145	0.0077	0.2271	0.222847	FALSE	FALSE	FALSE	ebi-a-GCST90018785	8	85679207	0.0537	485234	0.886	Autoimmune hepatitis || id:ebi-a-GCST90018785	Autoimmune hepatitis	Autoimmune hepatitis || ||	TRUE	igd	NA	NA	NA	NA	NA	NA	NA	8	85679207	0.002	7.89951e-13	691143	ieu-b-40	|| id:ieu-b-40	TRUE	reported	igd	2	TRUE	NA	NA	7.6046e-05	691143	4.23724e-08	485234	TRUE
195	rs2478879	A	G	A	G	0.0159	-0.0036	0.6054	0.524882	FALSE	FALSE	FALSE	ebi-a-GCST90018785	6	51152988	0.0485	485234	0.9402	Autoimmune hepatitis || id:ebi-a-GCST90018785	Autoimmune hepatitis	Autoimmune hepatitis || ||	TRUE	igd	NA	NA	NA	NA	NA	NA	NA	6	51152988	0.0018	3.80014e-19	681168	ieu-b-40	|| id:ieu-b-40	TRUE	reported	igd	2	TRUE	NA	NA	0.000114537	681168	1.13546e-08	485234	TRUE
196	rs2479958	G	A	G	A	-0.0154	0.0597	0.5075	0.411263	FALSE	FALSE	FALSE	ebi-a-GCST90018785	13	111984244	0.049	485234	0.223	Autoimmune hepatitis || id:ebi-a-GCST90018785	Autoimmune hepatitis	Autoimmune hepatitis || ||	TRUE	igd	NA	NA	NA	NA	NA	NA	NA	13	111984244	0.0018	1.50003e-17	664268	ieu-b-40	|| id:ieu-b-40	TRUE	reported	igd	2	TRUE	NA	NA	0.000110181	664268	3.05918e-06	485234	TRUE
197	rs2481665	C	T	C	T	-0.0161	-0.0304	0.4408	0.315814	FALSE	FALSE	FALSE	ebi-a-GCST90018785	1	62594677	0.0509	485234	0.55	Autoimmune hepatitis || id:ebi-a-GCST90018785	Autoimmune hepatitis	Autoimmune hepatitis || ||	TRUE	igd	NA	NA	NA	NA	NA	NA	NA	1	62594677	0.0016	7.19946e-23	795247	ieu-b-40	|| id:ieu-b-40	TRUE	reported	igd	2	TRUE	NA	NA	0.000127308	795247	7.35126e-07	485234	TRUE
198	rs2516739	A	G	A	G	-0.0159	0.0244	0.2171	0.165643	FALSE	FALSE	FALSE	ebi-a-GCST90018785	16	2097158	0.06	485234	0.684301	Autoimmune hepatitis || id:ebi-a-GCST90018785	Autoimmune hepatitis	Autoimmune hepatitis || ||	TRUE	igd	NA	NA	NA	NA	NA	NA	NA	16	2097158	0.0021	1.39991e-14	761216	ieu-b-40	|| id:ieu-b-40	TRUE	reported	igd	2	TRUE	NA	NA	7.53037e-05	761216	3.40822e-07	485234	TRUE
199	rs263041	G	A	G	A	-0.0124	0.0364	0.6331	0.706649	FALSE	FALSE	FALSE	ebi-a-GCST90018785	3	183522231	0.0506	485234	0.4719	Autoimmune hepatitis || id:ebi-a-GCST90018785	Autoimmune hepatitis	Autoimmune hepatitis || ||	TRUE	igd	NA	NA	NA	NA	NA	NA	NA	3	183522231	0.0018	2.19989e-12	692268	ieu-b-40	|| id:ieu-b-40	TRUE	reported	igd	2	TRUE	NA	NA	6.85481e-05	692268	1.06648e-06	485234	TRUE
200	rs2694047	G	A	G	A	0.0188	-0.06	0.747	0.695384	FALSE	FALSE	FALSE	ebi-a-GCST90018785	8	116750548	0.0523	485234	0.2519	Autoimmune hepatitis || id:ebi-a-GCST90018785	Autoimmune hepatitis	Autoimmune hepatitis || ||	TRUE	igd	NA	NA	NA	NA	NA	NA	NA	8	116750548	0.002	3.90032e-21	690295	ieu-b-40	|| id:ieu-b-40	TRUE	reported	igd	2	TRUE	NA	NA	0.000127987	690295	2.71237e-06	485234	TRUE
201	rs2733287	C	A	C	A	0.0157	0.0965	0.4829	0.463736	FALSE	FALSE	FALSE	ebi-a-GCST90018785	12	41880909	0.0475	485234	0.0421396	Autoimmune hepatitis || id:ebi-a-GCST90018785	Autoimmune hepatitis	Autoimmune hepatitis || ||	TRUE	igd	NA	NA	NA	NA	NA	NA	NA	12	41880909	0.0017	6.79986e-20	681730	ieu-b-40	|| id:ieu-b-40	TRUE	reported	igd	2	TRUE	NA	NA	0.000125094	681730	8.50578e-06	485234	TRUE
202	rs273504	G	A	G	A	0.0153	0.0017	0.4266	0.40295	FALSE	FALSE	FALSE	ebi-a-GCST90018785	19	18215247	0.0479	485234	0.9716	Autoimmune hepatitis || id:ebi-a-GCST90018785	Autoimmune hepatitis	Autoimmune hepatitis || ||	TRUE	igd	NA	NA	NA	NA	NA	NA	NA	19	18215247	0.0018	4.40048e-18	690672	ieu-b-40	|| id:ieu-b-40	TRUE	reported	igd	2	TRUE	NA	NA	0.000104598	690672	2.59584e-09	485234	TRUE
203	rs2744974	T	C	T	C	0.0249	0.0965	0.338	0.320256	FALSE	FALSE	FALSE	ebi-a-GCST90018785	6	34579431	0.0507	485234	0.0570506	Autoimmune hepatitis || id:ebi-a-GCST90018785	Autoimmune hepatitis	Autoimmune hepatitis || ||	TRUE	igd	NA	NA	NA	NA	NA	NA	NA	6	34579431	0.0018	1.39991e-45	789647	ieu-b-40	|| id:ieu-b-40	TRUE	reported	igd	2	TRUE	NA	NA	0.000242279	789647	7.46597e-06	485234	TRUE
204	rs2820311	G	A	G	A	0.0235	0.0098	0.3369	0.268559	FALSE	FALSE	FALSE	ebi-a-GCST90018785	1	201841476	0.0525	485234	0.8521	Autoimmune hepatitis || id:ebi-a-GCST90018785	Autoimmune hepatitis	Autoimmune hepatitis || ||	TRUE	igd	NA	NA	NA	NA	NA	NA	NA	1	201841476	0.0018	4.10015e-38	691876	ieu-b-40	|| id:ieu-b-40	TRUE	reported	igd	2	TRUE	NA	NA	0.000246296	691876	7.18099e-08	485234	TRUE
205	rs284227	T	C	T	C	-0.0147	-0.0674	0.7448	0.786119	FALSE	FALSE	FALSE	ebi-a-GCST90018785	1	82379446	0.0537	485234	0.2096	Autoimmune hepatitis || id:ebi-a-GCST90018785	Autoimmune hepatitis	Autoimmune hepatitis || ||	TRUE	igd	NA	NA	NA	NA	NA	NA	NA	1	82379446	0.0019	3.50026e-15	792227	ieu-b-40	|| id:ieu-b-40	TRUE	reported	igd	2	TRUE	NA	NA	7.5552e-05	792227	3.24654e-06	485234	TRUE
206	rs2890652	C	T	C	T	0.017	0.0729	0.1759	0.184105	FALSE	FALSE	FALSE	ebi-a-GCST90018785	2	142959931	0.0607	485234	0.2291	Autoimmune hepatitis || id:ebi-a-GCST90018785	Autoimmune hepatitis	Autoimmune hepatitis || ||	TRUE	igd	NA	NA	NA	NA	NA	NA	NA	2	142959931	0.0023	2.49977e-13	674785	ieu-b-40	|| id:ieu-b-40	TRUE	reported	igd	2	TRUE	NA	NA	8.09549e-05	674785	2.97253e-06	485234	TRUE
207	rs2907948	A	G	A	G	-0.0141	-0.0795	0.2427	0.179298	FALSE	FALSE	FALSE	ebi-a-GCST90018785	7	150638484	0.062	485234	0.1999	Autoimmune hepatitis || id:ebi-a-GCST90018785	Autoimmune hepatitis	Autoimmune hepatitis || ||	TRUE	igd	NA	NA	NA	NA	NA	NA	NA	7	150638484	0.0019	1.29987e-13	794299	ieu-b-40	|| id:ieu-b-40	TRUE	reported	igd	2	TRUE	NA	NA	6.93295e-05	794299	3.38844e-06	485234	TRUE
208	rs29941	G	A	G	A	0.0152	0.0409	0.6865	0.542463	FALSE	FALSE	FALSE	ebi-a-GCST90018785	19	34309532	0.0498	485234	0.411	Autoimmune hepatitis || id:ebi-a-GCST90018785	Autoimmune hepatitis	Autoimmune hepatitis || ||	TRUE	igd	NA	NA	NA	NA	NA	NA	NA	19	34309532	0.0018	5.10035e-18	794542	ieu-b-40	|| id:ieu-b-40	TRUE	reported	igd	2	TRUE	NA	NA	8.97403e-05	794542	1.39007e-06	485234	TRUE
209	rs3007105	T	C	T	C	0.0142	-0.0253	0.4697	0.452852	FALSE	FALSE	FALSE	ebi-a-GCST90018785	14	47367616	0.0492	485234	0.6072	Autoimmune hepatitis || id:ebi-a-GCST90018785	Autoimmune hepatitis	Autoimmune hepatitis || ||	TRUE	igd	NA	NA	NA	NA	NA	NA	NA	14	47367616	0.0017	1.10002e-17	785488	ieu-b-40	|| id:ieu-b-40	TRUE	reported	igd	2	TRUE	NA	NA	8.88182e-05	785488	5.44956e-07	485234	TRUE
210	rs3209570	A	G	A	G	-0.0143	0.0747	0.3748	0.300908	FALSE	FALSE	FALSE	ebi-a-GCST90018785	4	38699657	0.0507	485234	0.141	Autoimmune hepatitis || id:ebi-a-GCST90018785	Autoimmune hepatitis	Autoimmune hepatitis || ||	TRUE	igd	NA	NA	NA	NA	NA	NA	NA	4	38699657	0.0018	9.79941e-16	674149	ieu-b-40	|| id:ieu-b-40	TRUE	reported	igd	2	TRUE	NA	NA	9.36121e-05	674149	4.47377e-06	485234	TRUE
211	rs323742	T	A	T	A	0.041	-0.3895	0.02789	0.0256674	FALSE	TRUE	FALSE	ebi-a-GCST90018785	5	86769015	0.1541	485234	0.0114699	Autoimmune hepatitis || id:ebi-a-GCST90018785	Autoimmune hepatitis	Autoimmune hepatitis || ||	TRUE	igd	NA	NA	NA	NA	NA	NA	NA	5	86769015	0.0056	1.99986e-13	681360	ieu-b-40	|| id:ieu-b-40	TRUE	reported	igd	2	TRUE	NA	NA	7.86651e-05	681360	1.3166e-05	485234	TRUE
212	rs326896	T	C	T	C	-0.0128	-0.0102	0.3925	0.447839	FALSE	FALSE	FALSE	ebi-a-GCST90018785	4	112669571	0.0497	485234	0.8373	Autoimmune hepatitis || id:ebi-a-GCST90018785	Autoimmune hepatitis	Autoimmune hepatitis || ||	TRUE	igd	NA	NA	NA	NA	NA	NA	NA	4	112669571	0.0018	2.80027e-13	690324	ieu-b-40	|| id:ieu-b-40	TRUE	reported	igd	2	TRUE	NA	NA	7.32473e-05	690324	8.68037e-08	485234	TRUE
213	rs329122	A	G	A	G	-0.0125	-0.0599	0.4226	0.406838	FALSE	FALSE	FALSE	ebi-a-GCST90018785	5	133864599	0.048	485234	0.2117	Autoimmune hepatitis || id:ebi-a-GCST90018785	Autoimmune hepatitis	Autoimmune hepatitis || ||	TRUE	igd	NA	NA	NA	NA	NA	NA	NA	5	133864599	0.0017	4.30031e-14	792745	ieu-b-40	|| id:ieu-b-40	TRUE	reported	igd	2	TRUE	NA	NA	6.81962e-05	792745	3.20937e-06	485234	TRUE
214	rs33436	G	A	G	A	0.0125	0.097	0.6294	0.564052	FALSE	FALSE	FALSE	ebi-a-GCST90018785	19	30943677	0.0496	485234	0.0505999	Autoimmune hepatitis || id:ebi-a-GCST90018785	Autoimmune hepatitis	Autoimmune hepatitis || ||	TRUE	igd	NA	NA	NA	NA	NA	NA	NA	19	30943677	0.0018	2.99985e-12	686454	ieu-b-40	|| id:ieu-b-40	TRUE	reported	igd	2	TRUE	NA	NA	7.02481e-05	686454	7.88183e-06	485234	TRUE
215	rs33485	T	C	T	C	-0.0158	-0.0513	0.7309	0.769539	FALSE	FALSE	FALSE	ebi-a-GCST90018785	3	42417982	0.0554	485234	0.3538	Autoimmune hepatitis || id:ebi-a-GCST90018785	Autoimmune hepatitis	Autoimmune hepatitis || ||	TRUE	igd	NA	NA	NA	NA	NA	NA	NA	3	42417982	0.002	1.10002e-15	690171	ieu-b-40	|| id:ieu-b-40	TRUE	reported	igd	2	TRUE	NA	NA	9.0419e-05	690171	1.76712e-06	485234	TRUE
216	rs340025	C	T	C	T	0.0124	0.039	0.5724	0.663468	FALSE	FALSE	FALSE	ebi-a-GCST90018785	15	60908307	0.0506	485234	0.4407	Autoimmune hepatitis || id:ebi-a-GCST90018785	Autoimmune hepatitis	Autoimmune hepatitis || ||	TRUE	igd	NA	NA	NA	NA	NA	NA	NA	15	60908307	0.0017	1e-13	786830	ieu-b-40	|| id:ieu-b-40	TRUE	reported	igd	2	TRUE	NA	NA	6.7614e-05	786830	1.22427e-06	485234	TRUE
217	rs349088	A	C	A	C	-0.0128	0.0193	0.4976	0.50759	FALSE	FALSE	FALSE	ebi-a-GCST90018785	11	84814393	0.0482	485234	0.6895	Autoimmune hepatitis || id:ebi-a-GCST90018785	Autoimmune hepatitis	Autoimmune hepatitis || ||	TRUE	igd	NA	NA	NA	NA	NA	NA	NA	11	84814393	0.0017	1.80011e-13	684401	ieu-b-40	|| id:ieu-b-40	TRUE	reported	igd	2	TRUE	NA	NA	8.28279e-05	684401	3.30424e-07	485234	TRUE
218	rs3736485	G	A	G	A	-0.0134	0.0323	0.5443	0.476386	FALSE	FALSE	FALSE	ebi-a-GCST90018785	15	51748610	0.0484	485234	0.504001	Autoimmune hepatitis || id:ebi-a-GCST90018785	Autoimmune hepatitis	Autoimmune hepatitis || ||	TRUE	igd	NA	NA	NA	NA	NA	NA	NA	15	51748610	0.0016	2.49977e-16	790404	ieu-b-40	|| id:ieu-b-40	TRUE	reported	igd	2	TRUE	NA	NA	8.87326e-05	790404	9.17835e-07	485234	TRUE
219	rs3766430	C	T	C	T	0.0113	-0.0788	0.4409	0.397372	FALSE	FALSE	FALSE	ebi-a-GCST90018785	1	54730651	0.0488	485234	0.1067	Autoimmune hepatitis || id:ebi-a-GCST90018785	Autoimmune hepatitis	Autoimmune hepatitis || ||	TRUE	igd	NA	NA	NA	NA	NA	NA	NA	1	54730651	0.0016	3.90032e-12	791258	ieu-b-40	|| id:ieu-b-40	TRUE	reported	igd	2	TRUE	NA	NA	6.30337e-05	791258	5.37355e-06	485234	TRUE
220	rs3772882	A	C	A	C	0.0127	0.0294	0.3661	0.505815	FALSE	FALSE	FALSE	ebi-a-GCST90018785	3	81808602	0.049	485234	0.5488	Autoimmune hepatitis || id:ebi-a-GCST90018785	Autoimmune hepatitis	Autoimmune hepatitis || ||	TRUE	igd	NA	NA	NA	NA	NA	NA	NA	3	81808602	0.0018	6.59933e-13	691912	ieu-b-40	|| id:ieu-b-40	TRUE	reported	igd	2	TRUE	NA	NA	7.19418e-05	691912	7.41913e-07	485234	TRUE
221	rs3800229	T	G	T	G	0.0175	0.01	0.7123	0.71542	FALSE	FALSE	FALSE	ebi-a-GCST90018785	6	108996963	0.0506	485234	0.8437	Autoimmune hepatitis || id:ebi-a-GCST90018785	Autoimmune hepatitis	Autoimmune hepatitis || ||	TRUE	igd	NA	NA	NA	NA	NA	NA	NA	6	108996963	0.0018	1.39991e-22	792474	ieu-b-40	|| id:ieu-b-40	TRUE	reported	igd	2	TRUE	NA	NA	0.00011926	792474	8.04914e-08	485234	TRUE
222	rs3807566	T	G	T	G	-0.0127	-0.0295	0.443	0.408036	FALSE	FALSE	FALSE	ebi-a-GCST90018785	7	50564204	0.0484	485234	0.542	Autoimmune hepatitis || id:ebi-a-GCST90018785	Autoimmune hepatitis	Autoimmune hepatitis || ||	TRUE	igd	NA	NA	NA	NA	NA	NA	NA	7	50564204	0.0017	1.99986e-13	687535	ieu-b-40	|| id:ieu-b-40	TRUE	reported	igd	2	TRUE	NA	NA	8.11672e-05	687535	7.65603e-07	485234	TRUE
223	rs3810291	A	G	A	G	0.0274	-0.0261	0.6703	0.664592	FALSE	FALSE	FALSE	ebi-a-GCST90018785	19	47569003	0.0519	485234	0.6145	Autoimmune hepatitis || id:ebi-a-GCST90018785	Autoimmune hepatitis	Autoimmune hepatitis || ||	TRUE	igd	NA	NA	NA	NA	NA	NA	NA	19	47569003	0.0018	2.09991e-52	763296	ieu-b-40	|| id:ieu-b-40	TRUE	reported	igd	2	TRUE	NA	NA	0.000303482	763296	5.21191e-07	485234	TRUE
224	rs3811514	C	T	C	T	-0.0121	-0.0261	0.4877	0.524143	FALSE	FALSE	FALSE	ebi-a-GCST90018785	2	228883721	0.0474	485234	0.5819	Autoimmune hepatitis || id:ebi-a-GCST90018785	Autoimmune hepatitis	Autoimmune hepatitis || ||	TRUE	igd	NA	NA	NA	NA	NA	NA	NA	2	228883721	0.0017	1.20005e-12	692543	ieu-b-40	|| id:ieu-b-40	TRUE	reported	igd	2	TRUE	NA	NA	7.31469e-05	692543	6.24848e-07	485234	TRUE
225	rs3814883	T	C	T	C	0.0232	0.0074	0.4764	0.453296	FALSE	FALSE	FALSE	ebi-a-GCST90018785	16	29994922	0.0484	485234	0.8779	Autoimmune hepatitis || id:ebi-a-GCST90018785	Autoimmune hepatitis	Autoimmune hepatitis || ||	TRUE	igd	NA	NA	NA	NA	NA	NA	NA	16	29994922	0.0017	1.10002e-40	685519	ieu-b-40	|| id:ieu-b-40	TRUE	reported	igd	2	TRUE	NA	NA	0.000271608	685519	4.81752e-08	485234	TRUE
226	rs3845802	G	T	G	T	0.0115	0.0614	0.486	0.398886	FALSE	FALSE	FALSE	ebi-a-GCST90018785	2	203740672	0.049	485234	0.2101	Autoimmune hepatitis || id:ebi-a-GCST90018785	Autoimmune hepatitis	Autoimmune hepatitis || ||	TRUE	igd	NA	NA	NA	NA	NA	NA	NA	2	203740672	0.0016	1.20005e-12	793603	ieu-b-40	|| id:ieu-b-40	TRUE	reported	igd	2	TRUE	NA	NA	6.50916e-05	793603	3.23589e-06	485234	TRUE
227	rs3852012	A	G	A	G	-0.0131	-0.0179	0.6876	0.720168	FALSE	FALSE	FALSE	ebi-a-GCST90018785	3	44045981	0.0504	485234	0.7229	Autoimmune hepatitis || id:ebi-a-GCST90018785	Autoimmune hepatitis	Autoimmune hepatitis || ||	TRUE	igd	NA	NA	NA	NA	NA	NA	NA	3	44045981	0.0018	1.39991e-13	790499	ieu-b-40	|| id:ieu-b-40	TRUE	reported	igd	2	TRUE	NA	NA	6.6999e-05	790499	2.59953e-07	485234	TRUE
228	rs3930349	A	C	A	C	-0.0144	-0.007	0.2196	0.225184	FALSE	FALSE	FALSE	ebi-a-GCST90018785	17	31475545	0.0582	485234	0.9049	Autoimmune hepatitis || id:ebi-a-GCST90018785	Autoimmune hepatitis	Autoimmune hepatitis || ||	TRUE	igd	NA	NA	NA	NA	NA	NA	NA	17	31475545	0.0021	4.19952e-12	691857	ieu-b-40	|| id:ieu-b-40	TRUE	reported	igd	2	TRUE	NA	NA	6.79582e-05	691857	2.98127e-08	485234	TRUE
229	rs3957285	A	G	A	G	0.0144	0.0774	0.5261	0.437697	FALSE	FALSE	FALSE	ebi-a-GCST90018785	19	1891992	0.0488	485234	0.1122	Autoimmune hepatitis || id:ebi-a-GCST90018785	Autoimmune hepatitis	Autoimmune hepatitis || ||	TRUE	igd	NA	NA	NA	NA	NA	NA	NA	19	1891992	0.0018	2.90001e-16	681716	ieu-b-40	|| id:ieu-b-40	TRUE	reported	igd	2	TRUE	NA	NA	9.38722e-05	681716	5.18431e-06	485234	TRUE
230	rs40067	A	G	A	G	-0.0266	-0.1066	0.1713	0.231084	FALSE	FALSE	FALSE	ebi-a-GCST90018785	5	107439012	0.0583	485234	0.0672806	Autoimmune hepatitis || id:ebi-a-GCST90018785	Autoimmune hepatitis	Autoimmune hepatitis || ||	TRUE	igd	NA	NA	NA	NA	NA	NA	NA	5	107439012	0.0023	7.10068e-30	681695	ieu-b-40	|| id:ieu-b-40	TRUE	reported	igd	2	TRUE	NA	NA	0.00019617	681695	6.89009e-06	485234	TRUE
231	rs4012234	G	T	G	T	0.0141	0.0284	0.5924	0.611093	FALSE	FALSE	FALSE	ebi-a-GCST90018785	20	32553047	0.049	485234	0.5622	Autoimmune hepatitis || id:ebi-a-GCST90018785	Autoimmune hepatitis	Autoimmune hepatitis || ||	TRUE	igd	NA	NA	NA	NA	NA	NA	NA	20	32553047	0.0018	9.8992e-16	689653	ieu-b-40	|| id:ieu-b-40	TRUE	reported	igd	2	TRUE	NA	NA	8.89662e-05	689653	6.92301e-07	485234	TRUE
232	rs4076427	C	G	C	G	-0.0132	-0.0686	0.3962	0.37425	FALSE	TRUE	FALSE	ebi-a-GCST90018785	17	79087537	0.0501	485234	0.171	Autoimmune hepatitis || id:ebi-a-GCST90018785	Autoimmune hepatitis	Autoimmune hepatitis || ||	TRUE	igd	NA	NA	NA	NA	NA	NA	NA	17	79087537	0.0018	5.30029e-13	675350	ieu-b-40	|| id:ieu-b-40	TRUE	reported	igd	2	TRUE	NA	NA	7.96234e-05	675350	3.86386e-06	485234	TRUE
233	rs4082793	T	C	T	C	-0.0122	-0.0487	0.421	0.320981	FALSE	FALSE	FALSE	ebi-a-GCST90018785	14	99700080	0.0506	485234	0.3356	Autoimmune hepatitis || id:ebi-a-GCST90018785	Autoimmune hepatitis	Autoimmune hepatitis || ||	TRUE	igd	NA	NA	NA	NA	NA	NA	NA	14	99700080	0.0018	3.59998e-12	686991	ieu-b-40	|| id:ieu-b-40	TRUE	reported	igd	2	TRUE	NA	NA	6.68645e-05	686991	1.909e-06	485234	TRUE
234	rs4148155	G	A	G	A	-0.0188	-0.0163	0.1127	0.152515	FALSE	FALSE	FALSE	ebi-a-GCST90018785	4	89054667	0.078	485234	0.835	Autoimmune hepatitis || id:ebi-a-GCST90018785	Autoimmune hepatitis	Autoimmune hepatitis || ||	TRUE	igd	NA	NA	NA	NA	NA	NA	NA	4	89054667	0.0026	5.00035e-13	794889	ieu-b-40	|| id:ieu-b-40	TRUE	reported	igd	2	TRUE	NA	NA	6.57711e-05	794889	8.99988e-08	485234	TRUE
235	rs4237643	G	T	G	T	-0.0223	-0.0205	0.6938	0.738433	FALSE	FALSE	FALSE	ebi-a-GCST90018785	11	43648368	0.0524	485234	0.6955	Autoimmune hepatitis || id:ebi-a-GCST90018785	Autoimmune hepatitis	Autoimmune hepatitis || ||	TRUE	igd	NA	NA	NA	NA	NA	NA	NA	11	43648368	0.0019	4.30031e-33	692491	ieu-b-40	|| id:ieu-b-40	TRUE	reported	igd	2	TRUE	NA	NA	0.000198886	692491	3.15425e-07	485234	TRUE
236	rs427943	C	A	C	A	0.017	-0.0435	0.5669	0.563268	FALSE	FALSE	FALSE	ebi-a-GCST90018785	21	46570896	0.0478	485234	0.3635	Autoimmune hepatitis || id:ebi-a-GCST90018785	Autoimmune hepatitis	Autoimmune hepatitis || ||	TRUE	igd	NA	NA	NA	NA	NA	NA	NA	21	46570896	0.0017	7.29962e-23	712095	ieu-b-40	|| id:ieu-b-40	TRUE	reported	igd	2	TRUE	NA	NA	0.000140411	712095	1.70676e-06	485234	TRUE
237	rs429343	G	A	G	A	-0.015	-0.0021	0.5813	0.46587	FALSE	FALSE	FALSE	ebi-a-GCST90018785	2	147903382	0.0486	485234	0.9649	Autoimmune hepatitis || id:ebi-a-GCST90018785	Autoimmune hepatitis	Autoimmune hepatitis || ||	TRUE	igd	NA	NA	NA	NA	NA	NA	NA	2	147903382	0.0017	6.79986e-18	689345	ieu-b-40	|| id:ieu-b-40	TRUE	reported	igd	2	TRUE	NA	NA	0.000112928	689345	3.84784e-09	485234	TRUE
238	rs4372836	C	T	C	T	-0.0142	0.083	0.6966	0.694425	FALSE	FALSE	FALSE	ebi-a-GCST90018785	2	28973883	0.0516	485234	0.108	Autoimmune hepatitis || id:ebi-a-GCST90018785	Autoimmune hepatitis	Autoimmune hepatitis || ||	TRUE	igd	NA	NA	NA	NA	NA	NA	NA	2	28973883	0.0018	7.29962e-16	794417	ieu-b-40	|| id:ieu-b-40	TRUE	reported	igd	2	TRUE	NA	NA	7.8334e-05	794417	5.33218e-06	485234	TRUE
239	rs4482463	A	C	A	C	-0.0331	0.1558	0.9213	0.849144	FALSE	FALSE	FALSE	ebi-a-GCST90018785	2	205375909	0.0852	485234	0.0674093	Autoimmune hepatitis || id:ebi-a-GCST90018785	Autoimmune hepatitis	Autoimmune hepatitis || ||	TRUE	igd	NA	NA	NA	NA	NA	NA	NA	2	205375909	0.0033	2.80027e-23	635414	ieu-b-40	|| id:ieu-b-40	TRUE	reported	igd	2	TRUE	NA	NA	0.000158308	635414	6.89133e-06	485234	TRUE
240	rs4516268	A	C	A	C	-0.0217	-0.0371	0.1925	0.198526	FALSE	FALSE	FALSE	ebi-a-GCST90018785	17	1846831	0.0567	485234	0.513701	Autoimmune hepatitis || id:ebi-a-GCST90018785	Autoimmune hepatitis	Autoimmune hepatitis || ||	TRUE	igd	NA	NA	NA	NA	NA	NA	NA	17	1846831	0.0021	5.19996e-25	786617	ieu-b-40	|| id:ieu-b-40	TRUE	reported	igd	2	TRUE	NA	NA	0.000135725	786617	8.82332e-07	485234	TRUE
241	rs4556997	A	C	A	C	0.0197	-0.0193	0.1349	0.112367	FALSE	FALSE	FALSE	ebi-a-GCST90018785	2	100814858	0.0715	485234	0.786799	Autoimmune hepatitis || id:ebi-a-GCST90018785	Autoimmune hepatitis	Autoimmune hepatitis || ||	TRUE	igd	NA	NA	NA	NA	NA	NA	NA	2	100814858	0.0024	6.90081e-17	792972	ieu-b-40	|| id:ieu-b-40	TRUE	reported	igd	2	TRUE	NA	NA	8.49604e-05	792972	1.5016e-07	485234	TRUE
242	rs4639527	G	A	G	A	0.0172	-0.0368	0.3012	0.333303	FALSE	FALSE	FALSE	ebi-a-GCST90018785	2	416815	0.0496	485234	0.4588	Autoimmune hepatitis || id:ebi-a-GCST90018785	Autoimmune hepatitis	Autoimmune hepatitis || ||	TRUE	igd	NA	NA	NA	NA	NA	NA	NA	2	416815	0.0019	3.29989e-20	691706	ieu-b-40	|| id:ieu-b-40	TRUE	reported	igd	2	TRUE	NA	NA	0.000118462	691706	1.13444e-06	485234	TRUE
243	rs4671328	G	T	G	T	-0.0219	0.0019	0.5533	0.550314	FALSE	FALSE	FALSE	ebi-a-GCST90018785	2	58935282	0.0866	485234	0.9823	Autoimmune hepatitis || id:ebi-a-GCST90018785	Autoimmune hepatitis	Autoimmune hepatitis || ||	TRUE	igd	NA	NA	NA	NA	NA	NA	NA	2	58935282	0.0017	2.19989e-36	679487	ieu-b-40	|| id:ieu-b-40	TRUE	reported	igd	2	TRUE	NA	NA	0.000244177	679487	9.92024e-10	485234	TRUE
244	rs4673553	G	T	G	T	0.0142	-0.0124	0.4562	0.566935	FALSE	FALSE	FALSE	ebi-a-GCST90018785	2	211608379	0.0486	485234	0.799	Autoimmune hepatitis || id:ebi-a-GCST90018785	Autoimmune hepatitis	Autoimmune hepatitis || ||	TRUE	igd	NA	NA	NA	NA	NA	NA	NA	2	211608379	0.0017	2.09991e-16	686078	ieu-b-40	|| id:ieu-b-40	TRUE	reported	igd	2	TRUE	NA	NA	0.000101686	686078	1.34159e-07	485234	TRUE
245	rs4677812	A	C	A	C	-0.0136	0.0533	0.2806	0.415782	FALSE	FALSE	FALSE	ebi-a-GCST90018785	3	194863794	0.0556	485234	0.3378	Autoimmune hepatitis || id:ebi-a-GCST90018785	Autoimmune hepatitis	Autoimmune hepatitis || ||	TRUE	igd	NA	NA	NA	NA	NA	NA	NA	3	194863794	0.0019	1.39991e-12	691839	ieu-b-40	|| id:ieu-b-40	TRUE	reported	igd	2	TRUE	NA	NA	7.40516e-05	691839	1.89389e-06	485234	TRUE
246	rs4718966	T	C	T	C	0.0127	0.0022	0.4183	0.489444	FALSE	FALSE	FALSE	ebi-a-GCST90018785	7	70040558	0.0485	485234	0.9642	Autoimmune hepatitis || id:ebi-a-GCST90018785	Autoimmune hepatitis	Autoimmune hepatitis || ||	TRUE	igd	NA	NA	NA	NA	NA	NA	NA	7	70040558	0.0018	4.60045e-13	686820	ieu-b-40	|| id:ieu-b-40	TRUE	reported	igd	2	TRUE	NA	NA	7.24752e-05	686820	4.24045e-09	485234	TRUE
247	rs4722672	T	C	T	C	-0.0151	0.0545	0.8151	0.759975	FALSE	FALSE	FALSE	ebi-a-GCST90018785	7	27231762	0.0582	485234	0.3498	Autoimmune hepatitis || id:ebi-a-GCST90018785	Autoimmune hepatitis	Autoimmune hepatitis || ||	TRUE	igd	NA	NA	NA	NA	NA	NA	NA	7	27231762	0.0021	1.80011e-12	784309	ieu-b-40	|| id:ieu-b-40	TRUE	reported	igd	2	TRUE	NA	NA	6.59175e-05	784309	1.80716e-06	485234	TRUE
248	rs4740619	C	T	C	T	-0.0186	-0.0147	0.4521	0.544216	FALSE	FALSE	FALSE	ebi-a-GCST90018785	9	15634326	0.048	485234	0.759899	Autoimmune hepatitis || id:ebi-a-GCST90018785	Autoimmune hepatitis	Autoimmune hepatitis || ||	TRUE	igd	NA	NA	NA	NA	NA	NA	NA	9	15634326	0.0016	2.29985e-30	794491	ieu-b-40	|| id:ieu-b-40	TRUE	reported	igd	2	TRUE	NA	NA	0.000170069	794491	1.93287e-07	485234	TRUE
249	rs4757144	A	G	A	G	0.0169	0.0693	0.5878	0.545696	FALSE	FALSE	FALSE	ebi-a-GCST90018785	11	13331226	0.0475	485234	0.1443	Autoimmune hepatitis || id:ebi-a-GCST90018785	Autoimmune hepatitis	Autoimmune hepatitis || ||	TRUE	igd	NA	NA	NA	NA	NA	NA	NA	11	13331226	0.0018	5.60015e-22	690082	ieu-b-40	|| id:ieu-b-40	TRUE	reported	igd	2	TRUE	NA	NA	0.000127724	690082	4.3866e-06	485234	TRUE
250	rs4759228	C	G	C	G	-0.0157	-0.1339	0.2971	0.216312	FALSE	TRUE	FALSE	ebi-a-GCST90018785	12	56508409	0.0565	485234	0.0176799	Autoimmune hepatitis || id:ebi-a-GCST90018785	Autoimmune hepatitis	Autoimmune hepatitis || ||	TRUE	igd	NA	NA	NA	NA	NA	NA	NA	12	56508409	0.0019	5.90065e-16	672778	ieu-b-40	|| id:ieu-b-40	TRUE	reported	igd	2	TRUE	NA	NA	0.000101479	672778	1.15747e-05	485234	TRUE
251	rs4820408	G	T	G	T	-0.0151	-0.0285	0.592	0.567564	FALSE	FALSE	FALSE	ebi-a-GCST90018785	22	40604945	0.0482	485234	0.5543	Autoimmune hepatitis || id:ebi-a-GCST90018785	Autoimmune hepatitis	Autoimmune hepatitis || ||	TRUE	igd	NA	NA	NA	NA	NA	NA	NA	22	40604945	0.0017	2.09991e-19	794185	ieu-b-40	|| id:ieu-b-40	TRUE	reported	igd	2	TRUE	NA	NA	9.93327e-05	794185	7.2052e-07	485234	TRUE
252	rs4864201	C	T	C	T	-0.0141	0.0806	0.6469	0.537883	FALSE	FALSE	FALSE	ebi-a-GCST90018785	4	130731284	0.0497	485234	0.1048	Autoimmune hepatitis || id:ebi-a-GCST90018785	Autoimmune hepatitis	Autoimmune hepatitis || ||	TRUE	igd	NA	NA	NA	NA	NA	NA	NA	4	130731284	0.0017	1.50003e-16	795263	ieu-b-40	|| id:ieu-b-40	TRUE	reported	igd	2	TRUE	NA	NA	8.64954e-05	795263	5.42008e-06	485234	TRUE
253	rs4889606	G	A	G	A	-0.0202	-0.0093	0.3801	0.512121	FALSE	FALSE	FALSE	ebi-a-GCST90018785	16	31011183	0.0503	485234	0.8536	Autoimmune hepatitis || id:ebi-a-GCST90018785	Autoimmune hepatitis	Autoimmune hepatitis || ||	TRUE	igd	NA	NA	NA	NA	NA	NA	NA	16	31011183	0.0017	2.80027e-33	788888	ieu-b-40	|| id:ieu-b-40	TRUE	reported	igd	2	TRUE	NA	NA	0.000178942	788888	7.04499e-08	485234	TRUE
254	rs4929923	C	T	C	T	0.0181	0.0183	0.6376	0.578396	FALSE	FALSE	FALSE	ebi-a-GCST90018785	11	8639200	0.0494	485234	0.7106	Autoimmune hepatitis || id:ebi-a-GCST90018785	Autoimmune hepatitis	Autoimmune hepatitis || ||	TRUE	igd	NA	NA	NA	NA	NA	NA	NA	11	8639200	0.0017	7.19946e-27	794933	ieu-b-40	|| id:ieu-b-40	TRUE	reported	igd	2	TRUE	NA	NA	0.000142583	794933	2.82813e-07	485234	TRUE
255	rs4936175	C	T	C	T	0.0122	0.0037	0.4445	0.326526	FALSE	FALSE	FALSE	ebi-a-GCST90018785	11	132641959	0.0506	485234	0.9416	Autoimmune hepatitis || id:ebi-a-GCST90018785	Autoimmune hepatitis	Autoimmune hepatitis || ||	TRUE	igd	NA	NA	NA	NA	NA	NA	NA	11	132641959	0.0017	1.39991e-12	692569	ieu-b-40	|| id:ieu-b-40	TRUE	reported	igd	2	TRUE	NA	NA	7.4358e-05	692569	1.10193e-08	485234	TRUE
256	rs4963120	T	C	T	C	0.013	-0.0673	0.5654	0.523923	FALSE	FALSE	FALSE	ebi-a-GCST90018785	11	825777	0.0492	485234	0.171	Autoimmune hepatitis || id:ebi-a-GCST90018785	Autoimmune hepatitis	Autoimmune hepatitis || ||	TRUE	igd	NA	NA	NA	NA	NA	NA	NA	11	825777	0.0018	3.59998e-13	669736	ieu-b-40	|| id:ieu-b-40	TRUE	reported	igd	2	TRUE	NA	NA	7.78763e-05	669736	3.8561e-06	485234	TRUE
257	rs498240	A	G	A	G	-0.0267	-0.3064	0.0656	0.0511139	FALSE	FALSE	FALSE	ebi-a-GCST90018785	6	31892592	0.1108	485234	0.00569797	Autoimmune hepatitis || id:ebi-a-GCST90018785	Autoimmune hepatitis	Autoimmune hepatitis || ||	TRUE	igd	NA	NA	NA	NA	NA	NA	NA	6	31892592	0.0033	1.59993e-15	679278	ieu-b-40	|| id:ieu-b-40	TRUE	reported	igd	2	TRUE	NA	NA	9.63622e-05	679278	1.57595e-05	485234	TRUE
258	rs4985155	G	A	G	A	-0.012	0.0265	0.3369	0.393716	FALSE	FALSE	FALSE	ebi-a-GCST90018785	16	15129459	0.0497	485234	0.5937	Autoimmune hepatitis || id:ebi-a-GCST90018785	Autoimmune hepatitis	Autoimmune hepatitis || ||	TRUE	igd	NA	NA	NA	NA	NA	NA	NA	16	15129459	0.0017	2.99985e-12	794269	ieu-b-40	|| id:ieu-b-40	TRUE	reported	igd	2	TRUE	NA	NA	6.27294e-05	794269	5.85908e-07	485234	TRUE
259	rs4986044	T	C	T	C	-0.0164	0.0122	0.4687	0.51381	FALSE	FALSE	FALSE	ebi-a-GCST90018785	17	21261560	0.0477	485234	0.7982	Autoimmune hepatitis || id:ebi-a-GCST90018785	Autoimmune hepatitis	Autoimmune hepatitis || ||	TRUE	igd	NA	NA	NA	NA	NA	NA	NA	17	21261560	0.0016	3.29989e-23	787219	ieu-b-40	|| id:ieu-b-40	TRUE	reported	igd	2	TRUE	NA	NA	0.000133443	787219	1.34814e-07	485234	TRUE
260	rs506338	C	T	C	T	0.0134	-0.0247	0.7016	0.554183	FALSE	FALSE	FALSE	ebi-a-GCST90018785	11	64440920	0.0506	485234	0.625299	Autoimmune hepatitis || id:ebi-a-GCST90018785	Autoimmune hepatitis	Autoimmune hepatitis || ||	TRUE	igd	NA	NA	NA	NA	NA	NA	NA	11	64440920	0.0018	7.8001e-14	793359	ieu-b-40	|| id:ieu-b-40	TRUE	reported	igd	2	TRUE	NA	NA	6.98499e-05	793359	4.9107e-07	485234	TRUE
261	rs536445	T	C	T	C	0.014	0.0547	0.5293	0.561798	FALSE	FALSE	FALSE	ebi-a-GCST90018785	3	173120103	0.0479	485234	0.2537	Autoimmune hepatitis || id:ebi-a-GCST90018785	Autoimmune hepatitis	Autoimmune hepatitis || ||	TRUE	igd	NA	NA	NA	NA	NA	NA	NA	3	173120103	0.0017	4.60045e-16	689967	ieu-b-40	|| id:ieu-b-40	TRUE	reported	igd	2	TRUE	NA	NA	9.82853e-05	689967	2.68753e-06	485234	TRUE
262	rs538579	C	G	C	G	0.0137	0.0423	0.3228	0.267721	FALSE	TRUE	FALSE	ebi-a-GCST90018785	3	62711674	0.0534	485234	0.4291	Autoimmune hepatitis || id:ebi-a-GCST90018785	Autoimmune hepatitis	Autoimmune hepatitis || ||	TRUE	igd	NA	NA	NA	NA	NA	NA	NA	3	62711674	0.0019	1.29987e-13	688452	ieu-b-40	|| id:ieu-b-40	TRUE	reported	igd	2	TRUE	NA	NA	7.55142e-05	688452	1.29315e-06	485234	TRUE
263	rs543874	G	A	G	A	0.0475	0.0862	0.1952	0.205407	FALSE	FALSE	FALSE	ebi-a-GCST90018785	1	177889480	0.0601	485234	0.1516	Autoimmune hepatitis || id:ebi-a-GCST90018785	Autoimmune hepatitis	Autoimmune hepatitis || ||	TRUE	igd	NA	NA	NA	NA	NA	NA	NA	1	177889480	0.002	1.1995e-122	795504	ieu-b-40	|| id:ieu-b-40	TRUE	reported	igd	2	TRUE	NA	NA	0.000708562	795504	4.2395e-06	485234	TRUE
264	rs559231	T	G	T	G	0.0135	-0.0498	0.3956	0.45636	FALSE	FALSE	FALSE	ebi-a-GCST90018785	18	39644247	0.0482	485234	0.3012	Autoimmune hepatitis || id:ebi-a-GCST90018785	Autoimmune hepatitis	Autoimmune hepatitis || ||	TRUE	igd	NA	NA	NA	NA	NA	NA	NA	18	39644247	0.0018	2.39994e-14	685154	ieu-b-40	|| id:ieu-b-40	TRUE	reported	igd	2	TRUE	NA	NA	8.20918e-05	685154	2.19996e-06	485234	TRUE
265	rs577525	C	T	C	T	0.0166	0.0094	0.5676	0.482871	FALSE	FALSE	FALSE	ebi-a-GCST90018785	10	99769388	0.0479	485234	0.8438	Autoimmune hepatitis || id:ebi-a-GCST90018785	Autoimmune hepatitis	Autoimmune hepatitis || ||	TRUE	igd	NA	NA	NA	NA	NA	NA	NA	10	99769388	0.0017	9.70063e-22	690616	ieu-b-40	|| id:ieu-b-40	TRUE	reported	igd	2	TRUE	NA	NA	0.000138046	690616	7.93661e-08	485234	TRUE
266	rs592483	T	C	T	C	-0.0147	-0.0195	0.5716	0.449527	FALSE	FALSE	FALSE	ebi-a-GCST90018785	11	69445173	0.0489	485234	0.6896	Autoimmune hepatitis || id:ebi-a-GCST90018785	Autoimmune hepatitis	Autoimmune hepatitis || ||	TRUE	igd	NA	NA	NA	NA	NA	NA	NA	11	69445173	0.0017	1.99986e-18	781871	ieu-b-40	|| id:ieu-b-40	TRUE	reported	igd	2	TRUE	NA	NA	9.56228e-05	781871	3.27719e-07	485234	TRUE
267	rs6019482	T	C	T	C	-0.0178	-0.029	0.1654	0.157699	FALSE	FALSE	FALSE	ebi-a-GCST90018785	20	47495560	0.064	485234	0.6506	Autoimmune hepatitis || id:ebi-a-GCST90018785	Autoimmune hepatitis	Autoimmune hepatitis || ||	TRUE	igd	NA	NA	NA	NA	NA	NA	NA	20	47495560	0.0023	2.80027e-14	685234	ieu-b-40	|| id:ieu-b-40	TRUE	reported	igd	2	TRUE	NA	NA	8.73995e-05	685234	4.23142e-07	485234	TRUE
268	rs6050446	G	A	G	A	0.0343	0.1272	0.97001	0.96961	FALSE	FALSE	FALSE	ebi-a-GCST90018785	20	25195509	0.1547	485234	0.4111	Autoimmune hepatitis || id:ebi-a-GCST90018785	Autoimmune hepatitis	Autoimmune hepatitis || ||	TRUE	igd	NA	NA	NA	NA	NA	NA	NA	20	25195509	0.0047	4.40048e-13	766287	ieu-b-40	|| id:ieu-b-40	TRUE	reported	igd	2	TRUE	NA	NA	6.9498e-05	766287	1.3933e-06	485234	TRUE
269	rs6138482	T	C	T	C	0.0147	-0.0901	0.1974	0.293391	FALSE	FALSE	FALSE	ebi-a-GCST90018785	20	25059442	0.0585	485234	0.1237	Autoimmune hepatitis || id:ebi-a-GCST90018785	Autoimmune hepatitis	Autoimmune hepatitis || ||	TRUE	igd	NA	NA	NA	NA	NA	NA	NA	20	25059442	0.002	5.79963e-13	795349	ieu-b-40	|| id:ieu-b-40	TRUE	reported	igd	2	TRUE	NA	NA	6.79186e-05	795349	4.88862e-06	485234	TRUE
270	rs6235	G	C	G	C	0.0175	0.0264	0.2702	0.258767	FALSE	TRUE	FALSE	ebi-a-GCST90018785	5	95728898	0.053	485234	0.6182	Autoimmune hepatitis || id:ebi-a-GCST90018785	Autoimmune hepatitis	Autoimmune hepatitis || ||	TRUE	igd	NA	NA	NA	NA	NA	NA	NA	5	95728898	0.0019	1.50003e-19	691708	ieu-b-40	|| id:ieu-b-40	TRUE	reported	igd	2	TRUE	NA	NA	0.000122629	691708	5.11336e-07	485234	TRUE
271	rs6265	T	C	T	C	-0.0412	-0.0304	0.1951	0.237105	FALSE	FALSE	FALSE	ebi-a-GCST90018785	11	27679916	0.0613	485234	0.6195	Autoimmune hepatitis || id:ebi-a-GCST90018785	Autoimmune hepatitis	Autoimmune hepatitis || ||	TRUE	igd	NA	NA	NA	NA	NA	NA	NA	11	27679916	0.0021	1e-86	795458	ieu-b-40	|| id:ieu-b-40	TRUE	reported	igd	2	TRUE	NA	NA	0.000483648	795458	5.06847e-07	485234	TRUE
272	rs6419734	C	T	C	T	-0.0174	0.0849	0.8479	0.859323	FALSE	FALSE	FALSE	ebi-a-GCST90018785	3	78458928	0.0727	485234	0.243	Autoimmune hepatitis || id:ebi-a-GCST90018785	Autoimmune hepatitis	Autoimmune hepatitis || ||	TRUE	igd	NA	NA	NA	NA	NA	NA	NA	3	78458928	0.0025	1.9002e-12	688250	ieu-b-40	|| id:ieu-b-40	TRUE	reported	igd	2	TRUE	NA	NA	7.0379e-05	688250	2.81058e-06	485234	TRUE
273	rs6443750	C	T	C	T	0.0148	0.0733	0.8068	0.801689	FALSE	FALSE	FALSE	ebi-a-GCST90018785	3	181329682	0.0621	485234	0.238	Autoimmune hepatitis || id:ebi-a-GCST90018785	Autoimmune hepatitis	Autoimmune hepatitis || ||	TRUE	igd	NA	NA	NA	NA	NA	NA	NA	3	181329682	0.0021	3.19963e-12	776837	ieu-b-40	|| id:ieu-b-40	TRUE	reported	igd	2	TRUE	NA	NA	6.39335e-05	776837	2.87127e-06	485234	TRUE
274	rs6445538	C	T	C	T	0.0149	-0.1066	0.2354	0.2777	FALSE	FALSE	FALSE	ebi-a-GCST90018785	3	52874288	0.0539	485234	0.0477397	Autoimmune hepatitis || id:ebi-a-GCST90018785	Autoimmune hepatitis	Autoimmune hepatitis || ||	TRUE	igd	NA	NA	NA	NA	NA	NA	NA	3	52874288	0.002	1.39991e-13	692545	ieu-b-40	|| id:ieu-b-40	TRUE	reported	igd	2	TRUE	NA	NA	8.01366e-05	692545	8.06091e-06	485234	TRUE
275	rs6448587	C	A	C	A	-0.0167	-0.0258	0.1891	0.194354	FALSE	FALSE	FALSE	ebi-a-GCST90018785	4	28561990	0.0583	485234	0.658701	Autoimmune hepatitis || id:ebi-a-GCST90018785	Autoimmune hepatitis	Autoimmune hepatitis || ||	TRUE	igd	NA	NA	NA	NA	NA	NA	NA	4	28561990	0.0023	2.29985e-13	691097	ieu-b-40	|| id:ieu-b-40	TRUE	reported	igd	2	TRUE	NA	NA	7.62792e-05	691097	4.03601e-07	485234	TRUE
276	rs6449532	T	C	T	C	-0.0127	0.0473	0.3545	0.289109	FALSE	FALSE	FALSE	ebi-a-GCST90018785	5	60715446	0.0522	485234	0.3651	Autoimmune hepatitis || id:ebi-a-GCST90018785	Autoimmune hepatitis	Autoimmune hepatitis || ||	TRUE	igd	NA	NA	NA	NA	NA	NA	NA	5	60715446	0.0018	1.20005e-12	691904	ieu-b-40	|| id:ieu-b-40	TRUE	reported	igd	2	TRUE	NA	NA	7.19427e-05	691904	1.69212e-06	485234	TRUE
277	rs6461115	G	A	G	A	-0.0144	0.0749	0.2285	0.210013	FALSE	FALSE	FALSE	ebi-a-GCST90018785	7	2103668	0.0543	485234	0.1683	Autoimmune hepatitis || id:ebi-a-GCST90018785	Autoimmune hepatitis	Autoimmune hepatitis || ||	TRUE	igd	NA	NA	NA	NA	NA	NA	NA	7	2103668	0.0019	1.20005e-13	791735	ieu-b-40	|| id:ieu-b-40	TRUE	reported	igd	2	TRUE	NA	NA	7.2545e-05	791735	3.92114e-06	485234	TRUE
278	rs6471941	A	G	A	G	0.0156	0.1126	0.1684	0.338534	FALSE	FALSE	FALSE	ebi-a-GCST90018785	8	62117973	0.0538	485234	0.0362301	Autoimmune hepatitis || id:ebi-a-GCST90018785	Autoimmune hepatitis	Autoimmune hepatitis || ||	TRUE	igd	NA	NA	NA	NA	NA	NA	NA	8	62117973	0.0021	3.10027e-13	793986	ieu-b-40	|| id:ieu-b-40	TRUE	reported	igd	2	TRUE	NA	NA	6.94974e-05	793986	9.02732e-06	485234	TRUE
279	rs6477694	T	C	T	C	-0.0123	0.0623	0.6441	0.570083	FALSE	FALSE	FALSE	ebi-a-GCST90018785	9	111932342	0.0488	485234	0.2011	Autoimmune hepatitis || id:ebi-a-GCST90018785	Autoimmune hepatitis	Autoimmune hepatitis || ||	TRUE	igd	NA	NA	NA	NA	NA	NA	NA	9	111932342	0.0017	3.80014e-13	789230	ieu-b-40	|| id:ieu-b-40	TRUE	reported	igd	2	TRUE	NA	NA	6.63256e-05	789230	3.35881e-06	485234	TRUE
280	rs6504165	C	T	C	T	-0.0135	0.0468	0.2626	0.19335	FALSE	FALSE	FALSE	ebi-a-GCST90018785	17	61630076	0.0585	485234	0.4244	Autoimmune hepatitis || id:ebi-a-GCST90018785	Autoimmune hepatitis	Autoimmune hepatitis || ||	TRUE	igd	NA	NA	NA	NA	NA	NA	NA	17	61630076	0.0019	4.00037e-13	794920	ieu-b-40	|| id:ieu-b-40	TRUE	reported	igd	2	TRUE	NA	NA	6.35054e-05	794920	1.31895e-06	485234	TRUE
281	rs6512302	C	G	C	G	0.0142	-0.0589	0.7511	0.747293	FALSE	TRUE	FALSE	ebi-a-GCST90018785	20	62691550	0.0562	485234	0.2944	Autoimmune hepatitis || id:ebi-a-GCST90018785	Autoimmune hepatitis	Autoimmune hepatitis || ||	TRUE	igd	NA	NA	NA	NA	NA	NA	NA	20	62691550	0.002	2.09991e-12	686053	ieu-b-40	|| id:ieu-b-40	TRUE	reported	igd	2	TRUE	NA	NA	7.34731e-05	686053	2.26364e-06	485234	TRUE
282	rs6545714	A	G	A	G	-0.0191	0.0201	0.6139	0.625967	FALSE	FALSE	FALSE	ebi-a-GCST90018785	2	59307725	0.0485	485234	0.6787	Autoimmune hepatitis || id:ebi-a-GCST90018785	Autoimmune hepatitis	Autoimmune hepatitis || ||	TRUE	igd	NA	NA	NA	NA	NA	NA	NA	2	59307725	0.0017	9.09913e-31	793368	ieu-b-40	|| id:ieu-b-40	TRUE	reported	igd	2	TRUE	NA	NA	0.000159084	793368	3.53964e-07	485234	TRUE
283	rs6548221	G	A	G	A	-0.0151	-0.0034	0.7754	0.790875	FALSE	FALSE	FALSE	ebi-a-GCST90018785	2	295255	0.0579	485234	0.9533	Autoimmune hepatitis || id:ebi-a-GCST90018785	Autoimmune hepatitis	Autoimmune hepatitis || ||	TRUE	igd	NA	NA	NA	NA	NA	NA	NA	2	295255	0.002	1.69981e-14	795394	ieu-b-40	|| id:ieu-b-40	TRUE	reported	igd	2	TRUE	NA	NA	7.16608e-05	795394	7.10643e-09	485234	TRUE
284	rs6548834	A	G	A	G	0.0136	-0.0115	0.3622	0.309277	FALSE	FALSE	FALSE	ebi-a-GCST90018785	3	82704753	0.0515	485234	0.8239	Autoimmune hepatitis || id:ebi-a-GCST90018785	Autoimmune hepatitis	Autoimmune hepatitis || ||	TRUE	igd	NA	NA	NA	NA	NA	NA	NA	3	82704753	0.0018	1.80011e-14	692240	ieu-b-40	|| id:ieu-b-40	TRUE	reported	igd	2	TRUE	NA	NA	8.24597e-05	692240	1.02762e-07	485234	TRUE
285	rs657452	G	A	G	A	-0.0188	0.0203	0.6216	0.538525	FALSE	FALSE	FALSE	ebi-a-GCST90018785	1	49589847	0.0481	485234	0.6725	Autoimmune hepatitis || id:ebi-a-GCST90018785	Autoimmune hepatitis	Autoimmune hepatitis || ||	TRUE	igd	NA	NA	NA	NA	NA	NA	NA	1	49589847	0.0017	7.19946e-29	767846	ieu-b-40	|| id:ieu-b-40	TRUE	reported	igd	2	TRUE	NA	NA	0.000159249	767846	3.67073e-07	485234	TRUE
286	rs6587552	G	A	G	A	-0.0173	0.094	0.7591	0.795859	FALSE	FALSE	FALSE	ebi-a-GCST90018785	1	151018861	0.0554	485234	0.0897904	Autoimmune hepatitis || id:ebi-a-GCST90018785	Autoimmune hepatitis	Autoimmune hepatitis || ||	TRUE	igd	NA	NA	NA	NA	NA	NA	NA	1	151018861	0.002	1.59993e-17	689723	ieu-b-40	|| id:ieu-b-40	TRUE	reported	igd	2	TRUE	NA	NA	0.000108471	689723	5.93313e-06	485234	TRUE
287	rs6606686	C	G	C	G	-0.0136	0.0037	0.6903	0.755775	FALSE	TRUE	FALSE	ebi-a-GCST90018785	12	110903380	0.0528	485234	0.9442	Autoimmune hepatitis || id:ebi-a-GCST90018785	Autoimmune hepatitis	Autoimmune hepatitis || ||	TRUE	igd	NA	NA	NA	NA	NA	NA	NA	12	110903380	0.0018	7.59976e-15	795209	ieu-b-40	|| id:ieu-b-40	TRUE	reported	igd	2	TRUE	NA	NA	7.1783e-05	795209	1.01201e-08	485234	TRUE
288	rs663129	A	G	A	G	0.0545	0.0501	0.2301	0.218984	FALSE	FALSE	FALSE	ebi-a-GCST90018785	18	57838401	0.0588	485234	0.3939	Autoimmune hepatitis || id:ebi-a-GCST90018785	Autoimmune hepatitis	Autoimmune hepatitis || ||	TRUE	igd	NA	NA	NA	NA	NA	NA	NA	18	57838401	0.0019	1.59956e-178	788948	ieu-b-40	|| id:ieu-b-40	TRUE	reported	igd	2	TRUE	NA	NA	0.0010418	788948	1.49613e-06	485234	TRUE
289	rs6676084	T	C	T	C	-0.0122	-0.0802	0.3091	0.273145	FALSE	FALSE	FALSE	ebi-a-GCST90018785	1	197094030	0.0518	485234	0.1215	Autoimmune hepatitis || id:ebi-a-GCST90018785	Autoimmune hepatitis	Autoimmune hepatitis || ||	TRUE	igd	NA	NA	NA	NA	NA	NA	NA	1	197094030	0.0018	4.90004e-12	786902	ieu-b-40	|| id:ieu-b-40	TRUE	reported	igd	2	TRUE	NA	NA	5.83754e-05	786902	4.94012e-06	485234	TRUE
290	rs6692586	G	A	G	A	-0.0192	-0.0561	0.832	0.816063	FALSE	FALSE	FALSE	ebi-a-GCST90018785	1	23299906	0.0679	485234	0.4081	Autoimmune hepatitis || id:ebi-a-GCST90018785	Autoimmune hepatitis	Autoimmune hepatitis || ||	TRUE	igd	NA	NA	NA	NA	NA	NA	NA	1	23299906	0.0023	1.10002e-16	690921	ieu-b-40	|| id:ieu-b-40	TRUE	reported	igd	2	TRUE	NA	NA	0.00010085	690921	1.40681e-06	485234	TRUE
291	rs6707445	A	G	A	G	0.0128	0.0057	0.4543	0.452354	FALSE	FALSE	FALSE	ebi-a-GCST90018785	2	104420858	0.05	485234	0.9098	Autoimmune hepatitis || id:ebi-a-GCST90018785	Autoimmune hepatitis	Autoimmune hepatitis || ||	TRUE	igd	NA	NA	NA	NA	NA	NA	NA	2	104420858	0.0017	2.09991e-13	679298	ieu-b-40	|| id:ieu-b-40	TRUE	reported	igd	2	TRUE	NA	NA	8.34501e-05	679298	2.67831e-08	485234	TRUE
292	rs6710871	A	G	A	G	0.0179	-0.0666	0.1418	0.13247	FALSE	FALSE	FALSE	ebi-a-GCST90018785	2	143960593	0.0738	485234	0.3673	Autoimmune hepatitis || id:ebi-a-GCST90018785	Autoimmune hepatitis	Autoimmune hepatitis || ||	TRUE	igd	NA	NA	NA	NA	NA	NA	NA	2	143960593	0.0024	1e-13	741157	ieu-b-40	|| id:ieu-b-40	TRUE	reported	igd	2	TRUE	NA	NA	7.50485e-05	741157	1.67836e-06	485234	TRUE
293	rs6738445	C	T	C	T	0.0133	-0.0587	0.7164	0.752308	FALSE	FALSE	FALSE	ebi-a-GCST90018785	2	172599615	0.0558	485234	0.2932	Autoimmune hepatitis || id:ebi-a-GCST90018785	Autoimmune hepatitis	Autoimmune hepatitis || ||	TRUE	igd	NA	NA	NA	NA	NA	NA	NA	2	172599615	0.0018	1.9002e-13	787966	ieu-b-40	|| id:ieu-b-40	TRUE	reported	igd	2	TRUE	NA	NA	6.92822e-05	787966	2.28064e-06	485234	TRUE
294	rs6804842	G	A	G	A	0.0156	0.0257	0.572	0.575598	FALSE	FALSE	FALSE	ebi-a-GCST90018785	3	25106437	0.0476	485234	0.5898	Autoimmune hepatitis || id:ebi-a-GCST90018785	Autoimmune hepatitis	Autoimmune hepatitis || ||	TRUE	igd	NA	NA	NA	NA	NA	NA	NA	3	25106437	0.0017	3.59998e-21	789179	ieu-b-40	|| id:ieu-b-40	TRUE	reported	igd	2	TRUE	NA	NA	0.000106692	789179	6.00762e-07	485234	TRUE
295	rs6841761	T	G	T	G	-0.0131	-0.0675	0.5252	0.472735	FALSE	FALSE	FALSE	ebi-a-GCST90018785	4	25423538	0.0488	485234	0.1662	Autoimmune hepatitis || id:ebi-a-GCST90018785	Autoimmune hepatitis	Autoimmune hepatitis || ||	TRUE	igd	NA	NA	NA	NA	NA	NA	NA	4	25423538	0.0016	6.4003e-16	793477	ieu-b-40	|| id:ieu-b-40	TRUE	reported	igd	2	TRUE	NA	NA	8.44759e-05	793477	3.94291e-06	485234	TRUE
296	rs6864049	G	A	G	A	0.0125	0.0529	0.5394	0.580456	FALSE	FALSE	FALSE	ebi-a-GCST90018785	5	124330522	0.0483	485234	0.2734	Autoimmune hepatitis || id:ebi-a-GCST90018785	Autoimmune hepatitis	Autoimmune hepatitis || ||	TRUE	igd	NA	NA	NA	NA	NA	NA	NA	5	124330522	0.0017	6.70039e-14	776397	ieu-b-40	|| id:ieu-b-40	TRUE	reported	igd	2	TRUE	NA	NA	6.96321e-05	776397	2.4721e-06	485234	TRUE
297	rs6870983	T	C	T	C	-0.0204	0.1332	0.2177	0.20348	FALSE	FALSE	FALSE	ebi-a-GCST90018785	5	87697533	0.0629	485234	0.0341798	Autoimmune hepatitis || id:ebi-a-GCST90018785	Autoimmune hepatitis	Autoimmune hepatitis || ||	TRUE	igd	NA	NA	NA	NA	NA	NA	NA	5	87697533	0.002	6.4998e-25	792455	ieu-b-40	|| id:ieu-b-40	TRUE	reported	igd	2	TRUE	NA	NA	0.000131271	792455	9.24174e-06	485234	TRUE
298	rs6985109	A	G	A	G	-0.0177	-0.075	0.5338	0.392796	FALSE	FALSE	FALSE	ebi-a-GCST90018785	8	10761585	0.0499	485234	0.1328	Autoimmune hepatitis || id:ebi-a-GCST90018785	Autoimmune hepatitis	Autoimmune hepatitis || ||	TRUE	igd	NA	NA	NA	NA	NA	NA	NA	8	10761585	0.0017	1.50003e-26	793993	ieu-b-40	|| id:ieu-b-40	TRUE	reported	igd	2	TRUE	NA	NA	0.000136513	793993	4.65554e-06	485234	TRUE
299	rs7024334	G	T	G	T	-0.0138	0.0443	0.7742	0.690609	FALSE	FALSE	FALSE	ebi-a-GCST90018785	9	109072075	0.0565	485234	0.4328	Autoimmune hepatitis || id:ebi-a-GCST90018785	Autoimmune hepatitis	Autoimmune hepatitis || ||	TRUE	igd	NA	NA	NA	NA	NA	NA	NA	9	109072075	0.002	3.10027e-12	782431	ieu-b-40	|| id:ieu-b-40	TRUE	reported	igd	2	TRUE	NA	NA	6.08453e-05	782431	1.26695e-06	485234	TRUE
300	rs7083450	T	C	T	C	0.0159	0.0005	0.8388	0.859646	FALSE	FALSE	FALSE	ebi-a-GCST90018785	10	103984060	0.0714	485234	0.9949	Autoimmune hepatitis || id:ebi-a-GCST90018785	Autoimmune hepatitis	Autoimmune hepatitis || ||	TRUE	igd	NA	NA	NA	NA	NA	NA	NA	10	103984060	0.0023	1.69981e-12	795609	ieu-b-40	|| id:ieu-b-40	TRUE	reported	igd	2	TRUE	NA	NA	6.0064e-05	795609	1.01063e-10	485234	TRUE
301	rs7084454	A	G	A	G	0.0193	-0.0087	0.335	0.237838	FALSE	FALSE	FALSE	ebi-a-GCST90018785	10	21821274	0.0536	485234	0.8718	Autoimmune hepatitis || id:ebi-a-GCST90018785	Autoimmune hepatitis	Autoimmune hepatitis || ||	TRUE	igd	NA	NA	NA	NA	NA	NA	NA	10	21821274	0.0019	4.00037e-25	678564	ieu-b-40	|| id:ieu-b-40	TRUE	reported	igd	2	TRUE	NA	NA	0.000152038	678564	5.4295e-08	485234	TRUE
302	rs709400	G	A	G	A	-0.015	-0.0167	0.3818	0.297214	FALSE	FALSE	FALSE	ebi-a-GCST90018785	14	104149475	0.0516	485234	0.745501	Autoimmune hepatitis || id:ebi-a-GCST90018785	Autoimmune hepatitis	Autoimmune hepatitis || ||	TRUE	igd	NA	NA	NA	NA	NA	NA	NA	14	104149475	0.0017	4.60045e-19	795379	ieu-b-40	|| id:ieu-b-40	TRUE	reported	igd	2	TRUE	NA	NA	9.78744e-05	795379	2.15866e-07	485234	TRUE
303	rs7102454	C	T	C	T	0.0158	-0.0354	0.3435	0.337801	FALSE	FALSE	FALSE	ebi-a-GCST90018785	11	65594820	0.0512	485234	0.489	Autoimmune hepatitis || id:ebi-a-GCST90018785	Autoimmune hepatitis	Autoimmune hepatitis || ||	TRUE	igd	NA	NA	NA	NA	NA	NA	NA	11	65594820	0.0018	2.39994e-18	691134	ieu-b-40	|| id:ieu-b-40	TRUE	reported	igd	2	TRUE	NA	NA	0.00011147	691134	9.85183e-07	485234	TRUE
304	rs7124681	A	C	A	C	0.0263	0.0102	0.4133	0.37984	FALSE	FALSE	FALSE	ebi-a-GCST90018785	11	47529947	0.0504	485234	0.8394	Autoimmune hepatitis || id:ebi-a-GCST90018785	Autoimmune hepatitis	Autoimmune hepatitis || ||	TRUE	igd	NA	NA	NA	NA	NA	NA	NA	11	47529947	0.0016	3.19963e-58	795474	ieu-b-40	|| id:ieu-b-40	TRUE	reported	igd	2	TRUE	NA	NA	0.000339546	795474	8.44092e-08	485234	TRUE
305	rs7133378	A	G	A	G	0.0125	0.0199	0.3269	0.270317	FALSE	FALSE	FALSE	ebi-a-GCST90018785	12	124409502	0.053	485234	0.7067	Autoimmune hepatitis || id:ebi-a-GCST90018785	Autoimmune hepatitis	Autoimmune hepatitis || ||	TRUE	igd	NA	NA	NA	NA	NA	NA	NA	12	124409502	0.0018	9.3994e-13	784423	ieu-b-40	|| id:ieu-b-40	TRUE	reported	igd	2	TRUE	NA	NA	6.14751e-05	784423	2.90539e-07	485234	TRUE
306	rs7138803	A	G	A	G	0.03	-0.0091	0.3772	0.36712	FALSE	FALSE	FALSE	ebi-a-GCST90018785	12	50247468	0.0489	485234	0.8521	Autoimmune hepatitis || id:ebi-a-GCST90018785	Autoimmune hepatitis	Autoimmune hepatitis || ||	TRUE	igd	NA	NA	NA	NA	NA	NA	NA	12	50247468	0.0017	2.29985e-71	795588	ieu-b-40	|| id:ieu-b-40	TRUE	reported	igd	2	TRUE	NA	NA	0.00039128	795588	7.137e-08	485234	TRUE
307	rs7144011	T	G	T	G	0.0282	0.0329	0.2136	0.227337	FALSE	FALSE	FALSE	ebi-a-GCST90018785	14	79940383	0.0586	485234	0.5743	Autoimmune hepatitis || id:ebi-a-GCST90018785	Autoimmune hepatitis	Autoimmune hepatitis || ||	TRUE	igd	NA	NA	NA	NA	NA	NA	NA	14	79940383	0.002	5.19996e-47	794117	ieu-b-40	|| id:ieu-b-40	TRUE	reported	igd	2	TRUE	NA	NA	0.000250292	794117	6.49601e-07	485234	TRUE
308	rs7164727	T	C	T	C	0.0182	0.0939	0.681	0.552077	FALSE	FALSE	FALSE	ebi-a-GCST90018785	15	73093991	0.0513	485234	0.0672295	Autoimmune hepatitis || id:ebi-a-GCST90018785	Autoimmune hepatitis	Autoimmune hepatitis || ||	TRUE	igd	NA	NA	NA	NA	NA	NA	NA	15	73093991	0.0017	3.29989e-25	791156	ieu-b-40	|| id:ieu-b-40	TRUE	reported	igd	2	TRUE	NA	NA	0.000144851	791156	6.90469e-06	485234	TRUE
309	rs7181498	C	T	C	T	-0.0163	-0.0462	0.6309	0.644183	FALSE	FALSE	FALSE	ebi-a-GCST90018785	15	95271404	0.0485	485234	0.3407	Autoimmune hepatitis || id:ebi-a-GCST90018785	Autoimmune hepatitis	Autoimmune hepatitis || ||	TRUE	igd	NA	NA	NA	NA	NA	NA	NA	15	95271404	0.0018	1e-19	690980	ieu-b-40	|| id:ieu-b-40	TRUE	reported	igd	2	TRUE	NA	NA	0.000118663	690980	1.87004e-06	485234	TRUE
310	rs7186893	T	G	T	G	-0.0141	0.0112	0.2686	0.21168	FALSE	FALSE	FALSE	ebi-a-GCST90018785	16	24806420	0.0569	485234	0.8442	Autoimmune hepatitis || id:ebi-a-GCST90018785	Autoimmune hepatitis	Autoimmune hepatitis || ||	TRUE	igd	NA	NA	NA	NA	NA	NA	NA	16	24806420	0.002	6.4998e-13	690831	ieu-b-40	|| id:ieu-b-40	TRUE	reported	igd	2	TRUE	NA	NA	7.1941e-05	690831	7.98476e-08	485234	TRUE
311	rs7195386	C	T	C	T	-0.0133	-0.0999	0.4986	0.480832	FALSE	FALSE	FALSE	ebi-a-GCST90018785	16	24578458	0.0474	485234	0.0349704	Autoimmune hepatitis || id:ebi-a-GCST90018785	Autoimmune hepatitis	Autoimmune hepatitis || ||	TRUE	igd	NA	NA	NA	NA	NA	NA	NA	16	24578458	0.0017	1.10002e-14	687736	ieu-b-40	|| id:ieu-b-40	TRUE	reported	igd	2	TRUE	NA	NA	8.8991e-05	687736	9.15421e-06	485234	TRUE
312	rs7206608	G	C	G	C	0.0132	-0.0423	0.3146	0.260315	FALSE	TRUE	FALSE	ebi-a-GCST90018785	16	82872628	0.0517	485234	0.4126	Autoimmune hepatitis || id:ebi-a-GCST90018785	Autoimmune hepatitis	Autoimmune hepatitis || ||	TRUE	igd	NA	NA	NA	NA	NA	NA	NA	16	82872628	0.0019	1.29987e-12	689058	ieu-b-40	|| id:ieu-b-40	TRUE	reported	igd	2	TRUE	NA	NA	7.00415e-05	689058	1.37959e-06	485234	TRUE
313	rs7217226	G	T	G	T	0.013	0.0351	0.3596	0.31951	FALSE	FALSE	FALSE	ebi-a-GCST90018785	17	2136065	0.05	485234	0.4822	Autoimmune hepatitis || id:ebi-a-GCST90018785	Autoimmune hepatitis	Autoimmune hepatitis || ||	TRUE	igd	NA	NA	NA	NA	NA	NA	NA	17	2136065	0.0017	2.60016e-14	788202	ieu-b-40	|| id:ieu-b-40	TRUE	reported	igd	2	TRUE	NA	NA	7.41857e-05	788202	1.0156e-06	485234	TRUE
314	rs7235205	G	A	G	A	0.0141	-0.0796	0.2657	0.302068	FALSE	FALSE	FALSE	ebi-a-GCST90018785	18	63373762	0.0505	485234	0.1146	Autoimmune hepatitis || id:ebi-a-GCST90018785	Autoimmune hepatitis	Autoimmune hepatitis || ||	TRUE	igd	NA	NA	NA	NA	NA	NA	NA	18	63373762	0.0019	4.40048e-14	789016	ieu-b-40	|| id:ieu-b-40	TRUE	reported	igd	2	TRUE	NA	NA	6.97937e-05	789016	5.12026e-06	485234	TRUE
315	rs7239114	A	G	A	G	0.0124	0.0727	0.5403	0.431888	FALSE	FALSE	FALSE	ebi-a-GCST90018785	18	45921214	0.0491	485234	0.1387	Autoimmune hepatitis || id:ebi-a-GCST90018785	Autoimmune hepatitis	Autoimmune hepatitis || ||	TRUE	igd	NA	NA	NA	NA	NA	NA	NA	18	45921214	0.0017	1.20005e-13	769496	ieu-b-40	|| id:ieu-b-40	TRUE	reported	igd	2	TRUE	NA	NA	6.9137e-05	769496	4.51809e-06	485234	TRUE
316	rs7239575	C	T	C	T	-0.0202	0.0463	0.4832	0.546024	FALSE	FALSE	FALSE	ebi-a-GCST90018785	18	21120035	0.0476	485234	0.3311	Autoimmune hepatitis || id:ebi-a-GCST90018785	Autoimmune hepatitis	Autoimmune hepatitis || ||	TRUE	igd	NA	NA	NA	NA	NA	NA	NA	18	21120035	0.0017	7.39946e-32	692313	ieu-b-40	|| id:ieu-b-40	TRUE	reported	igd	2	TRUE	NA	NA	0.000203899	692313	1.94983e-06	485234	TRUE
317	rs7243357	G	T	G	T	-0.0194	-0.0422	0.1728	0.184172	FALSE	FALSE	FALSE	ebi-a-GCST90018785	18	56883319	0.0568	485234	0.4574	Autoimmune hepatitis || id:ebi-a-GCST90018785	Autoimmune hepatitis	Autoimmune hepatitis || ||	TRUE	igd	NA	NA	NA	NA	NA	NA	NA	18	56883319	0.0021	9.09913e-20	791550	ieu-b-40	|| id:ieu-b-40	TRUE	reported	igd	2	TRUE	NA	NA	0.000107805	791550	1.13757e-06	485234	TRUE
318	rs7332115	G	T	G	T	-0.0159	0.0205	0.3734	0.32846	FALSE	FALSE	FALSE	ebi-a-GCST90018785	13	33147548	0.0493	485234	0.677699	Autoimmune hepatitis || id:ebi-a-GCST90018785	Autoimmune hepatitis	Autoimmune hepatitis || ||	TRUE	igd	NA	NA	NA	NA	NA	NA	NA	13	33147548	0.0017	3.59998e-21	795567	ieu-b-40	|| id:ieu-b-40	TRUE	reported	igd	2	TRUE	NA	NA	0.000109944	795567	3.5634e-07	485234	TRUE
319	rs733594	T	C	T	C	0.0138	0.0307	0.718	0.727175	FALSE	FALSE	FALSE	ebi-a-GCST90018785	8	85077686	0.0534	485234	0.5648	Autoimmune hepatitis || id:ebi-a-GCST90018785	Autoimmune hepatitis	Autoimmune hepatitis || ||	TRUE	igd	NA	NA	NA	NA	NA	NA	NA	8	85077686	0.0018	5.90065e-14	791828	ieu-b-40	|| id:ieu-b-40	TRUE	reported	igd	2	TRUE	NA	NA	7.42252e-05	791828	6.81153e-07	485234	TRUE
320	rs740157	G	A	G	A	-0.0116	-0.008	0.5678	0.579983	FALSE	FALSE	FALSE	ebi-a-GCST90018785	7	77055885	0.0477	485234	0.8676	Autoimmune hepatitis || id:ebi-a-GCST90018785	Autoimmune hepatitis	Autoimmune hepatitis || ||	TRUE	igd	NA	NA	NA	NA	NA	NA	NA	7	77055885	0.0016	1.80011e-12	787152	ieu-b-40	|| id:ieu-b-40	TRUE	reported	igd	2	TRUE	NA	NA	6.67713e-05	787152	5.79687e-08	485234	TRUE
321	rs7421089	C	T	C	T	-0.0135	0.0443	0.7112	0.74799	FALSE	FALSE	FALSE	ebi-a-GCST90018785	2	211988412	0.0538	485234	0.4105	Autoimmune hepatitis || id:ebi-a-GCST90018785	Autoimmune hepatitis	Autoimmune hepatitis || ||	TRUE	igd	NA	NA	NA	NA	NA	NA	NA	2	211988412	0.0019	7.50067e-13	692063	ieu-b-40	|| id:ieu-b-40	TRUE	reported	igd	2	TRUE	NA	NA	7.29431e-05	692063	1.39731e-06	485234	TRUE
322	rs7488867	T	C	T	C	-0.0204	0.0156	0.2639	0.290195	FALSE	FALSE	FALSE	ebi-a-GCST90018785	12	103699685	0.052	485234	0.7648	Autoimmune hepatitis || id:ebi-a-GCST90018785	Autoimmune hepatitis	Autoimmune hepatitis || ||	TRUE	igd	NA	NA	NA	NA	NA	NA	NA	12	103699685	0.002	8.4004e-24	635746	ieu-b-40	|| id:ieu-b-40	TRUE	reported	igd	2	TRUE	NA	NA	0.000163624	635746	1.85478e-07	485234	TRUE
323	rs7498665	G	A	G	A	0.0271	0.0297	0.4038	0.33901	FALSE	FALSE	FALSE	ebi-a-GCST90018785	16	28883241	0.0492	485234	0.5456	Autoimmune hepatitis || id:ebi-a-GCST90018785	Autoimmune hepatitis	Autoimmune hepatitis || ||	TRUE	igd	NA	NA	NA	NA	NA	NA	NA	16	28883241	0.0017	5.60015e-60	790299	ieu-b-40	|| id:ieu-b-40	TRUE	reported	igd	2	TRUE	NA	NA	0.000321448	790299	7.50988e-07	485234	TRUE
324	rs7519259	A	G	A	G	0.0125	-0.0338	0.5356	0.448393	FALSE	FALSE	FALSE	ebi-a-GCST90018785	1	66434743	0.0487	485234	0.4875	Autoimmune hepatitis || id:ebi-a-GCST90018785	Autoimmune hepatitis	Autoimmune hepatitis || ||	TRUE	igd	NA	NA	NA	NA	NA	NA	NA	1	66434743	0.0017	3.80014e-13	681362	ieu-b-40	|| id:ieu-b-40	TRUE	reported	igd	2	TRUE	NA	NA	7.93435e-05	681362	9.92717e-07	485234	TRUE
325	rs7535528	A	G	A	G	-0.0152	0.019	0.3741	0.376105	FALSE	FALSE	FALSE	ebi-a-GCST90018785	1	2444414	0.0492	485234	0.7004	Autoimmune hepatitis || id:ebi-a-GCST90018785	Autoimmune hepatitis	Autoimmune hepatitis || ||	TRUE	igd	NA	NA	NA	NA	NA	NA	NA	1	2444414	0.0018	1.39991e-16	632868	ieu-b-40	|| id:ieu-b-40	TRUE	reported	igd	2	TRUE	NA	NA	0.000112663	632868	3.07346e-07	485234	TRUE
326	rs7536433	T	C	T	C	-0.0156	0.0157	0.2059	0.252467	FALSE	FALSE	FALSE	ebi-a-GCST90018785	1	78023173	0.0593	485234	0.7905	Autoimmune hepatitis || id:ebi-a-GCST90018785	Autoimmune hepatitis	Autoimmune hepatitis || ||	TRUE	igd	NA	NA	NA	NA	NA	NA	NA	1	78023173	0.002	9.79941e-15	789929	ieu-b-40	|| id:ieu-b-40	TRUE	reported	igd	2	TRUE	NA	NA	7.70138e-05	789929	1.44458e-07	485234	TRUE
327	rs7550711	T	C	T	C	0.0649	-0.0564	0.03058	0.0346037	FALSE	FALSE	FALSE	ebi-a-GCST90018785	1	110082886	0.118	485234	0.633	Autoimmune hepatitis || id:ebi-a-GCST90018785	Autoimmune hepatitis	Autoimmune hepatitis || ||	TRUE	igd	NA	NA	NA	NA	NA	NA	NA	1	110082886	0.005	3.19963e-38	769184	ieu-b-40	|| id:ieu-b-40	TRUE	reported	igd	2	TRUE	NA	NA	0.00021899	769184	4.70809e-07	485234	TRUE
328	rs7551507	T	C	T	C	-0.0184	0.0136	0.5633	0.426076	FALSE	FALSE	FALSE	ebi-a-GCST90018785	1	74995225	0.049	485234	0.7817	Autoimmune hepatitis || id:ebi-a-GCST90018785	Autoimmune hepatitis	Autoimmune hepatitis || ||	TRUE	igd	NA	NA	NA	NA	NA	NA	NA	1	74995225	0.0016	9.30037e-30	794579	ieu-b-40	|| id:ieu-b-40	TRUE	reported	igd	2	TRUE	NA	NA	0.000166413	794579	1.58758e-07	485234	TRUE
329	rs7557796	C	T	C	T	-0.016	-0.0576	0.6524	0.660453	FALSE	FALSE	FALSE	ebi-a-GCST90018785	2	86766153	0.0491	485234	0.2406	Autoimmune hepatitis || id:ebi-a-GCST90018785	Autoimmune hepatitis	Autoimmune hepatitis || ||	TRUE	igd	NA	NA	NA	NA	NA	NA	NA	2	86766153	0.0018	2.29985e-19	692414	ieu-b-40	|| id:ieu-b-40	TRUE	reported	igd	2	TRUE	NA	NA	0.000114099	692414	2.83616e-06	485234	TRUE
330	rs7561278	C	T	C	T	-0.0159	-0.0637	0.214	0.281202	FALSE	FALSE	FALSE	ebi-a-GCST90018785	2	48954905	0.0555	485234	0.2506	Autoimmune hepatitis || id:ebi-a-GCST90018785	Autoimmune hepatitis	Autoimmune hepatitis || ||	TRUE	igd	NA	NA	NA	NA	NA	NA	NA	2	48954905	0.0021	5.70033e-14	677253	ieu-b-40	|| id:ieu-b-40	TRUE	reported	igd	2	TRUE	NA	NA	8.46388e-05	677253	2.71483e-06	485234	TRUE
331	rs756717	A	G	A	G	-0.0148	0.0063	0.3973	0.376834	FALSE	FALSE	FALSE	ebi-a-GCST90018785	16	72996162	0.0487	485234	0.8979	Autoimmune hepatitis || id:ebi-a-GCST90018785	Autoimmune hepatitis	Autoimmune hepatitis || ||	TRUE	igd	NA	NA	NA	NA	NA	NA	NA	16	72996162	0.0017	5.40008e-18	771976	ieu-b-40	|| id:ieu-b-40	TRUE	reported	igd	2	TRUE	NA	NA	9.81703e-05	771976	3.44885e-08	485234	TRUE
332	rs7599312	A	G	A	G	-0.0186	0.0124	0.2652	0.215743	FALSE	FALSE	FALSE	ebi-a-GCST90018785	2	213413231	0.0545	485234	0.82	Autoimmune hepatitis || id:ebi-a-GCST90018785	Autoimmune hepatitis	Autoimmune hepatitis || ||	TRUE	igd	NA	NA	NA	NA	NA	NA	NA	2	213413231	0.0019	6.90081e-24	780823	ieu-b-40	|| id:ieu-b-40	TRUE	reported	igd	2	TRUE	NA	NA	0.00012272	780823	1.06684e-07	485234	TRUE
333	rs7601895	G	C	G	C	-0.0149	-0.0062	0.2957	0.252006	FALSE	TRUE	FALSE	ebi-a-GCST90018785	2	55281901	0.0531	485234	0.9065	Autoimmune hepatitis || id:ebi-a-GCST90018785	Autoimmune hepatitis	Autoimmune hepatitis || ||	TRUE	igd	NA	NA	NA	NA	NA	NA	NA	2	55281901	0.0019	1.69981e-15	679924	ieu-b-40	|| id:ieu-b-40	TRUE	reported	igd	2	TRUE	NA	NA	9.04413e-05	679924	2.8096e-08	485234	TRUE
334	rs7607369	G	A	G	A	-0.0117	-0.0961	0.5613	0.614367	FALSE	FALSE	FALSE	ebi-a-GCST90018785	2	219279097	0.0484	485234	0.04714	Autoimmune hepatitis || id:ebi-a-GCST90018785	Autoimmune hepatitis	Autoimmune hepatitis || ||	TRUE	igd	NA	NA	NA	NA	NA	NA	NA	2	219279097	0.0016	9.30037e-13	790384	ieu-b-40	|| id:ieu-b-40	TRUE	reported	igd	2	TRUE	NA	NA	6.76496e-05	790384	8.12462e-06	485234	TRUE
335	rs7630302	C	G	C	G	-0.0212	0.084	0.09974	0.0978503	FALSE	TRUE	FALSE	ebi-a-GCST90018785	3	131615881	0.083	485234	0.3116	Autoimmune hepatitis || id:ebi-a-GCST90018785	Autoimmune hepatitis	Autoimmune hepatitis || ||	TRUE	igd	NA	NA	NA	NA	NA	NA	NA	3	131615881	0.0029	5.60015e-13	687614	ieu-b-40	|| id:ieu-b-40	TRUE	reported	igd	2	TRUE	NA	NA	7.77139e-05	687614	2.11082e-06	485234	TRUE
336	rs7640424	T	C	T	C	-0.0136	0.0288	0.2969	0.325295	FALSE	FALSE	FALSE	ebi-a-GCST90018785	3	107820063	0.0525	485234	0.5831	Autoimmune hepatitis || id:ebi-a-GCST90018785	Autoimmune hepatitis	Autoimmune hepatitis || ||	TRUE	igd	NA	NA	NA	NA	NA	NA	NA	3	107820063	0.0018	2.29985e-14	790612	ieu-b-40	|| id:ieu-b-40	TRUE	reported	igd	2	TRUE	NA	NA	7.22003e-05	790612	6.20178e-07	485234	TRUE
337	rs765875	T	C	T	C	-0.0121	-0.0203	0.4808	0.524485	FALSE	FALSE	FALSE	ebi-a-GCST90018785	6	143185683	0.0478	485234	0.6705	Autoimmune hepatitis || id:ebi-a-GCST90018785	Autoimmune hepatitis	Autoimmune hepatitis || ||	TRUE	igd	NA	NA	NA	NA	NA	NA	NA	6	143185683	0.0017	2.99985e-12	690961	ieu-b-40	|| id:ieu-b-40	TRUE	reported	igd	2	TRUE	NA	NA	7.33143e-05	690961	3.71695e-07	485234	TRUE
338	rs769674	T	A	T	A	-0.0135	0.0135	0.3219	0.31548	FALSE	TRUE	FALSE	ebi-a-GCST90018785	4	140881964	0.0504	485234	0.7888	Autoimmune hepatitis || id:ebi-a-GCST90018785	Autoimmune hepatitis	Autoimmune hepatitis || ||	TRUE	igd	NA	NA	NA	NA	NA	NA	NA	4	140881964	0.0018	2.19989e-13	685942	ieu-b-40	|| id:ieu-b-40	TRUE	reported	igd	2	TRUE	NA	NA	8.19975e-05	685942	1.47862e-07	485234	TRUE
339	rs7715256	T	G	T	G	-0.0166	-0.0538	0.5781	0.437024	FALSE	FALSE	FALSE	ebi-a-GCST90018785	5	153537893	0.0502	485234	0.2841	Autoimmune hepatitis || id:ebi-a-GCST90018785	Autoimmune hepatitis	Autoimmune hepatitis || ||	TRUE	igd	NA	NA	NA	NA	NA	NA	NA	5	153537893	0.0016	2.19989e-24	795302	ieu-b-40	|| id:ieu-b-40	TRUE	reported	igd	2	TRUE	NA	NA	0.000135328	795302	2.36705e-06	485234	TRUE
340	rs7730004	T	C	T	C	0.0148	0.0145	0.6693	0.680767	FALSE	FALSE	FALSE	ebi-a-GCST90018785	5	43191033	0.0493	485234	0.7681	Autoimmune hepatitis || id:ebi-a-GCST90018785	Autoimmune hepatitis	Autoimmune hepatitis || ||	TRUE	igd	NA	NA	NA	NA	NA	NA	NA	5	43191033	0.0018	9.09913e-16	690164	ieu-b-40	|| id:ieu-b-40	TRUE	reported	igd	2	TRUE	NA	NA	9.79456e-05	690164	1.78276e-07	485234	TRUE
341	rs7730898	A	G	A	G	0.0168	0.0537	0.729	0.769132	FALSE	FALSE	FALSE	ebi-a-GCST90018785	5	170459675	0.0531	485234	0.3114	Autoimmune hepatitis || id:ebi-a-GCST90018785	Autoimmune hepatitis	Autoimmune hepatitis || ||	TRUE	igd	NA	NA	NA	NA	NA	NA	NA	5	170459675	0.0018	4.49987e-20	792975	ieu-b-40	|| id:ieu-b-40	TRUE	reported	igd	2	TRUE	NA	NA	0.000109842	792975	2.1077e-06	485234	TRUE
342	rs7780752	C	T	C	T	0.0139	0.0401	0.36	0.318794	FALSE	FALSE	FALSE	ebi-a-GCST90018785	7	93241640	0.0521	485234	0.4419	Autoimmune hepatitis || id:ebi-a-GCST90018785	Autoimmune hepatitis	Autoimmune hepatitis || ||	TRUE	igd	NA	NA	NA	NA	NA	NA	NA	7	93241640	0.0018	1e-14	690830	ieu-b-40	|| id:ieu-b-40	TRUE	reported	igd	2	TRUE	NA	NA	8.63132e-05	690830	1.22085e-06	485234	TRUE
343	rs7869771	C	A	C	A	-0.014	0.0038	0.2647	0.278592	FALSE	FALSE	FALSE	ebi-a-GCST90018785	9	94180627	0.0554	485234	0.9448	Autoimmune hepatitis || id:ebi-a-GCST90018785	Autoimmune hepatitis	Autoimmune hepatitis || ||	TRUE	igd	NA	NA	NA	NA	NA	NA	NA	9	94180627	0.0019	4.90004e-13	679436	ieu-b-40	|| id:ieu-b-40	TRUE	reported	igd	2	TRUE	NA	NA	7.99037e-05	679436	9.69613e-09	485234	TRUE
344	rs7871866	C	G	C	G	0.0187	0.0881	0.1531	0.174006	FALSE	TRUE	FALSE	ebi-a-GCST90018785	9	131027982	0.0616	485234	0.1529	Autoimmune hepatitis || id:ebi-a-GCST90018785	Autoimmune hepatitis	Autoimmune hepatitis || ||	TRUE	igd	NA	NA	NA	NA	NA	NA	NA	9	131027982	0.0024	2.29985e-14	683494	ieu-b-40	|| id:ieu-b-40	TRUE	reported	igd	2	TRUE	NA	NA	8.88155e-05	683494	4.2154e-06	485234	TRUE
345	rs7874154	C	T	C	T	0.0127	-0.0814	0.4979	0.475397	FALSE	FALSE	FALSE	ebi-a-GCST90018785	9	27777012	0.0501	485234	0.1045	Autoimmune hepatitis || id:ebi-a-GCST90018785	Autoimmune hepatitis	Autoimmune hepatitis || ||	TRUE	igd	NA	NA	NA	NA	NA	NA	NA	9	27777012	0.0017	1.80011e-13	685829	ieu-b-40	|| id:ieu-b-40	TRUE	reported	igd	2	TRUE	NA	NA	8.13691e-05	685829	5.44028e-06	485234	TRUE
346	rs7899106	G	A	G	A	0.0331	-0.0393	0.04777	0.0486989	FALSE	FALSE	FALSE	ebi-a-GCST90018785	10	87410904	0.1182	485234	0.739301	Autoimmune hepatitis || id:ebi-a-GCST90018785	Autoimmune hepatitis	Autoimmune hepatitis || ||	TRUE	igd	NA	NA	NA	NA	NA	NA	NA	10	87410904	0.0037	1e-18	793689	ieu-b-40	|| id:ieu-b-40	TRUE	reported	igd	2	TRUE	NA	NA	0.000100823	793689	2.27825e-07	485234	TRUE
347	rs7903146	T	C	T	C	-0.0181	-0.0152	0.2912	0.208779	FALSE	FALSE	FALSE	ebi-a-GCST90018785	10	114758349	0.0586	485234	0.7958	Autoimmune hepatitis || id:ebi-a-GCST90018785	Autoimmune hepatitis	Autoimmune hepatitis || ||	TRUE	igd	NA	NA	NA	NA	NA	NA	NA	10	114758349	0.0018	1.29987e-23	795624	ieu-b-40	|| id:ieu-b-40	TRUE	reported	igd	2	TRUE	NA	NA	0.000127072	795624	1.38657e-07	485234	TRUE
348	rs7925214	T	C	T	C	0.0147	-0.01	0.5133	0.526444	FALSE	FALSE	FALSE	ebi-a-GCST90018785	11	130794253	0.0476	485234	0.8337	Autoimmune hepatitis || id:ebi-a-GCST90018785	Autoimmune hepatitis	Autoimmune hepatitis || ||	TRUE	igd	NA	NA	NA	NA	NA	NA	NA	11	130794253	0.0018	4.40048e-17	677603	ieu-b-40	|| id:ieu-b-40	TRUE	reported	igd	2	TRUE	NA	NA	9.84176e-05	677603	9.09571e-08	485234	TRUE
349	rs7925748	G	A	G	A	0.0122	-0.0197	0.4022	0.440646	FALSE	FALSE	FALSE	ebi-a-GCST90018785	11	131449439	0.0481	485234	0.6827	Autoimmune hepatitis || id:ebi-a-GCST90018785	Autoimmune hepatitis	Autoimmune hepatitis || ||	TRUE	igd	NA	NA	NA	NA	NA	NA	NA	11	131449439	0.0018	3.29989e-12	689296	ieu-b-40	|| id:ieu-b-40	TRUE	reported	igd	2	TRUE	NA	NA	6.6641e-05	689296	3.45695e-07	485234	TRUE
350	rs7947143	A	G	A	G	-0.018	0.0986	0.1625	0.144577	FALSE	FALSE	FALSE	ebi-a-GCST90018785	11	64090422	0.0657	485234	0.1333	Autoimmune hepatitis || id:ebi-a-GCST90018785	Autoimmune hepatitis	Autoimmune hepatitis || ||	TRUE	igd	NA	NA	NA	NA	NA	NA	NA	11	64090422	0.0024	2.39994e-14	690463	ieu-b-40	|| id:ieu-b-40	TRUE	reported	igd	2	TRUE	NA	NA	8.14607e-05	690463	4.64164e-06	485234	TRUE
351	rs7970953	A	G	A	G	0.0135	0.0197	0.29	0.396491	FALSE	FALSE	FALSE	ebi-a-GCST90018785	12	24075508	0.052	485234	0.704901	Autoimmune hepatitis || id:ebi-a-GCST90018785	Autoimmune hepatitis	Autoimmune hepatitis || ||	TRUE	igd	NA	NA	NA	NA	NA	NA	NA	12	24075508	0.0018	9.79941e-14	788417	ieu-b-40	|| id:ieu-b-40	TRUE	reported	igd	2	TRUE	NA	NA	7.13406e-05	788417	2.95785e-07	485234	TRUE
352	rs8047395	A	G	A	G	0.0642	0.0314	0.5061	0.544606	FALSE	FALSE	FALSE	ebi-a-GCST90018785	16	53798523	0.0476	485234	0.5092	Autoimmune hepatitis || id:ebi-a-GCST90018785	Autoimmune hepatitis	Autoimmune hepatitis || ||	TRUE	igd	NA	NA	NA	NA	NA	NA	NA	16	53798523	0.0017	1e-200	788856	ieu-b-40	|| id:ieu-b-40	TRUE	reported	igd	2	TRUE	NA	NA	0.00180464	788856	8.968e-07	485234	TRUE
353	rs8088123	A	C	A	C	-0.0262	0.0735	0.07694	0.0639872	FALSE	FALSE	FALSE	ebi-a-GCST90018785	18	58100400	0.1053	485234	0.485	Autoimmune hepatitis || id:ebi-a-GCST90018785	Autoimmune hepatitis	Autoimmune hepatitis || ||	TRUE	igd	NA	NA	NA	NA	NA	NA	NA	18	58100400	0.0033	3.69999e-15	725399	ieu-b-40	|| id:ieu-b-40	TRUE	reported	igd	2	TRUE	NA	NA	8.68883e-05	725399	1.00408e-06	485234	TRUE
354	rs8097672	T	A	T	A	0.02	0.0787	0.1528	0.114831	FALSE	TRUE	FALSE	ebi-a-GCST90018785	18	1839601	0.067	485234	0.2403	Autoimmune hepatitis || id:ebi-a-GCST90018785	Autoimmune hepatitis	Autoimmune hepatitis || ||	TRUE	igd	NA	NA	NA	NA	NA	NA	NA	18	1839601	0.0025	8.4004e-16	686063	ieu-b-40	|| id:ieu-b-40	TRUE	reported	igd	2	TRUE	NA	NA	9.32775e-05	686063	2.84347e-06	485234	TRUE
355	rs811054	T	C	T	C	0.0141	-0.0038	0.5367	0.491218	FALSE	FALSE	FALSE	ebi-a-GCST90018785	16	72251132	0.0485	485234	0.9369	Autoimmune hepatitis || id:ebi-a-GCST90018785	Autoimmune hepatitis	Autoimmune hepatitis || ||	TRUE	igd	NA	NA	NA	NA	NA	NA	NA	16	72251132	0.0017	2.70023e-17	779353	ieu-b-40	|| id:ieu-b-40	TRUE	reported	igd	2	TRUE	NA	NA	8.8261e-05	779353	1.26513e-08	485234	TRUE
356	rs8123881	G	A	G	A	0.0196	0.0147	0.1299	0.144244	FALSE	FALSE	FALSE	ebi-a-GCST90018785	20	15819495	0.0607	485234	0.8089	Autoimmune hepatitis || id:ebi-a-GCST90018785	Autoimmune hepatitis	Autoimmune hepatitis || ||	TRUE	igd	NA	NA	NA	NA	NA	NA	NA	20	15819495	0.0024	4.40048e-16	793018	ieu-b-40	|| id:ieu-b-40	TRUE	reported	igd	2	TRUE	NA	NA	8.40952e-05	793018	1.20867e-07	485234	TRUE
357	rs8192675	C	T	C	T	0.0152	0.0734	0.2888	0.26371	FALSE	FALSE	FALSE	ebi-a-GCST90018785	3	170724883	0.0534	485234	0.169	Autoimmune hepatitis || id:ebi-a-GCST90018785	Autoimmune hepatitis	Autoimmune hepatitis || ||	TRUE	igd	NA	NA	NA	NA	NA	NA	NA	3	170724883	0.0018	1.39991e-17	795515	ieu-b-40	|| id:ieu-b-40	TRUE	reported	igd	2	TRUE	NA	NA	8.96305e-05	795515	3.89366e-06	485234	TRUE
358	rs845084	A	G	A	G	0.014	-0.0312	0.2678	0.280626	FALSE	FALSE	FALSE	ebi-a-GCST90018785	10	125220036	0.0537	485234	0.5612	Autoimmune hepatitis || id:ebi-a-GCST90018785	Autoimmune hepatitis	Autoimmune hepatitis || ||	TRUE	igd	NA	NA	NA	NA	NA	NA	NA	10	125220036	0.002	1.29987e-12	685413	ieu-b-40	|| id:ieu-b-40	TRUE	reported	igd	2	TRUE	NA	NA	7.14848e-05	685413	6.95682e-07	485234	TRUE
359	rs879620	T	C	T	C	0.0231	-0.1483	0.6179	0.53547	FALSE	FALSE	FALSE	ebi-a-GCST90018785	16	4015729	0.0485	485234	0.00223501	Autoimmune hepatitis || id:ebi-a-GCST90018785	Autoimmune hepatitis	Autoimmune hepatitis || ||	TRUE	igd	NA	NA	NA	NA	NA	NA	NA	16	4015729	0.0018	5.30029e-38	688377	ieu-b-40	|| id:ieu-b-40	TRUE	reported	igd	2	TRUE	NA	NA	0.000239194	688377	1.92682e-05	485234	TRUE
360	rs889398	T	C	T	C	-0.0196	0.0142	0.4247	0.343885	FALSE	FALSE	FALSE	ebi-a-GCST90018785	16	69556715	0.0493	485234	0.774	Autoimmune hepatitis || id:ebi-a-GCST90018785	Autoimmune hepatitis	Autoimmune hepatitis || ||	TRUE	igd	NA	NA	NA	NA	NA	NA	NA	16	69556715	0.0016	1.29987e-32	789694	ieu-b-40	|| id:ieu-b-40	TRUE	reported	igd	2	TRUE	NA	NA	0.000189991	789694	1.70975e-07	485234	TRUE
361	rs895330	G	C	G	C	-0.0201	-0.0892	0.1924	0.184725	FALSE	TRUE	FALSE	ebi-a-GCST90018785	19	4060707	0.0659	485234	0.1756	Autoimmune hepatitis || id:ebi-a-GCST90018785	Autoimmune hepatitis	Autoimmune hepatitis || ||	TRUE	igd	NA	NA	NA	NA	NA	NA	NA	19	4060707	0.0023	5.50047e-19	684271	ieu-b-40	|| id:ieu-b-40	TRUE	reported	igd	2	TRUE	NA	NA	0.000111599	684271	3.77579e-06	485234	TRUE
362	rs901630	T	C	T	C	-0.0146	-0.0615	0.3973	0.376035	FALSE	FALSE	FALSE	ebi-a-GCST90018785	6	98539519	0.0494	485234	0.213	Autoimmune hepatitis || id:ebi-a-GCST90018785	Autoimmune hepatitis	Autoimmune hepatitis || ||	TRUE	igd	NA	NA	NA	NA	NA	NA	NA	6	98539519	0.0017	1.9002e-18	794597	ieu-b-40	|| id:ieu-b-40	TRUE	reported	igd	2	TRUE	NA	NA	9.28158e-05	794597	3.19408e-06	485234	TRUE
363	rs905938	C	T	C	T	0.0149	0.044	0.2675	0.20056	FALSE	FALSE	FALSE	ebi-a-GCST90018785	1	154991389	0.0574	485234	0.4439	Autoimmune hepatitis || id:ebi-a-GCST90018785	Autoimmune hepatitis	Autoimmune hepatitis || ||	TRUE	igd	NA	NA	NA	NA	NA	NA	NA	1	154991389	0.0019	1.20005e-15	795227	ieu-b-40	|| id:ieu-b-40	TRUE	reported	igd	2	TRUE	NA	NA	7.73289e-05	795227	1.21097e-06	485234	TRUE
364	rs9077	A	G	A	G	-0.0138	-0.1308	0.33	0.253139	FALSE	FALSE	FALSE	ebi-a-GCST90018785	1	202116238	0.0529	485234	0.0134701	Autoimmune hepatitis || id:ebi-a-GCST90018785	Autoimmune hepatitis	Autoimmune hepatitis || ||	TRUE	igd	NA	NA	NA	NA	NA	NA	NA	1	202116238	0.0019	3.50026e-13	663139	ieu-b-40	|| id:ieu-b-40	TRUE	reported	igd	2	TRUE	NA	NA	7.95451e-05	663139	1.25994e-05	485234	TRUE
365	rs9267677	C	T	C	T	0.0207	-0.139	0.1012	0.0627695	FALSE	FALSE	FALSE	ebi-a-GCST90018785	6	31892641	0.0983	485234	0.1574	Autoimmune hepatitis || id:ebi-a-GCST90018785	Autoimmune hepatitis	Autoimmune hepatitis || ||	TRUE	igd	NA	NA	NA	NA	NA	NA	NA	6	31892641	0.0028	1.59993e-13	790710	ieu-b-40	|| id:ieu-b-40	TRUE	reported	igd	2	TRUE	NA	NA	6.9116e-05	790710	4.1207e-06	485234	TRUE
366	rs9294260	A	G	A	G	0.0147	0.0102	0.4731	0.412874	FALSE	FALSE	FALSE	ebi-a-GCST90018785	6	83433228	0.0482	485234	0.8332	Autoimmune hepatitis || id:ebi-a-GCST90018785	Autoimmune hepatitis	Autoimmune hepatitis || ||	TRUE	igd	NA	NA	NA	NA	NA	NA	NA	6	83433228	0.0016	1.80011e-19	783533	ieu-b-40	|| id:ieu-b-40	TRUE	reported	igd	2	TRUE	NA	NA	0.000107719	783533	9.22905e-08	485234	TRUE
367	rs930295	C	A	C	A	-0.0211	-0.0412	0.8417	0.85419	FALSE	FALSE	FALSE	ebi-a-GCST90018785	2	50233352	0.0685	485234	0.547599	Autoimmune hepatitis || id:ebi-a-GCST90018785	Autoimmune hepatitis	Autoimmune hepatitis || ||	TRUE	igd	NA	NA	NA	NA	NA	NA	NA	2	50233352	0.0023	1e-19	690522	ieu-b-40	|| id:ieu-b-40	TRUE	reported	igd	2	TRUE	NA	NA	0.000121865	690522	7.45527e-07	485234	TRUE
368	rs9349239	G	A	G	A	-0.0122	0.0655	0.508	0.490769	FALSE	FALSE	FALSE	ebi-a-GCST90018785	6	42676480	0.0475	485234	0.1676	Autoimmune hepatitis || id:ebi-a-GCST90018785	Autoimmune hepatitis	Autoimmune hepatitis || ||	TRUE	igd	NA	NA	NA	NA	NA	NA	NA	6	42676480	0.0017	1.29987e-12	687917	ieu-b-40	|| id:ieu-b-40	TRUE	reported	igd	2	TRUE	NA	NA	7.48608e-05	687917	3.91872e-06	485234	TRUE
369	rs936227	G	A	G	A	0.0118	0.0058	0.6108	0.541158	FALSE	FALSE	FALSE	ebi-a-GCST90018785	15	75131959	0.0481	485234	0.9036	Autoimmune hepatitis || id:ebi-a-GCST90018785	Autoimmune hepatitis	Autoimmune hepatitis || ||	TRUE	igd	NA	NA	NA	NA	NA	NA	NA	15	75131959	0.0017	2.29985e-12	793122	ieu-b-40	|| id:ieu-b-40	TRUE	reported	igd	2	TRUE	NA	NA	6.07437e-05	793122	2.99651e-08	485234	TRUE
370	rs9395747	G	T	G	T	0.0151	0.0596	0.3005	0.410675	FALSE	FALSE	FALSE	ebi-a-GCST90018785	6	51799902	0.0505	485234	0.2377	Autoimmune hepatitis || id:ebi-a-GCST90018785	Autoimmune hepatitis	Autoimmune hepatitis || ||	TRUE	igd	NA	NA	NA	NA	NA	NA	NA	6	51799902	0.0019	2.39994e-15	688135	ieu-b-40	|| id:ieu-b-40	TRUE	reported	igd	2	TRUE	NA	NA	9.17771e-05	688135	2.87051e-06	485234	TRUE
371	rs946824	C	T	C	T	-0.0206	-0.0141	0.859	0.875359	FALSE	FALSE	FALSE	ebi-a-GCST90018785	1	243684019	0.069	485234	0.8383	Autoimmune hepatitis || id:ebi-a-GCST90018785	Autoimmune hepatitis	Autoimmune hepatitis || ||	TRUE	igd	NA	NA	NA	NA	NA	NA	NA	1	243684019	0.0026	1.10002e-15	689849	ieu-b-40	|| id:ieu-b-40	TRUE	reported	igd	2	TRUE	NA	NA	9.09904e-05	689849	8.60579e-08	485234	TRUE
372	rs9507983	C	T	C	T	0.0156	-0.0107	0.3928	0.298715	FALSE	FALSE	FALSE	ebi-a-GCST90018785	13	28620036	0.082	485234	0.8961	Autoimmune hepatitis || id:ebi-a-GCST90018785	Autoimmune hepatitis	Autoimmune hepatitis || ||	TRUE	igd	NA	NA	NA	NA	NA	NA	NA	13	28620036	0.0018	1.39991e-18	692568	ieu-b-40	|| id:ieu-b-40	TRUE	reported	igd	2	TRUE	NA	NA	0.000108442	692568	3.50906e-08	485234	TRUE
373	rs9530843	C	A	C	A	-0.0128	-0.0033	0.4442	0.365594	FALSE	FALSE	FALSE	ebi-a-GCST90018785	13	79563749	0.0501	485234	0.9469	Autoimmune hepatitis || id:ebi-a-GCST90018785	Autoimmune hepatitis	Autoimmune hepatitis || ||	TRUE	igd	NA	NA	NA	NA	NA	NA	NA	13	79563749	0.0018	4.79954e-13	674325	ieu-b-40	|| id:ieu-b-40	TRUE	reported	igd	2	TRUE	NA	NA	7.4985e-05	674325	8.94135e-09	485234	TRUE
374	rs9538141	A	G	A	G	0.0164	0.0279	0.509	0.469365	FALSE	FALSE	FALSE	ebi-a-GCST90018785	13	59178258	0.0478	485234	0.5586	Autoimmune hepatitis || id:ebi-a-GCST90018785	Autoimmune hepatitis	Autoimmune hepatitis || ||	TRUE	igd	NA	NA	NA	NA	NA	NA	NA	13	59178258	0.0017	3.50026e-21	676674	ieu-b-40	|| id:ieu-b-40	TRUE	reported	igd	2	TRUE	NA	NA	0.000137516	676674	7.02106e-07	485234	TRUE
375	rs954018	A	G	A	G	-0.013	0.0135	0.3053	0.383083	FALSE	FALSE	FALSE	ebi-a-GCST90018785	18	42598463	0.0498	485234	0.7857	Autoimmune hepatitis || id:ebi-a-GCST90018785	Autoimmune hepatitis	Autoimmune hepatitis || ||	TRUE	igd	NA	NA	NA	NA	NA	NA	NA	18	42598463	0.0018	2.09991e-13	795474	ieu-b-40	|| id:ieu-b-40	TRUE	reported	igd	2	TRUE	NA	NA	6.55675e-05	795474	1.51447e-07	485234	TRUE
376	rs9540493	G	A	G	A	-0.0139	0.0323	0.5581	0.456081	FALSE	FALSE	FALSE	ebi-a-GCST90018785	13	66205704	0.0485	485234	0.5055	Autoimmune hepatitis || id:ebi-a-GCST90018785	Autoimmune hepatitis	Autoimmune hepatitis || ||	TRUE	igd	NA	NA	NA	NA	NA	NA	NA	13	66205704	0.0017	8.10028e-17	785493	ieu-b-40	|| id:ieu-b-40	TRUE	reported	igd	2	TRUE	NA	NA	8.51047e-05	785493	9.14054e-07	485234	TRUE
377	rs9571687	A	C	A	C	-0.0129	0.0062	0.329	0.320642	FALSE	FALSE	FALSE	ebi-a-GCST90018785	13	67472713	0.0537	485234	0.9081	Autoimmune hepatitis || id:ebi-a-GCST90018785	Autoimmune hepatitis	Autoimmune hepatitis || ||	TRUE	igd	NA	NA	NA	NA	NA	NA	NA	13	67472713	0.0018	2.80027e-12	690974	ieu-b-40	|| id:ieu-b-40	TRUE	reported	igd	2	TRUE	NA	NA	7.43262e-05	690974	2.74717e-08	485234	TRUE
378	rs9650755	G	A	G	A	0.0154	0.0488	0.2664	0.352988	FALSE	FALSE	FALSE	ebi-a-GCST90018785	9	96484342	0.0517	485234	0.3447	Autoimmune hepatitis || id:ebi-a-GCST90018785	Autoimmune hepatitis	Autoimmune hepatitis || ||	TRUE	igd	NA	NA	NA	NA	NA	NA	NA	9	96484342	0.002	2.80027e-15	691183	ieu-b-40	|| id:ieu-b-40	TRUE	reported	igd	2	TRUE	NA	NA	8.57734e-05	691183	1.83615e-06	485234	TRUE
379	rs977540	G	A	G	A	-0.014	0.0062	0.2383	0.297437	FALSE	FALSE	FALSE	ebi-a-GCST90018785	16	9724750	0.0554	485234	0.9113	Autoimmune hepatitis || id:ebi-a-GCST90018785	Autoimmune hepatitis	Autoimmune hepatitis || ||	TRUE	igd	NA	NA	NA	NA	NA	NA	NA	16	9724750	0.0019	2.49977e-13	789485	ieu-b-40	|| id:ieu-b-40	TRUE	reported	igd	2	TRUE	NA	NA	6.87664e-05	789485	2.58116e-08	485234	TRUE
380	rs977747	G	T	G	T	-0.0169	-0.0658	0.5949	0.45176	FALSE	FALSE	FALSE	ebi-a-GCST90018785	1	47684677	0.0508	485234	0.1954	Autoimmune hepatitis || id:ebi-a-GCST90018785	Autoimmune hepatitis	Autoimmune hepatitis || ||	TRUE	igd	NA	NA	NA	NA	NA	NA	NA	1	47684677	0.0017	1.29987e-24	793546	ieu-b-40	|| id:ieu-b-40	TRUE	reported	igd	2	TRUE	NA	NA	0.000124523	793546	3.45759e-06	485234	TRUE
381	rs9816226	T	A	T	A	0.0323	0.0088	0.8199	0.863401	FALSE	TRUE	FALSE	ebi-a-GCST90018785	3	185834499	0.066	485234	0.8935	Autoimmune hepatitis || id:ebi-a-GCST90018785	Autoimmune hepatitis	Autoimmune hepatitis || ||	TRUE	igd	NA	NA	NA	NA	NA	NA	NA	3	185834499	0.0021	1.59993e-52	778333	ieu-b-40	|| id:ieu-b-40	TRUE	reported	igd	2	TRUE	NA	NA	0.000303858	778333	3.66377e-08	485234	TRUE
382	rs9827823	C	T	C	T	-0.0193	0.019	0.1489	0.122203	FALSE	FALSE	FALSE	ebi-a-GCST90018785	3	84221774	0.0723	485234	0.792399	Autoimmune hepatitis || id:ebi-a-GCST90018785	Autoimmune hepatitis	Autoimmune hepatitis || ||	TRUE	igd	NA	NA	NA	NA	NA	NA	NA	3	84221774	0.0024	1.20005e-15	691925	ieu-b-40	|| id:ieu-b-40	TRUE	reported	igd	2	TRUE	NA	NA	9.34531e-05	691925	1.42325e-07	485234	TRUE
383	rs987237	G	A	G	A	0.0409	-0.0473	0.1803	0.194531	FALSE	FALSE	FALSE	ebi-a-GCST90018785	6	50803050	0.0589	485234	0.4219	Autoimmune hepatitis || id:ebi-a-GCST90018785	Autoimmune hepatitis	Autoimmune hepatitis || ||	TRUE	igd	NA	NA	NA	NA	NA	NA	NA	6	50803050	0.0021	9.30037e-84	795612	ieu-b-40	|| id:ieu-b-40	TRUE	reported	igd	2	TRUE	NA	NA	0.000476542	795612	1.32905e-06	485234	TRUE
384	rs995258	C	A	C	A	-0.0144	-0.0597	0.4221	0.425161	FALSE	FALSE	FALSE	ebi-a-GCST90018785	1	97431052	0.0476	485234	0.21	Autoimmune hepatitis || id:ebi-a-GCST90018785	Autoimmune hepatitis	Autoimmune hepatitis || ||	TRUE	igd	NA	NA	NA	NA	NA	NA	NA	1	97431052	0.0017	4.49987e-17	692419	ieu-b-40	|| id:ieu-b-40	TRUE	reported	igd	2	TRUE	NA	NA	0.000103613	692419	3.24178e-06	485234	TRUE
385	rs998732	G	A	G	A	-0.0171	-0.112	0.1578	0.14391	FALSE	FALSE	FALSE	ebi-a-GCST90018785	19	19378671	0.0765	485234	0.143	Autoimmune hepatitis || id:ebi-a-GCST90018785	Autoimmune hepatitis	Autoimmune hepatitis || ||	TRUE	igd	NA	NA	NA	NA	NA	NA	NA	19	19378671	0.0022	1.99986e-14	793852	ieu-b-40	|| id:ieu-b-40	TRUE	reported	igd	2	TRUE	NA	NA	7.60984e-05	793852	4.41735e-06	485234	TRUE
386	rs9989141	T	C	T	C	0.0162	-0.037	0.6387	0.519962	FALSE	FALSE	FALSE	ebi-a-GCST90018785	14	94006257	0.0497	485234	0.4567	Autoimmune hepatitis || id:ebi-a-GCST90018785	Autoimmune hepatitis	Autoimmune hepatitis || ||	TRUE	igd	NA	NA	NA	NA	NA	NA	NA	14	94006257	0.0017	3.59998e-21	752768	ieu-b-40	|| id:ieu-b-40	TRUE	reported	igd	2	TRUE	NA	NA	0.00012062	752768	1.1422e-06	485234	TRUE
[truncated: 2 more columns]

## Sheet: CRPonAIH
Column1	SNP	effect_allele.exposure	other_allele.exposure	effect_allele.outcome	other_allele.outcome	beta.exposure	beta.outcome	eaf.exposure	eaf.outcome	remove	palindromic	ambiguous	id.outcome	chr	pos	se.outcome	samplesize.outcome	pval.outcome	outcome	originalname.outcome	outcome.deprecated	mr_keep.outcome	data_source.outcome	chr.exposure	pos.exposure	se.exposure	pval.exposure	samplesize.exposure	id.exposure	exposure	mr_keep.exposure	pval_origin.exposure	data_source.exposure	action	mr_keep	units.outcome	units.exposure	rsq.exposure	effective_n.exposure	rsq.outcome	effective_n.outcome	steiger_dir	steiger_pval	F	R2
1	rs10008492	T	C	T	C	0.0137	-0.0653	NA	0.495624	FALSE	FALSE	FALSE	ebi-a-GCST90018785	4	38765720	0.0528	485234	0.2165	Autoimmune hepatitis || id:ebi-a-GCST90018785	Autoimmune hepatitis	Autoimmune hepatitis || ||	TRUE	igd	4	38765720	0.0021	1.48e-10	575531	ebi-a-GCST90029070	|| id:ebi-a-GCST90029070	TRUE	reported	igd	2	TRUE	NA	NA	7.39e-05	575531	3.15e-06	485234	TRUE	0.000463003	42.5601	7.39438e-05
2	rs10078214	C	A	C	A	-0.0128	0.0149	NA	0.186624	FALSE	FALSE	FALSE	ebi-a-GCST90018785	5	112915702	0.0603	485234	0.8049	Autoimmune hepatitis || id:ebi-a-GCST90018785	Autoimmune hepatitis	Autoimmune hepatitis || ||	TRUE	igd	5	112915702	0.0023	4.6e-08	575531	ebi-a-GCST90029070	|| id:ebi-a-GCST90029070	TRUE	reported	igd	2	TRUE	NA	NA	5.38e-05	575531	1.26e-07	485234	TRUE	0.000341052	30.9716	5.38111e-05
3	rs10095930	T	C	T	C	0.0286	-0.0042	NA	0.555038	FALSE	FALSE	FALSE	ebi-a-GCST90018785	8	116974302	0.0477	485234	0.9299	Autoimmune hepatitis || id:ebi-a-GCST90018785	Autoimmune hepatitis	Autoimmune hepatitis || ||	TRUE	igd	8	116974302	0.002	8.23e-45	575531	ebi-a-GCST90029070	|| id:ebi-a-GCST90029070	TRUE	reported	igd	2	TRUE	NA	NA	0.000355182	575531	1.6e-08	485234	TRUE	7.52e-22	204.49	0.00035518
4	rs10106298	A	G	A	G	0.0151	-0.0711	NA	0.308384	FALSE	FALSE	FALSE	ebi-a-GCST90018785	8	103688381	0.0511	485234	0.1646	Autoimmune hepatitis || id:ebi-a-GCST90018785	Autoimmune hepatitis	Autoimmune hepatitis || ||	TRUE	igd	8	103688381	0.0021	1.64e-12	575531	ebi-a-GCST90029070	|| id:ebi-a-GCST90029070	TRUE	reported	igd	2	TRUE	NA	NA	8.98e-05	575531	3.99e-06	485234	TRUE	0.00012391	51.7029	8.98271e-05
5	rs1037170	T	C	T	C	0.0281	0.0614	NA	0.652327	FALSE	FALSE	FALSE	ebi-a-GCST90018785	17	72702914	0.0502	485234	0.2216	Autoimmune hepatitis || id:ebi-a-GCST90018785	Autoimmune hepatitis	Autoimmune hepatitis || ||	TRUE	igd	17	72702914	0.0023	3.56e-33	575531	ebi-a-GCST90029070	|| id:ebi-a-GCST90029070	TRUE	reported	igd	2	TRUE	NA	NA	0.000259285	575531	3.08e-06	485234	TRUE	1.81e-13	149.265	0.000259284
6	rs10406943	G	T	G	T	-0.0232	-0.0053	NA	0.911506	FALSE	FALSE	FALSE	ebi-a-GCST90018785	19	35541248	0.0841	485234	0.9499	Autoimmune hepatitis || id:ebi-a-GCST90018785	Autoimmune hepatitis	Autoimmune hepatitis || ||	TRUE	igd	19	35541248	0.0035	2.06e-11	575531	ebi-a-GCST90029070	|| id:ebi-a-GCST90029070	TRUE	reported	igd	2	TRUE	NA	NA	7.63e-05	575531	8.18e-09	485234	TRUE	9.14e-06	43.938	7.63375e-05
7	rs10407439	G	A	G	A	-0.0417	-0.0553	NA	0.713732	FALSE	FALSE	FALSE	ebi-a-GCST90018785	19	45341948	0.056	485234	0.3235	Autoimmune hepatitis || id:ebi-a-GCST90018785	Autoimmune hepatitis	Autoimmune hepatitis || ||	TRUE	igd	19	45341948	0.0022	2.34e-77	575531	ebi-a-GCST90029070	|| id:ebi-a-GCST90029070	TRUE	reported	igd	2	TRUE	NA	NA	0.000623862	575531	2.01e-06	485234	TRUE	1.18e-33	359.275	0.00062386
8	rs10415850	T	C	T	C	-0.0334	-0.0262	NA	0.121518	FALSE	FALSE	FALSE	ebi-a-GCST90018785	19	45689892	0.0668	485234	0.695	Autoimmune hepatitis || id:ebi-a-GCST90018785	Autoimmune hepatitis	Autoimmune hepatitis || ||	TRUE	igd	19	45689892	0.0034	2.76e-23	575531	ebi-a-GCST90029070	|| id:ebi-a-GCST90029070	TRUE	reported	igd	2	TRUE	NA	NA	0.000167647	575531	3.17e-07	485234	TRUE	2.08e-10	96.5017	0.000167646
9	rs10420434	A	G	A	G	0.0598	0.096	NA	0.0423818	FALSE	FALSE	FALSE	ebi-a-GCST90018785	19	45451190	0.1342	485234	0.4742	Autoimmune hepatitis || id:ebi-a-GCST90018785	Autoimmune hepatitis	Autoimmune hepatitis || ||	TRUE	igd	19	45451190	0.005	4.17e-33	575531	ebi-a-GCST90029070	|| id:ebi-a-GCST90029070	TRUE	reported	igd	2	TRUE	NA	NA	0.000248478	575531	1.05e-06	485234	TRUE	3.98e-14	143.042	0.000248477
10	rs10497423	T	G	T	G	-0.0134	-0.0695	NA	0.60652	FALSE	FALSE	FALSE	ebi-a-GCST90018785	2	174847693	0.049	485234	0.1565	Autoimmune hepatitis || id:ebi-a-GCST90018785	Autoimmune hepatitis	Autoimmune hepatitis || ||	TRUE	igd	2	174847693	0.002	4.68e-11	575531	ebi-a-GCST90029070	|| id:ebi-a-GCST90029070	TRUE	reported	igd	2	TRUE	NA	NA	7.8e-05	575531	4.15e-06	485234	TRUE	0.000489069	44.89	7.79915e-05
11	rs10498240	A	C	A	C	0.0133	-0.0492	NA	0.291772	FALSE	FALSE	FALSE	ebi-a-GCST90018785	2	230734531	0.0517	485234	0.3416	Autoimmune hepatitis || id:ebi-a-GCST90018785	Autoimmune hepatitis	Autoimmune hepatitis || ||	TRUE	igd	2	230734531	0.0021	4.95e-10	575531	ebi-a-GCST90029070	|| id:ebi-a-GCST90029070	TRUE	reported	igd	2	TRUE	NA	NA	6.97e-05	575531	1.87e-06	485234	TRUE	0.000340358	40.1111	6.96892e-05
12	rs1052067	A	G	A	G	-0.0145	-0.0027	NA	0.276162	FALSE	FALSE	FALSE	ebi-a-GCST90018785	1	156206121	0.0531	485234	0.9592	Autoimmune hepatitis || id:ebi-a-GCST90018785	Autoimmune hepatitis	Autoimmune hepatitis || ||	TRUE	igd	1	156206121	0.0022	9.57e-11	575531	ebi-a-GCST90029070	|| id:ebi-a-GCST90029070	TRUE	reported	igd	2	TRUE	NA	NA	7.55e-05	575531	5.33e-09	485234	TRUE	9.86e-06	43.4401	7.54726e-05
13	rs1056441	C	T	C	T	0.0208	-0.0154	NA	0.623133	FALSE	FALSE	FALSE	ebi-a-GCST90018785	20	62370349	0.0523	485234	0.7678	Autoimmune hepatitis || id:ebi-a-GCST90018785	Autoimmune hepatitis	Autoimmune hepatitis || ||	TRUE	igd	20	62370349	0.0021	2.28e-22	575531	ebi-a-GCST90029070	|| id:ebi-a-GCST90029070	TRUE	reported	igd	2	TRUE	NA	NA	0.00017043	575531	1.79e-07	485234	TRUE	9.06e-11	98.1043	0.00017043
14	rs10760691	G	A	G	A	0.0172	0.1328	NA	0.341728	FALSE	FALSE	FALSE	ebi-a-GCST90018785	9	102281383	0.0498	485234	0.00770105	Autoimmune hepatitis || id:ebi-a-GCST90018785	Autoimmune hepatitis	Autoimmune hepatitis || ||	TRUE	igd	9	102281383	0.0021	8.65e-16	575531	ebi-a-GCST90029070	|| id:ebi-a-GCST90029070	TRUE	reported	igd	2	TRUE	NA	NA	0.000116547	575531	1.47e-05	485234	TRUE	0.000349939	67.0839	0.000116546
15	rs10770829	C	T	C	T	-0.0185	-0.0138	NA	0.806259	FALSE	FALSE	FALSE	ebi-a-GCST90018785	12	21710749	0.0598	485234	0.818	Autoimmune hepatitis || id:ebi-a-GCST90018785	Autoimmune hepatitis	Autoimmune hepatitis || ||	TRUE	igd	12	21710749	0.0025	3.64e-13	575531	ebi-a-GCST90029070	|| id:ebi-a-GCST90029070	TRUE	reported	igd	2	TRUE	NA	NA	9.51e-05	575531	1.1e-07	485234	TRUE	1.33e-06	54.76	9.51379e-05
16	rs10774578	A	G	A	G	0.0695	-0.0087	NA	0.248221	FALSE	FALSE	FALSE	ebi-a-GCST90018785	12	121392886	0.0588	485234	0.8824	Autoimmune hepatitis || id:ebi-a-GCST90018785	Autoimmune hepatitis	Autoimmune hepatitis || ||	TRUE	igd	12	121392886	0.0023	1.43e-193	575531	ebi-a-GCST90029070	|| id:ebi-a-GCST90029070	TRUE	reported	igd	2	TRUE	NA	NA	0.00158401	575531	4.51e-08	485234	TRUE	8.07e-92	913.091	0.00158401
17	rs10789188	G	A	G	A	-0.0831	-0.1039	NA	0.762779	FALSE	FALSE	FALSE	ebi-a-GCST90018785	1	66053791	0.0557	485234	0.0623204	Autoimmune hepatitis || id:ebi-a-GCST90018785	Autoimmune hepatitis	Autoimmune hepatitis || ||	TRUE	igd	1	66053791	0.0021	1e-200	575531	ebi-a-GCST90029070	|| id:ebi-a-GCST90029070	TRUE	reported	igd	2	TRUE	NA	NA	0.00271341	575531	7.17e-06	485234	TRUE	4.45e-142	1565.9	0.00271341
18	rs10797119	C	T	C	T	0.0177	-0.0255	NA	0.476699	FALSE	FALSE	FALSE	ebi-a-GCST90018785	9	92202495	0.0478	485234	0.5944	Autoimmune hepatitis || id:ebi-a-GCST90018785	Autoimmune hepatitis	Autoimmune hepatitis || ||	TRUE	igd	9	92202495	0.002	3.55e-18	575531	ebi-a-GCST90029070	|| id:ebi-a-GCST90029070	TRUE	reported	igd	2	TRUE	NA	NA	0.000136069	575531	5.87e-07	485234	TRUE	2.24e-08	78.3225	0.000136069
19	rs1081105	C	A	C	A	-0.2364	-0.1816	NA	0.0261445	FALSE	FALSE	FALSE	ebi-a-GCST90018785	19	45412955	0.1649	485234	0.2708	Autoimmune hepatitis || id:ebi-a-GCST90018785	Autoimmune hepatitis	Autoimmune hepatitis || ||	TRUE	igd	19	45412955	0.0066	1e-200	575531	ebi-a-GCST90029070	|| id:ebi-a-GCST90029070	TRUE	reported	igd	2	TRUE	NA	NA	0.00222419	575531	2.5e-06	485234	TRUE	3.79e-121	1282.94	0.00222419
20	rs10831676	C	A	C	A	-0.0118	-0.0107	NA	0.549726	FALSE	FALSE	FALSE	ebi-a-GCST90018785	11	11820449	0.0482	485234	0.8239	Autoimmune hepatitis || id:ebi-a-GCST90018785	Autoimmune hepatitis	Autoimmune hepatitis || ||	TRUE	igd	11	11820449	0.002	6.84e-09	575531	ebi-a-GCST90029070	|| id:ebi-a-GCST90029070	TRUE	reported	igd	2	TRUE	NA	NA	6.05e-05	575531	1.02e-07	485234	TRUE	0.000129792	34.81	6.04796e-05
21	rs10864088	A	G	A	G	-0.016	-0.0149	NA	0.633708	FALSE	FALSE	FALSE	ebi-a-GCST90018785	1	214392881	0.0501	485234	0.7655	Autoimmune hepatitis || id:ebi-a-GCST90018785	Autoimmune hepatitis	Autoimmune hepatitis || ||	TRUE	igd	1	214392881	0.0021	7.25e-14	575531	ebi-a-GCST90029070	|| id:ebi-a-GCST90029070	TRUE	reported	igd	2	TRUE	NA	NA	0.000100853	575531	1.82e-07	485234	TRUE	8.06e-07	58.0499	0.000100853
22	rs10868852	A	C	A	C	0.0344	0.1994	NA	0.148136	FALSE	FALSE	FALSE	ebi-a-GCST90018785	9	71069835	0.1108	485234	0.0717893	Autoimmune hepatitis || id:ebi-a-GCST90018785	Autoimmune hepatitis	Autoimmune hepatitis || ||	TRUE	igd	9	71069835	0.006	1.02e-08	575531	ebi-a-GCST90029070	|| id:ebi-a-GCST90029070	TRUE	reported	igd	2	TRUE	NA	NA	5.71e-05	575531	6.67e-06	485234	TRUE	0.0107088	32.8711	5.71111e-05
23	rs10871777	G	A	G	A	0.0196	0.0553	NA	0.223593	FALSE	FALSE	FALSE	ebi-a-GCST90018785	18	57851763	0.0585	485234	0.3442	Autoimmune hepatitis || id:ebi-a-GCST90018785	Autoimmune hepatitis	Autoimmune hepatitis || ||	TRUE	igd	18	57851763	0.0023	5.76e-17	575531	ebi-a-GCST90029070	|| id:ebi-a-GCST90029070	TRUE	reported	igd	2	TRUE	NA	NA	0.000126164	575531	1.84e-06	485234	TRUE	4.04e-07	72.62	0.000126163
24	rs10880868	T	C	T	C	0.0139	-0.0358	NA	0.179905	FALSE	FALSE	FALSE	ebi-a-GCST90018785	12	46322449	0.0598	485234	0.549099	Autoimmune hepatitis || id:ebi-a-GCST90018785	Autoimmune hepatitis	Autoimmune hepatitis || ||	TRUE	igd	12	46322449	0.0024	1.28e-08	575531	ebi-a-GCST90029070	|| id:ebi-a-GCST90029070	TRUE	reported	igd	2	TRUE	NA	NA	5.83e-05	575531	7.39e-07	485234	TRUE	0.000508697	33.5434	5.82791e-05
25	rs10889528	C	T	C	T	-0.0161	-0.0137	NA	0.32029	FALSE	FALSE	FALSE	ebi-a-GCST90018785	1	65683548	0.0578	485234	0.8124	Autoimmune hepatitis || id:ebi-a-GCST90018785	Autoimmune hepatitis	Autoimmune hepatitis || ||	TRUE	igd	1	65683548	0.0024	4.43e-11	575531	ebi-a-GCST90029070	|| id:ebi-a-GCST90029070	TRUE	reported	igd	2	TRUE	NA	NA	7.82e-05	575531	1.16e-07	485234	TRUE	1.29e-05	45.0017	7.81856e-05
26	rs10924372	T	C	T	C	-0.0147	0.0973	NA	0.677342	FALSE	FALSE	FALSE	ebi-a-GCST90018785	1	236312326	0.0501	485234	0.0521195	Autoimmune hepatitis || id:ebi-a-GCST90018785	Autoimmune hepatitis	Autoimmune hepatitis || ||	TRUE	igd	1	236312326	0.0021	6.18e-12	575531	ebi-a-GCST90029070	|| id:ebi-a-GCST90029070	TRUE	reported	igd	2	TRUE	NA	NA	8.51e-05	575531	7.77e-06	485234	TRUE	0.000953902	49	8.51315e-05
27	rs10925024	T	C	T	C	-0.0265	-0.0115	NA	0.170023	FALSE	FALSE	FALSE	ebi-a-GCST90018785	1	247599025	0.0643	485234	0.8586	Autoimmune hepatitis || id:ebi-a-GCST90018785	Autoimmune hepatitis	Autoimmune hepatitis || ||	TRUE	igd	1	247599025	0.0029	1.46e-20	575531	ebi-a-GCST90029070	|| id:ebi-a-GCST90029070	TRUE	reported	igd	2	TRUE	NA	NA	0.000145066	575531	6.59e-08	485234	TRUE	1.46e-09	83.5018	0.000145065
28	rs10969334	A	C	A	C	-0.0112	-0.081	NA	0.39302	FALSE	FALSE	FALSE	ebi-a-GCST90018785	9	29717279	0.0481	485234	0.0921998	Autoimmune hepatitis || id:ebi-a-GCST90018785	Autoimmune hepatitis	Autoimmune hepatitis || ||	TRUE	igd	9	29717279	0.002	3.79e-08	575531	ebi-a-GCST90029070	|| id:ebi-a-GCST90029070	TRUE	reported	igd	2	TRUE	NA	NA	5.45e-05	575531	5.84e-06	485234	TRUE	0.0108632	31.36	5.44858e-05
29	rs11012732	G	A	G	A	0.0153	-0.0039	NA	0.244027	FALSE	FALSE	FALSE	ebi-a-GCST90018785	10	21830104	0.0532	485234	0.9418	Autoimmune hepatitis || id:ebi-a-GCST90018785	Autoimmune hepatitis	Autoimmune hepatitis || ||	TRUE	igd	10	21830104	0.0021	8.31e-13	575531	ebi-a-GCST90029070	|| id:ebi-a-GCST90029070	TRUE	reported	igd	2	TRUE	NA	NA	9.22e-05	575531	1.11e-08	485234	TRUE	1.1e-06	53.0816	9.22222e-05
30	rs11047139	T	C	T	C	0.019	0.0178	NA	0.371394	FALSE	FALSE	FALSE	ebi-a-GCST90018785	12	24021089	0.0564	485234	0.7516	Autoimmune hepatitis || id:ebi-a-GCST90018785	Autoimmune hepatitis	Autoimmune hepatitis || ||	TRUE	igd	12	24021089	0.0024	7.51e-15	575531	ebi-a-GCST90029070	|| id:ebi-a-GCST90029070	TRUE	reported	igd	2	TRUE	NA	NA	0.000108886	575531	2.05e-07	485234	TRUE	3.03e-07	62.6736	0.000108885
31	rs11054402	T	C	T	C	-0.012	0.0395	NA	0.324417	FALSE	FALSE	FALSE	ebi-a-GCST90018785	12	11791029	0.05	485234	0.4295	Autoimmune hepatitis || id:ebi-a-GCST90018785	Autoimmune hepatitis	Autoimmune hepatitis || ||	TRUE	igd	12	11791029	0.002	3.79e-09	575531	ebi-a-GCST90029070	|| id:ebi-a-GCST90029070	TRUE	reported	igd	2	TRUE	NA	NA	6.25e-05	575531	1.29e-06	485234	TRUE	0.000508767	36	6.2547e-05
32	rs11065173	A	C	A	C	-0.0626	-0.0891	NA	0.0858668	FALSE	FALSE	FALSE	ebi-a-GCST90018785	12	121058539	0.1296	485234	0.4917	Autoimmune hepatitis || id:ebi-a-GCST90018785	Autoimmune hepatitis	Autoimmune hepatitis || ||	TRUE	igd	12	121058539	0.0074	3.68e-17	575531	ebi-a-GCST90029070	|| id:ebi-a-GCST90029070	TRUE	reported	igd	2	TRUE	NA	NA	0.000124327	575531	9.74e-07	485234	TRUE	1.84e-07	71.5625	0.000124326
33	rs11078597	C	T	C	T	-0.0187	0.0298	NA	0.190751	FALSE	FALSE	FALSE	ebi-a-GCST90018785	17	1618363	0.0604	485234	0.6216	Autoimmune hepatitis || id:ebi-a-GCST90018785	Autoimmune hepatitis	Autoimmune hepatitis || ||	TRUE	igd	17	1618363	0.0026	1.62e-12	575531	ebi-a-GCST90029070	|| id:ebi-a-GCST90029070	TRUE	reported	igd	2	TRUE	NA	NA	8.99e-05	575531	5.02e-07	485234	TRUE	6.76e-06	51.7293	8.98729e-05
34	rs11118625	G	A	G	A	-0.0194	-0.0293	NA	0.221339	FALSE	FALSE	FALSE	ebi-a-GCST90018785	1	221103388	0.0547	485234	0.5925	Autoimmune hepatitis || id:ebi-a-GCST90018785	Autoimmune hepatitis	Autoimmune hepatitis || ||	TRUE	igd	1	221103388	0.0022	4.67e-18	575531	ebi-a-GCST90029070	|| id:ebi-a-GCST90029070	TRUE	reported	igd	2	TRUE	NA	NA	0.000135093	575531	5.91e-07	485234	TRUE	2.56e-08	77.7603	0.000135092
35	rs11130123	G	A	G	A	0.012	0.0455	NA	0.600334	FALSE	FALSE	FALSE	ebi-a-GCST90018785	3	47285912	0.0485	485234	0.3479	Autoimmune hepatitis || id:ebi-a-GCST90018785	Autoimmune hepatitis	Autoimmune hepatitis || ||	TRUE	igd	3	47285912	0.002	3.79e-09	575531	ebi-a-GCST90029070	|| id:ebi-a-GCST90029070	TRUE	reported	igd	2	TRUE	NA	NA	6.25e-05	575531	1.81e-06	485234	TRUE	0.000759971	36	6.2547e-05
36	rs111690247	T	C	T	C	0.0227	0.0278	NA	0.0800891	FALSE	FALSE	FALSE	ebi-a-GCST90018785	12	121885201	0.0942	485234	0.7681	Autoimmune hepatitis || id:ebi-a-GCST90018785	Autoimmune hepatitis	Autoimmune hepatitis || ||	TRUE	igd	12	121885201	0.0037	5.89e-10	575531	ebi-a-GCST90029070	|| id:ebi-a-GCST90029070	TRUE	reported	igd	2	TRUE	NA	NA	6.54e-05	575531	1.79e-07	485234	TRUE	8.42e-05	37.6399	6.5396e-05
37	rs11177593	T	C	T	C	-0.018	-0.0459	NA	0.131293	FALSE	FALSE	FALSE	ebi-a-GCST90018785	12	69710398	0.0634	485234	0.4687	Autoimmune hepatitis || id:ebi-a-GCST90018785	Autoimmune hepatitis	Autoimmune hepatitis || ||	TRUE	igd	12	69710398	0.0027	5.83e-11	575531	ebi-a-GCST90029070	|| id:ebi-a-GCST90029070	TRUE	reported	igd	2	TRUE	NA	NA	7.72e-05	575531	1.08e-06	485234	TRUE	7.02e-05	44.4444	7.72174e-05
38	rs11208629	A	G	A	G	-0.0312	0.0265	NA	0.0779529	FALSE	FALSE	FALSE	ebi-a-GCST90018785	1	65781901	0.0952	485234	0.781	Autoimmune hepatitis || id:ebi-a-GCST90018785	Autoimmune hepatitis	Autoimmune hepatitis || ||	TRUE	igd	1	65781901	0.0037	1.7e-17	575531	ebi-a-GCST90029070	|| id:ebi-a-GCST90029070	TRUE	reported	igd	2	TRUE	NA	NA	0.000123534	575531	1.6e-07	485234	TRUE	3.84e-08	71.1059	0.000123533
39	rs11217192	G	T	G	T	-0.0134	0.1006	NA	0.262401	FALSE	FALSE	FALSE	ebi-a-GCST90018785	11	119095761	0.0988	485234	0.3084	Autoimmune hepatitis || id:ebi-a-GCST90018785	Autoimmune hepatitis	Autoimmune hepatitis || ||	TRUE	igd	11	119095761	0.0023	1.05e-08	575531	ebi-a-GCST90029070	|| id:ebi-a-GCST90029070	TRUE	reported	igd	2	TRUE	NA	NA	5.9e-05	575531	2.14e-06	485234	TRUE	0.00142089	33.9433	5.89739e-05
40	rs112203594	A	C	A	C	0.0375	-0.0487	NA	0.0220547	FALSE	FALSE	FALSE	ebi-a-GCST90018785	1	154553430	0.2071	485234	0.8142	Autoimmune hepatitis || id:ebi-a-GCST90018785	Autoimmune hepatitis	Autoimmune hepatitis || ||	TRUE	igd	1	154553430	0.0067	2.4e-08	575531	ebi-a-GCST90029070	|| id:ebi-a-GCST90029070	TRUE	reported	igd	2	TRUE	NA	NA	5.44e-05	575531	1.14e-07	485234	TRUE	0.000303558	31.3266	5.44278e-05
41	rs11242113	A	G	A	G	-0.0148	-0.0031	NA	0.24461	FALSE	FALSE	FALSE	ebi-a-GCST90018785	5	131777234	0.0571	485234	0.957	Autoimmune hepatitis || id:ebi-a-GCST90018785	Autoimmune hepatitis	Autoimmune hepatitis || ||	TRUE	igd	5	131777234	0.0025	6.08e-09	575531	ebi-a-GCST90029070	|| id:ebi-a-GCST90029070	TRUE	reported	igd	2	TRUE	NA	NA	6.09e-05	575531	6.07e-09	485234	TRUE	7.37e-05	35.0464	6.08903e-05
42	rs1124649	A	G	A	G	-0.0148	-0.0766	NA	0.229261	FALSE	FALSE	FALSE	ebi-a-GCST90018785	2	27260469	0.0545	485234	0.1597	Autoimmune hepatitis || id:ebi-a-GCST90018785	Autoimmune hepatitis	Autoimmune hepatitis || ||	TRUE	igd	2	27260469	0.0022	3.91e-11	575531	ebi-a-GCST90029070	|| id:ebi-a-GCST90029070	TRUE	reported	igd	2	TRUE	NA	NA	7.86e-05	575531	4.07e-06	485234	TRUE	0.00044043	45.2562	7.86276e-05
43	rs112608302	A	G	A	G	0.0925	-0.1148	NA	0.0200048	FALSE	FALSE	FALSE	ebi-a-GCST90018785	1	159582699	0.1638	485234	0.483499	Autoimmune hepatitis || id:ebi-a-GCST90018785	Autoimmune hepatitis	Autoimmune hepatitis || ||	TRUE	igd	1	159582699	0.0086	2.9e-27	575531	ebi-a-GCST90029070	|| id:ebi-a-GCST90029070	TRUE	reported	igd	2	TRUE	NA	NA	0.00020097	575531	1.01e-06	485234	TRUE	1.4e-11	115.688	0.00020097
44	rs112689575	A	G	A	G	0.0712	0.0457	NA	0.0195756	FALSE	FALSE	FALSE	ebi-a-GCST90018785	1	159550965	0.1881	485234	0.8083	Autoimmune hepatitis || id:ebi-a-GCST90018785	Autoimmune hepatitis	Autoimmune hepatitis || ||	TRUE	igd	1	159550965	0.0068	1.67e-25	575531	ebi-a-GCST90029070	|| id:ebi-a-GCST90029070	TRUE	reported	igd	2	TRUE	NA	NA	0.000190455	575531	1.22e-07	485234	TRUE	5.11e-12	109.633	0.000190454
45	rs112750178	C	T	C	T	0.0156	0.0241	NA	0.221385	FALSE	FALSE	FALSE	ebi-a-GCST90018785	1	26859695	0.0582	485234	0.6785	Autoimmune hepatitis || id:ebi-a-GCST90018785	Autoimmune hepatitis	Autoimmune hepatitis || ||	TRUE	igd	1	26859695	0.0023	2.71e-11	575531	ebi-a-GCST90029070	|| id:ebi-a-GCST90029070	TRUE	reported	igd	2	TRUE	NA	NA	7.99e-05	575531	3.53e-07	485234	TRUE	1.85e-05	46.0038	7.99264e-05
46	rs113584870	A	G	A	G	-0.0163	-0.0125	NA	0.174973	FALSE	FALSE	FALSE	ebi-a-GCST90018785	11	107243922	0.1185	485234	0.9162	Autoimmune hepatitis || id:ebi-a-GCST90018785	Autoimmune hepatitis	Autoimmune hepatitis || ||	TRUE	igd	11	107243922	0.0029	1.08e-08	575531	ebi-a-GCST90029070	|| id:ebi-a-GCST90029070	TRUE	reported	igd	2	TRUE	NA	NA	5.49e-05	575531	2.29e-08	485234	TRUE	0.000196272	31.5922	5.48892e-05
47	rs113585586	T	G	T	G	0.0184	0.019	NA	0.114691	FALSE	FALSE	FALSE	ebi-a-GCST90018785	7	44798315	0.0859	485234	0.8246	Autoimmune hepatitis || id:ebi-a-GCST90018785	Autoimmune hepatitis	Autoimmune hepatitis || ||	TRUE	igd	7	44798315	0.0031	1.7e-09	575531	ebi-a-GCST90029070	|| id:ebi-a-GCST90029070	TRUE	reported	igd	2	TRUE	NA	NA	6.12e-05	575531	1.01e-07	485234	TRUE	0.000117423	35.23	6.12092e-05
48	rs114432550	C	A	C	A	0.041	-0.223	NA	0.0226754	FALSE	FALSE	FALSE	ebi-a-GCST90018785	2	169846442	0.1813	485234	0.2187	Autoimmune hepatitis || id:ebi-a-GCST90018785	Autoimmune hepatitis	Autoimmune hepatitis || ||	TRUE	igd	2	169846442	0.0066	5.82e-10	575531	ebi-a-GCST90029070	|| id:ebi-a-GCST90029070	TRUE	reported	igd	2	TRUE	NA	NA	6.7e-05	575531	3.12e-06	485234	TRUE	0.000982617	38.5904	6.70474e-05
49	rs114947103	C	T	C	T	0.0157	0.0268	NA	0.173199	FALSE	FALSE	FALSE	ebi-a-GCST90018785	7	105658927	0.0579	485234	0.643701	Autoimmune hepatitis || id:ebi-a-GCST90018785	Autoimmune hepatitis	Autoimmune hepatitis || ||	TRUE	igd	7	105658927	0.0026	3.01e-09	575531	ebi-a-GCST90029070	|| id:ebi-a-GCST90029070	TRUE	reported	igd	2	TRUE	NA	NA	6.34e-05	575531	4.42e-07	485234	TRUE	0.000181784	36.463	6.33514e-05
50	rs115321806	T	C	T	C	0.1056	0.0731	NA	0.0190742	FALSE	FALSE	FALSE	ebi-a-GCST90018785	1	159443169	0.1659	485234	0.659601	Autoimmune hepatitis || id:ebi-a-GCST90018785	Autoimmune hepatitis	Autoimmune hepatitis || ||	TRUE	igd	1	159443169	0.0081	1.94e-38	575531	ebi-a-GCST90029070	|| id:ebi-a-GCST90029070	TRUE	reported	igd	2	TRUE	NA	NA	0.000295231	575531	4e-07	485234	TRUE	2.02e-17	169.964	0.00029523
51	rs115381557	T	C	T	C	0.2205	0.6302	NA	0.0127499	FALSE	FALSE	FALSE	ebi-a-GCST90018785	1	159725183	0.2042	485234	0.00202801	Autoimmune hepatitis || id:ebi-a-GCST90018785	Autoimmune hepatitis	Autoimmune hepatitis || ||	TRUE	igd	1	159725183	0.0106	2.61e-96	575531	ebi-a-GCST90029070	|| id:ebi-a-GCST90029070	TRUE	reported	igd	2	TRUE	NA	NA	0.000751297	575531	1.96e-05	485234	TRUE	4.18e-32	432.718	0.000751295
52	rs11550348	A	G	A	G	-0.0201	-0.0268	NA	0.113929	FALSE	FALSE	FALSE	ebi-a-GCST90018785	19	46387344	0.0827	485234	0.7456	Autoimmune hepatitis || id:ebi-a-GCST90018785	Autoimmune hepatitis	Autoimmune hepatitis || ||	TRUE	igd	19	46387344	0.0032	1.91e-10	575531	ebi-a-GCST90029070	|| id:ebi-a-GCST90029070	TRUE	reported	igd	2	TRUE	NA	NA	6.85e-05	575531	2.16e-07	485234	TRUE	6.08e-05	39.4541	6.85478e-05
53	rs11601694	T	C	T	C	0.0279	0.0467	NA	0.0379437	FALSE	FALSE	FALSE	ebi-a-GCST90018785	11	47614575	0.1509	485234	0.7567	Autoimmune hepatitis || id:ebi-a-GCST90018785	Autoimmune hepatitis	Autoimmune hepatitis || ||	TRUE	igd	11	47614575	0.0051	4.24e-08	575531	ebi-a-GCST90029070	|| id:ebi-a-GCST90029070	TRUE	reported	igd	2	TRUE	NA	NA	5.2e-05	575531	1.97e-07	485234	TRUE	0.00051661	29.9273	5.19968e-05
54	rs11624418	G	A	G	A	-0.0138	-0.0316	NA	0.680992	FALSE	FALSE	FALSE	ebi-a-GCST90018785	14	75737110	0.0562	485234	0.5743	Autoimmune hepatitis || id:ebi-a-GCST90018785	Autoimmune hepatitis	Autoimmune hepatitis || ||	TRUE	igd	14	75737110	0.0023	3.79e-09	575531	ebi-a-GCST90029070	|| id:ebi-a-GCST90029070	TRUE	reported	igd	2	TRUE	NA	NA	6.25e-05	575531	6.52e-07	485234	TRUE	0.000268605	36	6.2547e-05
55	rs116285039	A	G	A	G	-0.0573	-0.2451	NA	0.0246058	FALSE	FALSE	FALSE	ebi-a-GCST90018785	2	27907156	0.1546	485234	0.1129	Autoimmune hepatitis || id:ebi-a-GCST90018785	Autoimmune hepatitis	Autoimmune hepatitis || ||	TRUE	igd	2	27907156	0.0072	2.25e-15	575531	ebi-a-GCST90029070	|| id:ebi-a-GCST90029070	TRUE	reported	igd	2	TRUE	NA	NA	0.000110035	575531	5.18e-06	485234	TRUE	2.5e-05	63.3351	0.000110034
56	rs11652717	T	C	T	C	-0.0162	-0.028	NA	0.387659	FALSE	FALSE	FALSE	ebi-a-GCST90018785	17	73123081	0.0522	485234	0.5913	Autoimmune hepatitis || id:ebi-a-GCST90018785	Autoimmune hepatitis	Autoimmune hepatitis || ||	TRUE	igd	17	73123081	0.0022	4.74e-13	575531	ebi-a-GCST90029070	|| id:ebi-a-GCST90029070	TRUE	reported	igd	2	TRUE	NA	NA	9.42e-05	575531	5.93e-07	485234	TRUE	4.54e-06	54.2231	9.42052e-05
57	rs11653826	T	C	T	C	0.0199	-0.0879	NA	0.149413	FALSE	FALSE	FALSE	ebi-a-GCST90018785	17	27653016	0.073	485234	0.2286	Autoimmune hepatitis || id:ebi-a-GCST90018785	Autoimmune hepatitis	Autoimmune hepatitis || ||	TRUE	igd	17	27653016	0.0035	8.99e-09	575531	ebi-a-GCST90029070	|| id:ebi-a-GCST90029070	TRUE	reported	igd	2	TRUE	NA	NA	5.62e-05	575531	2.99e-06	485234	TRUE	0.00309128	32.3273	5.61664e-05
58	rs11658216	T	C	T	C	0.0274	-0.0623	NA	0.706678	FALSE	FALSE	FALSE	ebi-a-GCST90018785	17	76344918	0.053	485234	0.2397	Autoimmune hepatitis || id:ebi-a-GCST90018785	Autoimmune hepatitis	Autoimmune hepatitis || ||	TRUE	igd	17	76344918	0.0024	3.51e-29	575531	ebi-a-GCST90029070	|| id:ebi-a-GCST90029070	TRUE	reported	igd	2	TRUE	NA	NA	0.000226419	575531	2.85e-06	485234	TRUE	7.11e-12	130.34	0.000226418
59	rs116643857	C	T	C	T	0.0522	0.1821	NA	0.0189533	FALSE	FALSE	FALSE	ebi-a-GCST90018785	1	66256127	0.2312	485234	0.4309	Autoimmune hepatitis || id:ebi-a-GCST90018785	Autoimmune hepatitis	Autoimmune hepatitis || ||	TRUE	igd	1	66256127	0.0068	1.98e-14	575531	ebi-a-GCST90029070	|| id:ebi-a-GCST90029070	TRUE	reported	igd	2	TRUE	NA	NA	0.000102379	575531	1.28e-06	485234	TRUE	3.99e-06	58.9282	0.000102379
60	rs11666245	A	G	A	G	-0.0419	-0.1321	NA	0.0435717	FALSE	FALSE	FALSE	ebi-a-GCST90018785	19	38229926	0.1282	485234	0.3027	Autoimmune hepatitis || id:ebi-a-GCST90018785	Autoimmune hepatitis	Autoimmune hepatitis || ||	TRUE	igd	19	38229926	0.0048	2.02e-18	575531	ebi-a-GCST90029070	|| id:ebi-a-GCST90029070	TRUE	reported	igd	2	TRUE	NA	NA	0.00013238	575531	2.19e-06	485234	TRUE	2.68e-07	76.1984	0.000132379
61	rs11667234	A	C	A	C	0.0298	0.0193	NA	0.0392584	FALSE	FALSE	FALSE	ebi-a-GCST90018785	19	11019581	0.1523	485234	0.8993	Autoimmune hepatitis || id:ebi-a-GCST90018785	Autoimmune hepatitis	Autoimmune hepatitis || ||	TRUE	igd	19	11019581	0.0049	1.08e-09	575531	ebi-a-GCST90029070	|| id:ebi-a-GCST90029070	TRUE	reported	igd	2	TRUE	NA	NA	6.43e-05	575531	3.31e-08	485234	TRUE	5.82e-05	36.9863	6.42604e-05
62	rs116699695	A	C	A	C	-0.0567	-0.3717	NA	0.0193593	FALSE	FALSE	FALSE	ebi-a-GCST90018785	1	66242007	0.1984	485234	0.0610295	Autoimmune hepatitis || id:ebi-a-GCST90018785	Autoimmune hepatitis	Autoimmune hepatitis || ||	TRUE	igd	1	66242007	0.0078	4.74e-13	575531	ebi-a-GCST90029070	|| id:ebi-a-GCST90029070	TRUE	reported	igd	2	TRUE	NA	NA	9.18e-05	575531	7.23e-06	485234	TRUE	0.000405597	52.8417	9.18054e-05
63	rs116971887	T	G	T	G	-0.12	0.1757	NA	0.0401111	FALSE	FALSE	FALSE	ebi-a-GCST90018785	16	51170026	0.1419	485234	0.2157	Autoimmune hepatitis || id:ebi-a-GCST90018785	Autoimmune hepatitis	Autoimmune hepatitis || ||	TRUE	igd	16	51170026	0.0051	7.38e-123	575531	ebi-a-GCST90029070	|| id:ebi-a-GCST90029070	TRUE	reported	igd	2	TRUE	NA	NA	0.000961031	575531	3.16e-06	485234	TRUE	7.42e-51	553.633	0.000961028
64	rs116972026	C	T	C	T	-0.0369	-0.1991	NA	0.0307464	FALSE	FALSE	FALSE	ebi-a-GCST90018785	10	74428059	0.2482	485234	0.4224	Autoimmune hepatitis || id:ebi-a-GCST90018785	Autoimmune hepatitis	Autoimmune hepatitis || ||	TRUE	igd	10	74428059	0.0061	1.54e-09	575531	ebi-a-GCST90029070	|| id:ebi-a-GCST90029070	TRUE	reported	igd	2	TRUE	NA	NA	6.36e-05	575531	1.33e-06	485234	TRUE	0.000464576	36.5926	6.35765e-05
65	rs116994828	T	C	T	C	0.0449	-0.1952	NA	0.0265356	FALSE	FALSE	FALSE	ebi-a-GCST90018785	17	76347598	0.1987	485234	0.3261	Autoimmune hepatitis || id:ebi-a-GCST90018785	Autoimmune hepatitis	Autoimmune hepatitis || ||	TRUE	igd	17	76347598	0.0063	1.14e-12	575531	ebi-a-GCST90029070	|| id:ebi-a-GCST90029070	TRUE	reported	igd	2	TRUE	NA	NA	8.82e-05	575531	1.99e-06	485234	TRUE	4.19e-05	50.7939	8.82479e-05
66	rs11708067	G	A	G	A	0.0129	0.1011	NA	0.167071	FALSE	FALSE	FALSE	ebi-a-GCST90018785	3	123065778	0.0629	485234	0.1082	Autoimmune hepatitis || id:ebi-a-GCST90018785	Autoimmune hepatitis	Autoimmune hepatitis || ||	TRUE	igd	3	123065778	0.0023	3.61e-08	575531	ebi-a-GCST90029070	|| id:ebi-a-GCST90029070	TRUE	reported	igd	2	TRUE	NA	NA	5.47e-05	575531	5.32e-06	485234	TRUE	0.00906935	31.4575	5.46552e-05
67	rs11711864	G	A	G	A	-0.0113	-0.0251	NA	0.634657	FALSE	FALSE	FALSE	ebi-a-GCST90018785	3	25363163	0.049	485234	0.608199	Autoimmune hepatitis || id:ebi-a-GCST90018785	Autoimmune hepatitis	Autoimmune hepatitis || ||	TRUE	igd	3	25363163	0.002	2.87e-08	575531	ebi-a-GCST90029070	|| id:ebi-a-GCST90029070	TRUE	reported	igd	2	TRUE	NA	NA	5.55e-05	575531	5.41e-07	485234	TRUE	0.000573226	31.9225	5.54631e-05
68	rs11729772	G	A	G	A	-0.0119	0.0481	NA	0.741667	FALSE	FALSE	FALSE	ebi-a-GCST90018785	4	55277208	0.0544	485234	0.3762	Autoimmune hepatitis || id:ebi-a-GCST90018785	Autoimmune hepatitis	Autoimmune hepatitis || ||	TRUE	igd	4	55277208	0.0021	2.61e-08	575531	ebi-a-GCST90029070	|| id:ebi-a-GCST90029070	TRUE	reported	igd	2	TRUE	NA	NA	5.58e-05	575531	1.61e-06	485234	TRUE	0.00146627	32.1111	5.57908e-05
69	rs117344076	T	C	T	C	-0.0815	-0.0248	NA	0.0207866	FALSE	FALSE	FALSE	ebi-a-GCST90018785	12	121520277	0.1771	485234	0.8888	Autoimmune hepatitis || id:ebi-a-GCST90018785	Autoimmune hepatitis	Autoimmune hepatitis || ||	TRUE	igd	12	121520277	0.0075	2.85e-27	575531	ebi-a-GCST90029070	|| id:ebi-a-GCST90029070	TRUE	reported	igd	2	TRUE	NA	NA	0.000205133	575531	4.04e-08	485234	TRUE	4.29e-13	118.084	0.000205133
70	rs11772470	A	G	A	G	-0.0273	-0.089	NA	0.168843	FALSE	FALSE	FALSE	ebi-a-GCST90018785	7	99181096	0.0626	485234	0.1552	Autoimmune hepatitis || id:ebi-a-GCST90018785	Autoimmune hepatitis	Autoimmune hepatitis || ||	TRUE	igd	7	99181096	0.0029	1.01e-21	575531	ebi-a-GCST90029070	|| id:ebi-a-GCST90029070	TRUE	reported	igd	2	TRUE	NA	NA	0.000153956	575531	4.17e-06	485234	TRUE	1.04e-07	88.6195	0.000153955
71	rs117803005	G	A	G	A	-0.0478	-0.1052	NA	0.0174903	FALSE	FALSE	FALSE	ebi-a-GCST90018785	12	120963926	0.2267	485234	0.6425	Autoimmune hepatitis || id:ebi-a-GCST90018785	Autoimmune hepatitis	Autoimmune hepatitis || ||	TRUE	igd	12	120963926	0.0075	2.23e-10	575531	ebi-a-GCST90029070	|| id:ebi-a-GCST90029070	TRUE	reported	igd	2	TRUE	NA	NA	7.06e-05	575531	4.44e-07	485234	TRUE	7.23e-05	40.6194	7.05722e-05
72	rs11782130	T	G	T	G	0.0123	-0.0658	NA	0.323829	FALSE	FALSE	FALSE	ebi-a-GCST90018785	8	22452357	0.0514	485234	0.2003	Autoimmune hepatitis || id:ebi-a-GCST90018785	Autoimmune hepatitis	Autoimmune hepatitis || ||	TRUE	igd	8	22452357	0.0021	8.78e-09	575531	ebi-a-GCST90029070	|| id:ebi-a-GCST90029070	TRUE	reported	igd	2	TRUE	NA	NA	5.96e-05	575531	3.38e-06	485234	TRUE	0.00254081	34.3061	5.96042e-05
73	rs11868378	A	G	A	G	-0.0334	-0.0507	NA	0.70299	FALSE	FALSE	FALSE	ebi-a-GCST90018785	17	76357874	0.0573	485234	0.376	Autoimmune hepatitis || id:ebi-a-GCST90018785	Autoimmune hepatitis	Autoimmune hepatitis || ||	TRUE	igd	17	76357874	0.0027	5.73e-34	575531	ebi-a-GCST90029070	|| id:ebi-a-GCST90029070	TRUE	reported	igd	2	TRUE	NA	NA	0.000265817	575531	1.61e-06	485234	TRUE	1.21e-14	153.026	0.000265816
74	rs1189395	A	G	A	G	-0.0142	-0.0031	NA	0.689734	FALSE	FALSE	FALSE	ebi-a-GCST90018785	15	53767886	0.0836	485234	0.9704	Autoimmune hepatitis || id:ebi-a-GCST90018785	Autoimmune hepatitis	Autoimmune hepatitis || ||	TRUE	igd	15	53767886	0.0023	1.33e-09	575531	ebi-a-GCST90029070	|| id:ebi-a-GCST90029070	TRUE	reported	igd	2	TRUE	NA	NA	6.62e-05	575531	2.83e-09	485234	TRUE	3.35e-05	38.1172	6.62252e-05
75	rs11928797	A	C	A	C	-0.0194	0.0268	NA	0.0884731	FALSE	FALSE	FALSE	ebi-a-GCST90018785	3	33457493	0.0767	485234	0.7271	Autoimmune hepatitis || id:ebi-a-GCST90018785	Autoimmune hepatitis	Autoimmune hepatitis || ||	TRUE	igd	3	33457493	0.0033	2.61e-09	575531	ebi-a-GCST90029070	|| id:ebi-a-GCST90029070	TRUE	reported	igd	2	TRUE	NA	NA	6e-05	575531	2.52e-07	485234	TRUE	0.00020029	34.5601	6.00455e-05
76	rs1201412	T	G	T	G	-0.0186	0.0429	NA	0.112745	FALSE	FALSE	FALSE	ebi-a-GCST90018785	1	91399208	0.0738	485234	0.561	Autoimmune hepatitis || id:ebi-a-GCST90018785	Autoimmune hepatitis	Autoimmune hepatitis || ||	TRUE	igd	1	91399208	0.003	2.98e-10	575531	ebi-a-GCST90029070	|| id:ebi-a-GCST90029070	TRUE	reported	igd	2	TRUE	NA	NA	6.68e-05	575531	6.96e-07	485234	TRUE	0.000166491	38.44	6.6786e-05
77	rs12132412	G	A	G	A	0.0182	0.0636	NA	0.34148	FALSE	FALSE	FALSE	ebi-a-GCST90018785	1	21820042	0.0497	485234	0.2003	Autoimmune hepatitis || id:ebi-a-GCST90018785	Autoimmune hepatitis	Autoimmune hepatitis || ||	TRUE	igd	1	21820042	0.0021	1.7e-17	575531	ebi-a-GCST90029070	|| id:ebi-a-GCST90029070	TRUE	reported	igd	2	TRUE	NA	NA	0.000130491	575531	3.37e-06	485234	TRUE	8.7e-07	75.1111	0.00013049
78	rs12140498	T	C	T	C	-0.0173	0.1167	NA	0.159256	FALSE	FALSE	FALSE	ebi-a-GCST90018785	1	222098690	0.0592	485234	0.0486105	Autoimmune hepatitis || id:ebi-a-GCST90018785	Autoimmune hepatitis	Autoimmune hepatitis || ||	TRUE	igd	1	222098690	0.0024	1.44e-12	575531	ebi-a-GCST90029070	|| id:ebi-a-GCST90029070	TRUE	reported	igd	2	TRUE	NA	NA	9.03e-05	575531	8.01e-06	485234	TRUE	0.000618897	51.9601	9.02738e-05
79	rs12202212	T	C	T	C	0.0119	0.0394	NA	0.301516	FALSE	FALSE	FALSE	ebi-a-GCST90018785	6	136019147	0.0542	485234	0.468	Autoimmune hepatitis || id:ebi-a-GCST90018785	Autoimmune hepatitis	Autoimmune hepatitis || ||	TRUE	igd	6	136019147	0.0021	2.61e-08	575531	ebi-a-GCST90029070	|| id:ebi-a-GCST90029070	TRUE	reported	igd	2	TRUE	NA	NA	5.58e-05	575531	1.09e-06	485234	TRUE	0.000976856	32.1111	5.57908e-05
80	rs12220	C	T	C	T	0.0151	-0.0179	NA	0.561592	FALSE	FALSE	FALSE	ebi-a-GCST90018785	20	57290705	0.0478	485234	0.7088	Autoimmune hepatitis || id:ebi-a-GCST90018785	Autoimmune hepatitis	Autoimmune hepatitis || ||	TRUE	igd	20	57290705	0.002	1.21e-13	575531	ebi-a-GCST90029070	|| id:ebi-a-GCST90029070	TRUE	reported	igd	2	TRUE	NA	NA	9.9e-05	575531	2.89e-07	485234	TRUE	1.36e-06	57.0025	9.90335e-05
81	rs1222209	A	C	A	C	-0.0146	0.0025	NA	0.722948	FALSE	FALSE	FALSE	ebi-a-GCST90018785	11	30361670	0.0515	485234	0.962	Autoimmune hepatitis || id:ebi-a-GCST90018785	Autoimmune hepatitis	Autoimmune hepatitis || ||	TRUE	igd	11	30361670	0.0021	8.58e-12	575531	ebi-a-GCST90029070	|| id:ebi-a-GCST90029070	TRUE	reported	igd	2	TRUE	NA	NA	8.4e-05	575531	4.86e-09	485234	TRUE	3.07e-06	48.3356	8.39773e-05
82	rs12239046	C	T	C	T	0.0404	0.0417	NA	0.61838	FALSE	FALSE	FALSE	ebi-a-GCST90018785	1	247601595	0.0489	485234	0.3933	Autoimmune hepatitis || id:ebi-a-GCST90018785	Autoimmune hepatitis	Autoimmune hepatitis || ||	TRUE	igd	1	247601595	0.002	1.34e-87	575531	ebi-a-GCST90029070	|| id:ebi-a-GCST90029070	TRUE	reported	igd	2	TRUE	NA	NA	0.00070848	575531	1.5e-06	485234	TRUE	8.01e-39	408.04	0.000708478
83	rs12270146	G	A	G	A	-0.0139	-0.1054	NA	0.317819	FALSE	FALSE	FALSE	ebi-a-GCST90018785	11	69163441	0.0507	485234	0.0377903	Autoimmune hepatitis || id:ebi-a-GCST90018785	Autoimmune hepatitis	Autoimmune hepatitis || ||	TRUE	igd	11	69163441	0.0024	1.28e-08	575531	ebi-a-GCST90029070	|| id:ebi-a-GCST90029070	TRUE	reported	igd	2	TRUE	NA	NA	5.83e-05	575531	8.91e-06	485234	TRUE	0.0170413	33.5434	5.82791e-05
84	rs12357890	G	A	G	A	0.0134	0.2516	NA	0.558742	FALSE	FALSE	FALSE	ebi-a-GCST90018785	10	99762693	0.0867	485234	0.00372503	Autoimmune hepatitis || id:ebi-a-GCST90018785	Autoimmune hepatitis	Autoimmune hepatitis || ||	TRUE	igd	10	99762693	0.0021	3.67e-10	575531	ebi-a-GCST90029070	|| id:ebi-a-GCST90029070	TRUE	reported	igd	2	TRUE	NA	NA	7.07e-05	575531	1.74e-05	485234	TRUE	0.0293982	40.7166	7.07411e-05
85	rs12367471	C	A	C	A	-0.096	-0.2498	NA	0.016728	FALSE	FALSE	FALSE	ebi-a-GCST90018785	12	120970369	0.2185	485234	0.253	Autoimmune hepatitis || id:ebi-a-GCST90018785	Autoimmune hepatitis	Autoimmune hepatitis || ||	TRUE	igd	12	120970369	0.0076	3.01e-36	575531	ebi-a-GCST90029070	|| id:ebi-a-GCST90029070	TRUE	reported	igd	2	TRUE	NA	NA	0.000277158	575531	2.69e-06	485234	TRUE	1.35e-14	159.557	0.000277157
86	rs12428361	C	T	C	T	0.0142	-0.083	NA	0.272024	FALSE	FALSE	FALSE	ebi-a-GCST90018785	13	110368764	0.0554	485234	0.1342	Autoimmune hepatitis || id:ebi-a-GCST90018785	Autoimmune hepatitis	Autoimmune hepatitis || ||	TRUE	igd	13	110368764	0.0023	1.33e-09	575531	ebi-a-GCST90029070	|| id:ebi-a-GCST90029070	TRUE	reported	igd	2	TRUE	NA	NA	6.62e-05	575531	4.63e-06	485234	TRUE	0.00212579	38.1172	6.62252e-05
87	rs12448756	G	A	G	A	-0.0269	0.0657	NA	0.193643	FALSE	FALSE	FALSE	ebi-a-GCST90018785	16	51130463	0.058	485234	0.2578	Autoimmune hepatitis || id:ebi-a-GCST90018785	Autoimmune hepatitis	Autoimmune hepatitis || ||	TRUE	igd	16	51130463	0.0025	4.18e-26	575531	ebi-a-GCST90029070	|| id:ebi-a-GCST90029070	TRUE	reported	igd	2	TRUE	NA	NA	0.000201127	575531	2.64e-06	485234	TRUE	1.17e-10	115.778	0.000201126
88	rs12470242	A	G	A	G	0.0171	0.0356	NA	0.27193	FALSE	FALSE	FALSE	ebi-a-GCST90018785	2	28546023	0.0545	485234	0.513701	Autoimmune hepatitis || id:ebi-a-GCST90018785	Autoimmune hepatitis	Autoimmune hepatitis || ||	TRUE	igd	2	28546023	0.0026	1.05e-10	575531	ebi-a-GCST90029070	|| id:ebi-a-GCST90029070	TRUE	reported	igd	2	TRUE	NA	NA	7.52e-05	575531	8.79e-07	485234	TRUE	7.28e-05	43.2559	7.51526e-05
89	rs12564423	T	C	T	C	-0.0391	-0.142	NA	0.13722	FALSE	FALSE	FALSE	ebi-a-GCST90018785	1	159486149	0.0807	485234	0.0784097	Autoimmune hepatitis || id:ebi-a-GCST90018785	Autoimmune hepatitis	Autoimmune hepatitis || ||	TRUE	igd	1	159486149	0.0045	2.59e-18	575531	ebi-a-GCST90029070	|| id:ebi-a-GCST90029070	TRUE	reported	igd	2	TRUE	NA	NA	0.000131161	575531	6.38e-06	485234	TRUE	4.64e-06	75.4968	0.00013116
90	rs1260326	C	T	C	T	-0.0758	-0.0204	NA	0.573285	FALSE	FALSE	FALSE	ebi-a-GCST90018785	2	27730940	0.049	485234	0.6781	Autoimmune hepatitis || id:ebi-a-GCST90018785	Autoimmune hepatitis	Autoimmune hepatitis || ||	TRUE	igd	2	27730940	0.002	1e-200	575531	ebi-a-GCST90029070	|| id:ebi-a-GCST90029070	TRUE	reported	igd	2	TRUE	NA	NA	0.00248959	575531	3.57e-07	485234	TRUE	2.13e-141	1436.41	0.00248959
91	rs12605964	T	C	T	C	0.0141	0.0141	NA	0.634723	FALSE	FALSE	FALSE	ebi-a-GCST90018785	18	45663787	0.0783	485234	0.8574	Autoimmune hepatitis || id:ebi-a-GCST90018785	Autoimmune hepatitis	Autoimmune hepatitis || ||	TRUE	igd	18	45663787	0.0021	4.26e-11	575531	ebi-a-GCST90029070	|| id:ebi-a-GCST90029070	TRUE	reported	igd	2	TRUE	NA	NA	7.83e-05	575531	6.68e-08	485234	TRUE	1.04e-05	45.0816	7.83244e-05
92	rs12620112	T	C	T	C	0.0121	0.0098	NA	0.371882	FALSE	FALSE	FALSE	ebi-a-GCST90018785	2	228976533	0.0503	485234	0.8463	Autoimmune hepatitis || id:ebi-a-GCST90018785	Autoimmune hepatitis	Autoimmune hepatitis || ||	TRUE	igd	2	228976533	0.0021	1.52e-08	575531	ebi-a-GCST90029070	|| id:ebi-a-GCST90029070	TRUE	reported	igd	2	TRUE	NA	NA	5.77e-05	575531	7.82e-08	485234	TRUE	0.000174408	33.1995	5.76817e-05
93	rs12620844	C	T	C	T	0.0133	0.036	NA	0.464295	FALSE	FALSE	FALSE	ebi-a-GCST90018785	2	232324510	0.0482	485234	0.4559	Autoimmune hepatitis || id:ebi-a-GCST90018785	Autoimmune hepatitis	Autoimmune hepatitis || ||	TRUE	igd	2	232324510	0.002	6.51e-11	575531	ebi-a-GCST90029070	|| id:ebi-a-GCST90029070	TRUE	reported	igd	2	TRUE	NA	NA	7.68e-05	575531	1.15e-06	485234	TRUE	7.9e-05	44.2225	7.68318e-05
94	rs12716972	G	A	G	A	0.0115	0.0621	NA	0.489171	FALSE	FALSE	FALSE	ebi-a-GCST90018785	16	29936654	0.0478	485234	0.1933	Autoimmune hepatitis || id:ebi-a-GCST90018785	Autoimmune hepatitis	Autoimmune hepatitis || ||	TRUE	igd	16	29936654	0.002	1.63e-08	575531	ebi-a-GCST90029070	|| id:ebi-a-GCST90029070	TRUE	reported	igd	2	TRUE	NA	NA	5.74e-05	575531	3.48e-06	485234	TRUE	0.00336814	33.0625	5.74436e-05
95	rs12792227	T	G	T	G	-0.0131	0.0209	NA	0.500572	FALSE	FALSE	FALSE	ebi-a-GCST90018785	11	10405518	0.0749	485234	0.7802	Autoimmune hepatitis || id:ebi-a-GCST90018785	Autoimmune hepatitis	Autoimmune hepatitis || ||	TRUE	igd	11	10405518	0.0023	2.22e-08	575531	ebi-a-GCST90029070	|| id:ebi-a-GCST90029070	TRUE	reported	igd	2	TRUE	NA	NA	5.64e-05	575531	1.6e-07	485234	TRUE	0.000265703	32.4405	5.6363e-05
96	rs1292061	G	A	G	A	0.0209	0.0385	NA	0.512861	FALSE	FALSE	FALSE	ebi-a-GCST90018785	17	57911230	0.0475	485234	0.4173	Autoimmune hepatitis || id:ebi-a-GCST90018785	Autoimmune hepatitis	Autoimmune hepatitis || ||	TRUE	igd	17	57911230	0.002	1.02e-24	575531	ebi-a-GCST90029070	|| id:ebi-a-GCST90029070	TRUE	reported	igd	2	TRUE	NA	NA	0.000189707	575531	1.35e-06	485234	TRUE	9.77e-11	109.203	0.000189706
97	rs12927172	G	A	G	A	-0.0193	-0.0614	NA	0.53122	FALSE	FALSE	FALSE	ebi-a-GCST90018785	16	27325021	0.0496	485234	0.2155	Autoimmune hepatitis || id:ebi-a-GCST90018785	Autoimmune hepatitis	Autoimmune hepatitis || ||	TRUE	igd	16	27325021	0.002	2.59e-21	575531	ebi-a-GCST90029070	|| id:ebi-a-GCST90029070	TRUE	reported	igd	2	TRUE	NA	NA	0.000161777	575531	3.16e-06	485234	TRUE	1.97e-08	93.1225	0.000161777
98	rs12929503	C	T	C	T	-0.0161	0.0714	NA	0.321352	FALSE	FALSE	FALSE	ebi-a-GCST90018785	16	69565461	0.0813	485234	0.3802	Autoimmune hepatitis || id:ebi-a-GCST90018785	Autoimmune hepatitis	Autoimmune hepatitis || ||	TRUE	igd	16	69565461	0.002	2.64e-15	575531	ebi-a-GCST90029070	|| id:ebi-a-GCST90029070	TRUE	reported	igd	2	TRUE	NA	NA	0.000112584	575531	1.59e-06	485234	TRUE	1.61e-06	64.8025	0.000112583
99	rs12972784	T	C	T	C	0.015	0.0068	NA	0.526894	FALSE	FALSE	FALSE	ebi-a-GCST90018785	19	44704542	0.0474	485234	0.8861	Autoimmune hepatitis || id:ebi-a-GCST90018785	Autoimmune hepatitis	Autoimmune hepatitis || ||	TRUE	igd	19	44704542	0.002	1.75e-13	575531	ebi-a-GCST90029070	|| id:ebi-a-GCST90029070	TRUE	reported	igd	2	TRUE	NA	NA	9.77e-05	575531	4.24e-08	485234	TRUE	6.81e-07	56.25	9.77263e-05
100	rs13028310	C	T	C	T	0.026	0.0278	NA	0.84887	FALSE	FALSE	FALSE	ebi-a-GCST90018785	2	632591	0.0648	485234	0.668299	Autoimmune hepatitis || id:ebi-a-GCST90018785	Autoimmune hepatitis	Autoimmune hepatitis || ||	TRUE	igd	2	632591	0.0026	9.06e-23	575531	ebi-a-GCST90029070	|| id:ebi-a-GCST90029070	TRUE	reported	igd	2	TRUE	NA	NA	0.000173723	575531	3.79e-07	485234	TRUE	1.14e-10	100	0.000173722
101	rs13033782	A	G	A	G	0.0258	-0.0015	NA	0.0392347	FALSE	FALSE	FALSE	ebi-a-GCST90018785	2	102843833	0.1599	485234	0.9925	Autoimmune hepatitis || id:ebi-a-GCST90018785	Autoimmune hepatitis	Autoimmune hepatitis || ||	TRUE	igd	2	102843833	0.0047	3.61e-08	575531	ebi-a-GCST90029070	|| id:ebi-a-GCST90029070	TRUE	reported	igd	2	TRUE	NA	NA	5.24e-05	575531	1.81e-10	485234	TRUE	0.000210777	30.1331	5.23543e-05
102	rs13066686	A	C	A	C	-0.0128	-0.0114	NA	0.403467	FALSE	FALSE	FALSE	ebi-a-GCST90018785	3	94075026	0.0488	485234	0.8153	Autoimmune hepatitis || id:ebi-a-GCST90018785	Autoimmune hepatitis	Autoimmune hepatitis || ||	TRUE	igd	3	94075026	0.002	3.26e-10	575531	ebi-a-GCST90029070	|| id:ebi-a-GCST90029070	TRUE	reported	igd	2	TRUE	NA	NA	7.12e-05	575531	1.12e-07	485234	TRUE	3.23e-05	40.96	7.1164e-05
103	rs13109980	A	G	A	G	-0.012	0.0076	NA	0.3157	FALSE	FALSE	FALSE	ebi-a-GCST90018785	4	140886963	0.0503	485234	0.8796	Autoimmune hepatitis || id:ebi-a-GCST90018785	Autoimmune hepatitis	Autoimmune hepatitis || ||	TRUE	igd	4	140886963	0.0021	1.99e-08	575531	ebi-a-GCST90029070	|| id:ebi-a-GCST90029070	TRUE	reported	igd	2	TRUE	NA	NA	5.67e-05	575531	4.7e-08	485234	TRUE	0.000174401	32.6531	5.67323e-05
104	rs13261587	T	C	T	C	0.0204	-0.0834	NA	0.530062	FALSE	FALSE	FALSE	ebi-a-GCST90018785	8	126352397	0.0474	485234	0.0787698	Autoimmune hepatitis || id:ebi-a-GCST90018785	Autoimmune hepatitis	Autoimmune hepatitis || ||	TRUE	igd	8	126352397	0.002	1.27e-23	575531	ebi-a-GCST90029070	|| id:ebi-a-GCST90029070	TRUE	reported	igd	2	TRUE	NA	NA	0.00018074	575531	6.38e-06	485234	TRUE	2.11e-08	104.04	0.00018074
105	rs13294945	G	T	G	T	-0.0137	-0.036	NA	0.46125	FALSE	FALSE	FALSE	ebi-a-GCST90018785	9	15852777	0.0787	485234	0.6477	Autoimmune hepatitis || id:ebi-a-GCST90018785	Autoimmune hepatitis	Autoimmune hepatitis || ||	TRUE	igd	9	15852777	0.0024	2.06e-08	575531	ebi-a-GCST90029070	|| id:ebi-a-GCST90029070	TRUE	reported	igd	2	TRUE	NA	NA	5.66e-05	575531	4.31e-07	485234	TRUE	0.000425402	32.5851	5.66142e-05
106	rs1332328	T	C	T	C	0.0265	-0.0512	NA	0.33903	FALSE	FALSE	FALSE	ebi-a-GCST90018785	10	91011458	0.0493	485234	0.2993	Autoimmune hepatitis || id:ebi-a-GCST90018785	Autoimmune hepatitis	Autoimmune hepatitis || ||	TRUE	igd	10	91011458	0.0021	2.81e-35	575531	ebi-a-GCST90029070	|| id:ebi-a-GCST90029070	TRUE	reported	igd	2	TRUE	NA	NA	0.000276609	575531	2.22e-06	485234	TRUE	7.89e-15	159.24	0.000276608
107	rs13336129	C	T	C	T	-0.0291	-0.1047	NA	0.0734392	FALSE	FALSE	FALSE	ebi-a-GCST90018785	16	51175658	0.1731	485234	0.5455	Autoimmune hepatitis || id:ebi-a-GCST90018785	Autoimmune hepatitis	Autoimmune hepatitis || ||	TRUE	igd	16	51175658	0.0045	8.26e-11	575531	ebi-a-GCST90029070	|| id:ebi-a-GCST90029070	TRUE	reported	igd	2	TRUE	NA	NA	7.27e-05	575531	7.54e-07	485234	TRUE	8.56e-05	41.8178	7.26542e-05
108	rs13416992	C	A	C	A	-0.0124	0.0275	NA	0.629937	FALSE	FALSE	FALSE	ebi-a-GCST90018785	2	59298298	0.0486	485234	0.5708	Autoimmune hepatitis || id:ebi-a-GCST90018785	Autoimmune hepatitis	Autoimmune hepatitis || ||	TRUE	igd	2	59298298	0.002	1.13e-09	575531	ebi-a-GCST90029070	|| id:ebi-a-GCST90029070	TRUE	reported	igd	2	TRUE	NA	NA	6.68e-05	575531	6.6e-07	485234	TRUE	0.000159065	38.44	6.6786e-05
109	rs1353595	C	A	C	A	0.0282	-0.0156	NA	0.236116	FALSE	FALSE	FALSE	ebi-a-GCST90018785	1	65405070	0.0563	485234	0.7822	Autoimmune hepatitis || id:ebi-a-GCST90018785	Autoimmune hepatitis	Autoimmune hepatitis || ||	TRUE	igd	1	65405070	0.0029	4.51e-23	575531	ebi-a-GCST90029070	|| id:ebi-a-GCST90029070	TRUE	reported	igd	2	TRUE	NA	NA	0.000164272	575531	1.58e-07	485234	TRUE	1.86e-10	94.5589	0.000164271
110	rs138692741	T	C	T	C	-0.0436	0.0974	NA	0.0348675	FALSE	FALSE	FALSE	ebi-a-GCST90018785	19	45467132	0.1392	485234	0.4839	Autoimmune hepatitis || id:ebi-a-GCST90018785	Autoimmune hepatitis	Autoimmune hepatitis || ||	TRUE	igd	19	45467132	0.0058	5.78e-14	575531	ebi-a-GCST90029070	|| id:ebi-a-GCST90029070	TRUE	reported	igd	2	TRUE	NA	NA	9.82e-05	575531	1.01e-06	485234	TRUE	4.91e-06	56.5089	9.81761e-05
111	rs1391789	A	G	A	G	0.0184	0.0317	NA	0.227867	FALSE	FALSE	FALSE	ebi-a-GCST90018785	12	24183284	0.0581	485234	0.585901	Autoimmune hepatitis || id:ebi-a-GCST90018785	Autoimmune hepatitis	Autoimmune hepatitis || ||	TRUE	igd	12	24183284	0.0023	3.92e-15	575531	ebi-a-GCST90029070	|| id:ebi-a-GCST90029070	TRUE	reported	igd	2	TRUE	NA	NA	0.00011119	575531	6.14e-07	485234	TRUE	5.48e-07	64	0.000111189
112	rs139364224	C	T	C	T	0.0596	0.0662	NA	0.0205204	FALSE	FALSE	FALSE	ebi-a-GCST90018785	1	154340438	0.1607	485234	0.680201	Autoimmune hepatitis || id:ebi-a-GCST90018785	Autoimmune hepatitis	Autoimmune hepatitis || ||	TRUE	igd	1	154340438	0.0076	5.95e-15	575531	ebi-a-GCST90029070	|| id:ebi-a-GCST90029070	TRUE	reported	igd	2	TRUE	NA	NA	0.000106844	575531	3.5e-07	485234	TRUE	5.72e-07	61.4986	0.000106844
113	rs139460294	C	T	C	T	-0.0519	-0.2327	NA	0.0166911	FALSE	FALSE	FALSE	ebi-a-GCST90018785	1	154443269	0.1891	485234	0.2184	Autoimmune hepatitis || id:ebi-a-GCST90018785	Autoimmune hepatitis	Autoimmune hepatitis || ||	TRUE	igd	1	154443269	0.0095	4.22e-08	575531	ebi-a-GCST90029070	|| id:ebi-a-GCST90029070	TRUE	reported	igd	2	TRUE	NA	NA	5.19e-05	575531	3.12e-06	485234	TRUE	0.00529519	29.8461	5.18557e-05
114	rs139795227	C	A	C	A	0.0534	-0.3287	NA	0.0186464	FALSE	FALSE	FALSE	ebi-a-GCST90018785	1	92842367	0.1661	485234	0.0478101	Autoimmune hepatitis || id:ebi-a-GCST90018785	Autoimmune hepatitis	Autoimmune hepatitis || ||	TRUE	igd	1	92842367	0.009	2.52e-09	575531	ebi-a-GCST90029070	|| id:ebi-a-GCST90029070	TRUE	reported	igd	2	TRUE	NA	NA	6.12e-05	575531	8.07e-06	485234	TRUE	0.0106108	35.2044	6.11649e-05
115	rs139868663	T	C	T	C	-0.1186	0.1573	NA	0.0107812	FALSE	FALSE	FALSE	ebi-a-GCST90018785	12	121459351	0.3462	485234	0.6495	Autoimmune hepatitis || id:ebi-a-GCST90018785	Autoimmune hepatitis	Autoimmune hepatitis || ||	TRUE	igd	12	121459351	0.0104	3.31e-30	575531	ebi-a-GCST90029070	|| id:ebi-a-GCST90029070	TRUE	reported	igd	2	TRUE	NA	NA	0.000225911	575531	4.25e-07	485234	TRUE	1.61e-13	130.048	0.00022591
116	rs1401454	T	C	T	C	-0.0129	0.0562	NA	0.405888	FALSE	FALSE	FALSE	ebi-a-GCST90018785	11	16250183	0.0495	485234	0.2565	Autoimmune hepatitis || id:ebi-a-GCST90018785	Autoimmune hepatitis	Autoimmune hepatitis || ||	TRUE	igd	11	16250183	0.002	2.37e-10	575531	ebi-a-GCST90029070	|| id:ebi-a-GCST90029070	TRUE	reported	igd	2	TRUE	NA	NA	7.23e-05	575531	2.66e-06	485234	TRUE	0.000421795	41.6025	7.22802e-05
117	rs140604451	A	G	A	G	0.0357	0.0123	NA	0.037408	FALSE	FALSE	FALSE	ebi-a-GCST90018785	1	110216436	0.1095	485234	0.9105	Autoimmune hepatitis || id:ebi-a-GCST90018785	Autoimmune hepatitis	Autoimmune hepatitis || ||	TRUE	igd	1	110216436	0.0065	4.28e-08	575531	ebi-a-GCST90029070	|| id:ebi-a-GCST90029070	TRUE	reported	igd	2	TRUE	NA	NA	5.24e-05	575531	2.6e-08	485234	TRUE	0.000281343	30.1654	5.24105e-05
118	rs140929931	T	C	T	C	0.0425	-0.1716	NA	0.0215791	FALSE	FALSE	FALSE	ebi-a-GCST90018785	19	45117157	0.2217	485234	0.4389	Autoimmune hepatitis || id:ebi-a-GCST90018785	Autoimmune hepatitis	Autoimmune hepatitis || ||	TRUE	igd	19	45117157	0.0069	8.32e-10	575531	ebi-a-GCST90029070	|| id:ebi-a-GCST90029070	TRUE	reported	igd	2	TRUE	NA	NA	6.59e-05	575531	1.23e-06	485234	TRUE	0.000323535	37.9385	6.59147e-05
119	rs141179989	T	C	T	C	-0.0572	-0.4419	NA	0.0130596	FALSE	FALSE	FALSE	ebi-a-GCST90018785	16	51067084	0.3158	485234	0.1617	Autoimmune hepatitis || id:ebi-a-GCST90018785	Autoimmune hepatitis	Autoimmune hepatitis || ||	TRUE	igd	16	51067084	0.0097	3.34e-09	575531	ebi-a-GCST90029070	|| id:ebi-a-GCST90029070	TRUE	reported	igd	2	TRUE	NA	NA	6.04e-05	575531	4.04e-06	485234	TRUE	0.00310075	34.7735	6.04162e-05
120	rs141651106	A	G	A	G	0.0402	0.0743	NA	0.0264278	FALSE	FALSE	FALSE	ebi-a-GCST90018785	16	51223317	0.17	485234	0.662	Autoimmune hepatitis || id:ebi-a-GCST90018785	Autoimmune hepatitis	Autoimmune hepatitis || ||	TRUE	igd	16	51223317	0.0065	6.86e-10	575531	ebi-a-GCST90029070	|| id:ebi-a-GCST90029070	TRUE	reported	igd	2	TRUE	NA	NA	6.65e-05	575531	3.94e-07	485234	TRUE	0.000112957	38.2495	6.6455e-05
121	rs141936164	G	A	G	A	-0.0127	0.0962	NA	0.34698	FALSE	FALSE	FALSE	ebi-a-GCST90018785	4	103401723	0.0497	485234	0.0527898	Autoimmune hepatitis || id:ebi-a-GCST90018785	Autoimmune hepatitis	Autoimmune hepatitis || ||	TRUE	igd	4	103401723	0.0021	2.85e-09	575531	ebi-a-GCST90029070	|| id:ebi-a-GCST90029070	TRUE	reported	igd	2	TRUE	NA	NA	6.35e-05	575531	7.72e-06	485234	TRUE	0.00771119	36.5737	6.35437e-05
122	rs143432184	C	T	C	T	-0.0521	0.191	NA	0.0180286	FALSE	FALSE	FALSE	ebi-a-GCST90018785	12	121510619	0.232	485234	0.4105	Autoimmune hepatitis || id:ebi-a-GCST90018785	Autoimmune hepatitis	Autoimmune hepatitis || ||	TRUE	igd	12	121510619	0.007	1.21e-13	575531	ebi-a-GCST90029070	|| id:ebi-a-GCST90029070	TRUE	reported	igd	2	TRUE	NA	NA	9.62e-05	575531	1.4e-06	485234	TRUE	9.54e-06	55.3961	9.62429e-05
123	rs1441169	G	A	G	A	-0.021	-0.1035	NA	0.54232	FALSE	FALSE	FALSE	ebi-a-GCST90018785	2	214033530	0.0503	485234	0.0395203	Autoimmune hepatitis || id:ebi-a-GCST90018785	Autoimmune hepatitis	Autoimmune hepatitis || ||	TRUE	igd	2	214033530	0.002	6.16e-25	575531	ebi-a-GCST90029070	|| id:ebi-a-GCST90029070	TRUE	reported	igd	2	TRUE	NA	NA	0.000191526	575531	8.73e-06	485234	TRUE	2.33e-08	110.25	0.000191526
124	rs144671207	A	G	A	G	-0.0559	-0.1336	NA	0.0131744	FALSE	FALSE	FALSE	ebi-a-GCST90018785	1	154690089	0.2484	485234	0.590799	Autoimmune hepatitis || id:ebi-a-GCST90018785	Autoimmune hepatitis	Autoimmune hepatitis || ||	TRUE	igd	1	154690089	0.0093	1.6e-09	575531	ebi-a-GCST90029070	|| id:ebi-a-GCST90029070	TRUE	reported	igd	2	TRUE	NA	NA	6.28e-05	575531	5.96e-07	485234	TRUE	0.0002434	36.1291	6.27714e-05
125	rs144868758	T	C	T	C	0.0744	0.0337	NA	0.0224406	FALSE	FALSE	FALSE	ebi-a-GCST90018785	12	121513146	0.1303	485234	0.7962	Autoimmune hepatitis || id:ebi-a-GCST90018785	Autoimmune hepatitis	Autoimmune hepatitis || ||	TRUE	igd	12	121513146	0.0091	2.2e-16	575531	ebi-a-GCST90029070	|| id:ebi-a-GCST90029070	TRUE	reported	igd	2	TRUE	NA	NA	0.00011613	575531	1.38e-07	485234	TRUE	9.34e-08	66.8441	0.00011613
126	rs144970957	C	T	C	T	-0.1212	-0.1453	NA	0.0239826	FALSE	FALSE	FALSE	ebi-a-GCST90018785	1	159514964	0.1548	485234	0.3479	Autoimmune hepatitis || id:ebi-a-GCST90018785	Autoimmune hepatitis	Autoimmune hepatitis || ||	TRUE	igd	1	159514964	0.007	1.07e-66	575531	ebi-a-GCST90029070	|| id:ebi-a-GCST90029070	TRUE	reported	igd	2	TRUE	NA	NA	0.000520614	575531	1.82e-06	485234	TRUE	3.13e-28	299.784	0.000520612
127	rs145147679	A	G	A	G	0.0562	0.0717	NA	0.0139332	FALSE	FALSE	FALSE	ebi-a-GCST90018785	1	159787423	0.2689	485234	0.7897	Autoimmune hepatitis || id:ebi-a-GCST90018785	Autoimmune hepatitis	Autoimmune hepatitis || ||	TRUE	igd	1	159787423	0.0096	4.3e-09	575531	ebi-a-GCST90029070	|| id:ebi-a-GCST90029070	TRUE	reported	igd	2	TRUE	NA	NA	5.95e-05	575531	1.47e-07	485234	TRUE	0.000167909	34.2713	5.95437e-05
128	rs145604770	A	G	A	G	-0.0287	-0.1391	NA	0.0405057	FALSE	FALSE	FALSE	ebi-a-GCST90018785	17	38086736	0.2179	485234	0.5231	Autoimmune hepatitis || id:ebi-a-GCST90018785	Autoimmune hepatitis	Autoimmune hepatitis || ||	TRUE	igd	17	38086736	0.0052	3.25e-08	575531	ebi-a-GCST90029070	|| id:ebi-a-GCST90029070	TRUE	reported	igd	2	TRUE	NA	NA	5.29e-05	575531	8.4e-07	485234	TRUE	0.00110382	30.4619	5.29256e-05
129	rs146424514	A	G	A	G	0.0159	-0.0514	NA	0.223876	FALSE	FALSE	FALSE	ebi-a-GCST90018785	14	35621393	0.0603	485234	0.3939	Autoimmune hepatitis || id:ebi-a-GCST90018785	Autoimmune hepatitis	Autoimmune hepatitis || ||	TRUE	igd	14	35621393	0.0027	7.3e-09	575531	ebi-a-GCST90029070	|| id:ebi-a-GCST90029070	TRUE	reported	igd	2	TRUE	NA	NA	6.03e-05	575531	1.5e-06	485234	TRUE	0.000793694	34.679	6.02521e-05
130	rs146861677	A	C	A	C	0.0742	-0.258	NA	0.0390267	FALSE	FALSE	FALSE	ebi-a-GCST90018785	12	120993415	0.1134	485234	0.0228702	Autoimmune hepatitis || id:ebi-a-GCST90018785	Autoimmune hepatitis	Autoimmune hepatitis || ||	TRUE	igd	12	120993415	0.0066	3.56e-29	575531	ebi-a-GCST90029070	|| id:ebi-a-GCST90029070	TRUE	reported	igd	2	TRUE	NA	NA	0.000219562	575531	1.07e-05	485234	TRUE	3.07e-09	126.392	0.000219561
131	rs1470560	A	G	A	G	0.0121	0.0308	NA	0.304764	FALSE	FALSE	FALSE	ebi-a-GCST90018785	3	35670150	0.0508	485234	0.5444	Autoimmune hepatitis || id:ebi-a-GCST90018785	Autoimmune hepatitis	Autoimmune hepatitis || ||	TRUE	igd	3	35670150	0.0021	1.52e-08	575531	ebi-a-GCST90029070	|| id:ebi-a-GCST90029070	TRUE	reported	igd	2	TRUE	NA	NA	5.77e-05	575531	7.58e-07	485234	TRUE	0.000559796	33.1995	5.76817e-05
132	rs147211387	A	G	A	G	-0.0817	-0.0377	NA	0.008087	FALSE	FALSE	FALSE	ebi-a-GCST90018785	19	45261755	0.3608	485234	0.9168	Autoimmune hepatitis || id:ebi-a-GCST90018785	Autoimmune hepatitis	Autoimmune hepatitis || ||	TRUE	igd	19	45261755	0.0111	1.81e-13	575531	ebi-a-GCST90029070	|| id:ebi-a-GCST90029070	TRUE	reported	igd	2	TRUE	NA	NA	9.41e-05	575531	2.25e-08	485234	TRUE	9.53e-07	54.1749	9.41214e-05
133	rs147830103	A	G	A	G	0.0433	0.2297	NA	0.0298906	FALSE	FALSE	FALSE	ebi-a-GCST90018785	1	154509061	0.1292	485234	0.0755092	Autoimmune hepatitis || id:ebi-a-GCST90018785	Autoimmune hepatitis	Autoimmune hepatitis || ||	TRUE	igd	1	154509061	0.007	7.11e-10	575531	ebi-a-GCST90029070	|| id:ebi-a-GCST90029070	TRUE	reported	igd	2	TRUE	NA	NA	6.65e-05	575531	6.51e-06	485234	TRUE	0.00405241	38.2631	6.64786e-05
134	rs148641687	G	A	G	A	0.0512	0.4423	NA	0.0208262	FALSE	FALSE	FALSE	ebi-a-GCST90018785	1	154601103	0.1555	485234	0.00444099	Autoimmune hepatitis || id:ebi-a-GCST90018785	Autoimmune hepatitis	Autoimmune hepatitis || ||	TRUE	igd	1	154601103	0.0093	3.27e-08	575531	ebi-a-GCST90029070	|| id:ebi-a-GCST90029070	TRUE	reported	igd	2	TRUE	NA	NA	5.27e-05	575531	1.67e-05	485234	TRUE	0.10345	30.3092	5.26602e-05
135	rs1490384	T	C	T	C	-0.0279	-0.073	NA	0.620277	FALSE	FALSE	FALSE	ebi-a-GCST90018785	6	126851160	0.0496	485234	0.1414	Autoimmune hepatitis || id:ebi-a-GCST90018785	Autoimmune hepatitis	Autoimmune hepatitis || ||	TRUE	igd	6	126851160	0.002	9.94e-43	575531	ebi-a-GCST90029070	|| id:ebi-a-GCST90029070	TRUE	reported	igd	2	TRUE	NA	NA	0.000338014	575531	4.46e-06	485234	TRUE	6.81e-17	194.602	0.000338013
136	rs1516403	C	T	C	T	-0.0192	-0.1114	NA	0.363519	FALSE	FALSE	FALSE	ebi-a-GCST90018785	15	53739281	0.0494	485234	0.0239398	Autoimmune hepatitis || id:ebi-a-GCST90018785	Autoimmune hepatitis	Autoimmune hepatitis || ||	TRUE	igd	15	53739281	0.002	4.14e-21	575531	ebi-a-GCST90029070	|| id:ebi-a-GCST90029070	TRUE	reported	igd	2	TRUE	NA	NA	0.000160105	575531	1.05e-05	485234	TRUE	1.35e-06	92.16	0.000160105
137	rs1532085	G	A	G	A	-0.0147	0.0336	NA	0.553559	FALSE	FALSE	FALSE	ebi-a-GCST90018785	15	58683366	0.0481	485234	0.4841	Autoimmune hepatitis || id:ebi-a-GCST90018785	Autoimmune hepatitis	Autoimmune hepatitis || ||	TRUE	igd	15	58683366	0.002	5.23e-13	575531	ebi-a-GCST90029070	|| id:ebi-a-GCST90029070	TRUE	reported	igd	2	TRUE	NA	NA	9.39e-05	575531	1.01e-06	485234	TRUE	8.33e-06	54.0225	9.38567e-05
138	rs1545536	T	C	T	C	-0.0244	0.018	NA	0.265408	FALSE	FALSE	FALSE	ebi-a-GCST90018785	8	144643169	0.0573	485234	0.753401	Autoimmune hepatitis || id:ebi-a-GCST90018785	Autoimmune hepatitis	Autoimmune hepatitis || ||	TRUE	igd	8	144643169	0.0025	9.14e-22	575531	ebi-a-GCST90029070	|| id:ebi-a-GCST90029070	TRUE	reported	igd	2	TRUE	NA	NA	0.000165486	575531	2.03e-07	485234	TRUE	1.9e-10	95.2576	0.000165485
139	rs1557812	A	G	A	G	0.0153	-0.0521	NA	0.16681	FALSE	FALSE	FALSE	ebi-a-GCST90018785	17	36034365	0.0617	485234	0.3989	Autoimmune hepatitis || id:ebi-a-GCST90018785	Autoimmune hepatitis	Autoimmune hepatitis || ||	TRUE	igd	17	36034365	0.0024	3.81e-10	575531	ebi-a-GCST90029070	|| id:ebi-a-GCST90029070	TRUE	reported	igd	2	TRUE	NA	NA	7.06e-05	575531	1.47e-06	485234	TRUE	0.000224571	40.6406	7.06092e-05
140	rs1635852	C	T	C	T	-0.0141	0.0347	NA	0.430898	FALSE	FALSE	FALSE	ebi-a-GCST90018785	7	28189411	0.0481	485234	0.4706	Autoimmune hepatitis || id:ebi-a-GCST90018785	Autoimmune hepatitis	Autoimmune hepatitis || ||	TRUE	igd	7	28189411	0.002	4.38e-12	575531	ebi-a-GCST90029070	|| id:ebi-a-GCST90029070	TRUE	reported	igd	2	TRUE	NA	NA	8.64e-05	575531	1.07e-06	485234	TRUE	2.27e-05	49.7025	8.63519e-05
141	rs166169	C	T	C	T	0.0188	0.0308	NA	0.786754	FALSE	FALSE	FALSE	ebi-a-GCST90018785	5	56194768	0.0623	485234	0.621199	Autoimmune hepatitis || id:ebi-a-GCST90018785	Autoimmune hepatitis	Autoimmune hepatitis || ||	TRUE	igd	5	56194768	0.0029	4.26e-11	575531	ebi-a-GCST90029070	|| id:ebi-a-GCST90029070	TRUE	reported	igd	2	TRUE	NA	NA	7.3e-05	575531	5.04e-07	485234	TRUE	5.81e-05	42.0262	7.30162e-05
142	rs167876	A	C	A	C	-0.0115	-0.0302	NA	0.446158	FALSE	FALSE	FALSE	ebi-a-GCST90018785	6	134263196	0.0487	485234	0.535	Autoimmune hepatitis || id:ebi-a-GCST90018785	Autoimmune hepatitis	Autoimmune hepatitis || ||	TRUE	igd	6	134263196	0.002	1.63e-08	575531	ebi-a-GCST90029070	|| id:ebi-a-GCST90029070	TRUE	reported	igd	2	TRUE	NA	NA	5.74e-05	575531	7.93e-07	485234	TRUE	0.000598823	33.0625	5.74436e-05
143	rs16835819	C	T	C	T	-0.0805	-0.4624	NA	0.0257748	FALSE	FALSE	FALSE	ebi-a-GCST90018785	1	154108501	0.1626	485234	0.00444898	Autoimmune hepatitis || id:ebi-a-GCST90018785	Autoimmune hepatitis	Autoimmune hepatitis || ||	TRUE	igd	1	154108501	0.0087	1.38e-20	575531	ebi-a-GCST90029070	|| id:ebi-a-GCST90029070	TRUE	reported	igd	2	TRUE	NA	NA	0.000148738	575531	1.67e-05	485234	TRUE	3.14e-05	85.6157	0.000148737
144	rs16988471	C	A	C	A	0.0336	0.1563	NA	0.0546066	FALSE	FALSE	FALSE	ebi-a-GCST90018785	21	33122575	0.0983	485234	0.1117	Autoimmune hepatitis || id:ebi-a-GCST90018785	Autoimmune hepatitis	Autoimmune hepatitis || ||	TRUE	igd	21	33122575	0.0049	6.18e-12	575531	ebi-a-GCST90029070	|| id:ebi-a-GCST90029070	TRUE	reported	igd	2	TRUE	NA	NA	8.17e-05	575531	5.21e-06	485234	TRUE	0.00052727	47.0204	8.16925e-05
145	rs17050272	A	G	A	G	0.0112	0.0218	NA	0.454377	FALSE	FALSE	FALSE	ebi-a-GCST90018785	2	121306440	0.0477	485234	0.6484	Autoimmune hepatitis || id:ebi-a-GCST90018785	Autoimmune hepatitis	Autoimmune hepatitis || ||	TRUE	igd	2	121306440	0.002	3.79e-08	575531	ebi-a-GCST90029070	|| id:ebi-a-GCST90029070	TRUE	reported	igd	2	TRUE	NA	NA	5.45e-05	575531	4.3e-07	485234	TRUE	0.000558853	31.36	5.44858e-05
146	rs17138478	A	C	A	C	0.0338	-0.063	NA	0.155361	FALSE	FALSE	FALSE	ebi-a-GCST90018785	17	36073320	0.066	485234	0.3398	Autoimmune hepatitis || id:ebi-a-GCST90018785	Autoimmune hepatitis	Autoimmune hepatitis || ||	TRUE	igd	17	36073320	0.0032	9.23e-27	575531	ebi-a-GCST90029070	|| id:ebi-a-GCST90029070	TRUE	reported	igd	2	TRUE	NA	NA	0.000193813	575531	1.88e-06	485234	TRUE	1.19e-10	111.566	0.000193812
147	rs17391694	T	C	T	C	0.0173	0.0396	NA	0.137388	FALSE	FALSE	FALSE	ebi-a-GCST90018785	1	78623626	0.073	485234	0.5874	Autoimmune hepatitis || id:ebi-a-GCST90018785	Autoimmune hepatitis	Autoimmune hepatitis || ||	TRUE	igd	1	78623626	0.0031	1.48e-08	575531	ebi-a-GCST90029070	|| id:ebi-a-GCST90029070	TRUE	reported	igd	2	TRUE	NA	NA	5.41e-05	575531	6.06e-07	485234	TRUE	0.000738667	31.1436	5.41099e-05
148	rs17417252	G	A	G	A	0.015	-0.033	NA	0.31102	FALSE	FALSE	FALSE	ebi-a-GCST90018785	1	205216110	0.0514	485234	0.5213	Autoimmune hepatitis || id:ebi-a-GCST90018785	Autoimmune hepatitis	Autoimmune hepatitis || ||	TRUE	igd	1	205216110	0.0022	2.13e-11	575531	ebi-a-GCST90029070	|| id:ebi-a-GCST90029070	TRUE	reported	igd	2	TRUE	NA	NA	8.08e-05	575531	8.49e-07	485234	TRUE	3.5e-05	46.4876	8.07669e-05
149	rs174373	C	T	C	T	-0.0135	-0.0724	NA	0.685855	FALSE	FALSE	FALSE	ebi-a-GCST90018785	6	111904528	0.0539	485234	0.1791	Autoimmune hepatitis || id:ebi-a-GCST90018785	Autoimmune hepatitis	Autoimmune hepatitis || ||	TRUE	igd	6	111904528	0.0024	3.3e-08	575531	ebi-a-GCST90029070	|| id:ebi-a-GCST90029070	TRUE	reported	igd	2	TRUE	NA	NA	5.5e-05	575531	3.72e-06	485234	TRUE	0.00487807	31.6406	5.49734e-05
150	rs17569873	T	C	T	C	-0.0172	-0.0037	NA	0.147938	FALSE	FALSE	FALSE	ebi-a-GCST90018785	20	62896110	0.0675	485234	0.956	Autoimmune hepatitis || id:ebi-a-GCST90018785	Autoimmune hepatitis	Autoimmune hepatitis || ||	TRUE	igd	20	62896110	0.0025	1.4e-11	575531	ebi-a-GCST90029070	|| id:ebi-a-GCST90029070	TRUE	reported	igd	2	TRUE	NA	NA	8.22e-05	575531	6.19e-09	485234	TRUE	3.97e-06	47.3344	8.2238e-05
151	rs17616063	G	A	G	A	-0.1338	-0.0598	NA	0.0940274	FALSE	FALSE	FALSE	ebi-a-GCST90018785	16	51436882	0.0773	485234	0.4395	Autoimmune hepatitis || id:ebi-a-GCST90018785	Autoimmune hepatitis	Autoimmune hepatitis || ||	TRUE	igd	16	51436882	0.0044	1e-200	575531	ebi-a-GCST90029070	|| id:ebi-a-GCST90029070	TRUE	reported	igd	2	TRUE	NA	NA	0.00160414	575531	1.23e-06	485234	TRUE	6.52e-89	924.713	0.00160414
152	rs17781691	G	A	G	A	-0.0188	0.0614	NA	0.432708	FALSE	FALSE	FALSE	ebi-a-GCST90018785	14	73366493	0.0478	485234	0.1992	Autoimmune hepatitis || id:ebi-a-GCST90018785	Autoimmune hepatitis	Autoimmune hepatitis || ||	TRUE	igd	14	73366493	0.002	2.64e-20	575531	ebi-a-GCST90029070	|| id:ebi-a-GCST90029070	TRUE	reported	igd	2	TRUE	NA	NA	0.000153505	575531	3.4e-06	485234	TRUE	6.26e-08	88.36	0.000153504
153	rs178826	T	C	T	C	0.0158	-0.0512	NA	0.467899	FALSE	FALSE	FALSE	ebi-a-GCST90018785	17	16083684	0.0491	485234	0.2971	Autoimmune hepatitis || id:ebi-a-GCST90018785	Autoimmune hepatitis	Autoimmune hepatitis || ||	TRUE	igd	17	16083684	0.002	8.54e-15	575531	ebi-a-GCST90029070	|| id:ebi-a-GCST90029070	TRUE	reported	igd	2	TRUE	NA	NA	0.000108428	575531	2.24e-06	485234	TRUE	4.76e-06	62.41	0.000108427
154	rs1800693	C	T	C	T	-0.0218	0.0387	NA	0.347371	FALSE	FALSE	FALSE	ebi-a-GCST90018785	12	6440009	0.0488	485234	0.4281	Autoimmune hepatitis || id:ebi-a-GCST90018785	Autoimmune hepatitis	Autoimmune hepatitis || ||	TRUE	igd	12	6440009	0.002	9.56e-27	575531	ebi-a-GCST90029070	|| id:ebi-a-GCST90029070	TRUE	reported	igd	2	TRUE	NA	NA	0.000206394	575531	1.3e-06	485234	TRUE	1.14e-11	118.81	0.000206393
155	rs1800961	T	C	T	C	-0.1074	0.1751	NA	0.0287954	FALSE	FALSE	FALSE	ebi-a-GCST90018785	20	43042364	0.1241	485234	0.1584	Autoimmune hepatitis || id:ebi-a-GCST90018785	Autoimmune hepatitis	Autoimmune hepatitis || ||	TRUE	igd	20	43042364	0.0059	6.5e-74	575531	ebi-a-GCST90029070	|| id:ebi-a-GCST90029070	TRUE	reported	igd	2	TRUE	NA	NA	0.000575423	575531	4.1e-06	485234	TRUE	1.82e-29	331.363	0.000575421
156	rs1800973	A	C	A	C	0.0294	0.1771	NA	0.0578418	FALSE	FALSE	FALSE	ebi-a-GCST90018785	12	69744014	0.1111	485234	0.1111	Autoimmune hepatitis || id:ebi-a-GCST90018785	Autoimmune hepatitis	Autoimmune hepatitis || ||	TRUE	igd	12	69744014	0.0043	6.18e-12	575531	ebi-a-GCST90029070	|| id:ebi-a-GCST90029070	TRUE	reported	igd	2	TRUE	NA	NA	8.12e-05	575531	5.24e-06	485234	TRUE	0.000560468	46.7474	8.12183e-05
157	rs180689986	A	G	A	G	0.2236	-0.0009	NA	0.0160245	FALSE	FALSE	FALSE	ebi-a-GCST90018785	1	159701152	0.1873	485234	0.9962	Autoimmune hepatitis || id:ebi-a-GCST90018785	Autoimmune hepatitis	Autoimmune hepatitis || ||	TRUE	igd	1	159701152	0.0097	3.08e-118	575531	ebi-a-GCST90029070	|| id:ebi-a-GCST90029070	TRUE	reported	igd	2	TRUE	NA	NA	0.000922427	575531	4.76e-11	485234	TRUE	9.24e-55	531.374	0.000922424
158	rs181153675	A	G	A	G	0.0559	0.5001	NA	0.0122629	FALSE	FALSE	FALSE	ebi-a-GCST90018785	2	28551073	0.326	485234	0.125	Autoimmune hepatitis || id:ebi-a-GCST90018785	Autoimmune hepatitis	Autoimmune hepatitis || ||	TRUE	igd	2	28551073	0.0099	1.51e-08	575531	ebi-a-GCST90029070	|| id:ebi-a-GCST90029070	TRUE	reported	igd	2	TRUE	NA	NA	5.54e-05	575531	4.85e-06	485234	TRUE	0.00716797	31.8826	5.53937e-05
159	rs181286371	G	A	G	A	-0.0904	0.1314	NA	0.0127534	FALSE	FALSE	FALSE	ebi-a-GCST90018785	1	154219043	0.2365	485234	0.578599	Autoimmune hepatitis || id:ebi-a-GCST90018785	Autoimmune hepatitis	Autoimmune hepatitis || ||	TRUE	igd	1	154219043	0.0102	6.75e-19	575531	ebi-a-GCST90029070	|| id:ebi-a-GCST90029070	TRUE	reported	igd	2	TRUE	NA	NA	0.000136461	575531	6.36e-07	485234	TRUE	2.34e-08	78.5483	0.000136461
160	rs183956186	G	A	G	A	-0.0157	0.078	NA	0.168534	FALSE	FALSE	FALSE	ebi-a-GCST90018785	3	25721174	0.1189	485234	0.5115	Autoimmune hepatitis || id:ebi-a-GCST90018785	Autoimmune hepatitis	Autoimmune hepatitis || ||	TRUE	igd	3	25721174	0.0029	3.65e-08	575531	ebi-a-GCST90029070	|| id:ebi-a-GCST90029070	TRUE	reported	igd	2	TRUE	NA	NA	5.09e-05	575531	8.87e-07	485234	TRUE	0.00148128	29.3092	5.09228e-05
161	rs1869358	C	T	C	T	-0.0169	0.0499	NA	0.833618	FALSE	FALSE	FALSE	ebi-a-GCST90018785	2	178180703	0.0621	485234	0.4213	Autoimmune hepatitis || id:ebi-a-GCST90018785	Autoimmune hepatitis	Autoimmune hepatitis || ||	TRUE	igd	2	178180703	0.0024	4.64e-12	575531	ebi-a-GCST90029070	|| id:ebi-a-GCST90029070	TRUE	reported	igd	2	TRUE	NA	NA	8.61e-05	575531	1.33e-06	485234	TRUE	3.04e-05	49.5851	8.61479e-05
162	rs1880241	G	A	G	A	-0.0252	0.0854	NA	0.600695	FALSE	FALSE	FALSE	ebi-a-GCST90018785	7	22759469	0.0506	485234	0.0915103	Autoimmune hepatitis || id:ebi-a-GCST90018785	Autoimmune hepatitis	Autoimmune hepatitis || ||	TRUE	igd	7	22759469	0.002	3.54e-35	575531	ebi-a-GCST90029070	|| id:ebi-a-GCST90029070	TRUE	reported	igd	2	TRUE	NA	NA	0.000275774	575531	5.87e-06	485234	TRUE	3.38e-13	158.76	0.000275774
[truncated: 228 more rows]

## Sheet: Coffee on AIH
Column1	SNP	effect_allele.exposure	other_allele.exposure	effect_allele.outcome	other_allele.outcome	beta.exposure	beta.outcome	eaf.exposure	eaf.outcome	remove	palindromic	ambiguous	id.outcome	chr	pos	se.outcome	samplesize.outcome	pval.outcome	outcome	originalname.outcome	outcome.deprecated	mr_keep.outcome	data_source.outcome	chr.exposure	pval.exposure	se.exposure	samplesize.exposure	pos.exposure	id.exposure	exposure	mr_keep.exposure	pval_origin.exposure	data_source.exposure	action	mr_keep	units.outcome	units.exposure	rsq.exposure	effective_n.exposure	rsq.outcome	effective_n.outcome	steiger_dir	steiger_pval	F	R2
[truncated: 42 more rows]

[truncated: 26 more sheets: WTHRonAIH, WBFMonAIH, WConAIH, VITDonAIH, TYPE2onAIH, TGonAIH, TConAIH, Testosterone on AIH, SmokinginitiationonAIH, SLEonAIH, RAonAIH, PastsmokingonAIH, LDLonAIH, IBDonAIH, Household income on AIH, HConAIH, HDLonAIH, HbA1ConAIH, Fastinginsulin on AIH, GLUCOSE on AIH …]
