# Supplementary material for: Genetic association and causal relationship between multiple modifiable risk factors and autoimmune liver disease: a two-sample mendelian randomization study
Source: J Transl Med. 2024 May 4;22:425. doi: 10.1186/s12967-024-05247-y (PMC11070123; doi:10.1186/s12967-024-05247-y)
Supplement: Supplementary file 2 — Supplementary Material 2 [file 12967_2024_5247_MOESM2_ESM.xlsx]

## Sheet: WTHRonPBC
Column1	SNP	effect_allele.exposure	other_allele.exposure	effect_allele.outcome	other_allele.outcome	beta.exposure	beta.outcome	eaf.exposure	eaf.outcome	remove	palindromic	ambiguous	id.outcome	chr	pos	se.outcome	samplesize.outcome	pval.outcome	outcome	originalname.outcome	outcome.deprecated	mr_keep.outcome	data_source.outcome	proxy.outcome	target_snp.outcome	proxy_snp.outcome	target_a1.outcome	target_a2.outcome	proxy_a1.outcome	proxy_a2.outcome	samplesize.exposure	pos.exposure	chr.exposure	pval.exposure	se.exposure	id.exposure	exposure	mr_keep.exposure	pval_origin.exposure	data_source.exposure	action	mr_keep	units.outcome	units.exposure	rsq.exposure	effective_n.exposure	rsq.outcome	effective_n.outcome	steiger_dir
1	rs10245353	A	C	A	C	0.035	-0.00153948	0.1833	NA	FALSE	FALSE	FALSE	ebi-a-GCST90061440	7	25858614	0.00984712	24510	0.875767	Primary biliary cholangitis || id:ebi-a-GCST90061440	Primary biliary cholangitis	Primary biliary cholangitis || ||	TRUE	igd	NA	NA	NA	NA	NA	NA	NA	210008	25858614	7	8.4e-16	0.0043	ieu-a-79	|| id:ieu-a-79	TRUE	reported	igd	2	TRUE	NA	NA	0.000315377	210008	9.97e-07	24510	TRUE
2	rs10804591	A	C	A	C	0.024	0.0216285	0.85	NA	FALSE	FALSE	FALSE	ebi-a-GCST90061440	3	129334233	0.0277298	24510	0.435407	Primary biliary cholangitis || id:ebi-a-GCST90061440	Primary biliary cholangitis	Primary biliary cholangitis || ||	TRUE	igd	NA	NA	NA	NA	NA	NA	NA	209921	129334233	3	6.6e-09	0.0042	ieu-a-79	|| id:ieu-a-79	TRUE	reported	igd	2	TRUE	NA	NA	0.000155527	209921	2.48e-05	24510	TRUE
3	rs10842707	T	C	T	C	0.032	-0.00617961	0.1667	NA	FALSE	FALSE	FALSE	ebi-a-GCST90061440	12	26471364	0.0269787	24510	0.818826	Primary biliary cholangitis || id:ebi-a-GCST90061440	Primary biliary cholangitis	Primary biliary cholangitis || ||	TRUE	igd	NA	NA	NA	NA	NA	NA	NA	210023	26471364	12	4.4e-16	0.004	ieu-a-79	|| id:ieu-a-79	TRUE	reported	igd	2	TRUE	NA	NA	0.000304639	210023	2.14e-06	24510	TRUE
4	rs10919388	C	A	C	A	0.024	0.0240577	0.7167	NA	FALSE	FALSE	FALSE	ebi-a-GCST90061440	1	170372503	0.0257178	24510	0.349557	Primary biliary cholangitis || id:ebi-a-GCST90061440	Primary biliary cholangitis	Primary biliary cholangitis || ||	TRUE	igd	NA	NA	NA	NA	NA	NA	NA	181049	170372503	1	3.2e-09	0.004	ieu-a-79	|| id:ieu-a-79	TRUE	reported	igd	2	TRUE	NA	NA	0.000198804	181049	3.57e-05	24510	TRUE
5	rs10991437	A	C	A	C	0.031	0.0130698	0.1	NA	FALSE	FALSE	FALSE	ebi-a-GCST90061440	9	107735920	0.0327504	24510	0.689839	Primary biliary cholangitis || id:ebi-a-GCST90061440	Primary biliary cholangitis	Primary biliary cholangitis || ||	TRUE	igd	NA	NA	NA	NA	NA	NA	NA	209941	107735920	9	1e-08	0.0054	ieu-a-79	|| id:ieu-a-79	TRUE	reported	igd	2	TRUE	NA	NA	0.000156955	209941	6.5e-06	24510	TRUE
6	rs1128249	T	G	T	G	-0.028	0.0075883	0.4417	NA	FALSE	FALSE	FALSE	ebi-a-GCST90061440	2	165528624	0.0217091	24510	0.72668	Primary biliary cholangitis || id:ebi-a-GCST90061440	Primary biliary cholangitis	Primary biliary cholangitis || ||	TRUE	igd	NA	NA	NA	NA	NA	NA	NA	209414	165528624	2	2e-15	0.0035	ieu-a-79	|| id:ieu-a-79	TRUE	reported	igd	2	TRUE	NA	NA	0.000305524	209414	4.99e-06	24510	TRUE
7	rs12608504	G	A	G	A	-0.022	0.0635868	0.6583	NA	FALSE	FALSE	FALSE	ebi-a-GCST90061440	19	18389135	0.0224987	24510	0.00470977	Primary biliary cholangitis || id:ebi-a-GCST90061440	Primary biliary cholangitis	Primary biliary cholangitis || ||	TRUE	igd	NA	NA	NA	NA	NA	NA	NA	209990	18389135	19	8.8e-10	0.0036	ieu-a-79	|| id:ieu-a-79	TRUE	reported	igd	2	TRUE	NA	NA	0.000177815	209990	0.000325814	24510	FALSE
8	rs12679556	G	T	G	T	0.027	-0.0170974	0.2083	NA	FALSE	FALSE	FALSE	ebi-a-GCST90061440	8	72514228	0.0258105	24510	0.507701	Primary biliary cholangitis || id:ebi-a-GCST90061440	Primary biliary cholangitis	Primary biliary cholangitis || ||	TRUE	igd	NA	NA	NA	NA	NA	NA	NA	203826	72514228	8	2.1e-11	0.004	ieu-a-79	|| id:ieu-a-79	TRUE	reported	igd	2	TRUE	NA	NA	0.000223488	203826	1.79e-05	24510	TRUE
9	rs1294410	C	T	C	T	0.031	0.0031604	0.625	NA	FALSE	FALSE	FALSE	ebi-a-GCST90061440	6	6738752	0.0213834	24510	0.882503	Primary biliary cholangitis || id:ebi-a-GCST90061440	Primary biliary cholangitis	Primary biliary cholangitis || ||	TRUE	igd	NA	NA	NA	NA	NA	NA	NA	209830	6738752	6	2e-18	0.0035	ieu-a-79	|| id:ieu-a-79	TRUE	reported	igd	2	TRUE	NA	NA	0.000373733	209830	8.91e-07	24510	TRUE
10	rs1385167	G	A	G	A	0.029	-0.0185091	0.1417	NA	FALSE	FALSE	FALSE	ebi-a-GCST90061440	2	66200648	0.0338959	24510	0.585027	Primary biliary cholangitis || id:ebi-a-GCST90061440	Primary biliary cholangitis	Primary biliary cholangitis || ||	TRUE	igd	NA	NA	NA	NA	NA	NA	NA	206619	66200648	2	1.8e-09	0.0049	ieu-a-79	|| id:ieu-a-79	TRUE	reported	igd	2	TRUE	NA	NA	0.000169498	206619	1.22e-05	24510	TRUE
11	rs1569135	G	A	G	A	-0.021	0.00802072	0.4667	NA	FALSE	FALSE	FALSE	ebi-a-GCST90061440	2	188115398	0.0187114	24510	0.668175	Primary biliary cholangitis || id:ebi-a-GCST90061440	Primary biliary cholangitis	Primary biliary cholangitis || ||	TRUE	igd	NA	NA	NA	NA	NA	NA	NA	209906	188115398	2	5.6e-10	0.0034	ieu-a-79	|| id:ieu-a-79	TRUE	reported	igd	2	TRUE	NA	NA	0.000181711	209906	7.5e-06	24510	TRUE
12	rs17451107	C	T	C	T	-0.026	0.0418931	0.375	NA	FALSE	FALSE	FALSE	ebi-a-GCST90061440	3	156797609	0.021422	24510	0.0505103	Primary biliary cholangitis || id:ebi-a-GCST90061440	Primary biliary cholangitis	Primary biliary cholangitis || ||	TRUE	igd	NA	NA	NA	NA	NA	NA	NA	207795	156797609	3	1.1e-12	0.0036	ieu-a-79	|| id:ieu-a-79	TRUE	reported	igd	2	TRUE	NA	NA	0.000250958	207795	0.000156023	24510	TRUE
13	rs17819328	G	T	G	T	0.021	-0.0197593	0.45	NA	FALSE	FALSE	FALSE	ebi-a-GCST90061440	3	12489342	0.0214598	24510	0.357177	Primary biliary cholangitis || id:ebi-a-GCST90061440	Primary biliary cholangitis	Primary biliary cholangitis || ||	TRUE	igd	NA	NA	NA	NA	NA	NA	NA	208809	12489342	3	2.4e-09	0.0035	ieu-a-79	|| id:ieu-a-79	TRUE	reported	igd	2	TRUE	NA	NA	0.000172378	208809	3.46e-05	24510	TRUE
14	rs1936805	T	C	T	C	0.042	0.0542333	0.55	NA	FALSE	FALSE	FALSE	ebi-a-GCST90061440	6	127452116	0.0225412	24510	0.0161302	Primary biliary cholangitis || id:ebi-a-GCST90061440	Primary biliary cholangitis	Primary biliary cholangitis || ||	TRUE	igd	NA	NA	NA	NA	NA	NA	NA	209859	127452116	6	3.6e-35	0.0034	ieu-a-79	|| id:ieu-a-79	TRUE	reported	igd	2	TRUE	NA	NA	0.00072661	209859	0.000236139	24510	TRUE
15	rs2294239	G	A	G	A	-0.025	-0.0212605	0.45	NA	FALSE	FALSE	FALSE	ebi-a-GCST90061440	22	29449477	0.0226734	24510	0.348406	Primary biliary cholangitis || id:ebi-a-GCST90061440	Primary biliary cholangitis	Primary biliary cholangitis || ||	TRUE	igd	NA	NA	NA	NA	NA	NA	NA	209454	29449477	22	7.2e-13	0.0035	ieu-a-79	|| id:ieu-a-79	TRUE	reported	igd	2	TRUE	NA	NA	0.000243531	209454	3.59e-05	24510	TRUE
16	rs2645294	T	C	T	C	0.031	0.000339039	0.5345	NA	FALSE	FALSE	FALSE	ebi-a-GCST90061440	1	119574587	0.0247529	24510	0.989072	Primary biliary cholangitis || id:ebi-a-GCST90061440	Primary biliary cholangitis	Primary biliary cholangitis || ||	TRUE	igd	NA	NA	NA	NA	NA	NA	NA	209808	119574587	1	1.7e-19	0.0035	ieu-a-79	|| id:ieu-a-79	TRUE	reported	igd	2	TRUE	NA	NA	0.000373772	209808	7.65e-09	24510	TRUE
17	rs2820443	C	T	C	T	-0.035	-0.00862468	0.3	NA	FALSE	FALSE	FALSE	ebi-a-GCST90061440	1	219753509	0.0254137	24510	0.73433	Primary biliary cholangitis || id:ebi-a-GCST90061440	Primary biliary cholangitis	Primary biliary cholangitis || ||	TRUE	igd	NA	NA	NA	NA	NA	NA	NA	209975	219753509	1	5.3e-21	0.0037	ieu-a-79	|| id:ieu-a-79	TRUE	reported	igd	2	TRUE	NA	NA	0.000425975	209975	4.7e-06	24510	TRUE
18	rs303084	A	G	A	G	0.023	0.0354594	0.7833	NA	FALSE	FALSE	FALSE	ebi-a-GCST90061440	4	124066948	0.0246235	24510	0.14985	Primary biliary cholangitis || id:ebi-a-GCST90061440	Primary biliary cholangitis	Primary biliary cholangitis || ||	TRUE	igd	NA	NA	NA	NA	NA	NA	NA	209941	124066948	4	3.9e-08	0.0042	ieu-a-79	|| id:ieu-a-79	TRUE	reported	igd	2	TRUE	NA	NA	0.000142824	209941	8.46e-05	24510	TRUE
19	rs459193	G	A	G	A	-0.026	-0.0513826	0.7833	NA	FALSE	FALSE	FALSE	ebi-a-GCST90061440	5	55816081	0.0250076	24510	0.0399098	Primary biliary cholangitis || id:ebi-a-GCST90061440	Primary biliary cholangitis	Primary biliary cholangitis || ||	TRUE	igd	TRUE	rs459193	rs458036	A	G	A	C	209952	55806751	5	1.6e-11	0.0038	ieu-a-79	|| id:ieu-a-79	TRUE	reported	igd	2	TRUE	NA	NA	0.000222929	209952	0.000172229	24510	TRUE
20	rs4765219	A	C	A	C	-0.028	-0.00390651	0.375	NA	FALSE	FALSE	FALSE	ebi-a-GCST90061440	12	124440110	0.0174483	24510	0.822843	Primary biliary cholangitis || id:ebi-a-GCST90061440	Primary biliary cholangitis	Primary biliary cholangitis || ||	TRUE	igd	NA	NA	NA	NA	NA	NA	NA	209807	124440110	12	1.6e-15	0.0036	ieu-a-79	|| id:ieu-a-79	TRUE	reported	igd	2	TRUE	NA	NA	0.00028825	209807	2.05e-06	24510	TRUE
21	rs6556301	T	G	T	G	0.022	-0.0103983	0.375	NA	FALSE	FALSE	FALSE	ebi-a-GCST90061440	5	176527577	0.0224772	24510	0.64364	Primary biliary cholangitis || id:ebi-a-GCST90061440	Primary biliary cholangitis	Primary biliary cholangitis || ||	TRUE	igd	NA	NA	NA	NA	NA	NA	NA	178874	176527577	5	2.6e-08	0.004	ieu-a-79	|| id:ieu-a-79	TRUE	reported	igd	2	TRUE	NA	NA	0.000169087	178874	8.73e-06	24510	TRUE
22	rs6772129	G	A	G	A	-0.035	0.0604276	0.2417	NA	FALSE	FALSE	FALSE	ebi-a-GCST90061440	3	64700425	0.0233809	24510	0.00975237	Primary biliary cholangitis || id:ebi-a-GCST90061440	Primary biliary cholangitis	Primary biliary cholangitis || ||	TRUE	igd	NA	NA	NA	NA	NA	NA	NA	210055	64700425	3	3.4e-21	0.0037	ieu-a-79	|| id:ieu-a-79	TRUE	reported	igd	2	TRUE	NA	NA	0.000425813	210055	0.000272472	24510	TRUE
23	rs714515	A	G	A	G	-0.027	-0.0115387	0.5417	NA	FALSE	FALSE	FALSE	ebi-a-GCST90061440	1	172352990	0.0207921	24510	0.578925	Primary biliary cholangitis || id:ebi-a-GCST90061440	Primary biliary cholangitis	Primary biliary cholangitis || ||	TRUE	igd	NA	NA	NA	NA	NA	NA	NA	203401	172352990	1	4.4e-15	0.0034	ieu-a-79	|| id:ieu-a-79	TRUE	reported	igd	2	TRUE	NA	NA	0.000309946	203401	1.26e-05	24510	TRUE
24	rs7705502	A	G	A	G	0.027	-0.0222145	0.2917	NA	FALSE	FALSE	FALSE	ebi-a-GCST90061440	5	173320815	0.0234475	24510	0.343427	Primary biliary cholangitis || id:ebi-a-GCST90061440	Primary biliary cholangitis	Primary biliary cholangitis || ||	TRUE	igd	NA	NA	NA	NA	NA	NA	NA	209827	173320815	5	4.7e-14	0.0036	ieu-a-79	|| id:ieu-a-79	TRUE	reported	igd	2	TRUE	NA	NA	0.000268009	209827	3.66e-05	24510	TRUE
25	rs8030605	A	G	A	G	0.03	-0.0347481	0.1583	NA	FALSE	FALSE	FALSE	ebi-a-GCST90061440	15	56504598	0.0337294	24510	0.302915	Primary biliary cholangitis || id:ebi-a-GCST90061440	Primary biliary cholangitis	Primary biliary cholangitis || ||	TRUE	igd	NA	NA	NA	NA	NA	NA	NA	208374	56504598	15	8.8e-09	0.0053	ieu-a-79	|| id:ieu-a-79	TRUE	reported	igd	2	TRUE	NA	NA	0.000153739	208374	4.33e-05	24510	TRUE
26	rs863750	T	C	T	C	0.026	0.0256951	0.5333	NA	FALSE	FALSE	FALSE	ebi-a-GCST90061440	12	124505444	0.0194656	24510	0.186826	Primary biliary cholangitis || id:ebi-a-GCST90061440	Primary biliary cholangitis	Primary biliary cholangitis || ||	TRUE	igd	NA	NA	NA	NA	NA	NA	NA	209371	124505444	12	7.4e-14	0.0035	ieu-a-79	|| id:ieu-a-79	TRUE	reported	igd	2	TRUE	NA	NA	0.000263502	209371	7.11e-05	24510	TRUE
27	rs878639	G	A	G	A	-0.021	-0.00806501	0.3583	NA	FALSE	FALSE	FALSE	ebi-a-GCST90061440	20	33914208	0.0224305	24510	0.719181	Primary biliary cholangitis || id:ebi-a-GCST90061440	Primary biliary cholangitis	Primary biliary cholangitis || ||	TRUE	igd	TRUE	rs878639	rs6060373	G	A	G	A	207490	33894463	20	5.1e-09	0.0035	ieu-a-79	|| id:ieu-a-79	TRUE	reported	igd	2	TRUE	NA	NA	0.000173474	207490	5.27e-06	24510	TRUE
28	rs979012	C	T	C	T	-0.027	-0.00995622	0.6417	NA	FALSE	FALSE	FALSE	ebi-a-GCST90061440	20	6623374	0.0212726	24510	0.639763	Primary biliary cholangitis || id:ebi-a-GCST90061440	Primary biliary cholangitis	Primary biliary cholangitis || ||	TRUE	igd	NA	NA	NA	NA	NA	NA	NA	209941	6623374	20	3.3e-14	0.0036	ieu-a-79	|| id:ieu-a-79	TRUE	reported	igd	2	TRUE	NA	NA	0.000267863	209941	8.94e-06	24510	TRUE
29	rs998584	A	C	A	C	0.043	-0.0165105	0.475	NA	FALSE	FALSE	FALSE	ebi-a-GCST90061440	6	43764551	0.0211894	24510	0.43587	Primary biliary cholangitis || id:ebi-a-GCST90061440	Primary biliary cholangitis	Primary biliary cholangitis || ||	TRUE	igd	TRUE	rs998584	rs1358980	C	A	C	T	189620	43757896	6	1.1e-29	0.0038	ieu-a-79	|| id:ieu-a-79	TRUE	reported	igd	2	TRUE	NA	NA	0.000674834	189620	2.48e-05	24510	TRUE
30	rs9991328	T	C	T	C	0.018	0.00925246	0.4833	NA	FALSE	FALSE	FALSE	ebi-a-GCST90061440	4	89713121	0.0269075	24510	0.730951	Primary biliary cholangitis || id:ebi-a-GCST90061440	Primary biliary cholangitis	Primary biliary cholangitis || ||	TRUE	igd	NA	NA	NA	NA	NA	NA	NA	209925	89713121	4	4.5e-08	0.0034	ieu-a-79	|| id:ieu-a-79	TRUE	reported	igd	2	TRUE	NA	NA	0.000133496	209925	4.82e-06	24510	TRUE
[truncated: 3 more columns]

## Sheet: WBFMonPBC
Column1	SNP	effect_allele.exposure	other_allele.exposure	effect_allele.outcome	other_allele.outcome	beta.exposure	beta.outcome	eaf.exposure	eaf.outcome	remove	palindromic	ambiguous	id.outcome	chr	pos	se.outcome	samplesize.outcome	pval.outcome	outcome	originalname.outcome	outcome.deprecated	mr_keep.outcome	data_source.outcome	proxy.outcome	target_snp.outcome	proxy_snp.outcome	target_a1.outcome	target_a2.outcome	proxy_a1.outcome	proxy_a2.outcome	pos.exposure	chr.exposure	se.exposure	pval.exposure	samplesize.exposure	id.exposure	exposure	mr_keep.exposure	pval_origin.exposure	data_source.exposure	action	mr_keep	units.outcome	units.exposure	rsq.exposure	effective_n.exposure	rsq.outcome	effective_n.outcome	steiger_dir
1	rs10116857	A	C	A	C	-0.0248846	0.01416	0.061829	NA	FALSE	FALSE	FALSE	ebi-a-GCST90061440	9	16595649	0.046247	24510	0.759465	Primary biliary cholangitis || id:ebi-a-GCST90061440	Primary biliary cholangitis	Primary biliary cholangitis || ||	TRUE	igd	NA	NA	NA	NA	NA	NA	NA	16595649	9	0.00406359	9.1e-10	454137	ukb-b-19393	|| id:ukb-b-19393	TRUE	reported	igd	2	TRUE	NA	NA	8.26e-05	454137	3.83e-06	24510	TRUE
2	rs1013293	A	G	A	G	-0.0199173	-0.0106761	0.43027	NA	FALSE	FALSE	FALSE	ebi-a-GCST90061440	1	62570321	0.0244991	24510	0.663001	Primary biliary cholangitis || id:ebi-a-GCST90061440	Primary biliary cholangitis	Primary biliary cholangitis || ||	TRUE	igd	NA	NA	NA	NA	NA	NA	NA	62570321	1	0.00197478	6.4e-24	454137	ukb-b-19393	|| id:ukb-b-19393	TRUE	reported	igd	2	TRUE	NA	NA	0.000223945	454137	7.75e-06	24510	TRUE
3	rs1013402	G	A	G	A	0.0285045	-0.00257094	0.318471	NA	FALSE	FALSE	FALSE	ebi-a-GCST90061440	11	27712381	0.0229859	24510	0.910943	Primary biliary cholangitis || id:ebi-a-GCST90061440	Primary biliary cholangitis	Primary biliary cholangitis || ||	TRUE	igd	NA	NA	NA	NA	NA	NA	NA	27712381	11	0.00209435	3.5e-42	454137	ukb-b-19393	|| id:ukb-b-19393	TRUE	reported	igd	2	TRUE	NA	NA	0.000407724	454137	5.1e-07	24510	TRUE
4	rs10141106	G	A	G	A	0.0136413	0.026316	0.703646	NA	FALSE	FALSE	FALSE	ebi-a-GCST90061440	14	59348019	0.0244386	24510	0.281561	Primary biliary cholangitis || id:ebi-a-GCST90061440	Primary biliary cholangitis	Primary biliary cholangitis || ||	TRUE	igd	NA	NA	NA	NA	NA	NA	NA	59348019	14	0.00214721	2.1e-10	454137	ukb-b-19393	|| id:ukb-b-19393	TRUE	reported	igd	2	TRUE	NA	NA	8.89e-05	454137	4.73e-05	24510	TRUE
5	rs10146997	G	A	G	A	0.0266959	0.0442063	0.221894	NA	FALSE	FALSE	FALSE	ebi-a-GCST90061440	14	79945162	0.0249103	24510	0.0759609	Primary biliary cholangitis || id:ebi-a-GCST90061440	Primary biliary cholangitis	Primary biliary cholangitis || ||	TRUE	igd	NA	NA	NA	NA	NA	NA	NA	79945162	14	0.00235343	8e-30	454137	ukb-b-19393	|| id:ukb-b-19393	TRUE	reported	igd	2	TRUE	NA	NA	0.000283256	454137	0.000128483	24510	TRUE
6	rs10175266	G	A	G	A	0.0180564	0.0140912	0.368857	NA	FALSE	FALSE	FALSE	ebi-a-GCST90061440	2	36784987	0.022894	24510	0.538225	Primary biliary cholangitis || id:ebi-a-GCST90061440	Primary biliary cholangitis	Primary biliary cholangitis || ||	TRUE	igd	NA	NA	NA	NA	NA	NA	NA	36784987	2	0.00201927	3.8e-19	454137	ukb-b-19393	|| id:ukb-b-19393	TRUE	reported	igd	2	TRUE	NA	NA	0.00017604	454137	1.55e-05	24510	TRUE
7	rs10187101	T	C	T	C	-0.013662	0.00124523	0.363607	NA	FALSE	FALSE	FALSE	ebi-a-GCST90061440	2	50742227	0.0224338	24510	0.955735	Primary biliary cholangitis || id:ebi-a-GCST90061440	Primary biliary cholangitis	Primary biliary cholangitis || ||	TRUE	igd	NA	NA	NA	NA	NA	NA	NA	50742227	2	0.00202539	1.5e-11	454137	ukb-b-19393	|| id:ukb-b-19393	TRUE	reported	igd	2	TRUE	NA	NA	0.00010018	454137	1.26e-07	24510	TRUE
8	rs10209821	T	C	T	C	0.0154229	0.0118617	0.342644	NA	FALSE	FALSE	FALSE	ebi-a-GCST90061440	2	228980358	0.0203451	24510	0.559876	Primary biliary cholangitis || id:ebi-a-GCST90061440	Primary biliary cholangitis	Primary biliary cholangitis || ||	TRUE	igd	NA	NA	NA	NA	NA	NA	NA	228980358	2	0.00205116	5.5e-14	454137	ukb-b-19393	|| id:ukb-b-19393	TRUE	reported	igd	2	TRUE	NA	NA	0.000124478	454137	1.39e-05	24510	TRUE
9	rs10219313	T	C	T	C	-0.011054	0.0241945	0.41186	NA	FALSE	FALSE	FALSE	ebi-a-GCST90061440	11	14749849	0.0219179	24510	0.26965	Primary biliary cholangitis || id:ebi-a-GCST90061440	Primary biliary cholangitis	Primary biliary cholangitis || ||	TRUE	igd	NA	NA	NA	NA	NA	NA	NA	14749849	11	0.00198402	2.5e-08	454137	ukb-b-19393	|| id:ukb-b-19393	TRUE	reported	igd	2	TRUE	NA	NA	6.83e-05	454137	4.97e-05	24510	TRUE
10	rs10421787	T	C	T	C	-0.0132744	-0.00181065	0.221235	NA	FALSE	FALSE	FALSE	ebi-a-GCST90061440	19	32951222	0.0175173	24510	0.917674	Primary biliary cholangitis || id:ebi-a-GCST90061440	Primary biliary cholangitis	Primary biliary cholangitis || ||	TRUE	igd	NA	NA	NA	NA	NA	NA	NA	32951222	19	0.00235732	1.8e-08	454137	ukb-b-19393	|| id:ukb-b-19393	TRUE	reported	igd	2	TRUE	NA	NA	6.98e-05	454137	4.36e-07	24510	TRUE
11	rs1047772	G	T	G	T	0.0175252	0.0171775	0.12307	NA	FALSE	FALSE	FALSE	ebi-a-GCST90061440	20	40031293	0.0316144	24510	0.586892	Primary biliary cholangitis || id:ebi-a-GCST90061440	Primary biliary cholangitis	Primary biliary cholangitis || ||	TRUE	igd	NA	NA	NA	NA	NA	NA	NA	40031293	20	0.00299044	4.6e-09	454137	ukb-b-19393	|| id:ukb-b-19393	TRUE	reported	igd	2	TRUE	NA	NA	7.56e-05	454137	1.2e-05	24510	TRUE
12	rs10493979	G	T	G	T	-0.0122962	0.0166629	0.303277	NA	FALSE	FALSE	FALSE	ebi-a-GCST90061440	1	102579234	0.0230002	24510	0.468779	Primary biliary cholangitis || id:ebi-a-GCST90061440	Primary biliary cholangitis	Primary biliary cholangitis || ||	TRUE	igd	NA	NA	NA	NA	NA	NA	NA	102579234	1	0.00212244	6.9e-09	454137	ukb-b-19393	|| id:ukb-b-19393	TRUE	reported	igd	2	TRUE	NA	NA	7.39e-05	454137	2.14e-05	24510	TRUE
13	rs10505836	C	A	C	A	0.0165815	0.0119578	0.860026	NA	FALSE	FALSE	FALSE	ebi-a-GCST90061440	12	19288508	0.0324367	24510	0.712389	Primary biliary cholangitis || id:ebi-a-GCST90061440	Primary biliary cholangitis	Primary biliary cholangitis || ||	TRUE	igd	NA	NA	NA	NA	NA	NA	NA	19288508	12	0.00283692	5.1e-09	454137	ukb-b-19393	|| id:ukb-b-19393	TRUE	reported	igd	2	TRUE	NA	NA	7.52e-05	454137	5.55e-06	24510	TRUE
14	rs10506701	G	T	G	T	-0.0135985	0.0158148	0.200905	NA	FALSE	FALSE	FALSE	ebi-a-GCST90061440	12	74586210	0.0272706	24510	0.561969	Primary biliary cholangitis || id:ebi-a-GCST90061440	Primary biliary cholangitis	Primary biliary cholangitis || ||	TRUE	igd	NA	NA	NA	NA	NA	NA	NA	74586210	12	0.00244018	2.5e-08	454137	ukb-b-19393	|| id:ukb-b-19393	TRUE	reported	igd	2	TRUE	NA	NA	6.84e-05	454137	1.37e-05	24510	TRUE
15	rs10510025	T	C	T	C	0.0179707	0.0320596	0.247061	NA	FALSE	FALSE	FALSE	ebi-a-GCST90061440	10	118650996	0.0228362	24510	0.160351	Primary biliary cholangitis || id:ebi-a-GCST90061440	Primary biliary cholangitis	Primary biliary cholangitis || ||	TRUE	igd	NA	NA	NA	NA	NA	NA	NA	118650996	10	0.00227166	2.6e-15	454137	ukb-b-19393	|| id:ukb-b-19393	TRUE	reported	igd	2	TRUE	NA	NA	0.000137784	454137	8.04e-05	24510	TRUE
16	rs1056441	C	T	C	T	0.0154069	0.0483468	0.675302	NA	FALSE	FALSE	FALSE	ebi-a-GCST90061440	20	62370349	0.0245249	24510	0.0486855	Primary biliary cholangitis || id:ebi-a-GCST90061440	Primary biliary cholangitis	Primary biliary cholangitis || ||	TRUE	igd	NA	NA	NA	NA	NA	NA	NA	62370349	20	0.00209085	1.7e-13	454137	ukb-b-19393	|| id:ukb-b-19393	TRUE	reported	igd	2	TRUE	NA	NA	0.00011955	454137	0.000158542	24510	FALSE
17	rs1057040	A	G	A	G	-0.0109777	0.0547636	0.524274	NA	FALSE	FALSE	FALSE	ebi-a-GCST90061440	17	76799898	0.0224186	24510	0.0145747	Primary biliary cholangitis || id:ebi-a-GCST90061440	Primary biliary cholangitis	Primary biliary cholangitis || ||	TRUE	igd	TRUE	rs1057040	rs9302885	G	A	A	G	76799795	17	0.00195825	2.1e-08	454137	ukb-b-19393	|| id:ukb-b-19393	TRUE	reported	igd	2	TRUE	NA	NA	6.92e-05	454137	0.000243418	24510	FALSE
18	rs10760277	T	C	T	C	0.0116499	-0.00984961	0.38509	NA	FALSE	FALSE	FALSE	ebi-a-GCST90061440	9	126093999	0.0231063	24510	0.669908	Primary biliary cholangitis || id:ebi-a-GCST90061440	Primary biliary cholangitis	Primary biliary cholangitis || ||	TRUE	igd	NA	NA	NA	NA	NA	NA	NA	126093999	9	0.00201466	7.4e-09	454137	ukb-b-19393	|| id:ukb-b-19393	TRUE	reported	igd	2	TRUE	NA	NA	7.36e-05	454137	7.41e-06	24510	TRUE
19	rs10770294	A	G	A	G	-0.0134405	-0.0186468	0.763785	NA	FALSE	FALSE	FALSE	ebi-a-GCST90061440	12	18124292	0.0251296	24510	0.458072	Primary biliary cholangitis || id:ebi-a-GCST90061440	Primary biliary cholangitis	Primary biliary cholangitis || ||	TRUE	igd	NA	NA	NA	NA	NA	NA	NA	18124292	12	0.00230524	5.5e-09	454137	ukb-b-19393	|| id:ukb-b-19393	TRUE	reported	igd	2	TRUE	NA	NA	7.48e-05	454137	2.25e-05	24510	TRUE
20	rs10779795	G	A	G	A	-0.0118917	-0.0475353	0.337916	NA	FALSE	FALSE	FALSE	ebi-a-GCST90061440	1	6711146	0.0240698	24510	0.0482803	Primary biliary cholangitis || id:ebi-a-GCST90061440	Primary biliary cholangitis	Primary biliary cholangitis || ||	TRUE	igd	TRUE	rs10779795	rs12145525	G	A	C	T	6677064	1	0.0020637	8.3e-09	454137	ukb-b-19393	|| id:ukb-b-19393	TRUE	reported	igd	2	TRUE	NA	NA	7.31e-05	454137	0.000159115	24510	FALSE
21	rs10788797	A	G	A	G	-0.0189198	0.0416815	0.88006	NA	FALSE	FALSE	FALSE	ebi-a-GCST90061440	1	151003071	0.0332277	24510	0.209689	Primary biliary cholangitis || id:ebi-a-GCST90061440	Primary biliary cholangitis	Primary biliary cholangitis || ||	TRUE	igd	NA	NA	NA	NA	NA	NA	NA	151003071	1	0.00300088	2.9e-10	454137	ukb-b-19393	|| id:ukb-b-19393	TRUE	reported	igd	2	TRUE	NA	NA	8.75e-05	454137	6.42e-05	24510	TRUE
22	rs10799778	G	T	G	T	-0.018464	-0.000206493	0.833665	NA	FALSE	FALSE	FALSE	ebi-a-GCST90061440	1	23313353	0.0298942	24510	0.994489	Primary biliary cholangitis || id:ebi-a-GCST90061440	Primary biliary cholangitis	Primary biliary cholangitis || ||	TRUE	igd	NA	NA	NA	NA	NA	NA	NA	23313353	1	0.00261798	1.8e-12	454137	ukb-b-19393	|| id:ukb-b-19393	TRUE	reported	igd	2	TRUE	NA	NA	0.000109518	454137	1.95e-09	24510	TRUE
23	rs10803762	A	G	A	G	0.0126341	0.0556218	0.677319	NA	FALSE	FALSE	FALSE	ebi-a-GCST90061440	2	161114552	0.0350154	24510	0.112174	Primary biliary cholangitis || id:ebi-a-GCST90061440	Primary biliary cholangitis	Primary biliary cholangitis || ||	TRUE	igd	TRUE	rs10803762	rs7583157	G	A	A	G	161105876	2	0.0020899	1.5e-09	454137	ukb-b-19393	|| id:ukb-b-19393	TRUE	reported	igd	2	TRUE	NA	NA	8.05e-05	454137	0.000102948	24510	FALSE
24	rs10878349	G	A	G	A	-0.0146733	0.0148549	0.513092	NA	FALSE	FALSE	FALSE	ebi-a-GCST90061440	12	66327632	0.0232498	24510	0.52287	Primary biliary cholangitis || id:ebi-a-GCST90061440	Primary biliary cholangitis	Primary biliary cholangitis || ||	TRUE	igd	NA	NA	NA	NA	NA	NA	NA	66327632	12	0.00195894	6.9e-14	454137	ukb-b-19393	|| id:ukb-b-19393	TRUE	reported	igd	2	TRUE	NA	NA	0.000123531	454137	1.67e-05	24510	TRUE
25	rs10896012	C	T	C	T	0.017096	0.0152174	0.217397	NA	FALSE	FALSE	FALSE	ebi-a-GCST90061440	11	65278461	0.0281715	24510	0.58908	Primary biliary cholangitis || id:ebi-a-GCST90061440	Primary biliary cholangitis	Primary biliary cholangitis || ||	TRUE	igd	NA	NA	NA	NA	NA	NA	NA	65278461	11	0.00237435	6e-13	454137	ukb-b-19393	|| id:ukb-b-19393	TRUE	reported	igd	2	TRUE	NA	NA	0.000114147	454137	1.19e-05	24510	TRUE
26	rs10935143	A	G	A	G	-0.011254	-0.0259247	0.44862	NA	FALSE	FALSE	FALSE	ebi-a-GCST90061440	3	134665159	0.0213024	24510	0.223609	Primary biliary cholangitis || id:ebi-a-GCST90061440	Primary biliary cholangitis	Primary biliary cholangitis || ||	TRUE	igd	NA	NA	NA	NA	NA	NA	NA	134665159	3	0.00196361	1e-08	454137	ukb-b-19393	|| id:ukb-b-19393	TRUE	reported	igd	2	TRUE	NA	NA	7.23e-05	454137	6.04e-05	24510	TRUE
27	rs10938398	A	G	A	G	0.0275414	-0.02832	0.433522	NA	FALSE	FALSE	FALSE	ebi-a-GCST90061440	4	45186139	0.0217408	24510	0.192705	Primary biliary cholangitis || id:ebi-a-GCST90061440	Primary biliary cholangitis	Primary biliary cholangitis || ||	TRUE	igd	NA	NA	NA	NA	NA	NA	NA	45186139	4	0.00197323	2.8e-44	454137	ukb-b-19393	|| id:ukb-b-19393	TRUE	reported	igd	2	TRUE	NA	NA	0.000428791	454137	6.92e-05	24510	TRUE
28	rs10955753	A	C	A	C	-0.0131588	-0.000865725	0.552796	NA	FALSE	FALSE	FALSE	ebi-a-GCST90061440	8	116593107	0.0167707	24510	0.95883	Primary biliary cholangitis || id:ebi-a-GCST90061440	Primary biliary cholangitis	Primary biliary cholangitis || ||	TRUE	igd	TRUE	rs10955753	rs6993253	C	A	T	C	116562169	8	0.00196821	2.3e-11	454137	ukb-b-19393	|| id:ukb-b-19393	TRUE	reported	igd	2	TRUE	NA	NA	9.84e-05	454137	1.09e-07	24510	TRUE
29	rs10999456	T	C	T	C	0.0157879	-0.0370435	0.267947	NA	FALSE	FALSE	FALSE	ebi-a-GCST90061440	10	72413827	0.027052	24510	0.170891	Primary biliary cholangitis || id:ebi-a-GCST90061440	Primary biliary cholangitis	Primary biliary cholangitis || ||	TRUE	igd	NA	NA	NA	NA	NA	NA	NA	72413827	10	0.00221376	9.9e-13	454137	ukb-b-19393	|| id:ukb-b-19393	TRUE	reported	igd	2	TRUE	NA	NA	0.000111984	454137	7.65e-05	24510	TRUE
30	rs11000993	C	T	C	T	0.017754	-0.00672671	0.123848	NA	FALSE	FALSE	FALSE	ebi-a-GCST90061440	10	76084111	0.022278	24510	0.762695	Primary biliary cholangitis || id:ebi-a-GCST90061440	Primary biliary cholangitis	Primary biliary cholangitis || ||	TRUE	igd	NA	NA	NA	NA	NA	NA	NA	76084111	10	0.00296298	2.1e-09	454137	ukb-b-19393	|| id:ukb-b-19393	TRUE	reported	igd	2	TRUE	NA	NA	7.91e-05	454137	3.72e-06	24510	TRUE
31	rs11001963	T	C	T	C	0.0111884	-0.0122148	0.581331	NA	FALSE	FALSE	FALSE	ebi-a-GCST90061440	10	78760959	0.0219842	24510	0.578472	Primary biliary cholangitis || id:ebi-a-GCST90061440	Primary biliary cholangitis	Primary biliary cholangitis || ||	TRUE	igd	NA	NA	NA	NA	NA	NA	NA	78760959	10	0.00199583	2.1e-08	454137	ukb-b-19393	|| id:ukb-b-19393	TRUE	reported	igd	2	TRUE	NA	NA	6.92e-05	454137	1.26e-05	24510	TRUE
32	rs11012732	G	A	G	A	0.0210978	0.0465636	0.331724	NA	FALSE	FALSE	FALSE	ebi-a-GCST90061440	10	21830104	0.0230391	24510	0.0432723	Primary biliary cholangitis || id:ebi-a-GCST90061440	Primary biliary cholangitis	Primary biliary cholangitis || ||	TRUE	igd	NA	NA	NA	NA	NA	NA	NA	21830104	10	0.00207656	3e-24	454137	ukb-b-19393	|| id:ukb-b-19393	TRUE	reported	igd	2	TRUE	NA	NA	0.000227249	454137	0.000166641	24510	TRUE
33	rs11030016	T	C	T	C	0.0176637	0.00132385	0.739778	NA	FALSE	FALSE	FALSE	ebi-a-GCST90061440	11	27487992	0.024126	24510	0.95624	Primary biliary cholangitis || id:ebi-a-GCST90061440	Primary biliary cholangitis	Primary biliary cholangitis || ||	TRUE	igd	NA	NA	NA	NA	NA	NA	NA	27487992	11	0.00223158	2.5e-15	454137	ukb-b-19393	|| id:ukb-b-19393	TRUE	reported	igd	2	TRUE	NA	NA	0.000137941	454137	1.23e-07	24510	TRUE
34	rs11070641	T	C	T	C	0.0128908	0.00597639	0.774986	NA	FALSE	FALSE	FALSE	ebi-a-GCST90061440	15	48789634	0.0273367	24510	0.826945	Primary biliary cholangitis || id:ebi-a-GCST90061440	Primary biliary cholangitis	Primary biliary cholangitis || ||	TRUE	igd	TRUE	rs11070641	rs140605	C	T	C	T	48701029	15	0.00235375	4.3e-08	454137	ukb-b-19393	|| id:ukb-b-19393	TRUE	reported	igd	2	TRUE	NA	NA	6.6e-05	454137	1.95e-06	24510	TRUE
35	rs11079849	T	C	T	C	-0.0154809	-0.00295591	0.328579	NA	FALSE	FALSE	FALSE	ebi-a-GCST90061440	17	47093398	0.0157763	24510	0.851375	Primary biliary cholangitis || id:ebi-a-GCST90061440	Primary biliary cholangitis	Primary biliary cholangitis || ||	TRUE	igd	TRUE	rs11079849	rs4794018	T	C	C	T	47090785	17	0.00208676	1.2e-13	454137	ukb-b-19393	|| id:ukb-b-19393	TRUE	reported	igd	2	TRUE	NA	NA	0.000121174	454137	1.43e-06	24510	TRUE
36	rs11105842	A	G	A	G	-0.0140812	0.0219529	0.367545	NA	FALSE	FALSE	FALSE	ebi-a-GCST90061440	12	91243910	0.0224475	24510	0.328091	Primary biliary cholangitis || id:ebi-a-GCST90061440	Primary biliary cholangitis	Primary biliary cholangitis || ||	TRUE	igd	NA	NA	NA	NA	NA	NA	NA	91243910	12	0.00203605	4.6e-12	454137	ukb-b-19393	|| id:ukb-b-19393	TRUE	reported	igd	2	TRUE	NA	NA	0.000105311	454137	3.9e-05	24510	TRUE
37	rs11119208	G	A	G	A	-0.0123954	-0.0292327	0.614888	NA	FALSE	FALSE	FALSE	ebi-a-GCST90061440	1	209211968	0.0218146	24510	0.180228	Primary biliary cholangitis || id:ebi-a-GCST90061440	Primary biliary cholangitis	Primary biliary cholangitis || ||	TRUE	igd	NA	NA	NA	NA	NA	NA	NA	209211968	1	0.00200114	5.9e-10	454137	ukb-b-19393	|| id:ukb-b-19393	TRUE	reported	igd	2	TRUE	NA	NA	8.45e-05	454137	7.33e-05	24510	TRUE
38	rs11122450	G	T	G	T	-0.0110564	0.000956308	0.611709	NA	FALSE	FALSE	FALSE	ebi-a-GCST90061440	1	230301811	0.0214274	24510	0.964402	Primary biliary cholangitis || id:ebi-a-GCST90061440	Primary biliary cholangitis	Primary biliary cholangitis || ||	TRUE	igd	NA	NA	NA	NA	NA	NA	NA	230301811	1	0.00200115	3.3e-08	454137	ukb-b-19393	|| id:ukb-b-19393	TRUE	reported	igd	2	TRUE	NA	NA	6.72e-05	454137	8.13e-08	24510	TRUE
39	rs11146276	C	T	C	T	0.0112197	0.0505655	0.459398	NA	FALSE	FALSE	FALSE	ebi-a-GCST90061440	10	134074387	0.0217908	24510	0.0203142	Primary biliary cholangitis || id:ebi-a-GCST90061440	Primary biliary cholangitis	Primary biliary cholangitis || ||	TRUE	igd	NA	NA	NA	NA	NA	NA	NA	134074387	10	0.00196228	1.1e-08	454137	ukb-b-19393	|| id:ukb-b-19393	TRUE	reported	igd	2	TRUE	NA	NA	7.2e-05	454137	0.000219664	24510	FALSE
40	rs11164630	T	C	T	C	-0.0126229	-0.00893575	0.60825	NA	FALSE	FALSE	FALSE	ebi-a-GCST90061440	1	103363378	0.0264218	24510	0.735216	Primary biliary cholangitis || id:ebi-a-GCST90061440	Primary biliary cholangitis	Primary biliary cholangitis || ||	TRUE	igd	TRUE	rs11164630	rs6677574	C	T	G	A	103352995	1	0.00200099	2.8e-10	454137	ukb-b-19393	|| id:ukb-b-19393	TRUE	reported	igd	2	TRUE	NA	NA	8.76e-05	454137	4.67e-06	24510	TRUE
41	rs11165643	T	C	T	C	0.0199108	0.0295058	0.590189	NA	FALSE	FALSE	FALSE	ebi-a-GCST90061440	1	96924097	0.0215302	24510	0.170551	Primary biliary cholangitis || id:ebi-a-GCST90061440	Primary biliary cholangitis	Primary biliary cholangitis || ||	TRUE	igd	NA	NA	NA	NA	NA	NA	NA	96924097	1	0.00197995	8.6e-24	454137	ukb-b-19393	|| id:ukb-b-19393	TRUE	reported	igd	2	TRUE	NA	NA	0.000222632	454137	7.66e-05	24510	TRUE
42	rs111768603	T	G	T	G	-0.0226954	-0.0185501	0.109826	NA	FALSE	FALSE	FALSE	ebi-a-GCST90061440	3	42329113	0.0342632	24510	0.588232	Primary biliary cholangitis || id:ebi-a-GCST90061440	Primary biliary cholangitis	Primary biliary cholangitis || ||	TRUE	igd	NA	NA	NA	NA	NA	NA	NA	42329113	3	0.00311944	3.5e-13	454137	ukb-b-19393	|| id:ukb-b-19393	TRUE	reported	igd	2	TRUE	NA	NA	0.000116543	454137	1.2e-05	24510	TRUE
43	rs111886096	G	A	G	A	0.0190872	-0.0237917	0.137061	NA	FALSE	FALSE	FALSE	ebi-a-GCST90061440	16	53611626	0.0332499	24510	0.474275	Primary biliary cholangitis || id:ebi-a-GCST90061440	Primary biliary cholangitis	Primary biliary cholangitis || ||	TRUE	igd	TRUE	rs111886096	rs73603987	G	A	C	T	53598310	16	0.00284751	2e-11	454137	ukb-b-19393	|| id:ukb-b-19393	TRUE	reported	igd	2	TRUE	NA	NA	9.89e-05	454137	2.09e-05	24510	TRUE
44	rs11208659	C	T	C	T	0.0228235	-0.0470406	0.082987	NA	FALSE	FALSE	FALSE	ebi-a-GCST90061440	1	65979280	0.0419123	24510	0.26171	Primary biliary cholangitis || id:ebi-a-GCST90061440	Primary biliary cholangitis	Primary biliary cholangitis || ||	TRUE	igd	NA	NA	NA	NA	NA	NA	NA	65979280	1	0.00353799	1.1e-10	454137	ukb-b-19393	|| id:ukb-b-19393	TRUE	reported	igd	2	TRUE	NA	NA	9.16e-05	454137	5.14e-05	24510	TRUE
45	rs113132247	A	G	A	G	0.0162295	0.00375171	0.153041	NA	FALSE	FALSE	FALSE	ebi-a-GCST90061440	9	131051972	0.0363469	24510	0.917789	Primary biliary cholangitis || id:ebi-a-GCST90061440	Primary biliary cholangitis	Primary biliary cholangitis || ||	TRUE	igd	TRUE	rs113132247	rs112807358	A	G	C	A	131026108	9	0.00272338	2.5e-09	454137	ukb-b-19393	|| id:ukb-b-19393	TRUE	reported	igd	2	TRUE	NA	NA	7.82e-05	454137	4.35e-07	24510	TRUE
46	rs113866544	C	T	C	T	0.0347508	-0.022487	0.068327	NA	FALSE	FALSE	FALSE	ebi-a-GCST90061440	17	46270606	0.0427711	24510	0.59906	Primary biliary cholangitis || id:ebi-a-GCST90061440	Primary biliary cholangitis	Primary biliary cholangitis || ||	TRUE	igd	NA	NA	NA	NA	NA	NA	NA	46270606	17	0.0038815	3.5e-19	454137	ukb-b-19393	|| id:ukb-b-19393	TRUE	reported	igd	2	TRUE	NA	NA	0.000176469	454137	1.13e-05	24510	TRUE
47	rs1146917	C	T	C	T	-0.012874	-0.00209753	0.286571	NA	FALSE	FALSE	FALSE	ebi-a-GCST90061440	13	78310954	0.0139475	24510	0.880459	Primary biliary cholangitis || id:ebi-a-GCST90061440	Primary biliary cholangitis	Primary biliary cholangitis || ||	TRUE	igd	NA	NA	NA	NA	NA	NA	NA	78310954	13	0.0021723	3.1e-09	454137	ukb-b-19393	|| id:ukb-b-19393	TRUE	reported	igd	2	TRUE	NA	NA	7.73e-05	454137	9.23e-07	24510	TRUE
48	rs11538	G	A	G	A	0.0172096	0.0193572	0.171827	NA	FALSE	FALSE	FALSE	ebi-a-GCST90061440	22	18220831	0.0341614	24510	0.570959	Primary biliary cholangitis || id:ebi-a-GCST90061440	Primary biliary cholangitis	Primary biliary cholangitis || ||	TRUE	igd	NA	NA	NA	NA	NA	NA	NA	18220831	22	0.00259365	3.2e-11	454137	ukb-b-19393	|| id:ukb-b-19393	TRUE	reported	igd	2	TRUE	NA	NA	9.69e-05	454137	1.31e-05	24510	TRUE
49	rs1159974	C	T	C	T	0.0131824	0.0298047	0.524326	NA	FALSE	FALSE	FALSE	ebi-a-GCST90061440	6	126090277	0.0209146	24510	0.154137	Primary biliary cholangitis || id:ebi-a-GCST90061440	Primary biliary cholangitis	Primary biliary cholangitis || ||	TRUE	igd	NA	NA	NA	NA	NA	NA	NA	126090277	6	0.00195149	1.4e-11	454137	ukb-b-19393	|| id:ukb-b-19393	TRUE	reported	igd	2	TRUE	NA	NA	0.000100468	454137	8.29e-05	24510	TRUE
50	rs11603984	T	G	T	G	-0.0189152	-0.00492624	0.135128	NA	FALSE	FALSE	FALSE	ebi-a-GCST90061440	11	85238368	0.0320085	24510	0.877685	Primary biliary cholangitis || id:ebi-a-GCST90061440	Primary biliary cholangitis	Primary biliary cholangitis || ||	TRUE	igd	NA	NA	NA	NA	NA	NA	NA	85238368	11	0.00286103	3.8e-11	454137	ukb-b-19393	|| id:ukb-b-19393	TRUE	reported	igd	2	TRUE	NA	NA	9.62e-05	454137	9.66e-07	24510	TRUE
51	rs1160543	T	C	T	C	-0.0185222	-0.0137994	0.400832	NA	FALSE	FALSE	FALSE	ebi-a-GCST90061440	2	100832182	0.028965	24510	0.633778	Primary biliary cholangitis || id:ebi-a-GCST90061440	Primary biliary cholangitis	Primary biliary cholangitis || ||	TRUE	igd	NA	NA	NA	NA	NA	NA	NA	100832182	2	0.00198725	1.2e-20	454137	ukb-b-19393	|| id:ukb-b-19393	TRUE	reported	igd	2	TRUE	NA	NA	0.000191255	454137	9.26e-06	24510	TRUE
52	rs11609659	C	T	C	T	-0.0163563	-8.06e-05	0.2441	NA	FALSE	FALSE	FALSE	ebi-a-GCST90061440	12	108323113	0.025877	24510	0.997515	Primary biliary cholangitis || id:ebi-a-GCST90061440	Primary biliary cholangitis	Primary biliary cholangitis || ||	TRUE	igd	TRUE	rs11609659	rs4964630	C	T	G	A	108296260	12	0.00229198	9.6e-13	454137	ukb-b-19393	|| id:ukb-b-19393	TRUE	reported	igd	2	TRUE	NA	NA	0.000112128	454137	3.96e-10	24510	TRUE
53	rs1167309	T	C	T	C	-0.0188395	-0.00681955	0.681108	NA	FALSE	FALSE	FALSE	ebi-a-GCST90061440	1	50230438	0.0246132	24510	0.781727	Primary biliary cholangitis || id:ebi-a-GCST90061440	Primary biliary cholangitis	Primary biliary cholangitis || ||	TRUE	igd	TRUE	rs1167309	rs10788918	C	T	T	G	49997674	1	0.00209079	2e-19	454137	ukb-b-19393	|| id:ukb-b-19393	TRUE	reported	igd	2	TRUE	NA	NA	0.000178754	454137	3.13e-06	24510	TRUE
54	rs11698185	C	T	C	T	0.0161058	0.000920113	0.462588	NA	FALSE	FALSE	FALSE	ebi-a-GCST90061440	20	25181998	0.0226691	24510	0.967624	Primary biliary cholangitis || id:ebi-a-GCST90061440	Primary biliary cholangitis	Primary biliary cholangitis || ||	TRUE	igd	NA	NA	NA	NA	NA	NA	NA	25181998	20	0.00196301	2.3e-16	454137	ukb-b-19393	|| id:ukb-b-19393	TRUE	reported	igd	2	TRUE	NA	NA	0.000148208	454137	6.72e-08	24510	TRUE
55	rs11709402	G	A	G	A	0.0206294	-0.0288482	0.278651	NA	FALSE	FALSE	FALSE	ebi-a-GCST90061440	3	131551027	0.0244326	24510	0.237712	Primary biliary cholangitis || id:ebi-a-GCST90061440	Primary biliary cholangitis	Primary biliary cholangitis || ||	TRUE	igd	NA	NA	NA	NA	NA	NA	NA	131551027	3	0.00218265	3.3e-21	454137	ukb-b-19393	|| id:ukb-b-19393	TRUE	reported	igd	2	TRUE	NA	NA	0.000196668	454137	5.69e-05	24510	TRUE
56	rs11731255	G	A	G	A	0.0111139	0.00837162	0.473985	NA	FALSE	FALSE	FALSE	ebi-a-GCST90061440	4	6495698	0.0307587	24510	0.785491	Primary biliary cholangitis || id:ebi-a-GCST90061440	Primary biliary cholangitis	Primary biliary cholangitis || ||	TRUE	igd	NA	NA	NA	NA	NA	NA	NA	6495698	4	0.00195256	1.3e-08	454137	ukb-b-19393	|| id:ukb-b-19393	TRUE	reported	igd	2	TRUE	NA	NA	7.13e-05	454137	3.02e-06	24510	TRUE
57	rs117342986	T	C	T	C	0.0381119	-0.140705	0.026454	NA	FALSE	FALSE	FALSE	ebi-a-GCST90061440	16	54267868	0.103724	24510	0.174929	Primary biliary cholangitis || id:ebi-a-GCST90061440	Primary biliary cholangitis	Primary biliary cholangitis || ||	TRUE	igd	NA	NA	NA	NA	NA	NA	NA	54267868	16	0.00638813	2.4e-09	454137	ukb-b-19393	|| id:ukb-b-19393	TRUE	reported	igd	2	TRUE	NA	NA	7.84e-05	454137	7.51e-05	24510	TRUE
58	rs11744289	G	A	G	A	-0.0238542	0.0485488	0.055544	NA	FALSE	FALSE	FALSE	ebi-a-GCST90061440	5	53283329	0.0583593	24510	0.405468	Primary biliary cholangitis || id:ebi-a-GCST90061440	Primary biliary cholangitis	Primary biliary cholangitis || ||	TRUE	igd	NA	NA	NA	NA	NA	NA	NA	53283329	5	0.00437121	4.8e-08	454137	ukb-b-19393	|| id:ukb-b-19393	TRUE	reported	igd	2	TRUE	NA	NA	6.56e-05	454137	2.82e-05	24510	TRUE
59	rs117616318	A	G	A	G	0.0684616	0.406039	0.007116	NA	FALSE	FALSE	FALSE	ebi-a-GCST90061440	16	66995927	0.203553	24510	0.0460691	Primary biliary cholangitis || id:ebi-a-GCST90061440	Primary biliary cholangitis	Primary biliary cholangitis || ||	TRUE	igd	NA	NA	NA	NA	NA	NA	NA	66995927	16	0.0116885	4.7e-09	454137	ukb-b-19393	|| id:ukb-b-19393	TRUE	reported	igd	2	TRUE	NA	NA	7.55e-05	454137	0.000162331	24510	FALSE
60	rs11779446	G	A	G	A	-0.0206159	-0.0694065	0.161272	NA	FALSE	FALSE	FALSE	ebi-a-GCST90061440	8	23388326	0.0309707	24510	0.0250236	Primary biliary cholangitis || id:ebi-a-GCST90061440	Primary biliary cholangitis	Primary biliary cholangitis || ||	TRUE	igd	NA	NA	NA	NA	NA	NA	NA	23388326	8	0.00266577	1e-14	454137	ukb-b-19393	|| id:ukb-b-19393	TRUE	reported	igd	2	TRUE	NA	NA	0.000131679	454137	0.000204881	24510	FALSE
61	rs1182199	A	C	A	C	-0.0203673	-0.00652588	0.304437	NA	FALSE	FALSE	FALSE	ebi-a-GCST90061440	7	2884283	0.0252705	24510	0.796221	Primary biliary cholangitis || id:ebi-a-GCST90061440	Primary biliary cholangitis	Primary biliary cholangitis || ||	TRUE	igd	TRUE	rs1182199	rs1636249	A	C	G	T	2862542	7	0.00212386	8.8e-22	454137	ukb-b-19393	|| id:ukb-b-19393	TRUE	reported	igd	2	TRUE	NA	NA	0.000202461	454137	2.72e-06	24510	TRUE
62	rs11951885	C	T	C	T	0.0513139	0.0697022	0.022872	NA	FALSE	FALSE	FALSE	ebi-a-GCST90061440	5	86727566	0.0759621	24510	0.358833	Primary biliary cholangitis || id:ebi-a-GCST90061440	Primary biliary cholangitis	Primary biliary cholangitis || ||	TRUE	igd	NA	NA	NA	NA	NA	NA	NA	86727566	5	0.00657345	5.9e-15	454137	ukb-b-19393	|| id:ukb-b-19393	TRUE	reported	igd	2	TRUE	NA	NA	0.000134165	454137	3.44e-05	24510	TRUE
63	rs12067305	C	T	C	T	-0.012882	-0.0100369	0.273245	NA	FALSE	FALSE	FALSE	ebi-a-GCST90061440	1	197261598	0.0237216	24510	0.672213	Primary biliary cholangitis || id:ebi-a-GCST90061440	Primary biliary cholangitis	Primary biliary cholangitis || ||	TRUE	igd	NA	NA	NA	NA	NA	NA	NA	197261598	1	0.00219058	4.1e-09	454137	ukb-b-19393	|| id:ukb-b-19393	TRUE	reported	igd	2	TRUE	NA	NA	7.61e-05	454137	7.3e-06	24510	TRUE
64	rs12072739	G	A	G	A	0.0174262	0.01023	0.224583	NA	FALSE	FALSE	FALSE	ebi-a-GCST90061440	1	98318735	0.0259949	24510	0.693923	Primary biliary cholangitis || id:ebi-a-GCST90061440	Primary biliary cholangitis	Primary biliary cholangitis || ||	TRUE	igd	TRUE	rs12072739	rs10747489	G	A	C	T	98315893	1	0.00233926	9.4e-14	454137	ukb-b-19393	|| id:ukb-b-19393	TRUE	reported	igd	2	TRUE	NA	NA	0.000122183	454137	6.32e-06	24510	TRUE
65	rs12107172	G	A	G	A	0.015542	0.035759	0.136512	NA	FALSE	FALSE	FALSE	ebi-a-GCST90061440	3	147134039	0.0312557	24510	0.252591	Primary biliary cholangitis || id:ebi-a-GCST90061440	Primary biliary cholangitis	Primary biliary cholangitis || ||	TRUE	igd	NA	NA	NA	NA	NA	NA	NA	147134039	3	0.00284839	4.9e-08	454137	ukb-b-19393	|| id:ukb-b-19393	TRUE	reported	igd	2	TRUE	NA	NA	6.56e-05	454137	5.34e-05	24510	TRUE
66	rs12120070	G	A	G	A	-0.0120657	-0.0390133	0.320011	NA	FALSE	FALSE	FALSE	ebi-a-GCST90061440	1	62657117	0.0239302	24510	0.103039	Primary biliary cholangitis || id:ebi-a-GCST90061440	Primary biliary cholangitis	Primary biliary cholangitis || ||	TRUE	igd	NA	NA	NA	NA	NA	NA	NA	62657117	1	0.00210716	1e-08	454137	ukb-b-19393	|| id:ukb-b-19393	TRUE	reported	igd	2	TRUE	NA	NA	7.22e-05	454137	0.000108437	24510	FALSE
67	rs12127506	A	C	A	C	-0.0125722	-0.0106871	0.315802	NA	FALSE	FALSE	FALSE	ebi-a-GCST90061440	1	222075614	0.0218856	24510	0.625325	Primary biliary cholangitis || id:ebi-a-GCST90061440	Primary biliary cholangitis	Primary biliary cholangitis || ||	TRUE	igd	NA	NA	NA	NA	NA	NA	NA	222075614	1	0.00210087	2.2e-09	454137	ukb-b-19393	|| id:ukb-b-19393	TRUE	reported	igd	2	TRUE	NA	NA	7.89e-05	454137	9.73e-06	24510	TRUE
68	rs12144626	C	T	C	T	-0.0152607	-0.00830064	0.582757	NA	FALSE	FALSE	FALSE	ebi-a-GCST90061440	1	47670525	0.0199852	24510	0.677894	Primary biliary cholangitis || id:ebi-a-GCST90061440	Primary biliary cholangitis	Primary biliary cholangitis || ||	TRUE	igd	NA	NA	NA	NA	NA	NA	NA	47670525	1	0.00198063	1.3e-14	454137	ukb-b-19393	|| id:ukb-b-19393	TRUE	reported	igd	2	TRUE	NA	NA	0.000130707	454137	7.04e-06	24510	TRUE
69	rs1218822	A	G	A	G	0.0155474	0.00627594	0.661484	NA	FALSE	FALSE	FALSE	ebi-a-GCST90061440	13	28011963	0.0266339	24510	0.813714	Primary biliary cholangitis || id:ebi-a-GCST90061440	Primary biliary cholangitis	Primary biliary cholangitis || ||	TRUE	igd	NA	NA	NA	NA	NA	NA	NA	28011963	13	0.00206908	5.7e-14	454137	ukb-b-19393	|| id:ukb-b-19393	TRUE	reported	igd	2	TRUE	NA	NA	0.000124315	454137	2.27e-06	24510	TRUE
70	rs12218858	T	C	T	C	0.0130346	0.0128587	0.573663	NA	FALSE	FALSE	FALSE	ebi-a-GCST90061440	10	126517989	0.0264756	24510	0.627193	Primary biliary cholangitis || id:ebi-a-GCST90061440	Primary biliary cholangitis	Primary biliary cholangitis || ||	TRUE	igd	TRUE	rs12218858	rs2303611	C	T	G	A	126474200	10	0.00197617	4.2e-11	454137	ukb-b-19393	|| id:ukb-b-19393	TRUE	reported	igd	2	TRUE	NA	NA	9.58e-05	454137	9.62e-06	24510	TRUE
71	rs12375196	A	C	A	C	0.015808	0.0143974	0.424283	NA	FALSE	FALSE	FALSE	ebi-a-GCST90061440	7	103416541	0.0225589	24510	0.523334	Primary biliary cholangitis || id:ebi-a-GCST90061440	Primary biliary cholangitis	Primary biliary cholangitis || ||	TRUE	igd	NA	NA	NA	NA	NA	NA	NA	103416541	7	0.00198852	1.9e-15	454137	ukb-b-19393	|| id:ukb-b-19393	TRUE	reported	igd	2	TRUE	NA	NA	0.000139139	454137	1.66e-05	24510	TRUE
72	rs12538435	G	A	G	A	-0.015801	-0.0122444	0.26181	NA	FALSE	FALSE	FALSE	ebi-a-GCST90061440	7	71437104	0.0240789	24510	0.611094	Primary biliary cholangitis || id:ebi-a-GCST90061440	Primary biliary cholangitis	Primary biliary cholangitis || ||	TRUE	igd	NA	NA	NA	NA	NA	NA	NA	71437104	7	0.00222183	1.1e-12	454137	ukb-b-19393	|| id:ukb-b-19393	TRUE	reported	igd	2	TRUE	NA	NA	0.000111356	454137	1.06e-05	24510	TRUE
73	rs12635614	A	G	A	G	0.0143666	-0.00320419	0.509844	NA	FALSE	FALSE	FALSE	ebi-a-GCST90061440	3	173113041	0.0201729	24510	0.873798	Primary biliary cholangitis || id:ebi-a-GCST90061440	Primary biliary cholangitis	Primary biliary cholangitis || ||	TRUE	igd	NA	NA	NA	NA	NA	NA	NA	173113041	3	0.00195116	1.8e-13	454137	ukb-b-19393	|| id:ukb-b-19393	TRUE	reported	igd	2	TRUE	NA	NA	0.000119367	454137	1.03e-06	24510	TRUE
74	rs1263615	C	T	C	T	0.0129412	-0.0103026	0.242243	NA	FALSE	FALSE	FALSE	ebi-a-GCST90061440	2	207959238	0.0259785	24510	0.691676	Primary biliary cholangitis || id:ebi-a-GCST90061440	Primary biliary cholangitis	Primary biliary cholangitis || ||	TRUE	igd	NA	NA	NA	NA	NA	NA	NA	207959238	2	0.00228049	1.4e-08	454137	ukb-b-19393	|| id:ukb-b-19393	TRUE	reported	igd	2	TRUE	NA	NA	7.09e-05	454137	6.42e-06	24510	TRUE
75	rs12711736	T	C	T	C	-0.0126662	-0.0516195	0.741723	NA	FALSE	FALSE	FALSE	ebi-a-GCST90061440	2	112943872	0.0265694	24510	0.0520379	Primary biliary cholangitis || id:ebi-a-GCST90061440	Primary biliary cholangitis	Primary biliary cholangitis || ||	TRUE	igd	TRUE	rs12711736	rs6708607	C	T	G	A	112943070	2	0.00223918	1.5e-08	454137	ukb-b-19393	|| id:ukb-b-19393	TRUE	reported	igd	2	TRUE	NA	NA	7.05e-05	454137	0.000153989	24510	FALSE
76	rs12765002	T	C	T	C	0.0157718	-0.0256203	0.225177	NA	FALSE	FALSE	FALSE	ebi-a-GCST90061440	10	104635348	0.0268955	24510	0.340799	Primary biliary cholangitis || id:ebi-a-GCST90061440	Primary biliary cholangitis	Primary biliary cholangitis || ||	TRUE	igd	NA	NA	NA	NA	NA	NA	NA	104635348	10	0.00234258	1.7e-11	454137	ukb-b-19393	|| id:ukb-b-19393	TRUE	reported	igd	2	TRUE	NA	NA	9.98e-05	454137	3.7e-05	24510	TRUE
77	rs12879423	G	A	G	A	0.0171054	-0.0124613	0.678716	NA	FALSE	FALSE	FALSE	ebi-a-GCST90061440	14	25943786	0.0245085	24510	0.611139	Primary biliary cholangitis || id:ebi-a-GCST90061440	Primary biliary cholangitis	Primary biliary cholangitis || ||	TRUE	igd	TRUE	rs12879423	rs10138528	A	G	C	T	25927832	14	0.00210716	4.7e-16	454137	ukb-b-19393	|| id:ukb-b-19393	TRUE	reported	igd	2	TRUE	NA	NA	0.000145085	454137	1.05e-05	24510	TRUE
78	rs12885251	A	G	A	G	-0.0132002	-0.00410675	0.458254	NA	FALSE	FALSE	FALSE	ebi-a-GCST90061440	14	99670791	0.0200824	24510	0.837967	Primary biliary cholangitis || id:ebi-a-GCST90061440	Primary biliary cholangitis	Primary biliary cholangitis || ||	TRUE	igd	NA	NA	NA	NA	NA	NA	NA	99670791	14	0.00198217	2.7e-11	454137	ukb-b-19393	|| id:ukb-b-19393	TRUE	reported	igd	2	TRUE	NA	NA	9.76e-05	454137	1.71e-06	24510	TRUE
79	rs12885458	G	T	G	T	-0.0133672	-0.00207202	0.507926	NA	FALSE	FALSE	FALSE	ebi-a-GCST90061440	14	47303577	0.0239555	24510	0.931073	Primary biliary cholangitis || id:ebi-a-GCST90061440	Primary biliary cholangitis	Primary biliary cholangitis || ||	TRUE	igd	TRUE	rs12885458	rs724623	T	G	A	C	47303114	14	0.00195882	8.8e-12	454137	ukb-b-19393	|| id:ukb-b-19393	TRUE	reported	igd	2	TRUE	NA	NA	0.000102533	454137	3.05e-07	24510	TRUE
80	rs12890931	G	T	G	T	0.0140913	0.00241829	0.36239	NA	FALSE	FALSE	FALSE	ebi-a-GCST90061440	14	69753369	0.0220899	24510	0.912826	Primary biliary cholangitis || id:ebi-a-GCST90061440	Primary biliary cholangitis	Primary biliary cholangitis || ||	TRUE	igd	NA	NA	NA	NA	NA	NA	NA	69753369	14	0.00204721	5.9e-12	454137	ukb-b-19393	|| id:ukb-b-19393	TRUE	reported	igd	2	TRUE	NA	NA	0.000104315	454137	4.89e-07	24510	TRUE
82	rs13008033	G	A	G	A	-0.0145805	-0.0248236	0.185807	NA	FALSE	FALSE	FALSE	ebi-a-GCST90061440	2	142293511	0.0252101	24510	0.324787	Primary biliary cholangitis || id:ebi-a-GCST90061440	Primary biliary cholangitis	Primary biliary cholangitis || ||	TRUE	igd	NA	NA	NA	NA	NA	NA	NA	142293511	2	0.00250456	5.8e-09	454137	ukb-b-19393	|| id:ukb-b-19393	TRUE	reported	igd	2	TRUE	NA	NA	7.46e-05	454137	3.96e-05	24510	TRUE
83	rs13107325	T	C	T	C	0.0375077	-0.00710968	0.074872	NA	FALSE	FALSE	FALSE	ebi-a-GCST90061440	4	103188709	0.0452052	24510	0.875028	Primary biliary cholangitis || id:ebi-a-GCST90061440	Primary biliary cholangitis	Primary biliary cholangitis || ||	TRUE	igd	NA	NA	NA	NA	NA	NA	NA	103188709	4	0.00371154	5.2e-24	454137	ukb-b-19393	|| id:ukb-b-19393	TRUE	reported	igd	2	TRUE	NA	NA	0.000224828	454137	1.01e-06	24510	TRUE
84	rs13132853	G	A	G	A	-0.0116643	-0.0330375	0.360215	NA	FALSE	FALSE	FALSE	ebi-a-GCST90061440	4	38680015	0.0244476	24510	0.176581	Primary biliary cholangitis || id:ebi-a-GCST90061440	Primary biliary cholangitis	Primary biliary cholangitis || ||	TRUE	igd	NA	NA	NA	NA	NA	NA	NA	38680015	4	0.00204097	1.1e-08	454137	ukb-b-19393	|| id:ukb-b-19393	TRUE	reported	igd	2	TRUE	NA	NA	7.19e-05	454137	7.45e-05	24510	FALSE
85	rs13160735	A	G	A	G	0.0137272	0.0460408	0.32241	NA	FALSE	FALSE	FALSE	ebi-a-GCST90061440	5	144485978	0.0224096	24510	0.0399264	Primary biliary cholangitis || id:ebi-a-GCST90061440	Primary biliary cholangitis	Primary biliary cholangitis || ||	TRUE	igd	NA	NA	NA	NA	NA	NA	NA	144485978	5	0.00209827	6.1e-11	454137	ukb-b-19393	|| id:ukb-b-19393	TRUE	reported	igd	2	TRUE	NA	NA	9.42e-05	454137	0.000172201	24510	FALSE
86	rs13191298	G	A	G	A	0.0179661	0.0835242	0.122241	NA	FALSE	FALSE	FALSE	ebi-a-GCST90061440	6	70010225	0.0358277	24510	0.0197388	Primary biliary cholangitis || id:ebi-a-GCST90061440	Primary biliary cholangitis	Primary biliary cholangitis || ||	TRUE	igd	NA	NA	NA	NA	NA	NA	NA	70010225	6	0.00298029	1.7e-09	454137	ukb-b-19393	|| id:ukb-b-19393	TRUE	reported	igd	2	TRUE	NA	NA	8e-05	454137	0.000221709	24510	FALSE
87	rs1322842	G	A	G	A	-0.0137803	-0.00363413	0.609484	NA	FALSE	FALSE	FALSE	ebi-a-GCST90061440	6	20488897	0.0219022	24510	0.868216	Primary biliary cholangitis || id:ebi-a-GCST90061440	Primary biliary cholangitis	Primary biliary cholangitis || ||	TRUE	igd	NA	NA	NA	NA	NA	NA	NA	20488897	6	0.00201114	7.3e-12	454137	ukb-b-19393	|| id:ukb-b-19393	TRUE	reported	igd	2	TRUE	NA	NA	0.000103372	454137	1.12e-06	24510	TRUE
88	rs1332890	G	A	G	A	0.0222053	0.0287969	0.061542	NA	FALSE	FALSE	FALSE	ebi-a-GCST90061440	9	87187317	0.0506599	24510	0.569739	Primary biliary cholangitis || id:ebi-a-GCST90061440	Primary biliary cholangitis	Primary biliary cholangitis || ||	TRUE	igd	NA	NA	NA	NA	NA	NA	NA	87187317	9	0.00406813	4.8e-08	454137	ukb-b-19393	|| id:ukb-b-19393	TRUE	reported	igd	2	TRUE	NA	NA	6.56e-05	454137	1.32e-05	24510	TRUE
89	rs13340461	T	C	T	C	0.0130659	0.0446321	0.274721	NA	FALSE	FALSE	FALSE	ebi-a-GCST90061440	6	41924278	0.0245529	24510	0.0690955	Primary biliary cholangitis || id:ebi-a-GCST90061440	Primary biliary cholangitis	Primary biliary cholangitis || ||	TRUE	igd	NA	NA	NA	NA	NA	NA	NA	41924278	6	0.00219088	2.5e-09	454137	ukb-b-19393	|| id:ukb-b-19393	TRUE	reported	igd	2	TRUE	NA	NA	7.83e-05	454137	0.00013481	24510	FALSE
90	rs1336486	G	T	G	T	0.0144371	0.00323918	0.328658	NA	FALSE	FALSE	FALSE	ebi-a-GCST90061440	13	40784814	0.0118901	24510	0.785293	Primary biliary cholangitis || id:ebi-a-GCST90061440	Primary biliary cholangitis	Primary biliary cholangitis || ||	TRUE	igd	NA	NA	NA	NA	NA	NA	NA	40784814	13	0.00208531	4.4e-12	454137	ukb-b-19393	|| id:ukb-b-19393	TRUE	reported	igd	2	TRUE	NA	NA	0.000105533	454137	3.03e-06	24510	TRUE
91	rs13389219	T	C	T	C	0.0165	0.00612156	0.392426	NA	FALSE	FALSE	FALSE	ebi-a-GCST90061440	2	165528876	0.0216018	24510	0.776884	Primary biliary cholangitis || id:ebi-a-GCST90061440	Primary biliary cholangitis	Primary biliary cholangitis || ||	TRUE	igd	NA	NA	NA	NA	NA	NA	NA	165528876	2	0.00199334	1.3e-16	454137	ukb-b-19393	|| id:ukb-b-19393	TRUE	reported	igd	2	TRUE	NA	NA	0.000150853	454137	3.28e-06	24510	TRUE
92	rs1339139	G	A	G	A	-0.0135397	-0.0530505	0.341425	NA	FALSE	FALSE	FALSE	ebi-a-GCST90061440	9	23227372	0.0227469	24510	0.0196902	Primary biliary cholangitis || id:ebi-a-GCST90061440	Primary biliary cholangitis	Primary biliary cholangitis || ||	TRUE	igd	NA	NA	NA	NA	NA	NA	NA	23227372	9	0.00208691	8.7e-11	454137	ukb-b-19393	|| id:ukb-b-19393	TRUE	reported	igd	2	TRUE	NA	NA	9.27e-05	454137	0.000221886	24510	FALSE
93	rs13408397	T	C	T	C	-0.0157786	0.0244867	0.411036	NA	FALSE	FALSE	FALSE	ebi-a-GCST90061440	2	69582028	0.0234858	24510	0.297125	Primary biliary cholangitis || id:ebi-a-GCST90061440	Primary biliary cholangitis	Primary biliary cholangitis || ||	TRUE	igd	NA	NA	NA	NA	NA	NA	NA	69582028	2	0.00197847	1.5e-15	454137	ukb-b-19393	|| id:ukb-b-19393	TRUE	reported	igd	2	TRUE	NA	NA	0.000140034	454137	4.44e-05	24510	TRUE
94	rs1342391	T	G	T	G	0.0116401	-0.0128843	0.67018	NA	FALSE	FALSE	FALSE	ebi-a-GCST90061440	1	96285385	0.0231478	24510	0.577794	Primary biliary cholangitis || id:ebi-a-GCST90061440	Primary biliary cholangitis	Primary biliary cholangitis || ||	TRUE	igd	NA	NA	NA	NA	NA	NA	NA	96285385	1	0.00207751	2.1e-08	454137	ukb-b-19393	|| id:ukb-b-19393	TRUE	reported	igd	2	TRUE	NA	NA	6.91e-05	454137	1.26e-05	24510	TRUE
95	rs1350506	C	T	C	T	-0.0121038	0.0139712	0.47058	NA	FALSE	FALSE	FALSE	ebi-a-GCST90061440	4	89734587	0.0267715	24510	0.601762	Primary biliary cholangitis || id:ebi-a-GCST90061440	Primary biliary cholangitis	Primary biliary cholangitis || ||	TRUE	igd	NA	NA	NA	NA	NA	NA	NA	89734587	4	0.0019543	5.9e-10	454137	ukb-b-19393	|| id:ukb-b-19393	TRUE	reported	igd	2	TRUE	NA	NA	8.45e-05	454137	1.11e-05	24510	TRUE
96	rs1358980	T	C	T	C	-0.0125311	-0.0165105	0.483407	NA	FALSE	FALSE	FALSE	ebi-a-GCST90061440	6	43764551	0.0211894	24510	0.43587	Primary biliary cholangitis || id:ebi-a-GCST90061440	Primary biliary cholangitis	Primary biliary cholangitis || ||	TRUE	igd	NA	NA	NA	NA	NA	NA	NA	43764551	6	0.00196843	1.9e-10	454137	ukb-b-19393	|| id:ukb-b-19393	TRUE	reported	igd	2	TRUE	NA	NA	8.92e-05	454137	2.48e-05	24510	TRUE
97	rs1373349	T	C	T	C	-0.0139919	0.018385	0.68388	NA	FALSE	FALSE	FALSE	ebi-a-GCST90061440	18	63297672	0.0231522	24510	0.427142	Primary biliary cholangitis || id:ebi-a-GCST90061440	Primary biliary cholangitis	Primary biliary cholangitis || ||	TRUE	igd	TRUE	rs1373349	rs2012927	C	T	A	G	63282992	18	0.00210988	3.3e-11	454137	ukb-b-19393	|| id:ukb-b-19393	TRUE	reported	igd	2	TRUE	NA	NA	9.68e-05	454137	2.57e-05	24510	TRUE
98	rs1379828	T	C	T	C	-0.0185653	0.0138061	0.798213	NA	FALSE	FALSE	FALSE	ebi-a-GCST90061440	13	54396602	0.0273504	24510	0.61371	Primary biliary cholangitis || id:ebi-a-GCST90061440	Primary biliary cholangitis	Primary biliary cholangitis || ||	TRUE	igd	NA	NA	NA	NA	NA	NA	NA	54396602	13	0.0024445	3.1e-14	454137	ukb-b-19393	|| id:ukb-b-19393	TRUE	reported	igd	2	TRUE	NA	NA	0.000126994	454137	1.04e-05	24510	TRUE
99	rs138808037	T	C	T	C	-0.0338374	-0.0815878	0.031246	NA	FALSE	FALSE	FALSE	ebi-a-GCST90061440	12	124666336	0.0747101	24510	0.274807	Primary biliary cholangitis || id:ebi-a-GCST90061440	Primary biliary cholangitis	Primary biliary cholangitis || ||	TRUE	igd	NA	NA	NA	NA	NA	NA	NA	124666336	12	0.00594533	1.3e-08	454137	ukb-b-19393	|| id:ukb-b-19393	TRUE	reported	igd	2	TRUE	NA	NA	7.13e-05	454137	4.87e-05	24510	TRUE
100	rs1414506	T	C	T	C	0.0163358	0.0269835	0.651502	NA	FALSE	FALSE	FALSE	ebi-a-GCST90061440	6	51487416	0.0233935	24510	0.248721	Primary biliary cholangitis || id:ebi-a-GCST90061440	Primary biliary cholangitis	Primary biliary cholangitis || ||	TRUE	igd	NA	NA	NA	NA	NA	NA	NA	51487416	6	0.0020532	1.8e-15	454137	ukb-b-19393	|| id:ukb-b-19393	TRUE	reported	igd	2	TRUE	NA	NA	0.000139371	454137	5.43e-05	24510	TRUE
101	rs1458156	T	C	T	C	0.0143399	0.0174682	0.488497	NA	FALSE	FALSE	FALSE	ebi-a-GCST90061440	12	41887940	0.0208711	24510	0.402617	Primary biliary cholangitis || id:ebi-a-GCST90061440	Primary biliary cholangitis	Primary biliary cholangitis || ||	TRUE	igd	NA	NA	NA	NA	NA	NA	NA	41887940	12	0.00195592	2.3e-13	454137	ukb-b-19393	|| id:ukb-b-19393	TRUE	reported	igd	2	TRUE	NA	NA	0.000118346	454137	2.86e-05	24510	TRUE
102	rs1471740	C	T	C	T	0.0138585	0.0270835	0.740339	NA	FALSE	FALSE	FALSE	ebi-a-GCST90061440	3	136328270	0.0257393	24510	0.292697	Primary biliary cholangitis || id:ebi-a-GCST90061440	Primary biliary cholangitis	Primary biliary cholangitis || ||	TRUE	igd	NA	NA	NA	NA	NA	NA	NA	136328270	3	0.00222735	4.9e-10	454137	ukb-b-19393	|| id:ukb-b-19393	TRUE	reported	igd	2	TRUE	NA	NA	8.52e-05	454137	4.52e-05	24510	TRUE
103	rs1477249	C	T	C	T	-0.0170543	-0.0127474	0.837343	NA	FALSE	FALSE	FALSE	ebi-a-GCST90061440	2	50229809	0.0301509	24510	0.672452	Primary biliary cholangitis || id:ebi-a-GCST90061440	Primary biliary cholangitis	Primary biliary cholangitis || ||	TRUE	igd	NA	NA	NA	NA	NA	NA	NA	50229809	2	0.0026363	9.9e-11	454137	ukb-b-19393	|| id:ukb-b-19393	TRUE	reported	igd	2	TRUE	NA	NA	9.21e-05	454137	7.29e-06	24510	TRUE
104	rs147730268	T	G	T	G	-0.0430138	-0.071595	0.087269	NA	FALSE	FALSE	FALSE	ebi-a-GCST90061440	12	123024476	0.0442226	24510	0.105454	Primary biliary cholangitis || id:ebi-a-GCST90061440	Primary biliary cholangitis	Primary biliary cholangitis || ||	TRUE	igd	NA	NA	NA	NA	NA	NA	NA	123024476	12	0.00354027	5.7e-34	454137	ukb-b-19393	|| id:ukb-b-19393	TRUE	reported	igd	2	TRUE	NA	NA	0.00032495	454137	0.000106936	24510	TRUE
105	rs1503526	C	T	C	T	0.0139637	-0.00525192	0.480033	NA	FALSE	FALSE	FALSE	ebi-a-GCST90061440	5	63020706	0.0219479	24510	0.810881	Primary biliary cholangitis || id:ebi-a-GCST90061440	Primary biliary cholangitis	Primary biliary cholangitis || ||	TRUE	igd	NA	NA	NA	NA	NA	NA	NA	63020706	5	0.00195362	8.8e-13	454137	ukb-b-19393	|| id:ukb-b-19393	TRUE	reported	igd	2	TRUE	NA	NA	0.000112483	454137	2.34e-06	24510	TRUE
106	rs1514173	T	C	T	C	0.013387	0.00577513	0.40228	NA	FALSE	FALSE	FALSE	ebi-a-GCST90061440	1	74995110	0.0222365	24510	0.795084	Primary biliary cholangitis || id:ebi-a-GCST90061440	Primary biliary cholangitis	Primary biliary cholangitis || ||	TRUE	igd	NA	NA	NA	NA	NA	NA	NA	74995110	1	0.00198531	1.6e-11	454137	ukb-b-19393	|| id:ukb-b-19393	TRUE	reported	igd	2	TRUE	NA	NA	0.000100111	454137	2.75e-06	24510	TRUE
107	rs1544459	C	T	C	T	0.0129217	-0.000268347	0.456322	NA	FALSE	FALSE	FALSE	ebi-a-GCST90061440	7	77417584	0.00132101	24510	0.839027	Primary biliary cholangitis || id:ebi-a-GCST90061440	Primary biliary cholangitis	Primary biliary cholangitis || ||	TRUE	igd	NA	NA	NA	NA	NA	NA	NA	77417584	7	0.0019598	4.3e-11	454137	ukb-b-19393	|| id:ukb-b-19393	TRUE	reported	igd	2	TRUE	NA	NA	9.57e-05	454137	1.68e-06	24510	TRUE
108	rs1547874	C	T	C	T	-0.0172982	0.0160138	0.190369	NA	FALSE	FALSE	FALSE	ebi-a-GCST90061440	18	22159869	0.0264625	24510	0.54508	Primary biliary cholangitis || id:ebi-a-GCST90061440	Primary biliary cholangitis	Primary biliary cholangitis || ||	TRUE	igd	NA	NA	NA	NA	NA	NA	NA	22159869	18	0.00250165	4.7e-12	454137	ukb-b-19393	|| id:ukb-b-19393	TRUE	reported	igd	2	TRUE	NA	NA	0.000105273	454137	1.49e-05	24510	TRUE
109	rs1554654	T	C	T	C	-0.0138327	-0.0142562	0.470556	NA	FALSE	FALSE	FALSE	ebi-a-GCST90061440	3	44044344	0.0189797	24510	0.452575	Primary biliary cholangitis || id:ebi-a-GCST90061440	Primary biliary cholangitis	Primary biliary cholangitis || ||	TRUE	igd	NA	NA	NA	NA	NA	NA	NA	44044344	3	0.00195785	1.6e-12	454137	ukb-b-19393	|| id:ukb-b-19393	TRUE	reported	igd	2	TRUE	NA	NA	0.000109906	454137	2.3e-05	24510	TRUE
110	rs159030	C	A	C	A	0.0136815	0.00157207	0.247699	NA	FALSE	FALSE	FALSE	ebi-a-GCST90061440	5	94212620	0.0237953	24510	0.947325	Primary biliary cholangitis || id:ebi-a-GCST90061440	Primary biliary cholangitis	Primary biliary cholangitis || ||	TRUE	igd	NA	NA	NA	NA	NA	NA	NA	94212620	5	0.0022634	1.5e-09	454137	ukb-b-19393	|| id:ukb-b-19393	TRUE	reported	igd	2	TRUE	NA	NA	8.04e-05	454137	1.78e-07	24510	TRUE
111	rs1592269	A	G	A	G	-0.0371222	-0.10159	0.948789	NA	FALSE	FALSE	FALSE	ebi-a-GCST90061440	6	34183057	0.0489463	24510	0.0379367	Primary biliary cholangitis || id:ebi-a-GCST90061440	Primary biliary cholangitis	Primary biliary cholangitis || ||	TRUE	igd	NA	NA	NA	NA	NA	NA	NA	34183057	6	0.00443575	5.8e-17	454137	ukb-b-19393	|| id:ukb-b-19393	TRUE	reported	igd	2	TRUE	NA	NA	0.000154199	454137	0.000175743	24510	FALSE
112	rs168144	T	C	T	C	0.0113975	0.011923	0.569925	NA	FALSE	FALSE	FALSE	ebi-a-GCST90061440	15	60914262	0.0219324	24510	0.5867	Primary biliary cholangitis || id:ebi-a-GCST90061440	Primary biliary cholangitis	Primary biliary cholangitis || ||	TRUE	igd	NA	NA	NA	NA	NA	NA	NA	60914262	15	0.00197891	8.4e-09	454137	ukb-b-19393	|| id:ukb-b-19393	TRUE	reported	igd	2	TRUE	NA	NA	7.3e-05	454137	1.21e-05	24510	TRUE
113	rs16846136	A	C	A	C	0.0134314	0.0408691	0.271042	NA	FALSE	FALSE	FALSE	ebi-a-GCST90061440	2	212291371	0.0243653	24510	0.0934738	Primary biliary cholangitis || id:ebi-a-GCST90061440	Primary biliary cholangitis	Primary biliary cholangitis || ||	TRUE	igd	NA	NA	NA	NA	NA	NA	NA	212291371	2	0.00219943	1e-09	454137	ukb-b-19393	|| id:ukb-b-19393	TRUE	reported	igd	2	TRUE	NA	NA	8.21e-05	454137	0.000114786	24510	FALSE
114	rs16906845	A	G	A	G	-0.0233497	0.0128424	0.056961	NA	FALSE	FALSE	FALSE	ebi-a-GCST90061440	8	138215228	0.0455727	24510	0.778096	Primary biliary cholangitis || id:ebi-a-GCST90061440	Primary biliary cholangitis	Primary biliary cholangitis || ||	TRUE	igd	NA	NA	NA	NA	NA	NA	NA	138215228	8	0.00421486	3e-08	454137	ukb-b-19393	|| id:ukb-b-19393	TRUE	reported	igd	2	TRUE	NA	NA	6.76e-05	454137	3.24e-06	24510	TRUE
115	rs16996657	C	T	C	T	0.020554	0.00501422	0.127763	NA	FALSE	FALSE	FALSE	ebi-a-GCST90061440	20	15816236	0.0366629	24510	0.891216	Primary biliary cholangitis || id:ebi-a-GCST90061440	Primary biliary cholangitis	Primary biliary cholangitis || ||	TRUE	igd	NA	NA	NA	NA	NA	NA	NA	15816236	20	0.00293913	2.7e-12	454137	ukb-b-19393	|| id:ukb-b-19393	TRUE	reported	igd	2	TRUE	NA	NA	0.000107677	454137	7.63e-07	24510	TRUE
116	rs17024393	C	T	C	T	0.0665947	-0.0143517	0.02591	NA	FALSE	FALSE	FALSE	ebi-a-GCST90061440	1	110154688	0.0740986	24510	0.846423	Primary biliary cholangitis || id:ebi-a-GCST90061440	Primary biliary cholangitis	Primary biliary cholangitis || ||	TRUE	igd	NA	NA	NA	NA	NA	NA	NA	110154688	1	0.00615325	2.7e-27	454137	ukb-b-19393	|| id:ukb-b-19393	TRUE	reported	igd	2	TRUE	NA	NA	0.000257854	454137	1.53e-06	24510	TRUE
117	rs17035437	G	T	G	T	0.020416	0.0689218	0.095042	NA	FALSE	FALSE	FALSE	ebi-a-GCST90061440	2	46878609	0.0371964	24510	0.063894	Primary biliary cholangitis || id:ebi-a-GCST90061440	Primary biliary cholangitis	Primary biliary cholangitis || ||	TRUE	igd	NA	NA	NA	NA	NA	NA	NA	46878609	2	0.00336234	1.3e-09	454137	ukb-b-19393	|| id:ukb-b-19393	TRUE	reported	igd	2	TRUE	NA	NA	8.12e-05	454137	0.000140069	24510	FALSE
118	rs17055847	C	T	C	T	0.0139173	0.0183116	0.29547	NA	FALSE	FALSE	FALSE	ebi-a-GCST90061440	5	157983114	0.0237114	24510	0.439954	Primary biliary cholangitis || id:ebi-a-GCST90061440	Primary biliary cholangitis	Primary biliary cholangitis || ||	TRUE	igd	NA	NA	NA	NA	NA	NA	NA	157983114	5	0.00214754	9.1e-11	454137	ukb-b-19393	|| id:ukb-b-19393	TRUE	reported	igd	2	TRUE	NA	NA	9.25e-05	454137	2.43e-05	24510	TRUE
119	rs17115145	T	C	T	C	0.0140719	-0.0289917	0.401271	NA	FALSE	FALSE	FALSE	ebi-a-GCST90061440	14	30122409	0.0219315	24510	0.186195	Primary biliary cholangitis || id:ebi-a-GCST90061440	Primary biliary cholangitis	Primary biliary cholangitis || ||	TRUE	igd	NA	NA	NA	NA	NA	NA	NA	30122409	14	0.0020035	2.2e-12	454137	ukb-b-19393	|| id:ukb-b-19393	TRUE	reported	igd	2	TRUE	NA	NA	0.000108616	454137	7.13e-05	24510	TRUE
120	rs17399739	G	A	G	A	0.0230515	-0.0162255	0.068917	NA	FALSE	FALSE	FALSE	ebi-a-GCST90061440	10	87490850	0.0421854	24510	0.700516	Primary biliary cholangitis || id:ebi-a-GCST90061440	Primary biliary cholangitis	Primary biliary cholangitis || ||	TRUE	igd	NA	NA	NA	NA	NA	NA	NA	87490850	10	0.00386381	2.4e-09	454137	ukb-b-19393	|| id:ukb-b-19393	TRUE	reported	igd	2	TRUE	NA	NA	7.84e-05	454137	6.04e-06	24510	TRUE
121	rs17491275	G	T	G	T	0.0186602	0.0152404	0.160088	NA	FALSE	FALSE	FALSE	ebi-a-GCST90061440	1	39672545	0.0323607	24510	0.637674	Primary biliary cholangitis || id:ebi-a-GCST90061440	Primary biliary cholangitis	Primary biliary cholangitis || ||	TRUE	igd	NA	NA	NA	NA	NA	NA	NA	39672545	1	0.00268268	3.5e-12	454137	ukb-b-19393	|| id:ukb-b-19393	TRUE	reported	igd	2	TRUE	NA	NA	0.000106528	454137	9.05e-06	24510	TRUE
122	rs17770336	T	C	T	C	0.0212749	0.000820997	0.322489	NA	FALSE	FALSE	FALSE	ebi-a-GCST90061440	9	28414625	0.0233617	24510	0.971966	Primary biliary cholangitis || id:ebi-a-GCST90061440	Primary biliary cholangitis	Primary biliary cholangitis || ||	TRUE	igd	NA	NA	NA	NA	NA	NA	NA	28414625	9	0.00208654	2.1e-24	454137	ukb-b-19393	|| id:ukb-b-19393	TRUE	reported	igd	2	TRUE	NA	NA	0.000228874	454137	5.04e-08	24510	TRUE
123	rs1778830	A	G	A	G	0.0115824	0.0224748	0.362141	NA	FALSE	FALSE	FALSE	ebi-a-GCST90061440	1	156489974	0.0223475	24510	0.314561	Primary biliary cholangitis || id:ebi-a-GCST90061440	Primary biliary cholangitis	Primary biliary cholangitis || ||	TRUE	igd	NA	NA	NA	NA	NA	NA	NA	156489974	1	0.00203229	1.2e-08	454137	ukb-b-19393	|| id:ukb-b-19393	TRUE	reported	igd	2	TRUE	NA	NA	7.15e-05	454137	4.13e-05	24510	TRUE
124	rs1788808	G	A	G	A	-0.0244406	-0.0308957	0.494893	NA	FALSE	FALSE	FALSE	ebi-a-GCST90061440	18	21101456	0.0225342	24510	0.170357	Primary biliary cholangitis || id:ebi-a-GCST90061440	Primary biliary cholangitis	Primary biliary cholangitis || ||	TRUE	igd	TRUE	rs1788808	rs6507708	G	A	A	C	21090023	18	0.00195957	1.1e-35	454137	ukb-b-19393	|| id:ukb-b-19393	TRUE	reported	igd	2	TRUE	NA	NA	0.000342427	454137	7.67e-05	24510	TRUE
125	rs1852006	A	G	A	G	-0.0132615	-0.00542844	0.356933	NA	FALSE	FALSE	FALSE	ebi-a-GCST90061440	7	77829768	0.0241921	24510	0.822455	Primary biliary cholangitis || id:ebi-a-GCST90061440	Primary biliary cholangitis	Primary biliary cholangitis || ||	TRUE	igd	NA	NA	NA	NA	NA	NA	NA	77829768	7	0.00203841	7.7e-11	454137	ukb-b-19393	|| id:ukb-b-19393	TRUE	reported	igd	2	TRUE	NA	NA	9.32e-05	454137	2.05e-06	24510	TRUE
126	rs1857883	A	G	A	G	0.0124127	0.00238834	0.545009	NA	FALSE	FALSE	FALSE	ebi-a-GCST90061440	3	30061866	0.0236325	24510	0.919501	Primary biliary cholangitis || id:ebi-a-GCST90061440	Primary biliary cholangitis	Primary biliary cholangitis || ||	TRUE	igd	TRUE	rs1857883	rs4626055	G	A	T	C	30052399	3	0.00196588	2.7e-10	454137	ukb-b-19393	|| id:ukb-b-19393	TRUE	reported	igd	2	TRUE	NA	NA	8.78e-05	454137	4.17e-07	24510	TRUE
127	rs1928496	T	C	T	C	0.013549	-0.00668843	0.743605	NA	FALSE	FALSE	FALSE	ebi-a-GCST90061440	13	31012904	0.0232582	24510	0.773674	Primary biliary cholangitis || id:ebi-a-GCST90061440	Primary biliary cholangitis	Primary biliary cholangitis || ||	TRUE	igd	NA	NA	NA	NA	NA	NA	NA	31012904	13	0.00223827	1.4e-09	454137	ukb-b-19393	|| id:ukb-b-19393	TRUE	reported	igd	2	TRUE	NA	NA	8.07e-05	454137	3.37e-06	24510	TRUE
128	rs1947043	G	A	G	A	0.0149275	-0.0134177	0.265081	NA	FALSE	FALSE	FALSE	ebi-a-GCST90061440	15	53153950	0.0185526	24510	0.469542	Primary biliary cholangitis || id:ebi-a-GCST90061440	Primary biliary cholangitis	Primary biliary cholangitis || ||	TRUE	igd	NA	NA	NA	NA	NA	NA	NA	53153950	15	0.00222881	2.1e-11	454137	ukb-b-19393	|| id:ukb-b-19393	TRUE	reported	igd	2	TRUE	NA	NA	9.88e-05	454137	2.13e-05	24510	TRUE
129	rs1990573	G	A	G	A	0.011702	0.0406007	0.693256	NA	FALSE	FALSE	FALSE	ebi-a-GCST90061440	16	9713688	0.0273855	24510	0.138191	Primary biliary cholangitis || id:ebi-a-GCST90061440	Primary biliary cholangitis	Primary biliary cholangitis || ||	TRUE	igd	NA	NA	NA	NA	NA	NA	NA	9713688	16	0.00212169	3.5e-08	454137	ukb-b-19393	|| id:ukb-b-19393	TRUE	reported	igd	2	TRUE	NA	NA	6.7e-05	454137	8.97e-05	24510	FALSE
130	rs200539	C	T	C	T	0.0203573	-0.00201818	0.732598	NA	FALSE	FALSE	FALSE	ebi-a-GCST90061440	16	24735178	0.0218784	24510	0.926503	Primary biliary cholangitis || id:ebi-a-GCST90061440	Primary biliary cholangitis	Primary biliary cholangitis || ||	TRUE	igd	NA	NA	NA	NA	NA	NA	NA	24735178	16	0.00220967	3.2e-20	454137	ukb-b-19393	|| id:ukb-b-19393	TRUE	reported	igd	2	TRUE	NA	NA	0.000186861	454137	3.47e-07	24510	TRUE
131	rs2015769	G	A	G	A	-0.0118834	-0.02956	0.483422	NA	FALSE	FALSE	FALSE	ebi-a-GCST90061440	2	113962071	0.0227492	24510	0.193811	Primary biliary cholangitis || id:ebi-a-GCST90061440	Primary biliary cholangitis	Primary biliary cholangitis || ||	TRUE	igd	TRUE	rs2015769	rs3811059	G	A	T	C	113957637	2	0.00195836	1.3e-09	454137	ukb-b-19393	|| id:ukb-b-19393	TRUE	reported	igd	2	TRUE	NA	NA	8.11e-05	454137	6.89e-05	24510	TRUE
132	rs2035936	T	G	T	G	0.0309434	-0.0116621	0.055882	NA	FALSE	FALSE	FALSE	ebi-a-GCST90061440	3	141298124	0.0500871	24510	0.815888	Primary biliary cholangitis || id:ebi-a-GCST90061440	Primary biliary cholangitis	Primary biliary cholangitis || ||	TRUE	igd	NA	NA	NA	NA	NA	NA	NA	141298124	3	0.00430695	6.7e-13	454137	ukb-b-19393	|| id:ukb-b-19393	TRUE	reported	igd	2	TRUE	NA	NA	0.000113648	454137	2.21e-06	24510	TRUE
133	rs2078462	T	C	T	C	-0.0121431	-0.00161689	0.270155	NA	FALSE	FALSE	FALSE	ebi-a-GCST90061440	6	19782173	0.0245682	24510	0.947527	Primary biliary cholangitis || id:ebi-a-GCST90061440	Primary biliary cholangitis	Primary biliary cholangitis || ||	TRUE	igd	NA	NA	NA	NA	NA	NA	NA	19782173	6	0.00219727	3.3e-08	454137	ukb-b-19393	|| id:ukb-b-19393	TRUE	reported	igd	2	TRUE	NA	NA	6.72e-05	454137	1.77e-07	24510	TRUE
134	rs208477	T	C	T	C	0.0137358	0.00625648	0.188344	NA	FALSE	FALSE	FALSE	ebi-a-GCST90061440	6	66920846	0.026826	24510	0.815587	Primary biliary cholangitis || id:ebi-a-GCST90061440	Primary biliary cholangitis	Primary biliary cholangitis || ||	TRUE	igd	NA	NA	NA	NA	NA	NA	NA	66920846	6	0.00249496	3.7e-08	454137	ukb-b-19393	|| id:ukb-b-19393	TRUE	reported	igd	2	TRUE	NA	NA	6.67e-05	454137	2.22e-06	24510	TRUE
135	rs2091074	T	C	T	C	0.0158191	0.0492557	0.743558	NA	FALSE	FALSE	FALSE	ebi-a-GCST90061440	6	35007636	0.025932	24510	0.0575096	Primary biliary cholangitis || id:ebi-a-GCST90061440	Primary biliary cholangitis	Primary biliary cholangitis || ||	TRUE	igd	TRUE	rs2091074	rs12202483	C	T	T	C	35006409	6	0.00223371	1.4e-12	454137	ukb-b-19393	|| id:ukb-b-19393	TRUE	reported	igd	2	TRUE	NA	NA	0.000110427	454137	0.000147187	24510	FALSE
136	rs213518	C	T	C	T	0.0165665	0.0399347	0.145602	NA	FALSE	FALSE	FALSE	ebi-a-GCST90061440	7	26941065	0.0299556	24510	0.18249	Primary biliary cholangitis || id:ebi-a-GCST90061440	Primary biliary cholangitis	Primary biliary cholangitis || ||	TRUE	igd	NA	NA	NA	NA	NA	NA	NA	26941065	7	0.00277229	2.3e-09	454137	ukb-b-19393	|| id:ukb-b-19393	TRUE	reported	igd	2	TRUE	NA	NA	7.86e-05	454137	7.25e-05	24510	TRUE
137	rs2148631	A	G	A	G	0.0120132	-0.00288184	0.304075	NA	FALSE	FALSE	FALSE	ebi-a-GCST90061440	1	82443010	0.0176146	24510	0.870042	Primary biliary cholangitis || id:ebi-a-GCST90061440	Primary biliary cholangitis	Primary biliary cholangitis || ||	TRUE	igd	TRUE	rs2148631	rs3828118	A	G	A	G	82433103	1	0.00211657	1.4e-08	454137	ukb-b-19393	|| id:ukb-b-19393	TRUE	reported	igd	2	TRUE	NA	NA	7.09e-05	454137	1.09e-06	24510	TRUE
138	rs215634	G	A	G	A	-0.0162386	-0.013185	0.611924	NA	FALSE	FALSE	FALSE	ebi-a-GCST90061440	7	32369148	0.0220887	24510	0.550567	Primary biliary cholangitis || id:ebi-a-GCST90061440	Primary biliary cholangitis	Primary biliary cholangitis || ||	TRUE	igd	NA	NA	NA	NA	NA	NA	NA	32369148	7	0.0020116	6.9e-16	454137	ukb-b-19393	|| id:ukb-b-19393	TRUE	reported	igd	2	TRUE	NA	NA	0.000143472	454137	1.45e-05	24510	TRUE
139	rs2172131	C	T	C	T	-0.0147647	0.0179468	0.578558	NA	FALSE	FALSE	FALSE	ebi-a-GCST90061440	10	134007008	0.0224263	24510	0.423561	Primary biliary cholangitis || id:ebi-a-GCST90061440	Primary biliary cholangitis	Primary biliary cholangitis || ||	TRUE	igd	TRUE	rs2172131	rs7915723	T	C	C	A	133978962	10	0.00198052	9e-14	454137	ukb-b-19393	|| id:ukb-b-19393	TRUE	reported	igd	2	TRUE	NA	NA	0.000122364	454137	2.61e-05	24510	TRUE
140	rs217672	C	A	C	A	0.0169888	0.0589343	0.271743	NA	FALSE	FALSE	FALSE	ebi-a-GCST90061440	14	62361021	0.024042	24510	0.0142341	Primary biliary cholangitis || id:ebi-a-GCST90061440	Primary biliary cholangitis	Primary biliary cholangitis || ||	TRUE	igd	NA	NA	NA	NA	NA	NA	NA	62361021	14	0.002204	1.3e-14	454137	ukb-b-19393	|| id:ukb-b-19393	TRUE	reported	igd	2	TRUE	NA	NA	0.000130816	454137	0.000245121	24510	FALSE
141	rs2192527	G	A	G	A	0.0186849	0.00924042	0.465514	NA	FALSE	FALSE	FALSE	ebi-a-GCST90061440	4	18370122	0.0230011	24510	0.687877	Primary biliary cholangitis || id:ebi-a-GCST90061440	Primary biliary cholangitis	Primary biliary cholangitis || ||	TRUE	igd	TRUE	rs2192527	rs11730972	G	A	G	T	18329824	4	0.00195803	1.4e-21	454137	ukb-b-19393	|| id:ukb-b-19393	TRUE	reported	igd	2	TRUE	NA	NA	0.00020048	454137	6.59e-06	24510	TRUE
142	rs2216931	A	C	A	C	0.0167032	-0.000567257	0.66198	NA	FALSE	FALSE	FALSE	ebi-a-GCST90061440	2	181599070	0.00612868	24510	0.926255	Primary biliary cholangitis || id:ebi-a-GCST90061440	Primary biliary cholangitis	Primary biliary cholangitis || ||	TRUE	igd	NA	NA	NA	NA	NA	NA	NA	181599070	2	0.00206274	5.6e-16	454137	ukb-b-19393	|| id:ukb-b-19393	TRUE	reported	igd	2	TRUE	NA	NA	0.000144365	454137	3.5e-07	24510	TRUE
143	rs2239647	C	A	C	A	-0.0178441	0.000396085	0.551128	NA	FALSE	FALSE	FALSE	ebi-a-GCST90061440	14	33303540	0.0175529	24510	0.981997	Primary biliary cholangitis || id:ebi-a-GCST90061440	Primary biliary cholangitis	Primary biliary cholangitis || ||	TRUE	igd	TRUE	rs2239647	rs12883788	A	C	T	C	33292743	14	0.00196938	1.3e-19	454137	ukb-b-19393	|| id:ukb-b-19393	TRUE	reported	igd	2	TRUE	NA	NA	0.000180745	454137	2.08e-08	24510	TRUE
144	rs2269487	G	A	G	A	-0.0158015	0.0548393	0.134728	NA	FALSE	FALSE	FALSE	ebi-a-GCST90061440	4	2262191	0.0337836	24510	0.104535	Primary biliary cholangitis || id:ebi-a-GCST90061440	Primary biliary cholangitis	Primary biliary cholangitis || ||	TRUE	igd	NA	NA	NA	NA	NA	NA	NA	2262191	4	0.00287282	3.8e-08	454137	ukb-b-19393	|| id:ukb-b-19393	TRUE	reported	igd	2	TRUE	NA	NA	6.66e-05	454137	0.000107502	24510	FALSE
145	rs2302209	T	C	T	C	0.0216824	-0.094397	0.288827	NA	FALSE	FALSE	FALSE	ebi-a-GCST90061440	19	18324329	0.0244984	24510	0.00011659	Primary biliary cholangitis || id:ebi-a-GCST90061440	Primary biliary cholangitis	Primary biliary cholangitis || ||	TRUE	igd	NA	NA	NA	NA	NA	NA	NA	18324329	19	0.00216059	1.1e-23	454137	ukb-b-19393	|| id:ukb-b-19393	TRUE	reported	igd	2	TRUE	NA	NA	0.000221712	454137	0.000605439	24510	FALSE
146	rs2306471	T	C	T	C	0.0242885	-0.0777785	0.056928	NA	FALSE	FALSE	FALSE	ebi-a-GCST90061440	11	117016450	0.049442	24510	0.11569	Primary biliary cholangitis || id:ebi-a-GCST90061440	Primary biliary cholangitis	Primary biliary cholangitis || ||	TRUE	igd	NA	NA	NA	NA	NA	NA	NA	117016450	11	0.0042208	8.7e-09	454137	ukb-b-19393	|| id:ukb-b-19393	TRUE	reported	igd	2	TRUE	NA	NA	7.29e-05	454137	0.000100966	24510	FALSE
147	rs2307111	C	T	C	T	-0.0265622	0.0177331	0.395076	NA	FALSE	FALSE	FALSE	ebi-a-GCST90061440	5	75003678	0.0214593	24510	0.4086	Primary biliary cholangitis || id:ebi-a-GCST90061440	Primary biliary cholangitis	Primary biliary cholangitis || ||	TRUE	igd	NA	NA	NA	NA	NA	NA	NA	75003678	5	0.00199805	2.5e-40	454137	ukb-b-19393	|| id:ukb-b-19393	TRUE	reported	igd	2	TRUE	NA	NA	0.000389011	454137	2.79e-05	24510	TRUE
148	rs2322460	T	C	T	C	-0.0114535	-0.0130552	0.332872	NA	FALSE	FALSE	FALSE	ebi-a-GCST90061440	4	20263431	0.023434	24510	0.577456	Primary biliary cholangitis || id:ebi-a-GCST90061440	Primary biliary cholangitis	Primary biliary cholangitis || ||	TRUE	igd	NA	NA	NA	NA	NA	NA	NA	20263431	4	0.00206927	3.1e-08	454137	ukb-b-19393	|| id:ukb-b-19393	TRUE	reported	igd	2	TRUE	NA	NA	6.75e-05	454137	1.27e-05	24510	TRUE
149	rs243287	T	G	T	G	-0.0113233	-0.00628384	0.44106	NA	FALSE	FALSE	FALSE	ebi-a-GCST90061440	14	33710382	0.0198009	24510	0.750976	Primary biliary cholangitis || id:ebi-a-GCST90061440	Primary biliary cholangitis	Primary biliary cholangitis || ||	TRUE	igd	NA	NA	NA	NA	NA	NA	NA	33710382	14	0.00197821	1e-08	454137	ukb-b-19393	|| id:ukb-b-19393	TRUE	reported	igd	2	TRUE	NA	NA	7.21e-05	454137	4.11e-06	24510	TRUE
150	rs2434481	A	G	A	G	-0.0119062	0.00860426	0.662497	NA	FALSE	FALSE	FALSE	ebi-a-GCST90061440	11	43909899	0.0203039	24510	0.67173	Primary biliary cholangitis || id:ebi-a-GCST90061440	Primary biliary cholangitis	Primary biliary cholangitis || ||	TRUE	igd	TRUE	rs2434481	rs61883996	G	A	C	T	43907074	11	0.00206707	8.4e-09	454137	ukb-b-19393	|| id:ukb-b-19393	TRUE	reported	igd	2	TRUE	NA	NA	7.3e-05	454137	7.33e-06	24510	TRUE
151	rs2447832	T	C	T	C	0.0138303	-0.00544486	0.439644	NA	FALSE	FALSE	FALSE	ebi-a-GCST90061440	5	103933473	0.0226599	24510	0.810109	Primary biliary cholangitis || id:ebi-a-GCST90061440	Primary biliary cholangitis	Primary biliary cholangitis || ||	TRUE	igd	NA	NA	NA	NA	NA	NA	NA	103933473	5	0.00196628	2e-12	454137	ukb-b-19393	|| id:ukb-b-19393	TRUE	reported	igd	2	TRUE	NA	NA	0.000108928	454137	2.36e-06	24510	TRUE
152	rs2462655	C	T	C	T	0.0107597	0.021676	0.540366	NA	FALSE	FALSE	FALSE	ebi-a-GCST90061440	7	6662749	0.0217494	24510	0.318946	Primary biliary cholangitis || id:ebi-a-GCST90061440	Primary biliary cholangitis	Primary biliary cholangitis || ||	TRUE	igd	NA	NA	NA	NA	NA	NA	NA	6662749	7	0.00196967	4.7e-08	454137	ukb-b-19393	|| id:ukb-b-19393	TRUE	reported	igd	2	TRUE	NA	NA	6.57e-05	454137	4.05e-05	24510	TRUE
153	rs2481899	G	A	G	A	0.0126122	-0.00670037	0.551204	NA	FALSE	FALSE	FALSE	ebi-a-GCST90061440	14	56460686	0.0228582	24510	0.769424	Primary biliary cholangitis || id:ebi-a-GCST90061440	Primary biliary cholangitis	Primary biliary cholangitis || ||	TRUE	igd	NA	NA	NA	NA	NA	NA	NA	56460686	14	0.00197872	1.8e-10	454137	ukb-b-19393	|| id:ukb-b-19393	TRUE	reported	igd	2	TRUE	NA	NA	8.95e-05	454137	3.51e-06	24510	TRUE
154	rs2494196	A	C	A	C	0.0227658	-0.00950783	0.286018	NA	FALSE	FALSE	FALSE	ebi-a-GCST90061440	1	219762581	0.028409	24510	0.737869	Primary biliary cholangitis || id:ebi-a-GCST90061440	Primary biliary cholangitis	Primary biliary cholangitis || ||	TRUE	igd	NA	NA	NA	NA	NA	NA	NA	219762581	1	0.00215631	4.7e-26	454137	ukb-b-19393	|| id:ukb-b-19393	TRUE	reported	igd	2	TRUE	NA	NA	0.000245387	454137	4.57e-06	24510	TRUE
155	rs249612	T	C	T	C	0.0163848	-0.00439957	0.719069	NA	FALSE	FALSE	FALSE	ebi-a-GCST90061440	5	66200783	0.0196713	24510	0.823026	Primary biliary cholangitis || id:ebi-a-GCST90061440	Primary biliary cholangitis	Primary biliary cholangitis || ||	TRUE	igd	NA	NA	NA	NA	NA	NA	NA	66200783	5	0.00217701	5.2e-14	454137	ukb-b-19393	|| id:ukb-b-19393	TRUE	reported	igd	2	TRUE	NA	NA	0.000124716	454137	2.04e-06	24510	TRUE
156	rs2518907	A	G	A	G	0.0129098	-0.0111846	0.753174	NA	FALSE	FALSE	FALSE	ebi-a-GCST90061440	11	64480641	0.0238562	24510	0.639189	Primary biliary cholangitis || id:ebi-a-GCST90061440	Primary biliary cholangitis	Primary biliary cholangitis || ||	TRUE	igd	NA	NA	NA	NA	NA	NA	NA	64480641	11	0.00227039	1.3e-08	454137	ukb-b-19393	|| id:ukb-b-19393	TRUE	reported	igd	2	TRUE	NA	NA	7.12e-05	454137	8.97e-06	24510	TRUE
157	rs2542615	T	C	T	C	-0.0123721	0.0335974	0.657735	NA	FALSE	FALSE	FALSE	ebi-a-GCST90061440	10	131128952	0.0229115	24510	0.14254	Primary biliary cholangitis || id:ebi-a-GCST90061440	Primary biliary cholangitis	Primary biliary cholangitis || ||	TRUE	igd	NA	NA	NA	NA	NA	NA	NA	131128952	10	0.00207827	2.6e-09	454137	ukb-b-19393	|| id:ukb-b-19393	TRUE	reported	igd	2	TRUE	NA	NA	7.8e-05	454137	8.77e-05	24510	FALSE
158	rs2569993	C	T	C	T	0.0134035	-0.0252606	0.320291	NA	FALSE	FALSE	FALSE	ebi-a-GCST90061440	3	12926096	0.0232841	24510	0.277973	Primary biliary cholangitis || id:ebi-a-GCST90061440	Primary biliary cholangitis	Primary biliary cholangitis || ||	TRUE	igd	NA	NA	NA	NA	NA	NA	NA	12926096	3	0.00209703	1.6e-10	454137	ukb-b-19393	|| id:ukb-b-19393	TRUE	reported	igd	2	TRUE	NA	NA	9e-05	454137	4.8e-05	24510	TRUE
159	rs2583410	C	A	C	A	0.0176301	0.000923236	0.146916	NA	FALSE	FALSE	FALSE	ebi-a-GCST90061440	4	102182199	0.0309002	24510	0.976164	Primary biliary cholangitis || id:ebi-a-GCST90061440	Primary biliary cholangitis	Primary biliary cholangitis || ||	TRUE	igd	NA	NA	NA	NA	NA	NA	NA	102182199	4	0.00275801	1.6e-10	454137	ukb-b-19393	|| id:ukb-b-19393	TRUE	reported	igd	2	TRUE	NA	NA	9e-05	454137	3.64e-08	24510	TRUE
160	rs2601084	C	A	C	A	-0.0198078	-0.00931518	0.920358	NA	FALSE	FALSE	FALSE	ebi-a-GCST90061440	2	169277487	0.0392281	24510	0.812298	Primary biliary cholangitis || id:ebi-a-GCST90061440	Primary biliary cholangitis	Primary biliary cholangitis || ||	TRUE	igd	NA	NA	NA	NA	NA	NA	NA	169277487	2	0.00360192	3.8e-08	454137	ukb-b-19393	|| id:ukb-b-19393	TRUE	reported	igd	2	TRUE	NA	NA	6.66e-05	454137	2.3e-06	24510	TRUE
161	rs262956	G	T	G	T	-0.0136021	-0.00676793	0.646905	NA	FALSE	FALSE	FALSE	ebi-a-GCST90061440	3	183486117	0.0213914	24510	0.751711	Primary biliary cholangitis || id:ebi-a-GCST90061440	Primary biliary cholangitis	Primary biliary cholangitis || ||	TRUE	igd	NA	NA	NA	NA	NA	NA	NA	183486117	3	0.00204644	3e-11	454137	ukb-b-19393	|| id:ukb-b-19393	TRUE	reported	igd	2	TRUE	NA	NA	9.73e-05	454137	4.08e-06	24510	TRUE
162	rs2678204	G	T	G	T	0.0211458	-0.00413963	0.340185	NA	FALSE	FALSE	FALSE	ebi-a-GCST90061440	1	201800511	0.0223253	24510	0.852897	Primary biliary cholangitis || id:ebi-a-GCST90061440	Primary biliary cholangitis	Primary biliary cholangitis || ||	TRUE	igd	NA	NA	NA	NA	NA	NA	NA	201800511	1	0.00205731	8.8e-25	454137	ukb-b-19393	|| id:ukb-b-19393	TRUE	reported	igd	2	TRUE	NA	NA	0.000232575	454137	1.4e-06	24510	TRUE
163	rs2791643	T	C	T	C	-0.0147685	-0.0315043	0.761787	NA	FALSE	FALSE	FALSE	ebi-a-GCST90061440	1	11285680	0.0239747	24510	0.188824	Primary biliary cholangitis || id:ebi-a-GCST90061440	Primary biliary cholangitis	Primary biliary cholangitis || ||	TRUE	igd	TRUE	rs2791643	rs4845857	C	T	T	C	11207269	1	0.00228666	1.1e-10	454137	ukb-b-19393	|| id:ukb-b-19393	TRUE	reported	igd	2	TRUE	NA	NA	9.18e-05	454137	7.05e-05	24510	TRUE
164	rs2802295	G	A	G	A	0.020442	-0.0113333	0.626185	NA	FALSE	FALSE	FALSE	ebi-a-GCST90061440	6	108926496	0.0222568	24510	0.610607	Primary biliary cholangitis || id:ebi-a-GCST90061440	Primary biliary cholangitis	Primary biliary cholangitis || ||	TRUE	igd	NA	NA	NA	NA	NA	NA	NA	108926496	6	0.00201791	4.1e-24	454137	ukb-b-19393	|| id:ukb-b-19393	TRUE	reported	igd	2	TRUE	NA	NA	0.000225923	454137	1.06e-05	24510	TRUE
165	rs2814993	A	G	A	G	0.044939	-0.00833203	0.139796	NA	FALSE	FALSE	FALSE	ebi-a-GCST90061440	6	34618893	0.0253275	24510	0.742178	Primary biliary cholangitis || id:ebi-a-GCST90061440	Primary biliary cholangitis	Primary biliary cholangitis || ||	TRUE	igd	NA	NA	NA	NA	NA	NA	NA	34618893	6	0.00280896	1.3e-57	454137	ukb-b-19393	|| id:ukb-b-19393	TRUE	reported	igd	2	TRUE	NA	NA	0.000563282	454137	4.42e-06	24510	TRUE
166	rs2870111	T	C	T	C	-0.012408	0.017455	0.412211	NA	FALSE	FALSE	FALSE	ebi-a-GCST90061440	15	79465600	0.0240952	24510	0.468809	Primary biliary cholangitis || id:ebi-a-GCST90061440	Primary biliary cholangitis	Primary biliary cholangitis || ||	TRUE	igd	TRUE	rs2870111	rs8024572	T	C	G	A	79403585	15	0.00199464	5e-10	454137	ukb-b-19393	|| id:ukb-b-19393	TRUE	reported	igd	2	TRUE	NA	NA	8.52e-05	454137	2.14e-05	24510	TRUE
167	rs28734088	T	C	T	C	0.0184568	0.0282183	0.125798	NA	FALSE	FALSE	FALSE	ebi-a-GCST90061440	15	58957827	0.0308782	24510	0.360791	Primary biliary cholangitis || id:ebi-a-GCST90061440	Primary biliary cholangitis	Primary biliary cholangitis || ||	TRUE	igd	NA	NA	NA	NA	NA	NA	NA	58957827	15	0.00295987	4.5e-10	454137	ukb-b-19393	|| id:ukb-b-19393	TRUE	reported	igd	2	TRUE	NA	NA	8.56e-05	454137	3.41e-05	24510	TRUE
168	rs2926614	C	T	C	T	0.0208866	-0.0229669	0.816839	NA	FALSE	FALSE	FALSE	ebi-a-GCST90061440	8	76301610	0.0288545	24510	0.426057	Primary biliary cholangitis || id:ebi-a-GCST90061440	Primary biliary cholangitis	Primary biliary cholangitis || ||	TRUE	igd	NA	NA	NA	NA	NA	NA	NA	76301610	8	0.00254153	2.1e-16	454137	ukb-b-19393	|| id:ukb-b-19393	TRUE	reported	igd	2	TRUE	NA	NA	0.000148695	454137	2.58e-05	24510	TRUE
169	rs2943653	T	C	T	C	-0.0131865	-0.0241323	0.672833	NA	FALSE	FALSE	FALSE	ebi-a-GCST90061440	2	227047771	0.0228611	24510	0.291149	Primary biliary cholangitis || id:ebi-a-GCST90061440	Primary biliary cholangitis	Primary biliary cholangitis || ||	TRUE	igd	NA	NA	NA	NA	NA	NA	NA	227047771	2	0.0020766	2.2e-10	454137	ukb-b-19393	|| id:ukb-b-19393	TRUE	reported	igd	2	TRUE	NA	NA	8.88e-05	454137	4.55e-05	24510	TRUE
170	rs2954021	G	A	G	A	0.0158876	-0.0396281	0.504587	NA	FALSE	FALSE	FALSE	ebi-a-GCST90061440	8	126482077	0.0215893	24510	0.0664248	Primary biliary cholangitis || id:ebi-a-GCST90061440	Primary biliary cholangitis	Primary biliary cholangitis || ||	TRUE	igd	NA	NA	NA	NA	NA	NA	NA	126482077	8	0.00195392	4.3e-16	454137	ukb-b-19393	|| id:ukb-b-19393	TRUE	reported	igd	2	TRUE	NA	NA	0.000145564	454137	0.000137455	24510	TRUE
171	rs2979655	G	T	G	T	0.0147014	0.0472855	0.162366	NA	FALSE	FALSE	FALSE	ebi-a-GCST90061440	8	6329470	0.0290084	24510	0.103088	Primary biliary cholangitis || id:ebi-a-GCST90061440	Primary biliary cholangitis	Primary biliary cholangitis || ||	TRUE	igd	NA	NA	NA	NA	NA	NA	NA	6329470	8	0.0026519	3e-08	454137	ukb-b-19393	|| id:ukb-b-19393	TRUE	reported	igd	2	TRUE	NA	NA	6.77e-05	454137	0.000108406	24510	FALSE
172	rs3130048	C	T	C	T	0.0197582	-0.0372862	0.279158	NA	FALSE	FALSE	FALSE	ebi-a-GCST90061440	6	31613739	0.024659	24510	0.130516	Primary biliary cholangitis || id:ebi-a-GCST90061440	Primary biliary cholangitis	Primary biliary cholangitis || ||	TRUE	igd	NA	NA	NA	NA	NA	NA	NA	31613739	6	0.00217125	9e-20	454137	ukb-b-19393	|| id:ukb-b-19393	TRUE	reported	igd	2	TRUE	NA	NA	0.00018231	454137	9.33e-05	24510	TRUE
173	rs34045288	T	C	T	C	0.0208101	-0.025313	0.334494	NA	FALSE	FALSE	FALSE	ebi-a-GCST90061440	6	40369081	0.0242736	24510	0.29703	Primary biliary cholangitis || id:ebi-a-GCST90061440	Primary biliary cholangitis	Primary biliary cholangitis || ||	TRUE	igd	NA	NA	NA	NA	NA	NA	NA	40369081	6	0.00206866	8.3e-24	454137	ukb-b-19393	|| id:ukb-b-19393	TRUE	reported	igd	2	TRUE	NA	NA	0.000222786	454137	4.44e-05	24510	TRUE
174	rs34168749	T	C	T	C	-0.0110389	-0.00493818	0.528563	NA	FALSE	FALSE	FALSE	ebi-a-GCST90061440	2	236856973	0.0201851	24510	0.806732	Primary biliary cholangitis || id:ebi-a-GCST90061440	Primary biliary cholangitis	Primary biliary cholangitis || ||	TRUE	igd	TRUE	rs34168749	rs2317009	C	T	T	C	236856889	2	0.00195663	1.7e-08	454137	ukb-b-19393	|| id:ukb-b-19393	TRUE	reported	igd	2	TRUE	NA	NA	7.01e-05	454137	2.44e-06	24510	TRUE
175	rs34478611	A	G	A	G	0.0126324	-0.0530518	0.242156	NA	FALSE	FALSE	FALSE	ebi-a-GCST90061440	9	35753898	0.025639	24510	0.0385292	Primary biliary cholangitis || id:ebi-a-GCST90061440	Primary biliary cholangitis	Primary biliary cholangitis || ||	TRUE	igd	NA	NA	NA	NA	NA	NA	NA	35753898	9	0.00228168	3.1e-08	454137	ukb-b-19393	|| id:ukb-b-19393	TRUE	reported	igd	2	TRUE	NA	NA	6.75e-05	454137	0.000174668	24510	FALSE
176	rs34483452	A	C	A	C	0.0324202	0.000228461	0.136334	NA	FALSE	FALSE	FALSE	ebi-a-GCST90061440	5	87986314	0.0315092	24510	0.994215	Primary biliary cholangitis || id:ebi-a-GCST90061440	Primary biliary cholangitis	Primary biliary cholangitis || ||	TRUE	igd	NA	NA	NA	NA	NA	NA	NA	87986314	5	0.00286872	1.3e-29	454137	ukb-b-19393	|| id:ukb-b-19393	TRUE	reported	igd	2	TRUE	NA	NA	0.000281156	454137	2.15e-09	24510	TRUE
177	rs34898535	T	C	T	C	-0.0204599	-0.0102831	0.377888	NA	FALSE	FALSE	FALSE	ebi-a-GCST90061440	16	31025641	0.0215389	24510	0.633063	Primary biliary cholangitis || id:ebi-a-GCST90061440	Primary biliary cholangitis	Primary biliary cholangitis || ||	TRUE	igd	NA	NA	NA	NA	NA	NA	NA	31025641	16	0.0020163	3.4e-24	454137	ukb-b-19393	|| id:ukb-b-19393	TRUE	reported	igd	2	TRUE	NA	NA	0.00022668	454137	9.3e-06	24510	TRUE
178	rs34974290	A	G	A	G	0.0166702	-0.0353338	0.184557	NA	FALSE	FALSE	FALSE	ebi-a-GCST90061440	17	73888354	0.0275573	24510	0.199774	Primary biliary cholangitis || id:ebi-a-GCST90061440	Primary biliary cholangitis	Primary biliary cholangitis || ||	TRUE	igd	NA	NA	NA	NA	NA	NA	NA	73888354	17	0.00252375	4e-11	454137	ukb-b-19393	|| id:ukb-b-19393	TRUE	reported	igd	2	TRUE	NA	NA	9.61e-05	454137	6.71e-05	24510	TRUE
179	rs35882248	T	C	T	C	0.0186983	0.0122519	0.317111	NA	FALSE	FALSE	FALSE	ebi-a-GCST90061440	2	230627955	0.0226825	24510	0.589095	Primary biliary cholangitis || id:ebi-a-GCST90061440	Primary biliary cholangitis	Primary biliary cholangitis || ||	TRUE	igd	NA	NA	NA	NA	NA	NA	NA	230627955	2	0.00209543	4.5e-19	454137	ukb-b-19393	|| id:ukb-b-19393	TRUE	reported	igd	2	TRUE	NA	NA	0.000175306	454137	1.19e-05	24510	TRUE
180	rs359938	G	A	G	A	-0.0140378	0.00976754	0.227049	NA	FALSE	FALSE	FALSE	ebi-a-GCST90061440	1	89982501	0.0267802	24510	0.715313	Primary biliary cholangitis || id:ebi-a-GCST90061440	Primary biliary cholangitis	Primary biliary cholangitis || ||	TRUE	igd	NA	NA	NA	NA	NA	NA	NA	89982501	1	0.00232073	1.5e-09	454137	ukb-b-19393	|| id:ukb-b-19393	TRUE	reported	igd	2	TRUE	NA	NA	8.06e-05	454137	5.43e-06	24510	TRUE
181	rs36090025	C	A	C	A	-0.0149715	-0.0137488	0.29968	NA	FALSE	FALSE	FALSE	ebi-a-GCST90061440	10	114774433	0.0203687	24510	0.499678	Primary biliary cholangitis || id:ebi-a-GCST90061440	Primary biliary cholangitis	Primary biliary cholangitis || ||	TRUE	igd	NA	NA	NA	NA	NA	NA	NA	114774433	10	0.00213361	2.3e-12	454137	ukb-b-19393	|| id:ukb-b-19393	TRUE	reported	igd	2	TRUE	NA	NA	0.00010841	454137	1.86e-05	24510	TRUE
182	rs3730071	A	C	A	C	-0.0380753	-0.0560513	0.030238	NA	FALSE	FALSE	FALSE	ebi-a-GCST90061440	12	49168798	0.0796663	24510	0.481697	Primary biliary cholangitis || id:ebi-a-GCST90061440	Primary biliary cholangitis	Primary biliary cholangitis || ||	TRUE	igd	NA	NA	NA	NA	NA	NA	NA	49168798	12	0.00570662	2.5e-11	454137	ukb-b-19393	|| id:ukb-b-19393	TRUE	reported	igd	2	TRUE	NA	NA	9.8e-05	454137	2.02e-05	24510	TRUE
183	rs3772882	A	C	A	C	0.0116765	0.0264145	0.373259	NA	FALSE	FALSE	FALSE	ebi-a-GCST90061440	3	81808602	0.0224119	24510	0.23856	Primary biliary cholangitis || id:ebi-a-GCST90061440	Primary biliary cholangitis	Primary biliary cholangitis || ||	TRUE	igd	NA	NA	NA	NA	NA	NA	NA	81808602	3	0.00201566	6.9e-09	454137	ukb-b-19393	|| id:ukb-b-19393	TRUE	reported	igd	2	TRUE	NA	NA	7.39e-05	454137	5.67e-05	24510	TRUE
184	rs3807566	T	G	T	G	-0.012672	0.014659	0.438317	NA	FALSE	FALSE	FALSE	ebi-a-GCST90061440	7	50564204	0.0198072	24510	0.459249	Primary biliary cholangitis || id:ebi-a-GCST90061440	Primary biliary cholangitis	Primary biliary cholangitis || ||	TRUE	igd	NA	NA	NA	NA	NA	NA	NA	50564204	7	0.00197257	1.3e-10	454137	ukb-b-19393	|| id:ukb-b-19393	TRUE	reported	igd	2	TRUE	NA	NA	9.09e-05	454137	2.23e-05	24510	TRUE
185	rs3810291	A	G	A	G	0.0210937	-0.0490932	0.675124	NA	FALSE	FALSE	FALSE	ebi-a-GCST90061440	19	47584699	0.0238458	24510	0.0395157	Primary biliary cholangitis || id:ebi-a-GCST90061440	Primary biliary cholangitis	Primary biliary cholangitis || ||	TRUE	igd	TRUE	rs3810291	rs3745619	G	A	C	T	47569003	19	0.00208779	5.3e-24	454137	ukb-b-19393	|| id:ukb-b-19393	TRUE	reported	igd	2	TRUE	NA	NA	0.000224724	454137	0.000172916	24510	TRUE
186	rs3814333	T	C	T	C	0.0123034	0.00819918	0.31461	NA	FALSE	FALSE	FALSE	ebi-a-GCST90061440	1	184007119	0.0251099	24510	0.744022	Primary biliary cholangitis || id:ebi-a-GCST90061440	Primary biliary cholangitis	Primary biliary cholangitis || ||	TRUE	igd	NA	NA	NA	NA	NA	NA	NA	184007119	1	0.00210963	5.5e-09	454137	ukb-b-19393	|| id:ukb-b-19393	TRUE	reported	igd	2	TRUE	NA	NA	7.49e-05	454137	4.35e-06	24510	TRUE
187	rs3814883	T	C	T	C	0.0225304	0.0491287	0.482265	NA	FALSE	FALSE	FALSE	ebi-a-GCST90061440	16	30011618	0.0219969	24510	0.02552	Primary biliary cholangitis || id:ebi-a-GCST90061440	Primary biliary cholangitis	Primary biliary cholangitis || ||	TRUE	igd	TRUE	rs3814883	rs12921996	T	C	T	C	29994922	16	0.00196129	1.5e-30	454137	ukb-b-19393	|| id:ukb-b-19393	TRUE	reported	igd	2	TRUE	NA	NA	0.000290498	454137	0.000203494	24510	TRUE
189	rs394608	C	T	C	T	0.0158642	0.00911432	0.537787	NA	FALSE	FALSE	FALSE	ebi-a-GCST90061440	21	46619751	0.0219999	24510	0.678661	Primary biliary cholangitis || id:ebi-a-GCST90061440	Primary biliary cholangitis	Primary biliary cholangitis || ||	TRUE	igd	TRUE	rs394608	rs9980766	T	C	A	G	46581798	21	0.00197101	8.4e-16	454137	ukb-b-19393	|| id:ukb-b-19393	TRUE	reported	igd	2	TRUE	NA	NA	0.00014263	454137	7e-06	24510	TRUE
190	rs396354	C	T	C	T	-0.0133694	-0.0922075	0.715675	NA	FALSE	FALSE	FALSE	ebi-a-GCST90061440	2	86850022	0.0341618	24510	0.00695184	Primary biliary cholangitis || id:ebi-a-GCST90061440	Primary biliary cholangitis	Primary biliary cholangitis || ||	TRUE	igd	NA	NA	NA	NA	NA	NA	NA	86850022	2	0.00216591	6.7e-10	454137	ukb-b-19393	|| id:ukb-b-19393	TRUE	reported	igd	2	TRUE	NA	NA	8.39e-05	454137	0.000297176	24510	FALSE
191	rs40071	C	T	C	T	-0.0198339	-0.025042	0.179506	NA	FALSE	FALSE	FALSE	ebi-a-GCST90061440	5	107496102	0.0293784	24510	0.393995	Primary biliary cholangitis || id:ebi-a-GCST90061440	Primary biliary cholangitis	Primary biliary cholangitis || ||	TRUE	igd	NA	NA	NA	NA	NA	NA	NA	107496102	5	0.00255126	7.6e-15	454137	ukb-b-19393	|| id:ukb-b-19393	TRUE	reported	igd	2	TRUE	NA	NA	0.000133065	454137	2.96e-05	24510	TRUE
192	rs41310284	A	C	A	C	-0.0284288	-0.0559427	0.101007	NA	FALSE	FALSE	FALSE	ebi-a-GCST90061440	10	102447647	0.0571204	24510	0.32739	Primary biliary cholangitis || id:ebi-a-GCST90061440	Primary biliary cholangitis	Primary biliary cholangitis || ||	TRUE	igd	NA	NA	NA	NA	NA	NA	NA	102447647	10	0.00326482	3.1e-18	454137	ukb-b-19393	|| id:ukb-b-19393	TRUE	reported	igd	2	TRUE	NA	NA	0.000166933	454137	3.91e-05	24510	TRUE
193	rs4148155	G	A	G	A	-0.0185579	0.00244169	0.113307	NA	FALSE	FALSE	FALSE	ebi-a-GCST90061440	4	89054667	0.0339384	24510	0.942646	Primary biliary cholangitis || id:ebi-a-GCST90061440	Primary biliary cholangitis	Primary biliary cholangitis || ||	TRUE	igd	NA	NA	NA	NA	NA	NA	NA	89054667	4	0.0030699	1.5e-09	454137	ukb-b-19393	|| id:ukb-b-19393	TRUE	reported	igd	2	TRUE	NA	NA	8.05e-05	454137	2.11e-07	24510	TRUE
194	rs42114	A	C	A	C	0.016594	0.027842	0.860378	NA	FALSE	FALSE	FALSE	ebi-a-GCST90061440	7	27723064	0.0305658	24510	0.362354	Primary biliary cholangitis || id:ebi-a-GCST90061440	Primary biliary cholangitis	Primary biliary cholangitis || ||	TRUE	igd	NA	NA	NA	NA	NA	NA	NA	27723064	7	0.00282441	4.2e-09	454137	ukb-b-19393	|| id:ukb-b-19393	TRUE	reported	igd	2	TRUE	NA	NA	7.6e-05	454137	3.39e-05	24510	TRUE
195	rs429343	G	A	G	A	-0.0151584	-0.0267294	0.576574	NA	FALSE	FALSE	FALSE	ebi-a-GCST90061440	2	147903382	0.0232959	24510	0.251222	Primary biliary cholangitis || id:ebi-a-GCST90061440	Primary biliary cholangitis	Primary biliary cholangitis || ||	TRUE	igd	NA	NA	NA	NA	NA	NA	NA	147903382	2	0.00197504	1.7e-14	454137	ukb-b-19393	|| id:ukb-b-19393	TRUE	reported	igd	2	TRUE	NA	NA	0.000129692	454137	5.37e-05	24510	TRUE
196	rs4377779	C	T	C	T	-0.0161903	0.0196218	0.346841	NA	FALSE	FALSE	FALSE	ebi-a-GCST90061440	6	12117344	0.0222142	24510	0.377075	Primary biliary cholangitis || id:ebi-a-GCST90061440	Primary biliary cholangitis	Primary biliary cholangitis || ||	TRUE	igd	NA	NA	NA	NA	NA	NA	NA	12117344	6	0.00205102	2.9e-15	454137	ukb-b-19393	|| id:ukb-b-19393	TRUE	reported	igd	2	TRUE	NA	NA	0.000137191	454137	3.18e-05	24510	TRUE
197	rs441792	G	A	G	A	0.0142917	0.00423342	0.486643	NA	FALSE	FALSE	FALSE	ebi-a-GCST90061440	2	105404617	0.0222058	24510	0.848804	Primary biliary cholangitis || id:ebi-a-GCST90061440	Primary biliary cholangitis	Primary biliary cholangitis || ||	TRUE	igd	TRUE	rs441792	rs113406	A	G	A	G	105404221	2	0.00195402	2.6e-13	454137	ukb-b-19393	|| id:ukb-b-19393	TRUE	reported	igd	2	TRUE	NA	NA	0.000117781	454137	1.48e-06	24510	TRUE
198	rs4474693	A	G	A	G	0.0215582	0.0587688	0.869637	NA	FALSE	FALSE	FALSE	ebi-a-GCST90061440	16	20257440	0.0344008	24510	0.0875709	Primary biliary cholangitis || id:ebi-a-GCST90061440	Primary biliary cholangitis	Primary biliary cholangitis || ||	TRUE	igd	TRUE	rs4474693	rs28432726	G	A	A	G	20246313	16	0.00295045	2.7e-13	454137	ukb-b-19393	|| id:ukb-b-19393	TRUE	reported	igd	2	TRUE	NA	NA	0.000117547	454137	0.000119069	24510	FALSE
199	rs4477562	T	C	T	C	0.029284	-0.0387444	0.128613	NA	FALSE	FALSE	FALSE	ebi-a-GCST90061440	13	54104968	0.0396544	24510	0.328544	Primary biliary cholangitis || id:ebi-a-GCST90061440	Primary biliary cholangitis	Primary biliary cholangitis || ||	TRUE	igd	NA	NA	NA	NA	NA	NA	NA	54104968	13	0.00294554	2.7e-23	454137	ukb-b-19393	|| id:ukb-b-19393	TRUE	reported	igd	2	TRUE	NA	NA	0.000217596	454137	3.9e-05	24510	TRUE
200	rs4545921	G	A	G	A	-0.0120845	-0.00073647	0.59998	NA	FALSE	FALSE	FALSE	ebi-a-GCST90061440	19	49646006	0.0197961	24510	0.970323	Primary biliary cholangitis || id:ebi-a-GCST90061440	Primary biliary cholangitis	Primary biliary cholangitis || ||	TRUE	igd	NA	NA	NA	NA	NA	NA	NA	49646006	19	0.00200178	1.6e-09	454137	ukb-b-19393	|| id:ukb-b-19393	TRUE	reported	igd	2	TRUE	NA	NA	8.02e-05	454137	5.65e-08	24510	TRUE
201	rs459809	C	T	C	T	-0.0142926	0.0507526	0.817223	NA	FALSE	FALSE	FALSE	ebi-a-GCST90061440	6	111653167	0.0303195	24510	0.0941456	Primary biliary cholangitis || id:ebi-a-GCST90061440	Primary biliary cholangitis	Primary biliary cholangitis || ||	TRUE	igd	NA	NA	NA	NA	NA	NA	NA	111653167	6	0.00252534	1.5e-08	454137	ukb-b-19393	|| id:ukb-b-19393	TRUE	reported	igd	2	TRUE	NA	NA	7.05e-05	454137	0.000114318	24510	FALSE
202	rs4619804	C	A	C	A	0.0137409	0.0504047	0.737333	NA	FALSE	FALSE	FALSE	ebi-a-GCST90061440	3	18674644	0.0251161	24510	0.0447641	Primary biliary cholangitis || id:ebi-a-GCST90061440	Primary biliary cholangitis	Primary biliary cholangitis || ||	TRUE	igd	NA	NA	NA	NA	NA	NA	NA	18674644	3	0.00222571	6.7e-10	454137	ukb-b-19393	|| id:ukb-b-19393	TRUE	reported	igd	2	TRUE	NA	NA	8.39e-05	454137	0.000164308	24510	FALSE
203	rs4658403	T	C	T	C	-0.0155056	-0.0110543	0.833672	NA	FALSE	FALSE	FALSE	ebi-a-GCST90061440	1	243832560	0.0421835	24510	0.793281	Primary biliary cholangitis || id:ebi-a-GCST90061440	Primary biliary cholangitis	Primary biliary cholangitis || ||	TRUE	igd	NA	NA	NA	NA	NA	NA	NA	243832560	1	0.00261946	3.2e-09	454137	ukb-b-19393	|| id:ukb-b-19393	TRUE	reported	igd	2	TRUE	NA	NA	7.71e-05	454137	2.8e-06	24510	TRUE
204	rs4660586	T	C	T	C	-0.016625	0.0484822	0.739405	NA	FALSE	FALSE	FALSE	ebi-a-GCST90061440	1	42428844	0.0250399	24510	0.0528433	Primary biliary cholangitis || id:ebi-a-GCST90061440	Primary biliary cholangitis	Primary biliary cholangitis || ||	TRUE	igd	TRUE	rs4660586	rs685229	C	T	A	G	42407229	1	0.00222654	8.2e-14	454137	ukb-b-19393	|| id:ukb-b-19393	TRUE	reported	igd	2	TRUE	NA	NA	0.000122751	454137	0.000152941	24510	FALSE
205	rs4677813	C	T	C	T	-0.014038	0.00504482	0.249925	NA	FALSE	FALSE	FALSE	ebi-a-GCST90061440	3	194863860	0.0258083	24510	0.845023	Primary biliary cholangitis || id:ebi-a-GCST90061440	Primary biliary cholangitis	Primary biliary cholangitis || ||	TRUE	igd	NA	NA	NA	NA	NA	NA	NA	194863860	3	0.00225161	4.5e-10	454137	ukb-b-19393	|| id:ukb-b-19393	TRUE	reported	igd	2	TRUE	NA	NA	8.56e-05	454137	1.56e-06	24510	TRUE
206	rs4709745	C	T	C	T	0.0138387	-1.93e-05	0.307212	NA	FALSE	FALSE	FALSE	ebi-a-GCST90061440	6	164105984	0.00210804	24510	0.99271	Primary biliary cholangitis || id:ebi-a-GCST90061440	Primary biliary cholangitis	Primary biliary cholangitis || ||	TRUE	igd	NA	NA	NA	NA	NA	NA	NA	164105984	6	0.00211712	6.3e-11	454137	ukb-b-19393	|| id:ukb-b-19393	TRUE	reported	igd	2	TRUE	NA	NA	9.41e-05	454137	3.41e-09	24510	TRUE
207	rs4718964	T	G	T	G	0.0146651	0.00616747	0.413152	NA	FALSE	FALSE	FALSE	ebi-a-GCST90061440	7	70038969	0.00982675	24510	0.530253	Primary biliary cholangitis || id:ebi-a-GCST90061440	Primary biliary cholangitis	Primary biliary cholangitis || ||	TRUE	igd	NA	NA	NA	NA	NA	NA	NA	70038969	7	0.0019903	1.7e-13	454137	ukb-b-19393	|| id:ukb-b-19393	TRUE	reported	igd	2	TRUE	NA	NA	0.000119535	454137	1.61e-05	24510	TRUE
208	rs4722398	T	C	T	C	0.0190837	0.0721548	0.136117	NA	FALSE	FALSE	FALSE	ebi-a-GCST90061440	7	3125220	0.0341011	24510	0.0343526	Primary biliary cholangitis || id:ebi-a-GCST90061440	Primary biliary cholangitis	Primary biliary cholangitis || ||	TRUE	igd	NA	NA	NA	NA	NA	NA	NA	3125220	7	0.00284234	1.9e-11	454137	ukb-b-19393	|| id:ukb-b-19393	TRUE	reported	igd	2	TRUE	NA	NA	9.93e-05	454137	0.000182644	24510	FALSE
209	rs4764949	G	A	G	A	-0.0144794	0.000702365	0.325784	NA	FALSE	FALSE	FALSE	ebi-a-GCST90061440	12	103716512	0.0293861	24510	0.980931	Primary biliary cholangitis || id:ebi-a-GCST90061440	Primary biliary cholangitis	Primary biliary cholangitis || ||	TRUE	igd	TRUE	rs4764949	rs10778231	G	A	G	A	103658096	12	0.00208703	4e-12	454137	ukb-b-19393	|| id:ukb-b-19393	TRUE	reported	igd	2	TRUE	NA	NA	0.000105977	454137	2.33e-08	24510	TRUE
210	rs477895	T	C	T	C	0.0189346	-0.0391701	0.836504	NA	FALSE	FALSE	FALSE	ebi-a-GCST90061440	11	64048912	0.0282723	24510	0.165912	Primary biliary cholangitis || id:ebi-a-GCST90061440	Primary biliary cholangitis	Primary biliary cholangitis || ||	TRUE	igd	NA	NA	NA	NA	NA	NA	NA	64048912	11	0.00263844	7.2e-13	454137	ukb-b-19393	|| id:ukb-b-19393	TRUE	reported	igd	2	TRUE	NA	NA	0.000113392	454137	7.83e-05	24510	TRUE
211	rs4790841	T	C	T	C	-0.0272742	0.021349	0.154491	NA	FALSE	FALSE	FALSE	ebi-a-GCST90061440	17	1835482	0.0259987	24510	0.411557	Primary biliary cholangitis || id:ebi-a-GCST90061440	Primary biliary cholangitis	Primary biliary cholangitis || ||	TRUE	igd	NA	NA	NA	NA	NA	NA	NA	1835482	17	0.00271771	1.1e-23	454137	ukb-b-19393	|| id:ukb-b-19393	TRUE	reported	igd	2	TRUE	NA	NA	0.000221726	454137	2.75e-05	24510	TRUE
212	rs4812405	A	C	A	C	-0.0203198	-0.0237167	0.077577	NA	FALSE	FALSE	FALSE	ebi-a-GCST90061440	20	35445128	0.0600489	24510	0.692875	Primary biliary cholangitis || id:ebi-a-GCST90061440	Primary biliary cholangitis	Primary biliary cholangitis || ||	TRUE	igd	TRUE	rs4812405	rs73109224	A	C	G	A	35276585	20	0.00367553	3.2e-08	454137	ukb-b-19393	|| id:ukb-b-19393	TRUE	reported	igd	2	TRUE	NA	NA	6.73e-05	454137	6.36e-06	24510	TRUE
213	rs4908676	G	A	G	A	0.0130142	0.00320507	0.45772	NA	FALSE	FALSE	FALSE	ebi-a-GCST90061440	1	7737099	0.0215363	24510	0.881694	Primary biliary cholangitis || id:ebi-a-GCST90061440	Primary biliary cholangitis	Primary biliary cholangitis || ||	TRUE	igd	NA	NA	NA	NA	NA	NA	NA	7737099	1	0.0019618	3.3e-11	454137	ukb-b-19393	|| id:ukb-b-19393	TRUE	reported	igd	2	TRUE	NA	NA	9.69e-05	454137	9.04e-07	24510	TRUE
214	rs4936175	C	T	C	T	0.0118349	-0.00443893	0.442747	NA	FALSE	FALSE	FALSE	ebi-a-GCST90061440	11	132641959	0.021597	24510	0.837155	Primary biliary cholangitis || id:ebi-a-GCST90061440	Primary biliary cholangitis	Primary biliary cholangitis || ||	TRUE	igd	NA	NA	NA	NA	NA	NA	NA	132641959	11	0.00196606	1.7e-09	454137	ukb-b-19393	|| id:ukb-b-19393	TRUE	reported	igd	2	TRUE	NA	NA	7.98e-05	454137	1.72e-06	24510	TRUE
215	rs4958702	C	T	C	T	-0.0144847	0.00179662	0.572323	NA	FALSE	FALSE	FALSE	ebi-a-GCST90061440	5	153544512	0.0230296	24510	0.937817	Primary biliary cholangitis || id:ebi-a-GCST90061440	Primary biliary cholangitis	Primary biliary cholangitis || ||	TRUE	igd	NA	NA	NA	NA	NA	NA	NA	153544512	5	0.00197176	2e-13	454137	ukb-b-19393	|| id:ukb-b-19393	TRUE	reported	igd	2	TRUE	NA	NA	0.000118816	454137	2.48e-07	24510	TRUE
216	rs4969071	T	C	T	C	-0.0123375	0.0162038	0.480033	NA	FALSE	FALSE	FALSE	ebi-a-GCST90061440	17	71135150	0.0212762	24510	0.446302	Primary biliary cholangitis || id:ebi-a-GCST90061440	Primary biliary cholangitis	Primary biliary cholangitis || ||	TRUE	igd	TRUE	rs4969071	rs9302956	T	C	A	C	71134806	17	0.00195713	2.9e-10	454137	ukb-b-19393	|| id:ukb-b-19393	TRUE	reported	igd	2	TRUE	NA	NA	8.75e-05	454137	2.37e-05	24510	TRUE
217	rs497905	T	C	T	C	-0.0128813	0.0221554	0.221986	NA	FALSE	FALSE	FALSE	ebi-a-GCST90061440	8	102889569	0.0224479	24510	0.323657	Primary biliary cholangitis || id:ebi-a-GCST90061440	Primary biliary cholangitis	Primary biliary cholangitis || ||	TRUE	igd	TRUE	rs497905	rs505460	T	C	C	A	102879497	8	0.00235117	4.3e-08	454137	ukb-b-19393	|| id:ukb-b-19393	TRUE	reported	igd	2	TRUE	NA	NA	6.61e-05	454137	3.97e-05	24510	TRUE
218	rs530255	C	T	C	T	0.0112973	0.00911144	0.411125	NA	FALSE	FALSE	FALSE	ebi-a-GCST90061440	4	171041408	0.0209019	24510	0.662898	Primary biliary cholangitis || id:ebi-a-GCST90061440	Primary biliary cholangitis	Primary biliary cholangitis || ||	TRUE	igd	NA	NA	NA	NA	NA	NA	NA	171041408	4	0.00198568	1.3e-08	454137	ukb-b-19393	|| id:ukb-b-19393	TRUE	reported	igd	2	TRUE	NA	NA	7.13e-05	454137	7.75e-06	24510	TRUE
219	rs543874	G	A	G	A	0.0444915	0.0326865	0.205271	NA	FALSE	FALSE	FALSE	ebi-a-GCST90061440	1	177889480	0.026337	24510	0.214574	Primary biliary cholangitis || id:ebi-a-GCST90061440	Primary biliary cholangitis	Primary biliary cholangitis || ||	TRUE	igd	NA	NA	NA	NA	NA	NA	NA	177889480	1	0.00241278	6.3e-76	454137	ukb-b-19393	|| id:ukb-b-19393	TRUE	reported	igd	2	TRUE	NA	NA	0.000748184	454137	6.28e-05	24510	TRUE
220	rs553634	A	C	A	C	0.0109701	0.00178044	0.583605	NA	FALSE	FALSE	FALSE	ebi-a-GCST90061440	11	94233959	0.0234269	24510	0.939419	Primary biliary cholangitis || id:ebi-a-GCST90061440	Primary biliary cholangitis	Primary biliary cholangitis || ||	TRUE	igd	NA	NA	NA	NA	NA	NA	NA	94233959	11	0.00198315	3.2e-08	454137	ukb-b-19393	|| id:ukb-b-19393	TRUE	reported	igd	2	TRUE	NA	NA	6.74e-05	454137	2.36e-07	24510	TRUE
221	rs556679	T	C	T	C	-0.0220771	-0.00920482	0.119837	NA	FALSE	FALSE	FALSE	ebi-a-GCST90061440	6	31894355	0.0338	24510	0.785366	Primary biliary cholangitis || id:ebi-a-GCST90061440	Primary biliary cholangitis	Primary biliary cholangitis || ||	TRUE	igd	NA	NA	NA	NA	NA	NA	NA	31894355	6	0.00300505	2e-13	454137	ukb-b-19393	|| id:ukb-b-19393	TRUE	reported	igd	2	TRUE	NA	NA	0.000118835	454137	3.03e-06	24510	TRUE
222	rs557951	G	T	G	T	0.0131291	0.0118406	0.312864	NA	FALSE	FALSE	FALSE	ebi-a-GCST90061440	3	62713263	0.0224616	24510	0.598089	Primary biliary cholangitis || id:ebi-a-GCST90061440	Primary biliary cholangitis	Primary biliary cholangitis || ||	TRUE	igd	NA	NA	NA	NA	NA	NA	NA	62713263	3	0.00210931	4.8e-10	454137	ukb-b-19393	|| id:ukb-b-19393	TRUE	reported	igd	2	TRUE	NA	NA	8.53e-05	454137	1.13e-05	24510	TRUE
223	rs55810445	T	C	T	C	-0.0168271	-0.0275281	0.151188	NA	FALSE	FALSE	FALSE	ebi-a-GCST90061440	7	2103739	0.0305799	24510	0.368012	Primary biliary cholangitis || id:ebi-a-GCST90061440	Primary biliary cholangitis	Primary biliary cholangitis || ||	TRUE	igd	NA	NA	NA	NA	NA	NA	NA	2103739	7	0.00273129	7.2e-10	454137	ukb-b-19393	|| id:ukb-b-19393	TRUE	reported	igd	2	TRUE	NA	NA	8.36e-05	454137	3.31e-05	24510	TRUE
224	rs56094641	G	A	G	A	0.0625602	0.0396836	0.404637	NA	FALSE	FALSE	FALSE	ebi-a-GCST90061440	16	53806453	0.0253795	24510	0.117909	Primary biliary cholangitis || id:ebi-a-GCST90061440	Primary biliary cholangitis	Primary biliary cholangitis || ||	TRUE	igd	NA	NA	NA	NA	NA	NA	NA	53806453	16	0.0019907	1e-200	454137	ukb-b-19393	|| id:ukb-b-19393	TRUE	reported	igd	2	TRUE	NA	NA	0.00216998	454137	9.97e-05	24510	TRUE
225	rs562103	C	T	C	T	0.0149385	-0.00792923	0.383233	NA	FALSE	FALSE	FALSE	ebi-a-GCST90061440	11	30417956	0.0250993	24510	0.752068	Primary biliary cholangitis || id:ebi-a-GCST90061440	Primary biliary cholangitis	Primary biliary cholangitis || ||	TRUE	igd	NA	NA	NA	NA	NA	NA	NA	30417956	11	0.00200984	1.1e-13	454137	ukb-b-19393	|| id:ukb-b-19393	TRUE	reported	igd	2	TRUE	NA	NA	0.000121634	454137	4.07e-06	24510	TRUE
226	rs59066241	G	T	G	T	0.0167286	0.0588884	0.118481	NA	FALSE	FALSE	FALSE	ebi-a-GCST90061440	12	97945212	0.0379177	24510	0.120409	Primary biliary cholangitis || id:ebi-a-GCST90061440	Primary biliary cholangitis	Primary biliary cholangitis || ||	TRUE	igd	TRUE	rs59066241	rs10507090	G	T	T	G	97925364	12	0.00303657	3.6e-08	454137	ukb-b-19393	|| id:ukb-b-19393	TRUE	reported	igd	2	TRUE	NA	NA	6.68e-05	454137	9.84e-05	24510	FALSE
227	rs59104534	T	C	T	C	0.0126009	-0.0233901	0.298498	NA	FALSE	FALSE	FALSE	ebi-a-GCST90061440	8	25666169	0.0241266	24510	0.33231	Primary biliary cholangitis || id:ebi-a-GCST90061440	Primary biliary cholangitis	Primary biliary cholangitis || ||	TRUE	igd	NA	NA	NA	NA	NA	NA	NA	25666169	8	0.00214312	4.1e-09	454137	ukb-b-19393	|| id:ukb-b-19393	TRUE	reported	igd	2	TRUE	NA	NA	7.61e-05	454137	3.83e-05	24510	TRUE
228	rs59646751	T	G	T	G	0.0138334	0.0354471	0.310637	NA	FALSE	FALSE	FALSE	ebi-a-GCST90061440	15	99276521	0.0236697	24510	0.134245	Primary biliary cholangitis || id:ebi-a-GCST90061440	Primary biliary cholangitis	Primary biliary cholangitis || ||	TRUE	igd	NA	NA	NA	NA	NA	NA	NA	99276521	15	0.00212257	7.2e-11	454137	ukb-b-19393	|| id:ukb-b-19393	TRUE	reported	igd	2	TRUE	NA	NA	9.35e-05	454137	9.15e-05	24510	TRUE
229	rs597309	G	A	G	A	-0.0160312	0.0142603	0.17346	NA	FALSE	FALSE	FALSE	ebi-a-GCST90061440	18	58156291	0.0252782	24510	0.572662	Primary biliary cholangitis || id:ebi-a-GCST90061440	Primary biliary cholangitis	Primary biliary cholangitis || ||	TRUE	igd	NA	NA	NA	NA	NA	NA	NA	58156291	18	0.00259413	6.4e-10	454137	ukb-b-19393	|| id:ukb-b-19393	TRUE	reported	igd	2	TRUE	NA	NA	8.41e-05	454137	1.3e-05	24510	TRUE
230	rs59985551	T	C	T	C	-0.015718	-0.0459232	0.226256	NA	FALSE	FALSE	FALSE	ebi-a-GCST90061440	2	56106928	0.0256594	24510	0.0734988	Primary biliary cholangitis || id:ebi-a-GCST90061440	Primary biliary cholangitis	Primary biliary cholangitis || ||	TRUE	igd	NA	NA	NA	NA	NA	NA	NA	56106928	2	0.00232608	1.4e-11	454137	ukb-b-19393	|| id:ukb-b-19393	TRUE	reported	igd	2	TRUE	NA	NA	0.000100535	454137	0.000130679	24510	FALSE
231	rs6019482	T	C	T	C	-0.0152264	-0.0486045	0.166223	NA	FALSE	FALSE	FALSE	ebi-a-GCST90061440	20	47495560	0.0321244	24510	0.130278	Primary biliary cholangitis || id:ebi-a-GCST90061440	Primary biliary cholangitis	Primary biliary cholangitis || ||	TRUE	igd	NA	NA	NA	NA	NA	NA	NA	47495560	20	0.00264269	8.3e-09	454137	ukb-b-19393	|| id:ukb-b-19393	TRUE	reported	igd	2	TRUE	NA	NA	7.31e-05	454137	9.34e-05	24510	FALSE
232	rs6023655	G	A	G	A	-0.0147268	0.0529062	0.76582	NA	FALSE	FALSE	FALSE	ebi-a-GCST90061440	20	53479658	0.0277206	24510	0.0563197	Primary biliary cholangitis || id:ebi-a-GCST90061440	Primary biliary cholangitis	Primary biliary cholangitis || ||	TRUE	igd	NA	NA	NA	NA	NA	NA	NA	53479658	20	0.00232228	2.3e-10	454137	ukb-b-19393	|| id:ukb-b-19393	TRUE	reported	igd	2	TRUE	NA	NA	8.85e-05	454137	0.000148606	24510	FALSE
233	rs6029180	G	A	G	A	0.0127468	0.0656228	0.32599	NA	FALSE	FALSE	FALSE	ebi-a-GCST90061440	20	39178923	0.0254292	24510	0.00986257	Primary biliary cholangitis || id:ebi-a-GCST90061440	Primary biliary cholangitis	Primary biliary cholangitis || ||	TRUE	igd	NA	NA	NA	NA	NA	NA	NA	39178923	20	0.00210805	1.5e-09	454137	ukb-b-19393	|| id:ukb-b-19393	TRUE	reported	igd	2	TRUE	NA	NA	8.05e-05	454137	0.000271655	24510	FALSE
234	rs6058209	A	G	A	G	0.0146479	-0.015593	0.32206	NA	FALSE	FALSE	FALSE	ebi-a-GCST90061440	20	33821577	0.0240338	24510	0.516471	Primary biliary cholangitis || id:ebi-a-GCST90061440	Primary biliary cholangitis	Primary biliary cholangitis || ||	TRUE	igd	NA	NA	NA	NA	NA	NA	NA	33821577	20	0.00209635	2.8e-12	454137	ukb-b-19393	|| id:ukb-b-19393	TRUE	reported	igd	2	TRUE	NA	NA	0.000107496	454137	1.72e-05	24510	TRUE
235	rs60814640	G	A	G	A	0.0155148	-0.0264518	0.345365	NA	FALSE	FALSE	FALSE	ebi-a-GCST90061440	7	92286918	0.0222896	24510	0.235334	Primary biliary cholangitis || id:ebi-a-GCST90061440	Primary biliary cholangitis	Primary biliary cholangitis || ||	TRUE	igd	NA	NA	NA	NA	NA	NA	NA	92286918	7	0.00206143	5.2e-14	454137	ukb-b-19393	|| id:ukb-b-19393	TRUE	reported	igd	2	TRUE	NA	NA	0.000124714	454137	5.75e-05	24510	TRUE
236	rs61746970	A	G	A	G	0.0296853	0.117587	0.039124	NA	FALSE	FALSE	FALSE	ebi-a-GCST90061440	19	51132746	0.0833836	24510	0.158483	Primary biliary cholangitis || id:ebi-a-GCST90061440	Primary biliary cholangitis	Primary biliary cholangitis || ||	TRUE	igd	NA	NA	NA	NA	NA	NA	NA	51132746	19	0.00515905	8.7e-09	454137	ukb-b-19393	|| id:ukb-b-19393	TRUE	reported	igd	2	TRUE	NA	NA	7.29e-05	454137	8.11e-05	24510	FALSE
237	rs61765650	G	A	G	A	-0.0276133	-0.0434447	0.190772	NA	FALSE	FALSE	FALSE	ebi-a-GCST90061440	1	72753112	0.0292002	24510	0.136797	Primary biliary cholangitis || id:ebi-a-GCST90061440	Primary biliary cholangitis	Primary biliary cholangitis || ||	TRUE	igd	NA	NA	NA	NA	NA	NA	NA	72753112	1	0.00247603	7e-29	454137	ukb-b-19393	|| id:ukb-b-19393	TRUE	reported	igd	2	TRUE	NA	NA	0.000273792	454137	9.03e-05	24510	TRUE
238	rs61903695	G	A	G	A	0.0156535	0.0125026	0.254882	NA	FALSE	FALSE	FALSE	ebi-a-GCST90061440	11	89922417	0.0247728	24510	0.613776	Primary biliary cholangitis || id:ebi-a-GCST90061440	Primary biliary cholangitis	Primary biliary cholangitis || ||	TRUE	igd	NA	NA	NA	NA	NA	NA	NA	89922417	11	0.00224486	3.1e-12	454137	ukb-b-19393	|| id:ukb-b-19393	TRUE	reported	igd	2	TRUE	NA	NA	0.000107056	454137	1.04e-05	24510	TRUE
239	rs61969510	C	T	C	T	0.0152468	-0.0359382	0.279057	NA	FALSE	FALSE	FALSE	ebi-a-GCST90061440	13	86484025	0.0256818	24510	0.161704	Primary biliary cholangitis || id:ebi-a-GCST90061440	Primary biliary cholangitis	Primary biliary cholangitis || ||	TRUE	igd	NA	NA	NA	NA	NA	NA	NA	86484025	13	0.00219909	4.1e-12	454137	ukb-b-19393	|| id:ukb-b-19393	TRUE	reported	igd	2	TRUE	NA	NA	0.000105838	454137	7.99e-05	24510	TRUE
240	rs62025831	C	T	C	T	-0.0252975	0.0247505	0.28054	NA	FALSE	FALSE	FALSE	ebi-a-GCST90061440	15	84545685	0.0237095	24510	0.296529	Primary biliary cholangitis || id:ebi-a-GCST90061440	Primary biliary cholangitis	Primary biliary cholangitis || ||	TRUE	igd	NA	NA	NA	NA	NA	NA	NA	84545685	15	0.00218025	4e-31	454137	ukb-b-19393	|| id:ukb-b-19393	TRUE	reported	igd	2	TRUE	NA	NA	0.000296366	454137	4.45e-05	24510	TRUE
241	rs62053191	A	G	A	G	-0.0199805	-0.0238649	0.082908	NA	FALSE	FALSE	FALSE	ebi-a-GCST90061440	16	72993706	0.0411149	24510	0.561615	Primary biliary cholangitis || id:ebi-a-GCST90061440	Primary biliary cholangitis	Primary biliary cholangitis || ||	TRUE	igd	NA	NA	NA	NA	NA	NA	NA	72993706	16	0.00354425	1.7e-08	454137	ukb-b-19393	|| id:ukb-b-19393	TRUE	reported	igd	2	TRUE	NA	NA	7e-05	454137	1.37e-05	24510	TRUE
242	rs62124717	A	G	A	G	0.018455	0.0577257	0.0947	NA	FALSE	FALSE	FALSE	ebi-a-GCST90061440	2	12817006	0.0419197	24510	0.168495	Primary biliary cholangitis || id:ebi-a-GCST90061440	Primary biliary cholangitis	Primary biliary cholangitis || ||	TRUE	igd	NA	NA	NA	NA	NA	NA	NA	12817006	2	0.00334767	3.5e-08	454137	ukb-b-19393	|| id:ukb-b-19393	TRUE	reported	igd	2	TRUE	NA	NA	6.69e-05	454137	7.74e-05	24510	FALSE
243	rs62302286	C	T	C	T	0.0139501	-0.0218709	0.251284	NA	FALSE	FALSE	FALSE	ebi-a-GCST90061440	4	82157284	0.0261171	24510	0.402357	Primary biliary cholangitis || id:ebi-a-GCST90061440	Primary biliary cholangitis	Primary biliary cholangitis || ||	TRUE	igd	NA	NA	NA	NA	NA	NA	NA	82157284	4	0.00225241	5.9e-10	454137	ukb-b-19393	|| id:ukb-b-19393	TRUE	reported	igd	2	TRUE	NA	NA	8.45e-05	454137	2.86e-05	24510	TRUE
244	rs62413414	T	C	T	C	0.0165855	0.0259512	0.15171	NA	FALSE	FALSE	FALSE	ebi-a-GCST90061440	6	80310375	0.0309005	24510	0.401003	Primary biliary cholangitis || id:ebi-a-GCST90061440	Primary biliary cholangitis	Primary biliary cholangitis || ||	TRUE	igd	NA	NA	NA	NA	NA	NA	NA	80310375	6	0.00271644	1e-09	454137	ukb-b-19393	|| id:ukb-b-19393	TRUE	reported	igd	2	TRUE	NA	NA	8.21e-05	454137	2.88e-05	24510	TRUE
245	rs6461999	A	C	A	C	-0.0193703	0.0417492	0.870776	NA	FALSE	FALSE	FALSE	ebi-a-GCST90061440	7	27282483	0.0318763	24510	0.190288	Primary biliary cholangitis || id:ebi-a-GCST90061440	Primary biliary cholangitis	Primary biliary cholangitis || ||	TRUE	igd	TRUE	rs6461999	rs2074399	C	A	G	A	27281304	7	0.00292146	3.3e-11	454137	ukb-b-19393	|| id:ukb-b-19393	TRUE	reported	igd	2	TRUE	NA	NA	9.68e-05	454137	7e-05	24510	TRUE
246	rs6493280	C	T	C	T	0.0110674	0.0147338	0.396001	NA	FALSE	FALSE	FALSE	ebi-a-GCST90061440	15	47739579	0.022433	24510	0.511314	Primary biliary cholangitis || id:ebi-a-GCST90061440	Primary biliary cholangitis	Primary biliary cholangitis || ||	TRUE	igd	NA	NA	NA	NA	NA	NA	NA	47739579	15	0.00200017	3.1e-08	454137	ukb-b-19393	|| id:ukb-b-19393	TRUE	reported	igd	2	TRUE	NA	NA	6.74e-05	454137	1.76e-05	24510	TRUE
247	rs6567160	C	T	C	T	0.0486668	-0.0401503	0.23266	NA	FALSE	FALSE	FALSE	ebi-a-GCST90061440	18	57829135	0.0267226	24510	0.132972	Primary biliary cholangitis || id:ebi-a-GCST90061440	Primary biliary cholangitis	Primary biliary cholangitis || ||	TRUE	igd	NA	NA	NA	NA	NA	NA	NA	57829135	18	0.00231465	3.8e-98	454137	ukb-b-19393	|| id:ukb-b-19393	TRUE	reported	igd	2	TRUE	NA	NA	0.000972495	454137	9.21e-05	24510	TRUE
248	rs6569648	T	C	T	C	-0.0178981	0.0539257	0.760889	NA	FALSE	FALSE	FALSE	ebi-a-GCST90061440	6	130349119	0.0251993	24510	0.0323571	Primary biliary cholangitis || id:ebi-a-GCST90061440	Primary biliary cholangitis	Primary biliary cholangitis || ||	TRUE	igd	NA	NA	NA	NA	NA	NA	NA	130349119	6	0.00228474	4.7e-15	454137	ukb-b-19393	|| id:ukb-b-19393	TRUE	reported	igd	2	TRUE	NA	NA	0.000135113	454137	0.000186821	24510	FALSE
249	rs6575340	A	G	A	G	0.0183932	-0.0168981	0.636047	NA	FALSE	FALSE	FALSE	ebi-a-GCST90061440	14	94023972	0.0231842	24510	0.466085	Primary biliary cholangitis || id:ebi-a-GCST90061440	Primary biliary cholangitis	Primary biliary cholangitis || ||	TRUE	igd	NA	NA	NA	NA	NA	NA	NA	94023972	14	0.00203768	1.8e-19	454137	ukb-b-19393	|| id:ukb-b-19393	TRUE	reported	igd	2	TRUE	NA	NA	0.000179382	454137	2.17e-05	24510	TRUE
250	rs6585827	A	G	A	G	0.010707	0.00275387	0.470875	NA	FALSE	FALSE	FALSE	ebi-a-GCST90061440	10	124165615	0.0205498	24510	0.893395	Primary biliary cholangitis || id:ebi-a-GCST90061440	Primary biliary cholangitis	Primary biliary cholangitis || ||	TRUE	igd	NA	NA	NA	NA	NA	NA	NA	124165615	10	0.00195612	4.4e-08	454137	ukb-b-19393	|| id:ukb-b-19393	TRUE	reported	igd	2	TRUE	NA	NA	6.6e-05	454137	7.33e-07	24510	TRUE
251	rs6601527	A	C	A	C	-0.0128485	-0.0303951	0.589118	NA	FALSE	FALSE	FALSE	ebi-a-GCST90061440	8	10665444	0.030743	24510	0.322818	Primary biliary cholangitis || id:ebi-a-GCST90061440	Primary biliary cholangitis	Primary biliary cholangitis || ||	TRUE	igd	NA	NA	NA	NA	NA	NA	NA	10665444	8	0.00199312	1.1e-10	454137	ukb-b-19393	|| id:ukb-b-19393	TRUE	reported	igd	2	TRUE	NA	NA	9.15e-05	454137	3.99e-05	24510	TRUE
252	rs6682438	C	T	C	T	0.0121319	-0.032889	0.673154	NA	FALSE	FALSE	FALSE	ebi-a-GCST90061440	1	33854013	0.0237044	24510	0.1653	Primary biliary cholangitis || id:ebi-a-GCST90061440	Primary biliary cholangitis	Primary biliary cholangitis || ||	TRUE	igd	TRUE	rs6682438	rs12039069	T	C	T	C	33784146	1	0.00207635	5.1e-09	454137	ukb-b-19393	|| id:ukb-b-19393	TRUE	reported	igd	2	TRUE	NA	NA	7.52e-05	454137	7.85e-05	24510	FALSE
253	rs6684205	G	A	G	A	0.0142452	0.0175199	0.286862	NA	FALSE	FALSE	FALSE	ebi-a-GCST90061440	1	218609702	0.0228697	24510	0.443632	Primary biliary cholangitis || id:ebi-a-GCST90061440	Primary biliary cholangitis	Primary biliary cholangitis || ||	TRUE	igd	NA	NA	NA	NA	NA	NA	NA	218609702	1	0.00215289	3.7e-11	454137	ukb-b-19393	|| id:ukb-b-19393	TRUE	reported	igd	2	TRUE	NA	NA	9.64e-05	454137	2.39e-05	24510	TRUE
254	rs6717591	C	T	C	T	-0.0134464	0.0346184	0.617013	NA	FALSE	FALSE	FALSE	ebi-a-GCST90061440	2	206074790	0.0212691	24510	0.103602	Primary biliary cholangitis || id:ebi-a-GCST90061440	Primary biliary cholangitis	Primary biliary cholangitis || ||	TRUE	igd	NA	NA	NA	NA	NA	NA	NA	206074790	2	0.0020057	2e-11	454137	ukb-b-19393	|| id:ukb-b-19393	TRUE	reported	igd	2	TRUE	NA	NA	9.9e-05	454137	0.000108084	24510	FALSE
255	rs6744646	G	A	G	A	0.0471154	0.0405623	0.828314	NA	FALSE	FALSE	FALSE	ebi-a-GCST90061440	2	628504	0.0281354	24510	0.149392	Primary biliary cholangitis || id:ebi-a-GCST90061440	Primary biliary cholangitis	Primary biliary cholangitis || ||	TRUE	igd	NA	NA	NA	NA	NA	NA	NA	628504	2	0.00258261	2.3e-74	454137	ukb-b-19393	|| id:ukb-b-19393	TRUE	reported	igd	2	TRUE	NA	NA	0.000732327	454137	8.48e-05	24510	TRUE
256	rs6750533	G	A	G	A	-0.0124126	-0.0332091	0.69884	NA	FALSE	FALSE	FALSE	ebi-a-GCST90061440	2	212033317	0.0237959	24510	0.162841	Primary biliary cholangitis || id:ebi-a-GCST90061440	Primary biliary cholangitis	Primary biliary cholangitis || ||	TRUE	igd	NA	NA	NA	NA	NA	NA	NA	212033317	2	0.00213542	6.1e-09	454137	ukb-b-19393	|| id:ukb-b-19393	TRUE	reported	igd	2	TRUE	NA	NA	7.44e-05	454137	7.95e-05	24510	FALSE
257	rs6752378	A	C	A	C	0.0240987	0.0827533	0.486283	NA	FALSE	FALSE	FALSE	ebi-a-GCST90061440	2	25150116	0.022008	24510	0.000169817	Primary biliary cholangitis || id:ebi-a-GCST90061440	Primary biliary cholangitis	Primary biliary cholangitis || ||	TRUE	igd	NA	NA	NA	NA	NA	NA	NA	25150116	2	0.00194906	4.1e-35	454137	ukb-b-19393	|| id:ukb-b-19393	TRUE	reported	igd	2	TRUE	NA	NA	0.000336516	454137	0.000576569	24510	FALSE
258	rs6754296	G	T	G	T	0.0214755	-0.0558819	0.075814	NA	FALSE	FALSE	FALSE	ebi-a-GCST90061440	2	58002882	0.0401564	24510	0.164042	Primary biliary cholangitis || id:ebi-a-GCST90061440	Primary biliary cholangitis	Primary biliary cholangitis || ||	TRUE	igd	NA	NA	NA	NA	NA	NA	NA	58002882	2	0.00368267	5.5e-09	454137	ukb-b-19393	|| id:ukb-b-19393	TRUE	reported	igd	2	TRUE	NA	NA	7.49e-05	454137	7.9e-05	24510	FALSE
259	rs6782714	T	C	T	C	-0.0118429	-0.0449796	0.409425	NA	FALSE	FALSE	FALSE	ebi-a-GCST90061440	3	71684845	0.0229487	24510	0.0499942	Primary biliary cholangitis || id:ebi-a-GCST90061440	Primary biliary cholangitis	Primary biliary cholangitis || ||	TRUE	igd	NA	NA	NA	NA	NA	NA	NA	71684845	3	0.00200535	3.5e-09	454137	ukb-b-19393	|| id:ukb-b-19393	TRUE	reported	igd	2	TRUE	NA	NA	7.68e-05	454137	0.000156725	24510	FALSE
260	rs6784893	C	T	C	T	-0.0109164	-0.0310957	0.500566	NA	FALSE	FALSE	FALSE	ebi-a-GCST90061440	3	153190357	0.022548	24510	0.167867	Primary biliary cholangitis || id:ebi-a-GCST90061440	Primary biliary cholangitis	Primary biliary cholangitis || ||	TRUE	igd	NA	NA	NA	NA	NA	NA	NA	153190357	3	0.00194814	2.1e-08	454137	ukb-b-19393	|| id:ukb-b-19393	TRUE	reported	igd	2	TRUE	NA	NA	6.91e-05	454137	7.76e-05	24510	FALSE
261	rs6790206	G	A	G	A	0.0112074	0.0160062	0.541051	NA	FALSE	FALSE	FALSE	ebi-a-GCST90061440	3	161489730	0.0267935	24510	0.550247	Primary biliary cholangitis || id:ebi-a-GCST90061440	Primary biliary cholangitis	Primary biliary cholangitis || ||	TRUE	igd	TRUE	rs6790206	rs6779522	A	G	T	G	161434707	3	0.0019503	9.1e-09	454137	ukb-b-19393	|| id:ukb-b-19393	TRUE	reported	igd	2	TRUE	NA	NA	7.27e-05	454137	1.46e-05	24510	TRUE
262	rs6840236	C	T	C	T	0.0141758	0.00611952	0.464888	NA	FALSE	FALSE	FALSE	ebi-a-GCST90061440	4	56289785	0.0144013	24510	0.67089	Primary biliary cholangitis || id:ebi-a-GCST90061440	Primary biliary cholangitis	Primary biliary cholangitis || ||	TRUE	igd	NA	NA	NA	NA	NA	NA	NA	56289785	4	0.00195841	4.5e-13	454137	ukb-b-19393	|| id:ukb-b-19393	TRUE	reported	igd	2	TRUE	NA	NA	0.000115359	454137	7.37e-06	24510	TRUE
263	rs6849518	T	C	T	C	0.0226839	-0.000948439	0.124235	NA	FALSE	FALSE	FALSE	ebi-a-GCST90061440	4	20120274	0.0328483	24510	0.976966	Primary biliary cholangitis || id:ebi-a-GCST90061440	Primary biliary cholangitis	Primary biliary cholangitis || ||	TRUE	igd	NA	NA	NA	NA	NA	NA	NA	20120274	4	0.00295895	1.8e-14	454137	ukb-b-19393	|| id:ukb-b-19393	TRUE	reported	igd	2	TRUE	NA	NA	0.000129395	454137	3.4e-08	24510	TRUE
264	rs6857	T	C	T	C	-0.0258392	-0.0270777	0.170299	NA	FALSE	FALSE	FALSE	ebi-a-GCST90061440	19	45392254	0.0331064	24510	0.413415	Primary biliary cholangitis || id:ebi-a-GCST90061440	Primary biliary cholangitis	Primary biliary cholangitis || ||	TRUE	igd	NA	NA	NA	NA	NA	NA	NA	45392254	19	0.00260915	4e-23	454137	ukb-b-19393	|| id:ukb-b-19393	TRUE	reported	igd	2	TRUE	NA	NA	0.000215914	454137	2.73e-05	24510	TRUE
265	rs6906299	A	C	A	C	-0.015541	-0.0400163	0.170657	NA	FALSE	FALSE	FALSE	ebi-a-GCST90061440	6	130144808	0.0364357	24510	0.272086	Primary biliary cholangitis || id:ebi-a-GCST90061440	Primary biliary cholangitis	Primary biliary cholangitis || ||	TRUE	igd	TRUE	rs6906299	rs9388739	A	C	T	C	130140675	6	0.0025963	2.2e-09	454137	ukb-b-19393	|| id:ukb-b-19393	TRUE	reported	igd	2	TRUE	NA	NA	7.89e-05	454137	4.92e-05	24510	TRUE
266	rs6946091	G	A	G	A	0.013258	0.045061	0.627423	NA	FALSE	FALSE	FALSE	ebi-a-GCST90061440	7	150684346	0.0246114	24510	0.0671151	Primary biliary cholangitis || id:ebi-a-GCST90061440	Primary biliary cholangitis	Primary biliary cholangitis || ||	TRUE	igd	NA	NA	NA	NA	NA	NA	NA	150684346	7	0.00202448	5.8e-11	454137	ukb-b-19393	|| id:ukb-b-19393	TRUE	reported	igd	2	TRUE	NA	NA	9.44e-05	454137	0.000136761	24510	FALSE
267	rs6970464	C	T	C	T	0.0154163	0.0223893	0.799823	NA	FALSE	FALSE	FALSE	ebi-a-GCST90061440	7	114412522	0.0294777	24510	0.447534	Primary biliary cholangitis || id:ebi-a-GCST90061440	Primary biliary cholangitis	Primary biliary cholangitis || ||	TRUE	igd	NA	NA	NA	NA	NA	NA	NA	114412522	7	0.00244078	2.7e-10	454137	ukb-b-19393	|| id:ukb-b-19393	TRUE	reported	igd	2	TRUE	NA	NA	8.78e-05	454137	2.35e-05	24510	TRUE
268	rs6980476	G	T	G	T	0.0120742	0.0129515	0.272334	NA	FALSE	FALSE	FALSE	ebi-a-GCST90061440	8	87519315	0.0257255	24510	0.614647	Primary biliary cholangitis || id:ebi-a-GCST90061440	Primary biliary cholangitis	Primary biliary cholangitis || ||	TRUE	igd	NA	NA	NA	NA	NA	NA	NA	87519315	8	0.00219168	3.6e-08	454137	ukb-b-19393	|| id:ukb-b-19393	TRUE	reported	igd	2	TRUE	NA	NA	6.68e-05	454137	1.03e-05	24510	TRUE
269	rs698147	G	A	G	A	-0.0122788	0.0330156	0.543491	NA	FALSE	FALSE	FALSE	ebi-a-GCST90061440	5	3513485	0.0216819	24510	0.127828	Primary biliary cholangitis || id:ebi-a-GCST90061440	Primary biliary cholangitis	Primary biliary cholangitis || ||	TRUE	igd	NA	NA	NA	NA	NA	NA	NA	3513485	5	0.00196155	3.9e-10	454137	ukb-b-19393	|| id:ukb-b-19393	TRUE	reported	igd	2	TRUE	NA	NA	8.63e-05	454137	9.46e-05	24510	FALSE
270	rs6998237	T	G	T	G	-0.0124602	0.0138064	0.51925	NA	FALSE	FALSE	FALSE	ebi-a-GCST90061440	8	135584019	0.0247605	24510	0.57712	Primary biliary cholangitis || id:ebi-a-GCST90061440	Primary biliary cholangitis	Primary biliary cholangitis || ||	TRUE	igd	NA	NA	NA	NA	NA	NA	NA	135584019	8	0.00195911	2e-10	454137	ukb-b-19393	|| id:ukb-b-19393	TRUE	reported	igd	2	TRUE	NA	NA	8.91e-05	454137	1.27e-05	24510	TRUE
271	rs6998660	G	A	G	A	0.0127284	0.046557	0.452649	NA	FALSE	FALSE	FALSE	ebi-a-GCST90061440	8	143373972	0.0257323	24510	0.0704077	Primary biliary cholangitis || id:ebi-a-GCST90061440	Primary biliary cholangitis	Primary biliary cholangitis || ||	TRUE	igd	NA	NA	NA	NA	NA	NA	NA	143373972	8	0.00196519	9.4e-11	454137	ukb-b-19393	|| id:ukb-b-19393	TRUE	reported	igd	2	TRUE	NA	NA	9.24e-05	454137	0.000133551	24510	FALSE
272	rs7038943	C	T	C	T	-0.0143227	0.0346765	0.338801	NA	FALSE	FALSE	FALSE	ebi-a-GCST90061440	9	120377178	0.0226511	24510	0.125795	Primary biliary cholangitis || id:ebi-a-GCST90061440	Primary biliary cholangitis	Primary biliary cholangitis || ||	TRUE	igd	NA	NA	NA	NA	NA	NA	NA	120377178	9	0.00206176	3.7e-12	454137	ukb-b-19393	|| id:ukb-b-19393	TRUE	reported	igd	2	TRUE	NA	NA	0.000106253	454137	9.56e-05	24510	TRUE
273	rs7046483	A	G	A	G	-0.0132708	0.000433185	0.608326	NA	FALSE	FALSE	FALSE	ebi-a-GCST90061440	9	14783314	0.02241	24510	0.984578	Primary biliary cholangitis || id:ebi-a-GCST90061440	Primary biliary cholangitis	Primary biliary cholangitis || ||	TRUE	igd	TRUE	rs7046483	rs34882821	G	A	T	G	14777395	9	0.00200868	3.9e-11	454137	ukb-b-19393	|| id:ukb-b-19393	TRUE	reported	igd	2	TRUE	NA	NA	9.61e-05	454137	1.52e-08	24510	TRUE
274	rs7081254	C	T	C	T	-0.0149394	-0.0343323	0.20571	NA	FALSE	FALSE	FALSE	ebi-a-GCST90061440	10	132955696	0.0297249	24510	0.24809	Primary biliary cholangitis || id:ebi-a-GCST90061440	Primary biliary cholangitis	Primary biliary cholangitis || ||	TRUE	igd	NA	NA	NA	NA	NA	NA	NA	132955696	10	0.00242393	7.1e-10	454137	ukb-b-19393	|| id:ukb-b-19393	TRUE	reported	igd	2	TRUE	NA	NA	8.36e-05	454137	5.44e-05	24510	TRUE
275	rs708796	T	C	T	C	-0.0140769	-0.0114136	0.180917	NA	FALSE	FALSE	FALSE	ebi-a-GCST90061440	12	116205153	0.0278889	24510	0.682354	Primary biliary cholangitis || id:ebi-a-GCST90061440	Primary biliary cholangitis	Primary biliary cholangitis || ||	TRUE	igd	NA	NA	NA	NA	NA	NA	NA	116205153	12	0.0025371	2.9e-08	454137	ukb-b-19393	|| id:ukb-b-19393	TRUE	reported	igd	2	TRUE	NA	NA	6.78e-05	454137	6.83e-06	24510	TRUE
276	rs7124681	A	C	A	C	0.0234274	-0.00701494	0.408433	NA	FALSE	FALSE	FALSE	ebi-a-GCST90061440	11	47529947	0.0151313	24510	0.64293	Primary biliary cholangitis || id:ebi-a-GCST90061440	Primary biliary cholangitis	Primary biliary cholangitis || ||	TRUE	igd	NA	NA	NA	NA	NA	NA	NA	47529947	11	0.00198294	3.3e-32	454137	ukb-b-19393	|| id:ukb-b-19393	TRUE	reported	igd	2	TRUE	NA	NA	0.000307263	454137	8.77e-06	24510	TRUE
277	rs7132908	A	G	A	G	0.0287176	-0.00246274	0.384506	NA	FALSE	FALSE	FALSE	ebi-a-GCST90061440	12	50263148	0.0216305	24510	0.909353	Primary biliary cholangitis || id:ebi-a-GCST90061440	Primary biliary cholangitis	Primary biliary cholangitis || ||	TRUE	igd	NA	NA	NA	NA	NA	NA	NA	50263148	12	0.00200949	2.5e-46	454137	ukb-b-19393	|| id:ukb-b-19393	TRUE	reported	igd	2	TRUE	NA	NA	0.000449515	454137	5.29e-07	24510	TRUE
278	rs7133378	A	G	A	G	0.0169853	-0.00590867	0.319467	NA	FALSE	FALSE	FALSE	ebi-a-GCST90061440	12	124409502	0.0286485	24510	0.836598	Primary biliary cholangitis || id:ebi-a-GCST90061440	Primary biliary cholangitis	Primary biliary cholangitis || ||	TRUE	igd	NA	NA	NA	NA	NA	NA	NA	124409502	12	0.00209903	5.9e-16	454137	ukb-b-19393	|| id:ukb-b-19393	TRUE	reported	igd	2	TRUE	NA	NA	0.000144166	454137	1.74e-06	24510	TRUE
279	rs7159905	A	G	A	G	-0.0221621	-0.0331656	0.073817	NA	FALSE	FALSE	FALSE	ebi-a-GCST90061440	14	102303780	0.0486269	24510	0.495212	Primary biliary cholangitis || id:ebi-a-GCST90061440	Primary biliary cholangitis	Primary biliary cholangitis || ||	TRUE	igd	NA	NA	NA	NA	NA	NA	NA	102303780	14	0.00375497	3.6e-09	454137	ukb-b-19393	|| id:ukb-b-19393	TRUE	reported	igd	2	TRUE	NA	NA	7.67e-05	454137	1.9e-05	24510	TRUE
280	rs7218014	C	T	C	T	0.0269074	0.00887652	0.197323	NA	FALSE	FALSE	FALSE	ebi-a-GCST90061440	17	65832016	0.0271116	24510	0.74336	Primary biliary cholangitis || id:ebi-a-GCST90061440	Primary biliary cholangitis	Primary biliary cholangitis || ||	TRUE	igd	NA	NA	NA	NA	NA	NA	NA	65832016	17	0.0024626	8.6e-28	454137	ukb-b-19393	|| id:ukb-b-19393	TRUE	reported	igd	2	TRUE	NA	NA	0.000262819	454137	4.37e-06	24510	TRUE
281	rs7223535	A	G	A	G	-0.013779	0.0204233	0.270362	NA	FALSE	FALSE	FALSE	ebi-a-GCST90061440	17	29211667	0.0290494	24510	0.482021	Primary biliary cholangitis || id:ebi-a-GCST90061440	Primary biliary cholangitis	Primary biliary cholangitis || ||	TRUE	igd	NA	NA	NA	NA	NA	NA	NA	29211667	17	0.00220261	4e-10	454137	ukb-b-19393	|| id:ukb-b-19393	TRUE	reported	igd	2	TRUE	NA	NA	8.62e-05	454137	2.02e-05	24510	TRUE
282	rs7233512	A	G	A	G	-0.0152118	0.079241	0.294457	NA	FALSE	FALSE	FALSE	ebi-a-GCST90061440	18	42595076	0.034247	24510	0.0206781	Primary biliary cholangitis || id:ebi-a-GCST90061440	Primary biliary cholangitis	Primary biliary cholangitis || ||	TRUE	igd	NA	NA	NA	NA	NA	NA	NA	42595076	18	0.00214891	1.5e-12	454137	ukb-b-19393	|| id:ukb-b-19393	TRUE	reported	igd	2	TRUE	NA	NA	0.00011033	454137	0.0002184	24510	FALSE
283	rs7243357	G	T	G	T	-0.0171807	0.00600103	0.177443	NA	FALSE	FALSE	FALSE	ebi-a-GCST90061440	18	56883319	0.0273272	24510	0.826183	Primary biliary cholangitis || id:ebi-a-GCST90061440	Primary biliary cholangitis	Primary biliary cholangitis || ||	TRUE	igd	NA	NA	NA	NA	NA	NA	NA	56883319	18	0.00257045	2.3e-11	454137	ukb-b-19393	|| id:ukb-b-19393	TRUE	reported	igd	2	TRUE	NA	NA	9.84e-05	454137	1.97e-06	24510	TRUE
284	rs725612	T	C	T	C	-0.0107955	0.0213464	0.513745	NA	FALSE	FALSE	FALSE	ebi-a-GCST90061440	10	55953028	0.0214413	24510	0.319458	Primary biliary cholangitis || id:ebi-a-GCST90061440	Primary biliary cholangitis	Primary biliary cholangitis || ||	TRUE	igd	NA	NA	NA	NA	NA	NA	NA	55953028	10	0.00195358	3.3e-08	454137	ukb-b-19393	|| id:ukb-b-19393	TRUE	reported	igd	2	TRUE	NA	NA	6.72e-05	454137	4.04e-05	24510	TRUE
285	rs72673947	G	A	G	A	0.0187606	-0.0116534	0.107088	NA	FALSE	FALSE	FALSE	ebi-a-GCST90061440	8	118884379	0.036833	24510	0.751711	Primary biliary cholangitis || id:ebi-a-GCST90061440	Primary biliary cholangitis	Primary biliary cholangitis || ||	TRUE	igd	NA	NA	NA	NA	NA	NA	NA	118884379	8	0.0031761	3.5e-09	454137	ukb-b-19393	|| id:ukb-b-19393	TRUE	reported	igd	2	TRUE	NA	NA	7.68e-05	454137	4.08e-06	24510	TRUE
286	rs72767253	A	C	A	C	-0.0330784	0.0910283	0.042122	NA	FALSE	FALSE	FALSE	ebi-a-GCST90061440	5	51090842	0.0915987	24510	0.320333	Primary biliary cholangitis || id:ebi-a-GCST90061440	Primary biliary cholangitis	Primary biliary cholangitis || ||	TRUE	igd	NA	NA	NA	NA	NA	NA	NA	51090842	5	0.00486322	1e-11	454137	ukb-b-19393	|| id:ukb-b-19393	TRUE	reported	igd	2	TRUE	NA	NA	0.000101862	454137	4.03e-05	24510	TRUE
287	rs72892910	T	G	T	G	0.034486	0.025629	0.172203	NA	FALSE	FALSE	FALSE	ebi-a-GCST90061440	6	50816887	0.0287659	24510	0.372956	Primary biliary cholangitis || id:ebi-a-GCST90061440	Primary biliary cholangitis	Primary biliary cholangitis || ||	TRUE	igd	NA	NA	NA	NA	NA	NA	NA	50816887	6	0.00258879	1.7e-40	454137	ukb-b-19393	|| id:ukb-b-19393	TRUE	reported	igd	2	TRUE	NA	NA	0.000390605	454137	3.24e-05	24510	TRUE
288	rs72915955	A	G	A	G	-0.015254	-0.0567105	0.161011	NA	FALSE	FALSE	FALSE	ebi-a-GCST90061440	11	56909311	0.0325735	24510	0.0816827	Primary biliary cholangitis || id:ebi-a-GCST90061440	Primary biliary cholangitis	Primary biliary cholangitis || ||	TRUE	igd	NA	NA	NA	NA	NA	NA	NA	56909311	11	0.00267467	1.2e-08	454137	ukb-b-19393	|| id:ukb-b-19393	TRUE	reported	igd	2	TRUE	NA	NA	7.16e-05	454137	0.000123662	24510	FALSE
289	rs72953957	G	A	G	A	0.011641	0.0222502	0.302334	NA	FALSE	FALSE	FALSE	ebi-a-GCST90061440	6	116546543	0.0213068	24510	0.296356	Primary biliary cholangitis || id:ebi-a-GCST90061440	Primary biliary cholangitis	Primary biliary cholangitis || ||	TRUE	igd	NA	NA	NA	NA	NA	NA	NA	116546543	6	0.00212829	4.5e-08	454137	ukb-b-19393	|| id:ukb-b-19393	TRUE	reported	igd	2	TRUE	NA	NA	6.59e-05	454137	4.45e-05	24510	TRUE
290	rs73052033	C	T	C	T	-0.0211658	0.00560446	0.185065	NA	FALSE	FALSE	FALSE	ebi-a-GCST90061440	3	185828465	0.0246418	24510	0.820084	Primary biliary cholangitis || id:ebi-a-GCST90061440	Primary biliary cholangitis	Primary biliary cholangitis || ||	TRUE	igd	NA	NA	NA	NA	NA	NA	NA	185828465	3	0.00251576	4e-17	454137	ukb-b-19393	|| id:ukb-b-19393	TRUE	reported	igd	2	TRUE	NA	NA	0.00015584	454137	2.11e-06	24510	TRUE
291	rs73096561	G	A	G	A	0.0409387	-0.0542003	0.018808	NA	FALSE	FALSE	FALSE	ebi-a-GCST90061440	12	39997155	0.0846416	24510	0.521944	Primary biliary cholangitis || id:ebi-a-GCST90061440	Primary biliary cholangitis	Primary biliary cholangitis || ||	TRUE	igd	NA	NA	NA	NA	NA	NA	NA	39997155	12	0.00719244	1.3e-08	454137	ukb-b-19393	|| id:ukb-b-19393	TRUE	reported	igd	2	TRUE	NA	NA	7.13e-05	454137	1.67e-05	24510	TRUE
292	rs73142879	T	C	T	C	-0.0250526	0.079142	0.192216	NA	FALSE	FALSE	FALSE	ebi-a-GCST90061440	20	51195932	0.0292304	24510	0.0067786	Primary biliary cholangitis || id:ebi-a-GCST90061440	Primary biliary cholangitis	Primary biliary cholangitis || ||	TRUE	igd	NA	NA	NA	NA	NA	NA	NA	51195932	20	0.0024928	9.2e-24	454137	ukb-b-19393	|| id:ukb-b-19393	TRUE	reported	igd	2	TRUE	NA	NA	0.000222356	454137	0.000299024	24510	FALSE
293	rs7357754	G	A	G	A	0.0130448	-0.0284088	0.500141	NA	FALSE	FALSE	FALSE	ebi-a-GCST90061440	9	92219260	0.0223592	24510	0.203884	Primary biliary cholangitis || id:ebi-a-GCST90061440	Primary biliary cholangitis	Primary biliary cholangitis || ||	TRUE	igd	TRUE	rs7357754	rs3138493	A	G	T	C	92207308	9	0.00196037	2.8e-11	454137	ukb-b-19393	|| id:ukb-b-19393	TRUE	reported	igd	2	TRUE	NA	NA	9.75e-05	454137	6.59e-05	24510	TRUE
294	rs7412	T	C	T	C	0.0271379	-0.0606478	0.080217	NA	FALSE	FALSE	FALSE	ebi-a-GCST90061440	19	45412079	0.0525865	24510	0.248788	Primary biliary cholangitis || id:ebi-a-GCST90061440	Primary biliary cholangitis	Primary biliary cholangitis || ||	TRUE	igd	NA	NA	NA	NA	NA	NA	NA	45412079	19	0.00360527	5.2e-14	454137	ukb-b-19393	|| id:ukb-b-19393	TRUE	reported	igd	2	TRUE	NA	NA	0.000124749	454137	5.43e-05	24510	TRUE
295	rs74288880	T	C	T	C	-0.0175431	0.0272131	0.114811	NA	FALSE	FALSE	FALSE	ebi-a-GCST90061440	5	59275800	0.0298537	24510	0.362006	Primary biliary cholangitis || id:ebi-a-GCST90061440	Primary biliary cholangitis	Primary biliary cholangitis || ||	TRUE	igd	NA	NA	NA	NA	NA	NA	NA	59275800	5	0.00306172	1e-08	454137	ukb-b-19393	|| id:ukb-b-19393	TRUE	reported	igd	2	TRUE	NA	NA	7.23e-05	454137	3.39e-05	24510	TRUE
296	rs7498665	G	A	G	A	0.0311398	0.000362384	0.399561	NA	FALSE	FALSE	FALSE	ebi-a-GCST90061440	16	28883241	0.0252095	24510	0.988531	Primary biliary cholangitis || id:ebi-a-GCST90061440	Primary biliary cholangitis	Primary biliary cholangitis || ||	TRUE	igd	NA	NA	NA	NA	NA	NA	NA	28883241	16	0.00199676	7.9e-55	454137	ukb-b-19393	|| id:ukb-b-19393	TRUE	reported	igd	2	TRUE	NA	NA	0.000535257	454137	8.43e-09	24510	TRUE
297	rs75281888	C	T	C	T	0.0382694	0.0204704	0.032469	NA	FALSE	FALSE	FALSE	ebi-a-GCST90061440	5	50961753	0.0611508	24510	0.737812	Primary biliary cholangitis || id:ebi-a-GCST90061440	Primary biliary cholangitis	Primary biliary cholangitis || ||	TRUE	igd	NA	NA	NA	NA	NA	NA	NA	50961753	5	0.00551616	4e-12	454137	ukb-b-19393	|| id:ukb-b-19393	TRUE	reported	igd	2	TRUE	NA	NA	0.000105974	454137	4.57e-06	24510	TRUE
298	rs75706763	G	A	G	A	0.026426	0.0746835	0.051696	NA	FALSE	FALSE	FALSE	ebi-a-GCST90061440	2	145669168	0.05555	24510	0.178807	Primary biliary cholangitis || id:ebi-a-GCST90061440	Primary biliary cholangitis	Primary biliary cholangitis || ||	TRUE	igd	NA	NA	NA	NA	NA	NA	NA	145669168	2	0.00446877	3.3e-09	454137	ukb-b-19393	|| id:ukb-b-19393	TRUE	reported	igd	2	TRUE	NA	NA	7.7e-05	454137	7.37e-05	24510	TRUE
299	rs7632381	C	T	C	T	0.0225939	-0.0241422	0.444374	NA	FALSE	FALSE	FALSE	ebi-a-GCST90061440	3	141106063	0.0259054	24510	0.351368	Primary biliary cholangitis || id:ebi-a-GCST90061440	Primary biliary cholangitis	Primary biliary cholangitis || ||	TRUE	igd	NA	NA	NA	NA	NA	NA	NA	141106063	3	0.00196048	9.9e-31	454137	ukb-b-19393	|| id:ukb-b-19393	TRUE	reported	igd	2	TRUE	NA	NA	0.000292379	454137	3.54e-05	24510	TRUE
300	rs7661312	G	T	G	T	0.0116462	0.0316359	0.488762	NA	FALSE	FALSE	FALSE	ebi-a-GCST90061440	4	89201007	0.0223843	24510	0.157566	Primary biliary cholangitis || id:ebi-a-GCST90061440	Primary biliary cholangitis	Primary biliary cholangitis || ||	TRUE	igd	NA	NA	NA	NA	NA	NA	NA	89201007	4	0.00195363	2.5e-09	454137	ukb-b-19393	|| id:ukb-b-19393	TRUE	reported	igd	2	TRUE	NA	NA	7.82e-05	454137	8.15e-05	24510	FALSE
301	rs7683836	A	G	A	G	-0.0107953	-0.00614575	0.557258	NA	FALSE	FALSE	FALSE	ebi-a-GCST90061440	4	180169778	0.0156557	24510	0.694647	Primary biliary cholangitis || id:ebi-a-GCST90061440	Primary biliary cholangitis	Primary biliary cholangitis || ||	TRUE	igd	TRUE	rs7683836	rs7686195	G	A	T	C	180167906	4	0.00197091	4.3e-08	454137	ukb-b-19393	|| id:ukb-b-19393	TRUE	reported	igd	2	TRUE	NA	NA	6.61e-05	454137	6.29e-06	24510	TRUE
302	rs76929617	G	A	G	A	-0.0474576	0.111829	0.038882	NA	FALSE	FALSE	FALSE	ebi-a-GCST90061440	12	120867798	0.068417	24510	0.10215	Primary biliary cholangitis || id:ebi-a-GCST90061440	Primary biliary cholangitis	Primary biliary cholangitis || ||	TRUE	igd	NA	NA	NA	NA	NA	NA	NA	120867798	12	0.00506348	7.1e-21	454137	ukb-b-19393	|| id:ukb-b-19393	TRUE	reported	igd	2	TRUE	NA	NA	0.000193395	454137	0.000109	24510	TRUE
303	rs770082	A	G	A	G	0.0170871	0.0595666	0.436959	NA	FALSE	FALSE	FALSE	ebi-a-GCST90061440	12	89776485	0.0217563	24510	0.0061833	Primary biliary cholangitis || id:ebi-a-GCST90061440	Primary biliary cholangitis	Primary biliary cholangitis || ||	TRUE	igd	NA	NA	NA	NA	NA	NA	NA	89776485	12	0.00197814	5.7e-18	454137	ukb-b-19393	|| id:ukb-b-19393	TRUE	reported	igd	2	TRUE	NA	NA	0.000164273	454137	0.00030577	24510	FALSE
304	rs77560793	A	G	A	G	-0.0436092	-0.0652529	0.030615	NA	FALSE	FALSE	FALSE	ebi-a-GCST90061440	1	175001179	0.0619773	24510	0.292409	Primary biliary cholangitis || id:ebi-a-GCST90061440	Primary biliary cholangitis	Primary biliary cholangitis || ||	TRUE	igd	NA	NA	NA	NA	NA	NA	NA	175001179	1	0.00568943	1.8e-14	454137	ukb-b-19393	|| id:ukb-b-19393	TRUE	reported	igd	2	TRUE	NA	NA	0.000129353	454137	4.52e-05	24510	TRUE
305	rs7762794	G	A	G	A	0.0125735	0.0450942	0.285529	NA	FALSE	FALSE	FALSE	ebi-a-GCST90061440	6	153380228	0.0253475	24510	0.0752333	Primary biliary cholangitis || id:ebi-a-GCST90061440	Primary biliary cholangitis	Primary biliary cholangitis || ||	TRUE	igd	NA	NA	NA	NA	NA	NA	NA	153380228	6	0.00215952	5.8e-09	454137	ukb-b-19393	|| id:ukb-b-19393	TRUE	reported	igd	2	TRUE	NA	NA	7.46e-05	454137	0.000129124	24510	FALSE
306	rs7773916	T	C	T	C	-0.014312	-0.0365624	0.213127	NA	FALSE	FALSE	FALSE	ebi-a-GCST90061440	6	70339118	0.0271366	24510	0.177868	Primary biliary cholangitis || id:ebi-a-GCST90061440	Primary biliary cholangitis	Primary biliary cholangitis || ||	TRUE	igd	NA	NA	NA	NA	NA	NA	NA	70339118	6	0.0023839	1.9e-09	454137	ukb-b-19393	|| id:ukb-b-19393	TRUE	reported	igd	2	TRUE	NA	NA	7.94e-05	454137	7.41e-05	24510	TRUE
307	rs7805441	T	C	T	C	0.011149	-0.0181327	0.502218	NA	FALSE	FALSE	FALSE	ebi-a-GCST90061440	7	78128099	0.0221371	24510	0.412724	Primary biliary cholangitis || id:ebi-a-GCST90061440	Primary biliary cholangitis	Primary biliary cholangitis || ||	TRUE	igd	TRUE	rs7805441	rs35114939	C	T	A	G	78121458	7	0.00196565	1.4e-08	454137	ukb-b-19393	|| id:ukb-b-19393	TRUE	reported	igd	2	TRUE	NA	NA	7.08e-05	454137	2.74e-05	24510	TRUE
308	rs7843109	T	C	T	C	0.0130475	0.0361451	0.688693	NA	FALSE	FALSE	FALSE	ebi-a-GCST90061440	8	112395164	0.0241958	24510	0.135213	Primary biliary cholangitis || id:ebi-a-GCST90061440	Primary biliary cholangitis	Primary biliary cholangitis || ||	TRUE	igd	TRUE	rs7843109	rs4311684	C	T	T	C	112360702	8	0.00211491	6.9e-10	454137	ukb-b-19393	|| id:ukb-b-19393	TRUE	reported	igd	2	TRUE	NA	NA	8.38e-05	454137	9.1e-05	24510	FALSE
309	rs7845090	A	G	A	G	-0.0228497	-0.0292352	0.70896	NA	FALSE	FALSE	FALSE	ebi-a-GCST90061440	8	73449940	0.0231424	24510	0.206491	Primary biliary cholangitis || id:ebi-a-GCST90061440	Primary biliary cholangitis	Primary biliary cholangitis || ||	TRUE	igd	NA	NA	NA	NA	NA	NA	NA	73449940	8	0.00216201	4.2e-26	454137	ukb-b-19393	|| id:ukb-b-19393	TRUE	reported	igd	2	TRUE	NA	NA	0.000245897	454137	6.51e-05	24510	TRUE
310	rs78508049	C	T	C	T	0.018032	-0.0180867	0.187697	NA	FALSE	FALSE	FALSE	ebi-a-GCST90061440	1	210344884	0.0274921	24510	0.51061	Primary biliary cholangitis || id:ebi-a-GCST90061440	Primary biliary cholangitis	Primary biliary cholangitis || ||	TRUE	igd	NA	NA	NA	NA	NA	NA	NA	210344884	1	0.00249646	5.1e-13	454137	ukb-b-19393	|| id:ukb-b-19393	TRUE	reported	igd	2	TRUE	NA	NA	0.000114869	454137	1.77e-05	24510	TRUE
311	rs7893571	T	G	T	G	0.0146196	-0.0164652	0.665918	NA	FALSE	FALSE	FALSE	ebi-a-GCST90061440	10	16750129	0.0232651	24510	0.479117	Primary biliary cholangitis || id:ebi-a-GCST90061440	Primary biliary cholangitis	Primary biliary cholangitis || ||	TRUE	igd	NA	NA	NA	NA	NA	NA	NA	16750129	10	0.00207681	1.9e-12	454137	ukb-b-19393	|| id:ukb-b-19393	TRUE	reported	igd	2	TRUE	NA	NA	0.000109105	454137	2.04e-05	24510	TRUE
312	rs78985438	C	A	C	A	-0.0240393	0.0752125	0.054773	NA	FALSE	FALSE	FALSE	ebi-a-GCST90061440	1	111312967	0.0500946	24510	0.13325	Primary biliary cholangitis || id:ebi-a-GCST90061440	Primary biliary cholangitis	Primary biliary cholangitis || ||	TRUE	igd	NA	NA	NA	NA	NA	NA	NA	111312967	1	0.00428877	2.1e-08	454137	ukb-b-19393	|| id:ukb-b-19393	TRUE	reported	igd	2	TRUE	NA	NA	6.92e-05	454137	9.2e-05	24510	FALSE
313	rs79141311	T	C	T	C	-0.032727	0.0239312	0.034182	NA	FALSE	FALSE	FALSE	ebi-a-GCST90061440	16	69417047	0.061986	24510	0.699441	Primary biliary cholangitis || id:ebi-a-GCST90061440	Primary biliary cholangitis	Primary biliary cholangitis || ||	TRUE	igd	NA	NA	NA	NA	NA	NA	NA	69417047	16	0.00541255	1.5e-09	454137	ukb-b-19393	|| id:ukb-b-19393	TRUE	reported	igd	2	TRUE	NA	NA	8.05e-05	454137	6.08e-06	24510	TRUE
314	rs7925100	A	G	A	G	0.0132208	-0.0220175	0.396123	NA	FALSE	FALSE	FALSE	ebi-a-GCST90061440	11	118941596	0.0217441	24510	0.311263	Primary biliary cholangitis || id:ebi-a-GCST90061440	Primary biliary cholangitis	Primary biliary cholangitis || ||	TRUE	igd	NA	NA	NA	NA	NA	NA	NA	118941596	11	0.0019983	3.7e-11	454137	ukb-b-19393	|| id:ukb-b-19393	TRUE	reported	igd	2	TRUE	NA	NA	9.64e-05	454137	4.18e-05	24510	TRUE
315	rs7927346	T	C	T	C	0.012787	0.0340559	0.424352	NA	FALSE	FALSE	FALSE	ebi-a-GCST90061440	11	12835835	0.021992	24510	0.121488	Primary biliary cholangitis || id:ebi-a-GCST90061440	Primary biliary cholangitis	Primary biliary cholangitis || ||	TRUE	igd	NA	NA	NA	NA	NA	NA	NA	12835835	11	0.00198498	1.2e-10	454137	ukb-b-19393	|| id:ukb-b-19393	TRUE	reported	igd	2	TRUE	NA	NA	9.14e-05	454137	9.78e-05	24510	FALSE
316	rs7944782	G	T	G	T	0.0149978	-0.0182337	0.509795	NA	FALSE	FALSE	FALSE	ebi-a-GCST90061440	11	130830748	0.0237518	24510	0.442679	Primary biliary cholangitis || id:ebi-a-GCST90061440	Primary biliary cholangitis	Primary biliary cholangitis || ||	TRUE	igd	TRUE	rs7944782	rs10894294	T	G	C	A	130795698	11	0.00196395	2.2e-14	454137	ukb-b-19393	|| id:ukb-b-19393	TRUE	reported	igd	2	TRUE	NA	NA	0.000128397	454137	2.4e-05	24510	TRUE
317	rs79686965	G	A	G	A	0.0495104	0.00617021	0.01635	NA	FALSE	FALSE	FALSE	ebi-a-GCST90061440	11	46020909	0.0985636	24510	0.950084	Primary biliary cholangitis || id:ebi-a-GCST90061440	Primary biliary cholangitis	Primary biliary cholangitis || ||	TRUE	igd	NA	NA	NA	NA	NA	NA	NA	46020909	11	0.00791787	4e-10	454137	ukb-b-19393	|| id:ukb-b-19393	TRUE	reported	igd	2	TRUE	NA	NA	8.61e-05	454137	1.6e-07	24510	TRUE
318	rs7975187	G	A	G	A	0.0153517	0.0305357	0.21386	NA	FALSE	FALSE	FALSE	ebi-a-GCST90061440	12	60964108	0.0383876	24510	0.426347	Primary biliary cholangitis || id:ebi-a-GCST90061440	Primary biliary cholangitis	Primary biliary cholangitis || ||	TRUE	igd	NA	NA	NA	NA	NA	NA	NA	60964108	12	0.00238412	1.2e-10	454137	ukb-b-19393	|| id:ukb-b-19393	TRUE	reported	igd	2	TRUE	NA	NA	9.13e-05	454137	2.58e-05	24510	TRUE
319	rs79847714	C	T	C	T	-0.0142962	-0.016372	0.228218	NA	FALSE	FALSE	FALSE	ebi-a-GCST90061440	2	193997307	0.0310623	24510	0.598144	Primary biliary cholangitis || id:ebi-a-GCST90061440	Primary biliary cholangitis	Primary biliary cholangitis || ||	TRUE	igd	TRUE	rs79847714	rs75275595	C	T	T	C	193865203	2	0.00232419	7.7e-10	454137	ukb-b-19393	|| id:ukb-b-19393	TRUE	reported	igd	2	TRUE	NA	NA	8.33e-05	454137	1.13e-05	24510	TRUE
320	rs79869125	T	G	T	G	-0.0180733	0.0130501	0.105223	NA	FALSE	FALSE	FALSE	ebi-a-GCST90061440	2	176422238	0.0360337	24510	0.717229	Primary biliary cholangitis || id:ebi-a-GCST90061440	Primary biliary cholangitis	Primary biliary cholangitis || ||	TRUE	igd	NA	NA	NA	NA	NA	NA	NA	176422238	2	0.00319012	1.5e-08	454137	ukb-b-19393	|| id:ukb-b-19393	TRUE	reported	igd	2	TRUE	NA	NA	7.07e-05	454137	5.35e-06	24510	TRUE
321	rs79897630	G	A	G	A	-0.0249466	0.0169951	0.048958	NA	FALSE	FALSE	FALSE	ebi-a-GCST90061440	3	12138234	0.0548918	24510	0.756857	Primary biliary cholangitis || id:ebi-a-GCST90061440	Primary biliary cholangitis	Primary biliary cholangitis || ||	TRUE	igd	TRUE	rs79897630	rs76958853	G	A	C	A	12108634	3	0.00453157	3.7e-08	454137	ukb-b-19393	|| id:ukb-b-19393	TRUE	reported	igd	2	TRUE	NA	NA	6.67e-05	454137	3.91e-06	24510	TRUE
322	rs7997776	G	A	G	A	0.0130029	0.0292136	0.342387	NA	FALSE	FALSE	FALSE	ebi-a-GCST90061440	13	81090487	0.0218433	24510	0.181088	Primary biliary cholangitis || id:ebi-a-GCST90061440	Primary biliary cholangitis	Primary biliary cholangitis || ||	TRUE	igd	NA	NA	NA	NA	NA	NA	NA	81090487	13	0.00206542	3.1e-10	454137	ukb-b-19393	|| id:ukb-b-19393	TRUE	reported	igd	2	TRUE	NA	NA	8.73e-05	454137	7.3e-05	24510	TRUE
323	rs8076669	C	T	C	T	0.0112148	0.0119198	0.561582	NA	FALSE	FALSE	FALSE	ebi-a-GCST90061440	17	15913440	0.0202321	24510	0.555758	Primary biliary cholangitis || id:ebi-a-GCST90061440	Primary biliary cholangitis	Primary biliary cholangitis || ||	TRUE	igd	TRUE	rs8076669	rs4792713	T	C	T	C	15888448	17	0.00197274	1.3e-08	454137	ukb-b-19393	|| id:ukb-b-19393	TRUE	reported	igd	2	TRUE	NA	NA	7.12e-05	454137	1.42e-05	24510	TRUE
324	rs8086819	A	G	A	G	-0.0114169	-0.00792435	0.657922	NA	FALSE	FALSE	FALSE	ebi-a-GCST90061440	18	1663417	0.0337464	24510	0.814348	Primary biliary cholangitis || id:ebi-a-GCST90061440	Primary biliary cholangitis	Primary biliary cholangitis || ||	TRUE	igd	NA	NA	NA	NA	NA	NA	NA	1663417	18	0.00206321	3.1e-08	454137	ukb-b-19393	|| id:ukb-b-19393	TRUE	reported	igd	2	TRUE	NA	NA	6.74e-05	454137	2.25e-06	24510	TRUE
325	rs8088123	A	C	A	C	-0.0231257	-0.00307712	0.071432	NA	FALSE	FALSE	FALSE	ebi-a-GCST90061440	18	58100400	0.0422267	24510	0.941908	Primary biliary cholangitis || id:ebi-a-GCST90061440	Primary biliary cholangitis	Primary biliary cholangitis || ||	TRUE	igd	NA	NA	NA	NA	NA	NA	NA	58100400	18	0.00382027	1.4e-09	454137	ukb-b-19393	|| id:ukb-b-19393	TRUE	reported	igd	2	TRUE	NA	NA	8.07e-05	454137	2.17e-07	24510	TRUE
326	rs8096564	T	G	T	G	0.0143768	-0.00712071	0.298122	NA	FALSE	FALSE	FALSE	ebi-a-GCST90061440	18	39910592	0.0247035	24510	0.773158	Primary biliary cholangitis || id:ebi-a-GCST90061440	Primary biliary cholangitis	Primary biliary cholangitis || ||	TRUE	igd	NA	NA	NA	NA	NA	NA	NA	39910592	18	0.00215052	2.3e-11	454137	ukb-b-19393	|| id:ukb-b-19393	TRUE	reported	igd	2	TRUE	NA	NA	9.84e-05	454137	3.39e-06	24510	TRUE
327	rs812949	C	T	C	T	0.0176994	0.0255392	0.729231	NA	FALSE	FALSE	FALSE	ebi-a-GCST90061440	5	170517902	0.0230925	24510	0.268748	Primary biliary cholangitis || id:ebi-a-GCST90061440	Primary biliary cholangitis	Primary biliary cholangitis || ||	TRUE	igd	TRUE	rs812949	rs2608100	T	C	C	T	170506141	5	0.00219661	7.8e-16	454137	ukb-b-19393	|| id:ukb-b-19393	TRUE	reported	igd	2	TRUE	NA	NA	0.000142943	454137	4.99e-05	24510	TRUE
328	rs8192675	C	T	C	T	0.0160216	0.00393688	0.28869	NA	FALSE	FALSE	FALSE	ebi-a-GCST90061440	3	170724883	0.0217147	24510	0.856132	Primary biliary cholangitis || id:ebi-a-GCST90061440	Primary biliary cholangitis	Primary biliary cholangitis || ||	TRUE	igd	NA	NA	NA	NA	NA	NA	NA	170724883	3	0.00214912	9e-14	454137	ukb-b-19393	|| id:ukb-b-19393	TRUE	reported	igd	2	TRUE	NA	NA	0.000122364	454137	1.34e-06	24510	TRUE
329	rs852042	G	A	G	A	-0.0135048	0.00719398	0.758655	NA	FALSE	FALSE	FALSE	ebi-a-GCST90061440	20	17091233	0.0227182	24510	0.7515	Primary biliary cholangitis || id:ebi-a-GCST90061440	Primary biliary cholangitis	Primary biliary cholangitis || ||	TRUE	igd	NA	NA	NA	NA	NA	NA	NA	17091233	20	0.00228578	3.5e-09	454137	ukb-b-19393	|| id:ukb-b-19393	TRUE	reported	igd	2	TRUE	NA	NA	7.69e-05	454137	4.09e-06	24510	TRUE
330	rs862320	T	C	T	C	-0.0183073	0.0116086	0.409765	NA	FALSE	FALSE	FALSE	ebi-a-GCST90061440	16	69651866	0.0206752	24510	0.574474	Primary biliary cholangitis || id:ebi-a-GCST90061440	Primary biliary cholangitis	Primary biliary cholangitis || ||	TRUE	igd	NA	NA	NA	NA	NA	NA	NA	69651866	16	0.00198982	3.6e-20	454137	ukb-b-19393	|| id:ukb-b-19393	TRUE	reported	igd	2	TRUE	NA	NA	0.000186361	454137	1.29e-05	24510	TRUE
331	rs885114	A	G	A	G	-0.0199119	-0.0275568	0.275571	NA	FALSE	FALSE	FALSE	ebi-a-GCST90061440	11	8678756	0.0236792	24510	0.244523	Primary biliary cholangitis || id:ebi-a-GCST90061440	Primary biliary cholangitis	Primary biliary cholangitis || ||	TRUE	igd	NA	NA	NA	NA	NA	NA	NA	8678756	11	0.00218994	9.7e-20	454137	ukb-b-19393	|| id:ukb-b-19393	TRUE	reported	igd	2	TRUE	NA	NA	0.000182011	454137	5.53e-05	24510	TRUE
332	rs9277990	G	A	G	A	0.0206875	0.0463538	0.186513	NA	FALSE	FALSE	FALSE	ebi-a-GCST90061440	6	33308607	0.0271543	24510	0.0878132	Primary biliary cholangitis || id:ebi-a-GCST90061440	Primary biliary cholangitis	Primary biliary cholangitis || ||	TRUE	igd	NA	NA	NA	NA	NA	NA	NA	33308607	6	0.00250454	1.5e-16	454137	ukb-b-19393	|| id:ukb-b-19393	TRUE	reported	igd	2	TRUE	NA	NA	0.000150214	454137	0.000118887	24510	TRUE
333	rs9294260	A	G	A	G	0.0137122	-0.0450253	0.476616	NA	FALSE	FALSE	FALSE	ebi-a-GCST90061440	6	83433228	0.0296007	24510	0.128237	Primary biliary cholangitis || id:ebi-a-GCST90061440	Primary biliary cholangitis	Primary biliary cholangitis || ||	TRUE	igd	NA	NA	NA	NA	NA	NA	NA	83433228	6	0.00196418	2.9e-12	454137	ukb-b-19393	|| id:ukb-b-19393	TRUE	reported	igd	2	TRUE	NA	NA	0.000107305	454137	9.44e-05	24510	TRUE
334	rs9320823	C	T	C	T	0.0188041	-0.0208044	0.602914	NA	FALSE	FALSE	FALSE	ebi-a-GCST90061440	6	98429337	0.0237973	24510	0.38199	Primary biliary cholangitis || id:ebi-a-GCST90061440	Primary biliary cholangitis	Primary biliary cholangitis || ||	TRUE	igd	NA	NA	NA	NA	NA	NA	NA	98429337	6	0.00199609	4.5e-21	454137	ukb-b-19393	|| id:ukb-b-19393	TRUE	reported	igd	2	TRUE	NA	NA	0.000195378	454137	3.12e-05	24510	TRUE
335	rs9367368	C	T	C	T	-0.0133307	-0.017779	0.294796	NA	FALSE	FALSE	FALSE	ebi-a-GCST90061440	6	13189275	0.0250962	24510	0.478676	Primary biliary cholangitis || id:ebi-a-GCST90061440	Primary biliary cholangitis	Primary biliary cholangitis || ||	TRUE	igd	NA	NA	NA	NA	NA	NA	NA	13189275	6	0.0021449	5.1e-10	454137	ukb-b-19393	|| id:ukb-b-19393	TRUE	reported	igd	2	TRUE	NA	NA	8.5e-05	454137	2.05e-05	24510	TRUE
336	rs9381202	G	T	G	T	0.0114843	-0.0349951	0.312084	NA	FALSE	FALSE	FALSE	ebi-a-GCST90061440	6	42580545	0.0242044	24510	0.148229	Primary biliary cholangitis || id:ebi-a-GCST90061440	Primary biliary cholangitis	Primary biliary cholangitis || ||	TRUE	igd	NA	NA	NA	NA	NA	NA	NA	42580545	6	0.00210537	4.9e-08	454137	ukb-b-19393	|| id:ukb-b-19393	TRUE	reported	igd	2	TRUE	NA	NA	6.55e-05	454137	8.53e-05	24510	FALSE
337	rs9395747	G	T	G	T	0.0148619	0.000883379	0.290849	NA	FALSE	FALSE	FALSE	ebi-a-GCST90061440	6	51799902	0.00702596	24510	0.899945	Primary biliary cholangitis || id:ebi-a-GCST90061440	Primary biliary cholangitis	Primary biliary cholangitis || ||	TRUE	igd	NA	NA	NA	NA	NA	NA	NA	51799902	6	0.00215197	5e-12	454137	ukb-b-19393	|| id:ukb-b-19393	TRUE	reported	igd	2	TRUE	NA	NA	0.000105014	454137	6.45e-07	24510	TRUE
338	rs9425634	C	T	C	T	0.0115134	0.0239849	0.458046	NA	FALSE	FALSE	FALSE	ebi-a-GCST90061440	1	184663581	0.0321063	24510	0.455035	Primary biliary cholangitis || id:ebi-a-GCST90061440	Primary biliary cholangitis	Primary biliary cholangitis || ||	TRUE	igd	NA	NA	NA	NA	NA	NA	NA	184663581	1	0.00195295	3.7e-09	454137	ukb-b-19393	|| id:ukb-b-19393	TRUE	reported	igd	2	TRUE	NA	NA	7.65e-05	454137	2.28e-05	24510	TRUE
339	rs9480184	T	C	T	C	0.0137894	0.0305159	0.210768	NA	FALSE	FALSE	FALSE	ebi-a-GCST90061440	6	155987788	0.0267755	24510	0.254413	Primary biliary cholangitis || id:ebi-a-GCST90061440	Primary biliary cholangitis	Primary biliary cholangitis || ||	TRUE	igd	NA	NA	NA	NA	NA	NA	NA	155987788	6	0.00239847	9e-09	454137	ukb-b-19393	|| id:ukb-b-19393	TRUE	reported	igd	2	TRUE	NA	NA	7.28e-05	454137	5.3e-05	24510	TRUE
340	rs9527958	G	A	G	A	0.0114945	0.00475041	0.341515	NA	FALSE	FALSE	FALSE	ebi-a-GCST90061440	13	59841918	0.0218714	24510	0.828055	Primary biliary cholangitis || id:ebi-a-GCST90061440	Primary biliary cholangitis	Primary biliary cholangitis || ||	TRUE	igd	NA	NA	NA	NA	NA	NA	NA	59841918	13	0.00206472	2.6e-08	454137	ukb-b-19393	|| id:ukb-b-19393	TRUE	reported	igd	2	TRUE	NA	NA	6.82e-05	454137	1.92e-06	24510	TRUE
341	rs9533031	T	G	T	G	0.0121763	-0.00743728	0.575427	NA	FALSE	FALSE	FALSE	ebi-a-GCST90061440	13	42772717	0.0207181	24510	0.719615	Primary biliary cholangitis || id:ebi-a-GCST90061440	Primary biliary cholangitis	Primary biliary cholangitis || ||	TRUE	igd	NA	NA	NA	NA	NA	NA	NA	42772717	13	0.00197792	7.5e-10	454137	ukb-b-19393	|| id:ukb-b-19393	TRUE	reported	igd	2	TRUE	NA	NA	8.34e-05	454137	5.26e-06	24510	TRUE
342	rs9744499	C	T	C	T	0.0133401	-0.0064879	0.382749	NA	FALSE	FALSE	FALSE	ebi-a-GCST90061440	15	85283724	0.0271319	24510	0.811009	Primary biliary cholangitis || id:ebi-a-GCST90061440	Primary biliary cholangitis	Primary biliary cholangitis || ||	TRUE	igd	NA	NA	NA	NA	NA	NA	NA	85283724	15	0.00234502	1.3e-08	454137	ukb-b-19393	|| id:ukb-b-19393	TRUE	reported	igd	2	TRUE	NA	NA	7.13e-05	454137	2.33e-06	24510	TRUE
343	rs9814758	G	T	G	T	-0.0152476	-0.0069788	0.355741	NA	FALSE	FALSE	FALSE	ebi-a-GCST90061440	3	123089834	0.023315	24510	0.764691	Primary biliary cholangitis || id:ebi-a-GCST90061440	Primary biliary cholangitis	Primary biliary cholangitis || ||	TRUE	igd	TRUE	rs9814758	rs12330631	G	T	T	C	123062657	3	0.00204729	9.5e-14	454137	ukb-b-19393	|| id:ukb-b-19393	TRUE	reported	igd	2	TRUE	NA	NA	0.000122125	454137	3.66e-06	24510	TRUE
344	rs9820766	C	T	C	T	0.012971	-0.012674	0.306839	NA	FALSE	FALSE	FALSE	ebi-a-GCST90061440	3	123264017	0.0235895	24510	0.59108	Primary biliary cholangitis || id:ebi-a-GCST90061440	Primary biliary cholangitis	Primary biliary cholangitis || ||	TRUE	igd	NA	NA	NA	NA	NA	NA	NA	123264017	3	0.00211504	8.6e-10	454137	ukb-b-19393	|| id:ukb-b-19393	TRUE	reported	igd	2	TRUE	NA	NA	8.28e-05	454137	1.18e-05	24510	TRUE
345	rs9843653	C	T	C	T	0.0248378	-0.0146366	0.511529	NA	FALSE	FALSE	FALSE	ebi-a-GCST90061440	3	49920571	0.0225569	24510	0.516419	Primary biliary cholangitis || id:ebi-a-GCST90061440	Primary biliary cholangitis	Primary biliary cholangitis || ||	TRUE	igd	NA	NA	NA	NA	NA	NA	NA	49920571	3	0.00195189	4.3e-37	454137	ukb-b-19393	|| id:ukb-b-19393	TRUE	reported	igd	2	TRUE	NA	NA	0.000356431	454137	1.72e-05	24510	TRUE
346	rs9851766	G	A	G	A	-0.0178456	0.0419435	0.156136	NA	FALSE	FALSE	FALSE	ebi-a-GCST90061440	3	138121509	0.0328043	24510	0.201038	Primary biliary cholangitis || id:ebi-a-GCST90061440	Primary biliary cholangitis	Primary biliary cholangitis || ||	TRUE	igd	NA	NA	NA	NA	NA	NA	NA	138121509	3	0.00268626	3.1e-11	454137	ukb-b-19393	|| id:ukb-b-19393	TRUE	reported	igd	2	TRUE	NA	NA	9.72e-05	454137	6.67e-05	24510	TRUE
347	rs9876664	T	G	T	G	-0.0162889	0.00600629	0.375486	NA	FALSE	FALSE	FALSE	ebi-a-GCST90061440	3	85806313	0.0283101	24510	0.831982	Primary biliary cholangitis || id:ebi-a-GCST90061440	Primary biliary cholangitis	Primary biliary cholangitis || ||	TRUE	igd	NA	NA	NA	NA	NA	NA	NA	85806313	3	0.00201752	6.8e-16	454137	ukb-b-19393	|| id:ukb-b-19393	TRUE	reported	igd	2	TRUE	NA	NA	0.000143516	454137	1.84e-06	24510	TRUE
348	rs9955276	T	C	T	C	0.0178069	0.0326621	0.144424	NA	FALSE	FALSE	FALSE	ebi-a-GCST90061440	18	1847408	0.032457	24510	0.314263	Primary biliary cholangitis || id:ebi-a-GCST90061440	Primary biliary cholangitis	Primary biliary cholangitis || ||	TRUE	igd	TRUE	rs9955276	rs9964229	T	C	T	C	1839339	18	0.0027965	1.9e-10	454137	ukb-b-19393	|| id:ukb-b-19393	TRUE	reported	igd	2	TRUE	NA	NA	8.93e-05	454137	4.13e-05	24510	TRUE
[truncated: 3 more columns]

## Sheet: WConPBC
Column1	SNP	effect_allele.exposure	other_allele.exposure	effect_allele.outcome	other_allele.outcome	beta.exposure	beta.outcome	eaf.exposure	eaf.outcome	remove	palindromic	ambiguous	id.outcome	chr	pos	se.outcome	samplesize.outcome	pval.outcome	outcome	originalname.outcome	outcome.deprecated	mr_keep.outcome	data_source.outcome	proxy.outcome	target_snp.outcome	proxy_snp.outcome	target_a1.outcome	target_a2.outcome	proxy_a1.outcome	proxy_a2.outcome	pval.exposure	se.exposure	samplesize.exposure	chr.exposure	pos.exposure	id.exposure	exposure	mr_keep.exposure	pval_origin.exposure	data_source.exposure	action	mr_keep	units.outcome	units.exposure	rsq.exposure	effective_n.exposure	rsq.outcome	effective_n.outcome	steiger_dir
1	rs10079895	T	C	T	C	0.0144023	0.0220169	0.186856	NA	FALSE	FALSE	FALSE	ebi-a-GCST90061440	5	112893010	0.0284252	24510	0.438602	Primary biliary cholangitis || id:ebi-a-GCST90061440	Primary biliary cholangitis	Primary biliary cholangitis || ||	TRUE	igd	NA	NA	NA	NA	NA	NA	NA	3.5e-10	0.0022958	462166	5	112893010	ukb-b-9405	|| id:ukb-b-9405	TRUE	reported	igd	2	TRUE	NA	NA	8.51e-05	462166	2.45e-05	24510	TRUE
2	rs1013402	G	A	G	A	0.0250906	-0.00257094	0.318423	NA	FALSE	FALSE	FALSE	ebi-a-GCST90061440	11	27712381	0.0229859	24510	0.910943	Primary biliary cholangitis || id:ebi-a-GCST90061440	Primary biliary cholangitis	Primary biliary cholangitis || ||	TRUE	igd	NA	NA	NA	NA	NA	NA	NA	3.9e-39	0.00191723	462166	11	27712381	ukb-b-9405	|| id:ukb-b-9405	TRUE	reported	igd	2	TRUE	NA	NA	0.000370439	462166	5.1e-07	24510	TRUE
3	rs10150482	A	G	A	G	0.0219574	0.0496533	0.22035	NA	FALSE	FALSE	FALSE	ebi-a-GCST90061440	14	79891882	0.0250515	24510	0.0474745	Primary biliary cholangitis || id:ebi-a-GCST90061440	Primary biliary cholangitis	Primary biliary cholangitis || ||	TRUE	igd	NA	NA	NA	NA	NA	NA	NA	4.5e-24	0.00216957	462166	14	79891882	ukb-b-9405	|| id:ukb-b-9405	TRUE	reported	igd	2	TRUE	NA	NA	0.000221576	462166	0.00016027	24510	TRUE
4	rs10236214	T	C	T	C	0.013799	0.0416994	0.641963	NA	FALSE	FALSE	FALSE	ebi-a-GCST90061440	7	150668070	0.0241044	24510	0.0836392	Primary biliary cholangitis || id:ebi-a-GCST90061440	Primary biliary cholangitis	Primary biliary cholangitis || ||	TRUE	igd	NA	NA	NA	NA	NA	NA	NA	1.9e-13	0.00187561	462166	7	150668070	ukb-b-9405	|| id:ukb-b-9405	TRUE	reported	igd	2	TRUE	NA	NA	0.000117102	462166	0.000122097	24510	FALSE
5	rs10269774	A	G	A	G	0.0119597	-0.0277622	0.326456	NA	FALSE	FALSE	FALSE	ebi-a-GCST90061440	7	92253972	0.0222008	24510	0.211114	Primary biliary cholangitis || id:ebi-a-GCST90061440	Primary biliary cholangitis	Primary biliary cholangitis || ||	TRUE	igd	NA	NA	NA	NA	NA	NA	NA	3.6e-10	0.00190774	462166	7	92253972	ukb-b-9405	|| id:ukb-b-9405	TRUE	reported	igd	2	TRUE	NA	NA	8.5e-05	462166	6.38e-05	24510	TRUE
6	rs1037702	A	G	A	G	-0.0101871	-0.0203761	0.621776	NA	FALSE	FALSE	FALSE	ebi-a-GCST90061440	4	180168024	0.0249982	24510	0.415013	Primary biliary cholangitis || id:ebi-a-GCST90061440	Primary biliary cholangitis	Primary biliary cholangitis || ||	TRUE	igd	NA	NA	NA	NA	NA	NA	NA	3.6e-08	0.00184913	462166	4	180168024	ukb-b-9405	|| id:ukb-b-9405	TRUE	reported	igd	2	TRUE	NA	NA	6.57e-05	462166	2.71e-05	24510	TRUE
7	rs1038377	T	C	T	C	-0.0108575	-0.0445574	0.690284	NA	FALSE	FALSE	FALSE	ebi-a-GCST90061440	11	72337586	0.0228816	24510	0.0514991	Primary biliary cholangitis || id:ebi-a-GCST90061440	Primary biliary cholangitis	Primary biliary cholangitis || ||	TRUE	igd	NA	NA	NA	NA	NA	NA	NA	2.4e-08	0.00194439	462166	11	72337586	ukb-b-9405	|| id:ukb-b-9405	TRUE	reported	igd	2	TRUE	NA	NA	6.75e-05	462166	0.000154701	24510	FALSE
8	rs1048932	A	C	A	C	-0.0114308	-0.000966672	0.413253	NA	FALSE	FALSE	FALSE	ebi-a-GCST90061440	11	115044850	0.0229532	24510	0.966407	Primary biliary cholangitis || id:ebi-a-GCST90061440	Primary biliary cholangitis	Primary biliary cholangitis || ||	TRUE	igd	NA	NA	NA	NA	NA	NA	NA	3.1e-10	0.00181596	462166	11	115044850	ukb-b-9405	|| id:ukb-b-9405	TRUE	reported	igd	2	TRUE	NA	NA	8.57e-05	462166	7.24e-08	24510	TRUE
9	rs10505836	C	A	C	A	0.0152705	0.0119578	0.860023	NA	FALSE	FALSE	FALSE	ebi-a-GCST90061440	12	19288508	0.0324367	24510	0.712389	Primary biliary cholangitis || id:ebi-a-GCST90061440	Primary biliary cholangitis	Primary biliary cholangitis || ||	TRUE	igd	NA	NA	NA	NA	NA	NA	NA	4.1e-09	0.00259774	462166	12	19288508	ukb-b-9405	|| id:ukb-b-9405	TRUE	reported	igd	2	TRUE	NA	NA	7.48e-05	462166	5.55e-06	24510	TRUE
10	rs1056441	C	T	C	T	0.0127063	0.0483468	0.675421	NA	FALSE	FALSE	FALSE	ebi-a-GCST90061440	20	62370349	0.0245249	24510	0.0486855	Primary biliary cholangitis || id:ebi-a-GCST90061440	Primary biliary cholangitis	Primary biliary cholangitis || ||	TRUE	igd	NA	NA	NA	NA	NA	NA	NA	3.1e-11	0.00191349	462166	20	62370349	ukb-b-9405	|| id:ukb-b-9405	TRUE	reported	igd	2	TRUE	NA	NA	9.54e-05	462166	0.000158542	24510	FALSE
11	rs1072655	C	A	C	A	0.0112364	-0.00785452	0.400813	NA	FALSE	FALSE	FALSE	ebi-a-GCST90061440	3	82662393	0.0207525	24510	0.70507	Primary biliary cholangitis || id:ebi-a-GCST90061440	Primary biliary cholangitis	Primary biliary cholangitis || ||	TRUE	igd	TRUE	rs1072655	rs834863	C	A	G	A	6.8e-10	0.00182074	462166	3	82655014	ukb-b-9405	|| id:ukb-b-9405	TRUE	reported	igd	2	TRUE	NA	NA	8.24e-05	462166	5.85e-06	24510	TRUE
12	rs10749659	T	C	T	C	-0.0124847	0.022115	0.772468	NA	FALSE	FALSE	FALSE	ebi-a-GCST90061440	1	151033979	0.0257513	24510	0.390455	Primary biliary cholangitis || id:ebi-a-GCST90061440	Primary biliary cholangitis	Primary biliary cholangitis || ||	TRUE	igd	NA	NA	NA	NA	NA	NA	NA	4.6e-09	0.00213005	462166	1	151033979	ukb-b-9405	|| id:ukb-b-9405	TRUE	reported	igd	2	TRUE	NA	NA	7.43e-05	462166	3.01e-05	24510	TRUE
13	rs10760678	A	G	A	G	-0.0113663	-0.0110431	0.444322	NA	FALSE	FALSE	FALSE	ebi-a-GCST90061440	9	102079941	0.0213612	24510	0.605178	Primary biliary cholangitis || id:ebi-a-GCST90061440	Primary biliary cholangitis	Primary biliary cholangitis || ||	TRUE	igd	NA	NA	NA	NA	NA	NA	NA	3e-10	0.0018045	462166	9	102079941	ukb-b-9405	|| id:ukb-b-9405	TRUE	reported	igd	2	TRUE	NA	NA	8.58e-05	462166	1.09e-05	24510	TRUE
14	rs10795418	G	A	G	A	0.0127004	-0.0152293	0.664754	NA	FALSE	FALSE	FALSE	ebi-a-GCST90061440	10	16744334	0.023123	24510	0.51014	Primary biliary cholangitis || id:ebi-a-GCST90061440	Primary biliary cholangitis	Primary biliary cholangitis || ||	TRUE	igd	NA	NA	NA	NA	NA	NA	NA	2.4e-11	0.00190172	462166	10	16744334	ukb-b-9405	|| id:ukb-b-9405	TRUE	reported	igd	2	TRUE	NA	NA	9.65e-05	462166	1.77e-05	24510	TRUE
15	rs10803762	A	G	A	G	0.0119451	0.0556218	0.677313	NA	FALSE	FALSE	FALSE	ebi-a-GCST90061440	2	161114552	0.0350154	24510	0.112174	Primary biliary cholangitis || id:ebi-a-GCST90061440	Primary biliary cholangitis	Primary biliary cholangitis || ||	TRUE	igd	TRUE	rs10803762	rs7583157	G	A	A	G	4.4e-10	0.00191493	462166	2	161105876	ukb-b-9405	|| id:ukb-b-9405	TRUE	reported	igd	2	TRUE	NA	NA	8.42e-05	462166	0.000102948	24510	FALSE
16	rs10805383	A	G	A	G	0.0102114	0.00533357	0.480656	NA	FALSE	FALSE	FALSE	ebi-a-GCST90061440	5	63034606	0.0223224	24510	0.811157	Primary biliary cholangitis || id:ebi-a-GCST90061440	Primary biliary cholangitis	Primary biliary cholangitis || ||	TRUE	igd	NA	NA	NA	NA	NA	NA	NA	1.2e-08	0.00179241	462166	5	63034606	ukb-b-9405	|| id:ukb-b-9405	TRUE	reported	igd	2	TRUE	NA	NA	7.02e-05	462166	2.33e-06	24510	TRUE
17	rs10835498	A	G	A	G	0.011051	-0.00469572	0.430937	NA	FALSE	FALSE	FALSE	ebi-a-GCST90061440	11	29258947	0.0218763	24510	0.830041	Primary biliary cholangitis || id:ebi-a-GCST90061440	Primary biliary cholangitis	Primary biliary cholangitis || ||	TRUE	igd	NA	NA	NA	NA	NA	NA	NA	1e-09	0.00180981	462166	11	29258947	ukb-b-9405	|| id:ukb-b-9405	TRUE	reported	igd	2	TRUE	NA	NA	8.07e-05	462166	1.88e-06	24510	TRUE
18	rs10868998	G	A	G	A	-0.00998383	-0.00580999	0.531924	NA	FALSE	FALSE	FALSE	ebi-a-GCST90061440	9	73869755	0.0210897	24510	0.782941	Primary biliary cholangitis || id:ebi-a-GCST90061440	Primary biliary cholangitis	Primary biliary cholangitis || ||	TRUE	igd	NA	NA	NA	NA	NA	NA	NA	2.7e-08	0.00179548	462166	9	73869755	ukb-b-9405	|| id:ukb-b-9405	TRUE	reported	igd	2	TRUE	NA	NA	6.69e-05	462166	3.1e-06	24510	TRUE
19	rs10896012	C	T	C	T	0.0158193	0.0152174	0.217366	NA	FALSE	FALSE	FALSE	ebi-a-GCST90061440	11	65278461	0.0281715	24510	0.58908	Primary biliary cholangitis || id:ebi-a-GCST90061440	Primary biliary cholangitis	Primary biliary cholangitis || ||	TRUE	igd	NA	NA	NA	NA	NA	NA	NA	3.4e-13	0.00217422	462166	11	65278461	ukb-b-9405	|| id:ukb-b-9405	TRUE	reported	igd	2	TRUE	NA	NA	0.000114531	462166	1.19e-05	24510	TRUE
20	rs10938398	A	G	A	G	0.0222115	-0.02832	0.433578	NA	FALSE	FALSE	FALSE	ebi-a-GCST90061440	4	45186139	0.0217408	24510	0.192705	Primary biliary cholangitis || id:ebi-a-GCST90061440	Primary biliary cholangitis	Primary biliary cholangitis || ||	TRUE	igd	NA	NA	NA	NA	NA	NA	NA	1e-34	0.00180756	462166	4	45186139	ukb-b-9405	|| id:ukb-b-9405	TRUE	reported	igd	2	TRUE	NA	NA	0.000326612	462166	6.92e-05	24510	TRUE
21	rs10947793	G	A	G	A	-0.0127212	0.0168312	0.371789	NA	FALSE	FALSE	FALSE	ebi-a-GCST90061440	6	12142817	0.0226956	24510	0.458327	Primary biliary cholangitis || id:ebi-a-GCST90061440	Primary biliary cholangitis	Primary biliary cholangitis || ||	TRUE	igd	NA	NA	NA	NA	NA	NA	NA	8.1e-12	0.0018605	462166	6	12142817	ukb-b-9405	|| id:ukb-b-9405	TRUE	reported	igd	2	TRUE	NA	NA	0.000101148	462166	2.24e-05	24510	TRUE
22	rs10953733	A	C	A	C	-0.0127265	-0.0177233	0.433101	NA	FALSE	FALSE	FALSE	ebi-a-GCST90061440	7	112986784	0.0222011	24510	0.424692	Primary biliary cholangitis || id:ebi-a-GCST90061440	Primary biliary cholangitis	Primary biliary cholangitis || ||	TRUE	igd	NA	NA	NA	NA	NA	NA	NA	1.8e-12	0.00180474	462166	7	112986784	ukb-b-9405	|| id:ukb-b-9405	TRUE	reported	igd	2	TRUE	NA	NA	0.000107584	462166	2.6e-05	24510	TRUE
23	rs10992854	C	T	C	T	-0.0112545	0.0260699	0.681971	NA	FALSE	FALSE	FALSE	ebi-a-GCST90061440	9	96437565	0.0239955	24510	0.27728	Primary biliary cholangitis || id:ebi-a-GCST90061440	Primary biliary cholangitis	Primary biliary cholangitis || ||	TRUE	igd	NA	NA	NA	NA	NA	NA	NA	5.4e-09	0.00192897	462166	9	96437565	ukb-b-9405	|| id:ukb-b-9405	TRUE	reported	igd	2	TRUE	NA	NA	7.37e-05	462166	4.82e-05	24510	TRUE
24	rs11012732	G	A	G	A	0.0193536	0.0465636	0.331675	NA	FALSE	FALSE	FALSE	ebi-a-GCST90061440	10	21830104	0.0230391	24510	0.0432723	Primary biliary cholangitis || id:ebi-a-GCST90061440	Primary biliary cholangitis	Primary biliary cholangitis || ||	TRUE	igd	NA	NA	NA	NA	NA	NA	NA	2.4e-24	0.00190117	462166	10	21830104	ukb-b-9405	|| id:ukb-b-9405	TRUE	reported	igd	2	TRUE	NA	NA	0.000224175	462166	0.000166641	24510	TRUE
25	rs11030016	T	C	T	C	0.0144084	0.00132385	0.739701	NA	FALSE	FALSE	FALSE	ebi-a-GCST90061440	11	27487992	0.024126	24510	0.95624	Primary biliary cholangitis || id:ebi-a-GCST90061440	Primary biliary cholangitis	Primary biliary cholangitis || ||	TRUE	igd	NA	NA	NA	NA	NA	NA	NA	1.7e-12	0.00204276	462166	11	27487992	ukb-b-9405	|| id:ukb-b-9405	TRUE	reported	igd	2	TRUE	NA	NA	0.000107635	462166	1.23e-07	24510	TRUE
26	rs11056876	G	A	G	A	0.0126503	0.0343954	0.205055	NA	FALSE	FALSE	FALSE	ebi-a-GCST90061440	12	16472759	0.0275971	24510	0.21264	Primary biliary cholangitis || id:ebi-a-GCST90061440	Primary biliary cholangitis	Primary biliary cholangitis || ||	TRUE	igd	NA	NA	NA	NA	NA	NA	NA	1.3e-08	0.00222432	462166	12	16472759	ukb-b-9405	|| id:ukb-b-9405	TRUE	reported	igd	2	TRUE	NA	NA	7e-05	462166	6.34e-05	24510	TRUE
27	rs11058233	G	A	G	A	0.0159705	0.0411401	0.750601	NA	FALSE	FALSE	FALSE	ebi-a-GCST90061440	12	123018894	0.0244535	24510	0.0924954	Primary biliary cholangitis || id:ebi-a-GCST90061440	Primary biliary cholangitis	Primary biliary cholangitis || ||	TRUE	igd	TRUE	rs11058233	rs10734924	A	G	T	G	1.2e-14	0.00206852	462166	12	122940075	ukb-b-9405	|| id:ukb-b-9405	TRUE	reported	igd	2	TRUE	NA	NA	0.000128963	462166	0.000115476	24510	TRUE
28	rs11079849	T	C	T	C	-0.0127211	-0.00295591	0.328497	NA	FALSE	FALSE	FALSE	ebi-a-GCST90061440	17	47093398	0.0157763	24510	0.851375	Primary biliary cholangitis || id:ebi-a-GCST90061440	Primary biliary cholangitis	Primary biliary cholangitis || ||	TRUE	igd	TRUE	rs11079849	rs4794018	T	C	C	T	2.7e-11	0.0019099	462166	17	47090785	ukb-b-9405	|| id:ukb-b-9405	TRUE	reported	igd	2	TRUE	NA	NA	9.6e-05	462166	1.43e-06	24510	TRUE
29	rs1108548	G	A	G	A	0.0121715	0.0246059	0.277245	NA	FALSE	FALSE	FALSE	ebi-a-GCST90061440	1	218634787	0.0241645	24510	0.308551	Primary biliary cholangitis || id:ebi-a-GCST90061440	Primary biliary cholangitis	Primary biliary cholangitis || ||	TRUE	igd	NA	NA	NA	NA	NA	NA	NA	1.2e-09	0.00200003	462166	1	218634787	ukb-b-9405	|| id:ukb-b-9405	TRUE	reported	igd	2	TRUE	NA	NA	8.01e-05	462166	4.23e-05	24510	TRUE
30	rs11165493	A	G	A	G	0.0107576	-0.0183382	0.343044	NA	FALSE	FALSE	FALSE	ebi-a-GCST90061440	1	96290845	0.021812	24510	0.400495	Primary biliary cholangitis || id:ebi-a-GCST90061440	Primary biliary cholangitis	Primary biliary cholangitis || ||	TRUE	igd	TRUE	rs11165493	rs12034762	A	G	T	C	1.3e-08	0.00189335	462166	1	96274928	ukb-b-9405	|| id:ukb-b-9405	TRUE	reported	igd	2	TRUE	NA	NA	6.98e-05	462166	2.88e-05	24510	TRUE
31	rs111768603	T	G	T	G	-0.0181111	-0.0185501	0.109823	NA	FALSE	FALSE	FALSE	ebi-a-GCST90061440	3	42329113	0.0342632	24510	0.588232	Primary biliary cholangitis || id:ebi-a-GCST90061440	Primary biliary cholangitis	Primary biliary cholangitis || ||	TRUE	igd	NA	NA	NA	NA	NA	NA	NA	2.3e-10	0.00285746	462166	3	42329113	ukb-b-9405	|| id:ukb-b-9405	TRUE	reported	igd	2	TRUE	NA	NA	8.69e-05	462166	1.2e-05	24510	TRUE
32	rs111886096	G	A	G	A	0.0172346	-0.0237917	0.136949	NA	FALSE	FALSE	FALSE	ebi-a-GCST90061440	16	53611626	0.0332499	24510	0.474275	Primary biliary cholangitis || id:ebi-a-GCST90061440	Primary biliary cholangitis	Primary biliary cholangitis || ||	TRUE	igd	TRUE	rs111886096	rs73603987	G	A	C	T	3.8e-11	0.00260735	462166	16	53598310	ukb-b-9405	|| id:ukb-b-9405	TRUE	reported	igd	2	TRUE	NA	NA	9.45e-05	462166	2.09e-05	24510	TRUE
33	rs11196657	C	T	C	T	0.0124451	-0.0144489	0.236715	NA	FALSE	FALSE	FALSE	ebi-a-GCST90061440	10	115976570	0.0263222	24510	0.583057	Primary biliary cholangitis || id:ebi-a-GCST90061440	Primary biliary cholangitis	Primary biliary cholangitis || ||	TRUE	igd	NA	NA	NA	NA	NA	NA	NA	3.4e-09	0.00210599	462166	10	115976570	ukb-b-9405	|| id:ukb-b-9405	TRUE	reported	igd	2	TRUE	NA	NA	7.56e-05	462166	1.23e-05	24510	TRUE
34	rs11208659	C	T	C	T	0.0242301	-0.0470406	0.082983	NA	FALSE	FALSE	FALSE	ebi-a-GCST90061440	1	65979280	0.0419123	24510	0.26171	Primary biliary cholangitis || id:ebi-a-GCST90061440	Primary biliary cholangitis	Primary biliary cholangitis || ||	TRUE	igd	NA	NA	NA	NA	NA	NA	NA	7.6e-14	0.00324093	462166	1	65979280	ukb-b-9405	|| id:ukb-b-9405	TRUE	reported	igd	2	TRUE	NA	NA	0.000120927	462166	5.14e-05	24510	TRUE
35	rs11216185	G	T	G	T	0.0228601	-0.0673186	0.060233	NA	FALSE	FALSE	FALSE	ebi-a-GCST90061440	11	116782974	0.0451118	24510	0.13563	Primary biliary cholangitis || id:ebi-a-GCST90061440	Primary biliary cholangitis	Primary biliary cholangitis || ||	TRUE	igd	NA	NA	NA	NA	NA	NA	NA	1.2e-09	0.00376265	462166	11	116782974	ukb-b-9405	|| id:ukb-b-9405	TRUE	reported	igd	2	TRUE	NA	NA	7.99e-05	462166	9.09e-05	24510	FALSE
36	rs11218510	A	G	A	G	-0.0115323	-0.0249981	0.40049	NA	FALSE	FALSE	FALSE	ebi-a-GCST90061440	11	121922587	0.0230866	24510	0.278899	Primary biliary cholangitis || id:ebi-a-GCST90061440	Primary biliary cholangitis	Primary biliary cholangitis || ||	TRUE	igd	NA	NA	NA	NA	NA	NA	NA	2.9e-10	0.00182872	462166	11	121922587	ukb-b-9405	|| id:ukb-b-9405	TRUE	reported	igd	2	TRUE	NA	NA	8.6e-05	462166	4.78e-05	24510	TRUE
37	rs11223204	G	A	G	A	0.0122154	0.00458326	0.434214	NA	FALSE	FALSE	FALSE	ebi-a-GCST90061440	11	132652554	0.0214138	24510	0.830521	Primary biliary cholangitis || id:ebi-a-GCST90061440	Primary biliary cholangitis	Primary biliary cholangitis || ||	TRUE	igd	NA	NA	NA	NA	NA	NA	NA	1.5e-11	0.00180899	462166	11	132652554	ukb-b-9405	|| id:ukb-b-9405	TRUE	reported	igd	2	TRUE	NA	NA	9.87e-05	462166	1.87e-06	24510	TRUE
38	rs112266013	A	G	A	G	-0.0149011	-0.0245879	0.143939	NA	FALSE	FALSE	FALSE	ebi-a-GCST90061440	6	15230743	0.0320009	24510	0.442279	Primary biliary cholangitis || id:ebi-a-GCST90061440	Primary biliary cholangitis	Primary biliary cholangitis || ||	TRUE	igd	NA	NA	NA	NA	NA	NA	NA	5.2e-09	0.00255067	462166	6	15230743	ukb-b-9405	|| id:ukb-b-9405	TRUE	reported	igd	2	TRUE	NA	NA	7.38e-05	462166	2.41e-05	24510	TRUE
39	rs1129043	C	T	C	T	-0.0105549	-0.0383387	0.577607	NA	FALSE	FALSE	FALSE	ebi-a-GCST90061440	4	89208565	0.0230334	24510	0.0960152	Primary biliary cholangitis || id:ebi-a-GCST90061440	Primary biliary cholangitis	Primary biliary cholangitis || ||	TRUE	igd	TRUE	rs1129043	rs4693210	T	C	G	A	6.1e-09	0.00181524	462166	4	89183131	ukb-b-9405	|| id:ukb-b-9405	TRUE	reported	igd	2	TRUE	NA	NA	7.31e-05	462166	0.000113032	24510	FALSE
40	rs113067541	T	C	T	C	0.016572	-0.0387832	0.126864	NA	FALSE	FALSE	FALSE	ebi-a-GCST90061440	2	105915711	0.0350648	24510	0.268708	Primary biliary cholangitis || id:ebi-a-GCST90061440	Primary biliary cholangitis	Primary biliary cholangitis || ||	TRUE	igd	NA	NA	NA	NA	NA	NA	NA	6.3e-10	0.00268016	462166	2	105915711	ukb-b-9405	|| id:ukb-b-9405	TRUE	reported	igd	2	TRUE	NA	NA	8.27e-05	462166	4.99e-05	24510	TRUE
41	rs113132247	A	G	A	G	0.0153033	0.00375171	0.153027	NA	FALSE	FALSE	FALSE	ebi-a-GCST90061440	9	131051972	0.0363469	24510	0.917789	Primary biliary cholangitis || id:ebi-a-GCST90061440	Primary biliary cholangitis	Primary biliary cholangitis || ||	TRUE	igd	TRUE	rs113132247	rs112807358	A	G	C	A	8.4e-10	0.00249349	462166	9	131026108	ukb-b-9405	|| id:ukb-b-9405	TRUE	reported	igd	2	TRUE	NA	NA	8.15e-05	462166	4.35e-07	24510	TRUE
42	rs113866544	C	T	C	T	0.0303242	-0.022487	0.068322	NA	FALSE	FALSE	FALSE	ebi-a-GCST90061440	17	46270606	0.0427711	24510	0.59906	Primary biliary cholangitis || id:ebi-a-GCST90061440	Primary biliary cholangitis	Primary biliary cholangitis || ||	TRUE	igd	NA	NA	NA	NA	NA	NA	NA	1.4e-17	0.003552	462166	17	46270606	ukb-b-9405	|| id:ukb-b-9405	TRUE	reported	igd	2	TRUE	NA	NA	0.000157677	462166	1.13e-05	24510	TRUE
43	rs114563403	C	T	C	T	0.0242879	0.0457133	0.06083	NA	FALSE	FALSE	FALSE	ebi-a-GCST90061440	6	34305299	0.064101	24510	0.475756	Primary biliary cholangitis || id:ebi-a-GCST90061440	Primary biliary cholangitis	Primary biliary cholangitis || ||	TRUE	igd	NA	NA	NA	NA	NA	NA	NA	1.2e-10	0.00377025	462166	6	34305299	ukb-b-9405	|| id:ukb-b-9405	TRUE	reported	igd	2	TRUE	NA	NA	8.98e-05	462166	2.08e-05	24510	TRUE
44	rs114964326	A	G	A	G	-0.0301131	0.0904093	0.028947	NA	FALSE	FALSE	FALSE	ebi-a-GCST90061440	2	146015229	0.0842484	24510	0.283214	Primary biliary cholangitis || id:ebi-a-GCST90061440	Primary biliary cholangitis	Primary biliary cholangitis || ||	TRUE	igd	NA	NA	NA	NA	NA	NA	NA	2.1e-08	0.00537007	462166	2	146015229	ukb-b-9405	|| id:ukb-b-9405	TRUE	reported	igd	2	TRUE	NA	NA	6.8e-05	462166	4.7e-05	24510	TRUE
45	rs11603984	T	G	T	G	-0.0169839	-0.00492624	0.135129	NA	FALSE	FALSE	FALSE	ebi-a-GCST90061440	11	85238368	0.0320085	24510	0.877685	Primary biliary cholangitis || id:ebi-a-GCST90061440	Primary biliary cholangitis	Primary biliary cholangitis || ||	TRUE	igd	NA	NA	NA	NA	NA	NA	NA	8.9e-11	0.00261937	462166	11	85238368	ukb-b-9405	|| id:ukb-b-9405	TRUE	reported	igd	2	TRUE	NA	NA	9.1e-05	462166	9.66e-07	24510	TRUE
46	rs11609659	C	T	C	T	-0.0144325	-8.06e-05	0.244124	NA	FALSE	FALSE	FALSE	ebi-a-GCST90061440	12	108323113	0.025877	24510	0.997515	Primary biliary cholangitis || id:ebi-a-GCST90061440	Primary biliary cholangitis	Primary biliary cholangitis || ||	TRUE	igd	TRUE	rs11609659	rs4964630	C	T	G	A	6.1e-12	0.00209871	462166	12	108296260	ukb-b-9405	|| id:ukb-b-9405	TRUE	reported	igd	2	TRUE	NA	NA	0.000102315	462166	3.96e-10	24510	TRUE
47	rs11704728	T	C	T	C	0.0133307	0.0220303	0.196347	NA	FALSE	FALSE	FALSE	ebi-a-GCST90061440	22	18210560	0.0358069	24510	0.538388	Primary biliary cholangitis || id:ebi-a-GCST90061440	Primary biliary cholangitis	Primary biliary cholangitis || ||	TRUE	igd	TRUE	rs11704728	rs725769	T	C	G	T	3.9e-09	0.00226433	462166	22	18130209	ukb-b-9405	|| id:ukb-b-9405	TRUE	reported	igd	2	TRUE	NA	NA	7.5e-05	462166	1.54e-05	24510	TRUE
48	rs11757278	C	T	C	T	-0.012784	-0.0127773	0.303836	NA	FALSE	FALSE	FALSE	ebi-a-GCST90061440	6	13180454	0.0244728	24510	0.601599	Primary biliary cholangitis || id:ebi-a-GCST90061440	Primary biliary cholangitis	Primary biliary cholangitis || ||	TRUE	igd	NA	NA	NA	NA	NA	NA	NA	4.9e-11	0.00194427	462166	6	13180454	ukb-b-9405	|| id:ukb-b-9405	TRUE	reported	igd	2	TRUE	NA	NA	9.35e-05	462166	1.11e-05	24510	TRUE
49	rs11773362	T	C	T	C	-0.0104772	0.056491	0.336125	NA	FALSE	FALSE	FALSE	ebi-a-GCST90061440	7	147668180	0.023176	24510	0.0147901	Primary biliary cholangitis || id:ebi-a-GCST90061440	Primary biliary cholangitis	Primary biliary cholangitis || ||	TRUE	igd	NA	NA	NA	NA	NA	NA	NA	3.2e-08	0.0018937	462166	7	147668180	ukb-b-9405	|| id:ukb-b-9405	TRUE	reported	igd	2	TRUE	NA	NA	6.62e-05	462166	0.000242364	24510	FALSE
50	rs11780222	C	A	C	A	-0.011345	-0.0132363	0.258669	NA	FALSE	FALSE	FALSE	ebi-a-GCST90061440	8	67205241	0.0240751	24510	0.582463	Primary biliary cholangitis || id:ebi-a-GCST90061440	Primary biliary cholangitis	Primary biliary cholangitis || ||	TRUE	igd	NA	NA	NA	NA	NA	NA	NA	3.1e-08	0.00205013	462166	8	67205241	ukb-b-9405	|| id:ukb-b-9405	TRUE	reported	igd	2	TRUE	NA	NA	6.63e-05	462166	1.23e-05	24510	TRUE
51	rs11781222	C	T	C	T	-0.0170089	-0.0801145	0.137763	NA	FALSE	FALSE	FALSE	ebi-a-GCST90061440	8	23389571	0.033245	24510	0.0159606	Primary biliary cholangitis || id:ebi-a-GCST90061440	Primary biliary cholangitis	Primary biliary cholangitis || ||	TRUE	igd	NA	NA	NA	NA	NA	NA	NA	6.7e-11	0.0026057	462166	8	23389571	ukb-b-9405	|| id:ukb-b-9405	TRUE	reported	igd	2	TRUE	NA	NA	9.22e-05	462166	0.000236897	24510	FALSE
52	rs1182199	A	C	A	C	-0.0135196	-0.00652588	0.3044	NA	FALSE	FALSE	FALSE	ebi-a-GCST90061440	7	2884283	0.0252705	24510	0.796221	Primary biliary cholangitis || id:ebi-a-GCST90061440	Primary biliary cholangitis	Primary biliary cholangitis || ||	TRUE	igd	TRUE	rs1182199	rs1636249	A	C	G	T	3.6e-12	0.00194469	462166	7	2862542	ukb-b-9405	|| id:ukb-b-9405	TRUE	reported	igd	2	TRUE	NA	NA	0.000104565	462166	2.72e-06	24510	TRUE
53	rs11824092	C	T	C	T	0.012491	-0.0083652	0.635754	NA	FALSE	FALSE	FALSE	ebi-a-GCST90061440	11	13346294	0.0215504	24510	0.697892	Primary biliary cholangitis || id:ebi-a-GCST90061440	Primary biliary cholangitis	Primary biliary cholangitis || ||	TRUE	igd	NA	NA	NA	NA	NA	NA	NA	2.4e-11	0.00187069	462166	11	13346294	ukb-b-9405	|| id:ukb-b-9405	TRUE	reported	igd	2	TRUE	NA	NA	9.65e-05	462166	6.15e-06	24510	TRUE
54	rs11841902	C	T	C	T	-0.0113388	0.00392392	0.33432	NA	FALSE	FALSE	FALSE	ebi-a-GCST90061440	13	67492419	0.0270594	24510	0.884702	Primary biliary cholangitis || id:ebi-a-GCST90061440	Primary biliary cholangitis	Primary biliary cholangitis || ||	TRUE	igd	NA	NA	NA	NA	NA	NA	NA	2.7e-09	0.00190647	462166	13	67492419	ukb-b-9405	|| id:ukb-b-9405	TRUE	reported	igd	2	TRUE	NA	NA	7.65e-05	462166	8.58e-07	24510	TRUE
55	rs11870323	T	C	T	C	0.0142804	0.0566799	0.155183	NA	FALSE	FALSE	FALSE	ebi-a-GCST90061440	17	52937056	0.0304398	24510	0.0625979	Primary biliary cholangitis || id:ebi-a-GCST90061440	Primary biliary cholangitis	Primary biliary cholangitis || ||	TRUE	igd	TRUE	rs11870323	rs2332306	T	C	G	A	9.4e-09	0.00248755	462166	17	52928826	ukb-b-9405	|| id:ukb-b-9405	TRUE	reported	igd	2	TRUE	NA	NA	7.13e-05	462166	0.000141451	24510	FALSE
56	rs1188158	T	C	T	C	0.0103818	-0.0130323	0.549879	NA	FALSE	FALSE	FALSE	ebi-a-GCST90061440	14	56453962	0.0218522	24510	0.550919	Primary biliary cholangitis || id:ebi-a-GCST90061440	Primary biliary cholangitis	Primary biliary cholangitis || ||	TRUE	igd	NA	NA	NA	NA	NA	NA	NA	9.1e-09	0.00180681	462166	14	56453962	ukb-b-9405	|| id:ukb-b-9405	TRUE	reported	igd	2	TRUE	NA	NA	7.14e-05	462166	1.45e-05	24510	TRUE
57	rs12072739	G	A	G	A	0.0162106	0.01023	0.224447	NA	FALSE	FALSE	FALSE	ebi-a-GCST90061440	1	98318735	0.0259949	24510	0.693923	Primary biliary cholangitis || id:ebi-a-GCST90061440	Primary biliary cholangitis	Primary biliary cholangitis || ||	TRUE	igd	TRUE	rs12072739	rs10747489	G	A	C	T	3.9e-14	0.00214325	462166	1	98315893	ukb-b-9405	|| id:ukb-b-9405	TRUE	reported	igd	2	TRUE	NA	NA	0.000123766	462166	6.32e-06	24510	TRUE
58	rs12107172	G	A	G	A	0.0156855	0.035759	0.136472	NA	FALSE	FALSE	FALSE	ebi-a-GCST90061440	3	147134039	0.0312557	24510	0.252591	Primary biliary cholangitis || id:ebi-a-GCST90061440	Primary biliary cholangitis	Primary biliary cholangitis || ||	TRUE	igd	NA	NA	NA	NA	NA	NA	NA	1.8e-09	0.00260901	462166	3	147134039	ukb-b-9405	|| id:ukb-b-9405	TRUE	reported	igd	2	TRUE	NA	NA	7.82e-05	462166	5.34e-05	24510	TRUE
59	rs1218824	A	G	A	G	0.012491	0.00402675	0.661499	NA	FALSE	FALSE	FALSE	ebi-a-GCST90061440	13	28010734	0.0263734	24510	0.878649	Primary biliary cholangitis || id:ebi-a-GCST90061440	Primary biliary cholangitis	Primary biliary cholangitis || ||	TRUE	igd	NA	NA	NA	NA	NA	NA	NA	4.2e-11	0.00189332	462166	13	28010734	ukb-b-9405	|| id:ukb-b-9405	TRUE	reported	igd	2	TRUE	NA	NA	9.42e-05	462166	9.51e-07	24510	TRUE
60	rs12245654	C	A	C	A	0.023047	-0.0516874	0.072559	NA	FALSE	FALSE	FALSE	ebi-a-GCST90061440	10	87562928	0.0430974	24510	0.230405	Primary biliary cholangitis || id:ebi-a-GCST90061440	Primary biliary cholangitis	Primary biliary cholangitis || ||	TRUE	igd	NA	NA	NA	NA	NA	NA	NA	3.2e-11	0.00347158	462166	10	87562928	ukb-b-9405	|| id:ukb-b-9405	TRUE	reported	igd	2	TRUE	NA	NA	9.54e-05	462166	5.87e-05	24510	TRUE
61	rs12365660	C	T	C	T	0.0103224	0.0360267	0.510089	NA	FALSE	FALSE	FALSE	ebi-a-GCST90061440	11	131468561	0.0217933	24510	0.0983083	Primary biliary cholangitis || id:ebi-a-GCST90061440	Primary biliary cholangitis	Primary biliary cholangitis || ||	TRUE	igd	TRUE	rs12365660	rs10894418	T	C	A	G	1e-08	0.00180288	462166	11	131465127	ukb-b-9405	|| id:ukb-b-9405	TRUE	reported	igd	2	TRUE	NA	NA	7.09e-05	462166	0.000111493	24510	FALSE
62	rs12375196	A	C	A	C	0.0132187	0.0143974	0.424364	NA	FALSE	FALSE	FALSE	ebi-a-GCST90061440	7	103416541	0.0225589	24510	0.523334	Primary biliary cholangitis || id:ebi-a-GCST90061440	Primary biliary cholangitis	Primary biliary cholangitis || ||	TRUE	igd	NA	NA	NA	NA	NA	NA	NA	3.8e-13	0.00182044	462166	7	103416541	ukb-b-9405	|| id:ukb-b-9405	TRUE	reported	igd	2	TRUE	NA	NA	0.000114072	462166	1.66e-05	24510	TRUE
63	rs12440243	G	A	G	A	0.0125379	0.0309803	0.231378	NA	FALSE	FALSE	FALSE	ebi-a-GCST90061440	15	59481329	0.0269186	24510	0.249779	Primary biliary cholangitis || id:ebi-a-GCST90061440	Primary biliary cholangitis	Primary biliary cholangitis || ||	TRUE	igd	TRUE	rs12440243	rs4775123	G	A	T	C	3.9e-09	0.00212904	462166	15	59465403	ukb-b-9405	|| id:ukb-b-9405	TRUE	reported	igd	2	TRUE	NA	NA	7.5e-05	462166	5.4e-05	24510	TRUE
64	rs12463617	C	A	C	A	0.0431919	0.0404855	0.828064	NA	FALSE	FALSE	FALSE	ebi-a-GCST90061440	2	629244	0.0287082	24510	0.158468	Primary biliary cholangitis || id:ebi-a-GCST90061440	Primary biliary cholangitis	Primary biliary cholangitis || ||	TRUE	igd	NA	NA	NA	NA	NA	NA	NA	1.8e-74	0.00236577	462166	2	629244	ukb-b-9405	|| id:ukb-b-9405	TRUE	reported	igd	2	TRUE	NA	NA	0.000720693	462166	8.11e-05	24510	TRUE
65	rs12765002	T	C	T	C	0.0138538	-0.0256203	0.225195	NA	FALSE	FALSE	FALSE	ebi-a-GCST90061440	10	104635348	0.0268955	24510	0.340799	Primary biliary cholangitis || id:ebi-a-GCST90061440	Primary biliary cholangitis	Primary biliary cholangitis || ||	TRUE	igd	NA	NA	NA	NA	NA	NA	NA	1e-10	0.00214439	462166	10	104635348	ukb-b-9405	|| id:ukb-b-9405	TRUE	reported	igd	2	TRUE	NA	NA	9.03e-05	462166	3.7e-05	24510	TRUE
66	rs12877270	A	G	A	G	0.0117224	-0.0319756	0.442217	NA	FALSE	FALSE	FALSE	ebi-a-GCST90061440	13	97047020	0.0216189	24510	0.139125	Primary biliary cholangitis || id:ebi-a-GCST90061440	Primary biliary cholangitis	Primary biliary cholangitis || ||	TRUE	igd	NA	NA	NA	NA	NA	NA	NA	1.1e-10	0.00181553	462166	13	97047020	ukb-b-9405	|| id:ukb-b-9405	TRUE	reported	igd	2	TRUE	NA	NA	9.02e-05	462166	8.93e-05	24510	TRUE
67	rs13033310	A	G	A	G	0.0125512	-0.0423005	0.25275	NA	FALSE	FALSE	FALSE	ebi-a-GCST90061440	2	133523605	0.0256695	24510	0.0993757	Primary biliary cholangitis || id:ebi-a-GCST90061440	Primary biliary cholangitis	Primary biliary cholangitis || ||	TRUE	igd	NA	NA	NA	NA	NA	NA	NA	1.3e-09	0.00206781	462166	2	133523605	ukb-b-9405	|| id:ukb-b-9405	TRUE	reported	igd	2	TRUE	NA	NA	7.97e-05	462166	0.00011079	24510	FALSE
68	rs13080520	C	T	C	T	0.0110281	0.0106353	0.355807	NA	FALSE	FALSE	FALSE	ebi-a-GCST90061440	3	81850742	0.0230805	24510	0.644948	Primary biliary cholangitis || id:ebi-a-GCST90061440	Primary biliary cholangitis	Primary biliary cholangitis || ||	TRUE	igd	NA	NA	NA	NA	NA	NA	NA	3.4e-09	0.00186575	462166	3	81850742	ukb-b-9405	|| id:ukb-b-9405	TRUE	reported	igd	2	TRUE	NA	NA	7.56e-05	462166	8.66e-06	24510	TRUE
69	rs13163306	A	G	A	G	-0.00988959	-0.0317186	0.466047	NA	FALSE	FALSE	FALSE	ebi-a-GCST90061440	5	136571959	0.0221745	24510	0.152601	Primary biliary cholangitis || id:ebi-a-GCST90061440	Primary biliary cholangitis	Primary biliary cholangitis || ||	TRUE	igd	NA	NA	NA	NA	NA	NA	NA	3.5e-08	0.00179351	462166	5	136571959	ukb-b-9405	|| id:ukb-b-9405	TRUE	reported	igd	2	TRUE	NA	NA	6.58e-05	462166	8.35e-05	24510	FALSE
70	rs1318408	G	A	G	A	0.0160501	-0.0146113	0.119425	NA	FALSE	FALSE	FALSE	ebi-a-GCST90061440	1	11925781	0.0324985	24510	0.653	Primary biliary cholangitis || id:ebi-a-GCST90061440	Primary biliary cholangitis	Primary biliary cholangitis || ||	TRUE	igd	NA	NA	NA	NA	NA	NA	NA	6.2e-09	0.00276174	462166	1	11925781	ukb-b-9405	|| id:ukb-b-9405	TRUE	reported	igd	2	TRUE	NA	NA	7.31e-05	462166	8.25e-06	24510	TRUE
71	rs1320903	A	G	A	G	0.017072	-0.0171142	0.319725	NA	FALSE	FALSE	FALSE	ebi-a-GCST90061440	3	131758077	0.0223507	24510	0.443847	Primary biliary cholangitis || id:ebi-a-GCST90061440	Primary biliary cholangitis	Primary biliary cholangitis || ||	TRUE	igd	NA	NA	NA	NA	NA	NA	NA	5.2e-19	0.00191652	462166	3	131758077	ukb-b-9405	|| id:ukb-b-9405	TRUE	reported	igd	2	TRUE	NA	NA	0.000171661	462166	2.39e-05	24510	TRUE
72	rs1322842	G	A	G	A	-0.0117059	-0.00363413	0.609261	NA	FALSE	FALSE	FALSE	ebi-a-GCST90061440	6	20488897	0.0219022	24510	0.868216	Primary biliary cholangitis || id:ebi-a-GCST90061440	Primary biliary cholangitis	Primary biliary cholangitis || ||	TRUE	igd	NA	NA	NA	NA	NA	NA	NA	2.1e-10	0.00184196	462166	6	20488897	ukb-b-9405	|| id:ukb-b-9405	TRUE	reported	igd	2	TRUE	NA	NA	8.74e-05	462166	1.12e-06	24510	TRUE
73	rs13273726	A	C	A	C	0.0125482	0.018397	0.218678	NA	FALSE	FALSE	FALSE	ebi-a-GCST90061440	8	103545192	0.0274675	24510	0.503001	Primary biliary cholangitis || id:ebi-a-GCST90061440	Primary biliary cholangitis	Primary biliary cholangitis || ||	TRUE	igd	NA	NA	NA	NA	NA	NA	NA	7.1e-09	0.00216798	462166	8	103545192	ukb-b-9405	|| id:ukb-b-9405	TRUE	reported	igd	2	TRUE	NA	NA	7.25e-05	462166	1.83e-05	24510	TRUE
74	rs13288841	A	G	A	G	0.0190501	0.00100013	0.32166	NA	FALSE	FALSE	FALSE	ebi-a-GCST90061440	9	28418511	0.023268	24510	0.965715	Primary biliary cholangitis || id:ebi-a-GCST90061440	Primary biliary cholangitis	Primary biliary cholangitis || ||	TRUE	igd	NA	NA	NA	NA	NA	NA	NA	2.2e-23	0.00191229	462166	9	28418511	ukb-b-9405	|| id:ukb-b-9405	TRUE	reported	igd	2	TRUE	NA	NA	0.000214683	462166	7.54e-08	24510	TRUE
75	rs13322435	G	A	G	A	-0.0169561	0.0409037	0.404446	NA	FALSE	FALSE	FALSE	ebi-a-GCST90061440	3	156797941	0.0219682	24510	0.0626109	Primary biliary cholangitis || id:ebi-a-GCST90061440	Primary biliary cholangitis	Primary biliary cholangitis || ||	TRUE	igd	TRUE	rs13322435	rs67261871	G	A	C	T	1.9e-20	0.00182964	462166	3	156795468	ukb-b-9405	|| id:ukb-b-9405	TRUE	reported	igd	2	TRUE	NA	NA	0.000185799	462166	0.000141438	24510	TRUE
76	rs1336486	G	T	G	T	0.012489	0.00323918	0.328585	NA	FALSE	FALSE	FALSE	ebi-a-GCST90061440	13	40784814	0.0118901	24510	0.785293	Primary biliary cholangitis || id:ebi-a-GCST90061440	Primary biliary cholangitis	Primary biliary cholangitis || ||	TRUE	igd	NA	NA	NA	NA	NA	NA	NA	6e-11	0.00190819	462166	13	40784814	ukb-b-9405	|| id:ukb-b-9405	TRUE	reported	igd	2	TRUE	NA	NA	9.27e-05	462166	3.03e-06	24510	TRUE
77	rs1339379	T	G	T	G	-0.0117298	-0.00338291	0.399788	NA	FALSE	FALSE	FALSE	ebi-a-GCST90061440	6	81446732	0.0214082	24510	0.874441	Primary biliary cholangitis || id:ebi-a-GCST90061440	Primary biliary cholangitis	Primary biliary cholangitis || ||	TRUE	igd	NA	NA	NA	NA	NA	NA	NA	1.3e-10	0.00182513	462166	6	81446732	ukb-b-9405	|| id:ukb-b-9405	TRUE	reported	igd	2	TRUE	NA	NA	8.94e-05	462166	1.02e-06	24510	TRUE
78	rs13404126	A	G	A	G	0.0114994	-0.00619701	0.416674	NA	FALSE	FALSE	FALSE	ebi-a-GCST90061440	2	62848632	0.0178672	24510	0.728714	Primary biliary cholangitis || id:ebi-a-GCST90061440	Primary biliary cholangitis	Primary biliary cholangitis || ||	TRUE	igd	NA	NA	NA	NA	NA	NA	NA	2.2e-10	0.00181206	462166	2	62848632	ukb-b-9405	|| id:ukb-b-9405	TRUE	reported	igd	2	TRUE	NA	NA	8.71e-05	462166	4.91e-06	24510	TRUE
79	rs13410783	G	A	G	A	0.0141058	0.0137715	0.36952	NA	FALSE	FALSE	FALSE	ebi-a-GCST90061440	2	36789166	0.0230603	24510	0.550377	Primary biliary cholangitis || id:ebi-a-GCST90061440	Primary biliary cholangitis	Primary biliary cholangitis || ||	TRUE	igd	NA	NA	NA	NA	NA	NA	NA	2.4e-14	0.0018498	462166	2	36789166	ukb-b-9405	|| id:ukb-b-9405	TRUE	reported	igd	2	TRUE	NA	NA	0.000125804	462166	1.46e-05	24510	TRUE
80	rs13414232	T	G	T	G	-0.0113413	-0.00415005	0.474848	NA	FALSE	FALSE	FALSE	ebi-a-GCST90061440	2	188124190	0.0207917	24510	0.841792	Primary biliary cholangitis || id:ebi-a-GCST90061440	Primary biliary cholangitis	Primary biliary cholangitis || ||	TRUE	igd	NA	NA	NA	NA	NA	NA	NA	2.2e-10	0.00178793	462166	2	188124190	ukb-b-9405	|| id:ukb-b-9405	TRUE	reported	igd	2	TRUE	NA	NA	8.71e-05	462166	1.63e-06	24510	TRUE
81	rs13424601	A	G	A	G	0.014293	0.00536588	0.144427	NA	FALSE	FALSE	FALSE	ebi-a-GCST90061440	2	155085819	0.0266524	24510	0.840442	Primary biliary cholangitis || id:ebi-a-GCST90061440	Primary biliary cholangitis	Primary biliary cholangitis || ||	TRUE	igd	NA	NA	NA	NA	NA	NA	NA	1.9e-08	0.00254381	462166	2	155085819	ukb-b-9405	|| id:ukb-b-9405	TRUE	reported	igd	2	TRUE	NA	NA	6.83e-05	462166	1.65e-06	24510	TRUE
82	rs1369295	C	A	C	A	-0.0160039	-0.0148474	0.837301	NA	FALSE	FALSE	FALSE	ebi-a-GCST90061440	2	50232266	0.030177	24510	0.622712	Primary biliary cholangitis || id:ebi-a-GCST90061440	Primary biliary cholangitis	Primary biliary cholangitis || ||	TRUE	igd	NA	NA	NA	NA	NA	NA	NA	3.5e-11	0.00241587	462166	2	50232266	ukb-b-9405	|| id:ukb-b-9405	TRUE	reported	igd	2	TRUE	NA	NA	9.49e-05	462166	9.88e-06	24510	TRUE
83	rs1373349	T	C	T	C	-0.0127211	0.018385	0.68393	NA	FALSE	FALSE	FALSE	ebi-a-GCST90061440	18	63297672	0.0231522	24510	0.427142	Primary biliary cholangitis || id:ebi-a-GCST90061440	Primary biliary cholangitis	Primary biliary cholangitis || ||	TRUE	igd	TRUE	rs1373349	rs2012927	C	T	A	G	4.5e-11	0.00193122	462166	18	63282992	ukb-b-9405	|| id:ukb-b-9405	TRUE	reported	igd	2	TRUE	NA	NA	9.39e-05	462166	2.57e-05	24510	TRUE
84	rs1411432	C	A	C	A	0.0150036	-0.0304358	0.186234	NA	FALSE	FALSE	FALSE	ebi-a-GCST90061440	9	16728721	0.0302894	24510	0.314976	Primary biliary cholangitis || id:ebi-a-GCST90061440	Primary biliary cholangitis	Primary biliary cholangitis || ||	TRUE	igd	TRUE	rs1411432	rs1411431	C	A	A	C	7.7e-11	0.00230632	462166	9	16728532	ukb-b-9405	|| id:ukb-b-9405	TRUE	reported	igd	2	TRUE	NA	NA	9.16e-05	462166	4.12e-05	24510	TRUE
85	rs1458156	T	C	T	C	0.0146036	0.0174682	0.488413	NA	FALSE	FALSE	FALSE	ebi-a-GCST90061440	12	41887940	0.0208711	24510	0.402617	Primary biliary cholangitis || id:ebi-a-GCST90061440	Primary biliary cholangitis	Primary biliary cholangitis || ||	TRUE	igd	NA	NA	NA	NA	NA	NA	NA	3.5e-16	0.00179105	462166	12	41887940	ukb-b-9405	|| id:ukb-b-9405	TRUE	reported	igd	2	TRUE	NA	NA	0.000143829	462166	2.86e-05	24510	TRUE
86	rs1471740	C	T	C	T	0.0179179	0.0270835	0.740495	NA	FALSE	FALSE	FALSE	ebi-a-GCST90061440	3	136328270	0.0257393	24510	0.292697	Primary biliary cholangitis || id:ebi-a-GCST90061440	Primary biliary cholangitis	Primary biliary cholangitis || ||	TRUE	igd	NA	NA	NA	NA	NA	NA	NA	1.6e-18	0.00204033	462166	3	136328270	ukb-b-9405	|| id:ukb-b-9405	TRUE	reported	igd	2	TRUE	NA	NA	0.000166842	462166	4.52e-05	24510	TRUE
87	rs148981711	G	A	G	A	0.0295053	0.0132442	0.030285	NA	FALSE	FALSE	FALSE	ebi-a-GCST90061440	1	32748063	0.099066	24510	0.893647	Primary biliary cholangitis || id:ebi-a-GCST90061440	Primary biliary cholangitis	Primary biliary cholangitis || ||	TRUE	igd	NA	NA	NA	NA	NA	NA	NA	1.8e-08	0.00523887	462166	1	32748063	ukb-b-9405	|| id:ukb-b-9405	TRUE	reported	igd	2	TRUE	NA	NA	6.86e-05	462166	7.29e-07	24510	TRUE
88	rs1502317	T	C	T	C	-0.0173687	-0.0274564	0.276578	NA	FALSE	FALSE	FALSE	ebi-a-GCST90061440	11	8682018	0.0237878	24510	0.248409	Primary biliary cholangitis || id:ebi-a-GCST90061440	Primary biliary cholangitis	Primary biliary cholangitis || ||	TRUE	igd	NA	NA	NA	NA	NA	NA	NA	4.3e-18	0.0020032	462166	11	8682018	ukb-b-9405	|| id:ukb-b-9405	TRUE	reported	igd	2	TRUE	NA	NA	0.000162637	462166	5.44e-05	24510	TRUE
89	rs1547874	C	T	C	T	-0.0137069	0.0160138	0.190377	NA	FALSE	FALSE	FALSE	ebi-a-GCST90061440	18	22159869	0.0264625	24510	0.54508	Primary biliary cholangitis || id:ebi-a-GCST90061440	Primary biliary cholangitis	Primary biliary cholangitis || ||	TRUE	igd	NA	NA	NA	NA	NA	NA	NA	2.2e-09	0.00228983	462166	18	22159869	ukb-b-9405	|| id:ukb-b-9405	TRUE	reported	igd	2	TRUE	NA	NA	7.75e-05	462166	1.49e-05	24510	TRUE
90	rs1559900	T	C	T	C	0.0127734	0.01617	0.286025	NA	FALSE	FALSE	FALSE	ebi-a-GCST90061440	8	14207321	0.0285072	24510	0.570561	Primary biliary cholangitis || id:ebi-a-GCST90061440	Primary biliary cholangitis	Primary biliary cholangitis || ||	TRUE	igd	NA	NA	NA	NA	NA	NA	NA	1.1e-10	0.00197882	462166	8	14207321	ukb-b-9405	|| id:ukb-b-9405	TRUE	reported	igd	2	TRUE	NA	NA	9.01e-05	462166	1.31e-05	24510	TRUE
91	rs16996657	C	T	C	T	0.016502	0.00501422	0.127712	NA	FALSE	FALSE	FALSE	ebi-a-GCST90061440	20	15816236	0.0366629	24510	0.891216	Primary biliary cholangitis || id:ebi-a-GCST90061440	Primary biliary cholangitis	Primary biliary cholangitis || ||	TRUE	igd	NA	NA	NA	NA	NA	NA	NA	8.5e-10	0.0026897	462166	20	15816236	ukb-b-9405	|| id:ukb-b-9405	TRUE	reported	igd	2	TRUE	NA	NA	8.14e-05	462166	7.63e-07	24510	TRUE
92	rs17296856	C	A	C	A	-0.0156228	0.023155	0.280671	NA	FALSE	FALSE	FALSE	ebi-a-GCST90061440	15	84557450	0.0240156	24510	0.334964	Primary biliary cholangitis || id:ebi-a-GCST90061440	Primary biliary cholangitis	Primary biliary cholangitis || ||	TRUE	igd	NA	NA	NA	NA	NA	NA	NA	5e-15	0.00199629	462166	15	84557450	ukb-b-9405	|| id:ukb-b-9405	TRUE	reported	igd	2	TRUE	NA	NA	0.0001325	462166	3.79e-05	24510	TRUE
93	rs1752169	A	C	A	C	0.0143082	0.0154893	0.250696	NA	FALSE	FALSE	FALSE	ebi-a-GCST90061440	9	126689557	0.0230711	24510	0.501983	Primary biliary cholangitis || id:ebi-a-GCST90061440	Primary biliary cholangitis	Primary biliary cholangitis || ||	TRUE	igd	TRUE	rs1752169	rs12237685	A	C	C	T	4.5e-12	0.00206705	462166	9	126586563	ukb-b-9405	|| id:ukb-b-9405	TRUE	reported	igd	2	TRUE	NA	NA	0.000103664	462166	1.84e-05	24510	TRUE
94	rs17639546	A	G	A	G	-0.0176011	-0.0249682	0.148498	NA	FALSE	FALSE	FALSE	ebi-a-GCST90061440	3	61251635	0.0282962	24510	0.377567	Primary biliary cholangitis || id:ebi-a-GCST90061440	Primary biliary cholangitis	Primary biliary cholangitis || ||	TRUE	igd	NA	NA	NA	NA	NA	NA	NA	2.5e-12	0.00251376	462166	3	61251635	ukb-b-9405	|| id:ukb-b-9405	TRUE	reported	igd	2	TRUE	NA	NA	0.000106069	462166	3.18e-05	24510	TRUE
95	rs1788808	G	A	G	A	-0.0208198	-0.0308957	0.494766	NA	FALSE	FALSE	FALSE	ebi-a-GCST90061440	18	21101456	0.0225342	24510	0.170357	Primary biliary cholangitis || id:ebi-a-GCST90061440	Primary biliary cholangitis	Primary biliary cholangitis || ||	TRUE	igd	TRUE	rs1788808	rs6507708	G	A	A	C	3.6e-31	0.00179299	462166	18	21090023	ukb-b-9405	|| id:ukb-b-9405	TRUE	reported	igd	2	TRUE	NA	NA	0.000291658	462166	7.67e-05	24510	TRUE
96	rs185630440	A	G	A	G	0.0315222	-0.0406405	0.027899	NA	FALSE	FALSE	FALSE	ebi-a-GCST90061440	11	47772129	0.0825808	24510	0.622627	Primary biliary cholangitis || id:ebi-a-GCST90061440	Primary biliary cholangitis	Primary biliary cholangitis || ||	TRUE	igd	NA	NA	NA	NA	NA	NA	NA	2.6e-08	0.00566335	462166	11	47772129	ukb-b-9405	|| id:ukb-b-9405	TRUE	reported	igd	2	TRUE	NA	NA	6.7e-05	462166	9.88e-06	24510	TRUE
97	rs1857883	A	G	A	G	0.01037	0.00238834	0.544926	NA	FALSE	FALSE	FALSE	ebi-a-GCST90061440	3	30061866	0.0236325	24510	0.919501	Primary biliary cholangitis || id:ebi-a-GCST90061440	Primary biliary cholangitis	Primary biliary cholangitis || ||	TRUE	igd	TRUE	rs1857883	rs4626055	G	A	T	C	8.4e-09	0.0018005	462166	3	30052399	ukb-b-9405	|| id:ukb-b-9405	TRUE	reported	igd	2	TRUE	NA	NA	7.18e-05	462166	4.17e-07	24510	TRUE
98	rs1891216	G	T	G	T	0.0117528	0.00173193	0.375009	NA	FALSE	FALSE	FALSE	ebi-a-GCST90061440	1	7735950	0.0230354	24510	0.940067	Primary biliary cholangitis || id:ebi-a-GCST90061440	Primary biliary cholangitis	Primary biliary cholangitis || ||	TRUE	igd	TRUE	rs1891216	rs6661392	G	T	T	C	2.2e-10	0.00185117	462166	1	7728391	ukb-b-9405	|| id:ukb-b-9405	TRUE	reported	igd	2	TRUE	NA	NA	8.72e-05	462166	2.31e-07	24510	TRUE
99	rs1891946	T	G	T	G	-0.0114944	-0.0247957	0.239247	NA	FALSE	FALSE	FALSE	ebi-a-GCST90061440	13	53635837	0.02558	24510	0.332375	Primary biliary cholangitis || id:ebi-a-GCST90061440	Primary biliary cholangitis	Primary biliary cholangitis || ||	TRUE	igd	NA	NA	NA	NA	NA	NA	NA	4.8e-08	0.00210581	462166	13	53635837	ukb-b-9405	|| id:ukb-b-9405	TRUE	reported	igd	2	TRUE	NA	NA	6.45e-05	462166	3.83e-05	24510	TRUE
100	rs200539	C	T	C	T	0.015959	-0.00201818	0.732566	NA	FALSE	FALSE	FALSE	ebi-a-GCST90061440	16	24735178	0.0218784	24510	0.926503	Primary biliary cholangitis || id:ebi-a-GCST90061440	Primary biliary cholangitis	Primary biliary cholangitis || ||	TRUE	igd	NA	NA	NA	NA	NA	NA	NA	3e-15	0.00202278	462166	16	24735178	ukb-b-9405	|| id:ukb-b-9405	TRUE	reported	igd	2	TRUE	NA	NA	0.000134666	462166	3.47e-07	24510	TRUE
101	rs2015769	G	A	G	A	-0.0106839	-0.02956	0.483378	NA	FALSE	FALSE	FALSE	ebi-a-GCST90061440	2	113962071	0.0227492	24510	0.193811	Primary biliary cholangitis || id:ebi-a-GCST90061440	Primary biliary cholangitis	Primary biliary cholangitis || ||	TRUE	igd	TRUE	rs2015769	rs3811059	G	A	T	C	2.6e-09	0.0017942	462166	2	113957637	ukb-b-9405	|| id:ukb-b-9405	TRUE	reported	igd	2	TRUE	NA	NA	7.67e-05	462166	6.89e-05	24510	TRUE
102	rs2020942	T	C	T	C	0.0108469	-0.0336654	0.394892	NA	FALSE	FALSE	FALSE	ebi-a-GCST90061440	17	28546914	0.0240605	24510	0.161754	Primary biliary cholangitis || id:ebi-a-GCST90061440	Primary biliary cholangitis	Primary biliary cholangitis || ||	TRUE	igd	NA	NA	NA	NA	NA	NA	NA	3.4e-09	0.00183573	462166	17	28546914	ukb-b-9405	|| id:ukb-b-9405	TRUE	reported	igd	2	TRUE	NA	NA	7.55e-05	462166	7.99e-05	24510	FALSE
103	rs2121058	C	T	C	T	-0.016252	-0.0481466	0.227551	NA	FALSE	FALSE	FALSE	ebi-a-GCST90061440	13	58627256	0.0273863	24510	0.078739	Primary biliary cholangitis || id:ebi-a-GCST90061440	Primary biliary cholangitis	Primary biliary cholangitis || ||	TRUE	igd	NA	NA	NA	NA	NA	NA	NA	2.9e-14	0.00213717	462166	13	58627256	ukb-b-9405	|| id:ukb-b-9405	TRUE	reported	igd	2	TRUE	NA	NA	0.000125108	462166	0.000126096	24510	FALSE
104	rs2126165	G	A	G	A	-0.01122	0.0146188	0.511719	NA	FALSE	FALSE	FALSE	ebi-a-GCST90061440	5	153167595	0.0195448	24510	0.454481	Primary biliary cholangitis || id:ebi-a-GCST90061440	Primary biliary cholangitis	Primary biliary cholangitis || ||	TRUE	igd	NA	NA	NA	NA	NA	NA	NA	3.6e-10	0.00178907	462166	5	153167595	ukb-b-9405	|| id:ukb-b-9405	TRUE	reported	igd	2	TRUE	NA	NA	8.51e-05	462166	2.28e-05	24510	TRUE
105	rs215669	A	G	A	G	-0.0125095	-0.0161195	0.611654	NA	FALSE	FALSE	FALSE	ebi-a-GCST90061440	7	32378979	0.0225523	24510	0.474757	Primary biliary cholangitis || id:ebi-a-GCST90061440	Primary biliary cholangitis	Primary biliary cholangitis || ||	TRUE	igd	NA	NA	NA	NA	NA	NA	NA	1.1e-11	0.00184246	462166	7	32378979	ukb-b-9405	|| id:ukb-b-9405	TRUE	reported	igd	2	TRUE	NA	NA	9.97e-05	462166	2.08e-05	24510	TRUE
106	rs2161097	T	C	T	C	0.0142773	-0.00865871	0.437804	NA	FALSE	FALSE	FALSE	ebi-a-GCST90061440	5	103945178	0.0221835	24510	0.696299	Primary biliary cholangitis || id:ebi-a-GCST90061440	Primary biliary cholangitis	Primary biliary cholangitis || ||	TRUE	igd	NA	NA	NA	NA	NA	NA	NA	2.2e-15	0.00180004	462166	5	103945178	ukb-b-9405	|| id:ukb-b-9405	TRUE	reported	igd	2	TRUE	NA	NA	0.000136105	462166	6.22e-06	24510	TRUE
107	rs2172131	C	T	C	T	-0.0121742	0.0179468	0.578709	NA	FALSE	FALSE	FALSE	ebi-a-GCST90061440	10	134007008	0.0224263	24510	0.423561	Primary biliary cholangitis || id:ebi-a-GCST90061440	Primary biliary cholangitis	Primary biliary cholangitis || ||	TRUE	igd	TRUE	rs2172131	rs7915723	T	C	C	A	1.9e-11	0.00181299	462166	10	133978962	ukb-b-9405	|| id:ukb-b-9405	TRUE	reported	igd	2	TRUE	NA	NA	9.76e-05	462166	2.61e-05	24510	TRUE
108	rs2176692	A	G	A	G	-0.0129431	-0.0531623	0.245058	NA	FALSE	FALSE	FALSE	ebi-a-GCST90061440	9	111927723	0.025803	24510	0.0393686	Primary biliary cholangitis || id:ebi-a-GCST90061440	Primary biliary cholangitis	Primary biliary cholangitis || ||	TRUE	igd	NA	NA	NA	NA	NA	NA	NA	5.6e-10	0.00208694	462166	9	111927723	ukb-b-9405	|| id:ukb-b-9405	TRUE	reported	igd	2	TRUE	NA	NA	8.32e-05	462166	0.000173175	24510	FALSE
109	rs217672	C	A	C	A	0.012731	0.0589343	0.271758	NA	FALSE	FALSE	FALSE	ebi-a-GCST90061440	14	62361021	0.024042	24510	0.0142341	Primary biliary cholangitis || id:ebi-a-GCST90061440	Primary biliary cholangitis	Primary biliary cholangitis || ||	TRUE	igd	NA	NA	NA	NA	NA	NA	NA	2.8e-10	0.0020176	462166	14	62361021	ukb-b-9405	|| id:ukb-b-9405	TRUE	reported	igd	2	TRUE	NA	NA	8.61e-05	462166	0.000245121	24510	FALSE
110	rs2180454	C	T	C	T	0.0179823	-0.0252217	0.771831	NA	FALSE	FALSE	FALSE	ebi-a-GCST90061440	14	29690513	0.0369659	24510	0.495052	Primary biliary cholangitis || id:ebi-a-GCST90061440	Primary biliary cholangitis	Primary biliary cholangitis || ||	TRUE	igd	NA	NA	NA	NA	NA	NA	NA	3.7e-17	0.00213539	462166	14	29690513	ukb-b-9405	|| id:ukb-b-9405	TRUE	reported	igd	2	TRUE	NA	NA	0.000153417	462166	1.9e-05	24510	TRUE
111	rs2192527	G	A	G	A	0.0139926	0.00924042	0.465477	NA	FALSE	FALSE	FALSE	ebi-a-GCST90061440	4	18370122	0.0230011	24510	0.687877	Primary biliary cholangitis || id:ebi-a-GCST90061440	Primary biliary cholangitis	Primary biliary cholangitis || ||	TRUE	igd	TRUE	rs2192527	rs11730972	G	A	G	T	6.1e-15	0.00179337	462166	4	18329824	ukb-b-9405	|| id:ukb-b-9405	TRUE	reported	igd	2	TRUE	NA	NA	0.000131705	462166	6.59e-06	24510	TRUE
112	rs2237403	T	C	T	C	-0.0109575	-0.00156522	0.337855	NA	FALSE	FALSE	FALSE	ebi-a-GCST90061440	7	39448936	0.0230617	24510	0.945888	Primary biliary cholangitis || id:ebi-a-GCST90061440	Primary biliary cholangitis	Primary biliary cholangitis || ||	TRUE	igd	NA	NA	NA	NA	NA	NA	NA	6.6e-09	0.00188895	462166	7	39448936	ukb-b-9405	|| id:ukb-b-9405	TRUE	reported	igd	2	TRUE	NA	NA	7.28e-05	462166	1.88e-07	24510	TRUE
115	rs2307111	C	T	C	T	-0.0239722	0.0177331	0.394972	NA	FALSE	FALSE	FALSE	ebi-a-GCST90061440	5	75003678	0.0214593	24510	0.4086	Primary biliary cholangitis || id:ebi-a-GCST90061440	Primary biliary cholangitis	Primary biliary cholangitis || ||	TRUE	igd	NA	NA	NA	NA	NA	NA	NA	3.3e-39	0.0018299	462166	5	75003678	ukb-b-9405	|| id:ukb-b-9405	TRUE	reported	igd	2	TRUE	NA	NA	0.000371196	462166	2.79e-05	24510	TRUE
116	rs2322459	G	T	G	T	-0.011683	-0.00349223	0.316705	NA	FALSE	FALSE	FALSE	ebi-a-GCST90061440	4	20260028	0.024705	24510	0.887588	Primary biliary cholangitis || id:ebi-a-GCST90061440	Primary biliary cholangitis	Primary biliary cholangitis || ||	TRUE	igd	NA	NA	NA	NA	NA	NA	NA	1.3e-09	0.00192511	462166	4	20260028	ukb-b-9405	|| id:ukb-b-9405	TRUE	reported	igd	2	TRUE	NA	NA	7.97e-05	462166	8.15e-07	24510	TRUE
117	rs2376885	A	G	A	G	-0.0106223	0.01019	0.324117	NA	FALSE	FALSE	FALSE	ebi-a-GCST90061440	16	89826901	0.0241604	24510	0.673197	Primary biliary cholangitis || id:ebi-a-GCST90061440	Primary biliary cholangitis	Primary biliary cholangitis || ||	TRUE	igd	NA	NA	NA	NA	NA	NA	NA	2.8e-08	0.00191252	462166	16	89826901	ukb-b-9405	|| id:ukb-b-9405	TRUE	reported	igd	2	TRUE	NA	NA	6.67e-05	462166	7.26e-06	24510	TRUE
118	rs243284	C	T	C	T	-0.00993533	-0.00395108	0.447307	NA	FALSE	FALSE	FALSE	ebi-a-GCST90061440	14	33713054	0.0172666	24510	0.819003	Primary biliary cholangitis || id:ebi-a-GCST90061440	Primary biliary cholangitis	Primary biliary cholangitis || ||	TRUE	igd	NA	NA	NA	NA	NA	NA	NA	4e-08	0.00180984	462166	14	33713054	ukb-b-9405	|| id:ukb-b-9405	TRUE	reported	igd	2	TRUE	NA	NA	6.52e-05	462166	2.14e-06	24510	TRUE
119	rs245767	G	A	G	A	0.0145976	0.0218886	0.730365	NA	FALSE	FALSE	FALSE	ebi-a-GCST90061440	5	170530923	0.0234903	24510	0.351432	Primary biliary cholangitis || id:ebi-a-GCST90061440	Primary biliary cholangitis	Primary biliary cholangitis || ||	TRUE	igd	TRUE	rs245767	rs245773	A	G	T	G	4.5e-13	0.00201635	462166	5	170525393	ukb-b-9405	|| id:ukb-b-9405	TRUE	reported	igd	2	TRUE	NA	NA	0.000113393	462166	3.54e-05	24510	TRUE
120	rs2470549	C	T	C	T	-0.0119541	-0.00407216	0.598143	NA	FALSE	FALSE	FALSE	ebi-a-GCST90061440	3	15737698	0.0233578	24510	0.8616	Primary biliary cholangitis || id:ebi-a-GCST90061440	Primary biliary cholangitis	Primary biliary cholangitis || ||	TRUE	igd	NA	NA	NA	NA	NA	NA	NA	5.2e-11	0.00182105	462166	3	15737698	ukb-b-9405	|| id:ukb-b-9405	TRUE	reported	igd	2	TRUE	NA	NA	9.32e-05	462166	1.24e-06	24510	TRUE
121	rs2470946	T	G	T	G	0.011687	0.0190945	0.401445	NA	FALSE	FALSE	FALSE	ebi-a-GCST90061440	7	104587323	0.0216808	24510	0.378475	Primary biliary cholangitis || id:ebi-a-GCST90061440	Primary biliary cholangitis	Primary biliary cholangitis || ||	TRUE	igd	NA	NA	NA	NA	NA	NA	NA	1.5e-10	0.00182473	462166	7	104587323	ukb-b-9405	|| id:ukb-b-9405	TRUE	reported	igd	2	TRUE	NA	NA	8.88e-05	462166	3.16e-05	24510	TRUE
122	rs2542615	T	C	T	C	-0.0108436	0.0335974	0.657838	NA	FALSE	FALSE	FALSE	ebi-a-GCST90061440	10	131128952	0.0229115	24510	0.14254	Primary biliary cholangitis || id:ebi-a-GCST90061440	Primary biliary cholangitis	Primary biliary cholangitis || ||	TRUE	igd	NA	NA	NA	NA	NA	NA	NA	1.2e-08	0.00190264	462166	10	131128952	ukb-b-9405	|| id:ukb-b-9405	TRUE	reported	igd	2	TRUE	NA	NA	7.03e-05	462166	8.77e-05	24510	FALSE
123	rs2551660	T	C	T	C	-0.0135878	0.0239203	0.183405	NA	FALSE	FALSE	FALSE	ebi-a-GCST90061440	2	208420977	0.0283637	24510	0.399038	Primary biliary cholangitis || id:ebi-a-GCST90061440	Primary biliary cholangitis	Primary biliary cholangitis || ||	TRUE	igd	TRUE	rs2551660	rs2709402	T	C	A	C	3.8e-09	0.0023059	462166	2	208386799	ukb-b-9405	|| id:ukb-b-9405	TRUE	reported	igd	2	TRUE	NA	NA	7.51e-05	462166	2.9e-05	24510	TRUE
124	rs2569993	C	T	C	T	0.0131094	-0.0252606	0.320364	NA	FALSE	FALSE	FALSE	ebi-a-GCST90061440	3	12926096	0.0232841	24510	0.277973	Primary biliary cholangitis || id:ebi-a-GCST90061440	Primary biliary cholangitis	Primary biliary cholangitis || ||	TRUE	igd	NA	NA	NA	NA	NA	NA	NA	8.8e-12	0.00192075	462166	3	12926096	ukb-b-9405	|| id:ukb-b-9405	TRUE	reported	igd	2	TRUE	NA	NA	0.000100782	462166	4.8e-05	24510	TRUE
125	rs2678204	G	T	G	T	0.0157074	-0.00413963	0.34017	NA	FALSE	FALSE	FALSE	ebi-a-GCST90061440	1	201800511	0.0223253	24510	0.852897	Primary biliary cholangitis || id:ebi-a-GCST90061440	Primary biliary cholangitis	Primary biliary cholangitis || ||	TRUE	igd	NA	NA	NA	NA	NA	NA	NA	7.9e-17	0.00188488	462166	1	201800511	ukb-b-9405	|| id:ukb-b-9405	TRUE	reported	igd	2	TRUE	NA	NA	0.000150238	462166	1.4e-06	24510	TRUE
126	rs270694	C	A	C	A	0.0133333	0.00286426	0.803784	NA	FALSE	FALSE	FALSE	ebi-a-GCST90061440	6	104793194	0.0297177	24510	0.923217	Primary biliary cholangitis || id:ebi-a-GCST90061440	Primary biliary cholangitis	Primary biliary cholangitis || ||	TRUE	igd	NA	NA	NA	NA	NA	NA	NA	2.9e-09	0.0022464	462166	6	104793194	ukb-b-9405	|| id:ukb-b-9405	TRUE	reported	igd	2	TRUE	NA	NA	7.62e-05	462166	3.79e-07	24510	TRUE
127	rs2726631	T	C	T	C	0.00989953	0.0285419	0.466173	NA	FALSE	FALSE	FALSE	ebi-a-GCST90061440	4	55708925	0.0242048	24510	0.238325	Primary biliary cholangitis || id:ebi-a-GCST90061440	Primary biliary cholangitis	Primary biliary cholangitis || ||	TRUE	igd	NA	NA	NA	NA	NA	NA	NA	3.5e-08	0.00179583	462166	4	55708925	ukb-b-9405	|| id:ukb-b-9405	TRUE	reported	igd	2	TRUE	NA	NA	6.57e-05	462166	5.67e-05	24510	TRUE
128	rs2744938	G	A	G	A	0.0319686	-0.0332686	0.147512	NA	FALSE	FALSE	FALSE	ebi-a-GCST90061440	6	34552110	0.0301494	24510	0.269828	Primary biliary cholangitis || id:ebi-a-GCST90061440	Primary biliary cholangitis	Primary biliary cholangitis || ||	TRUE	igd	NA	NA	NA	NA	NA	NA	NA	5.4e-37	0.00251588	462166	6	34552110	ukb-b-9405	|| id:ukb-b-9405	TRUE	reported	igd	2	TRUE	NA	NA	0.000349236	462166	4.97e-05	24510	TRUE
129	rs2806087	T	G	T	G	0.0248235	0.0104011	0.95649	NA	FALSE	FALSE	FALSE	ebi-a-GCST90061440	9	120766385	0.05143	24510	0.839731	Primary biliary cholangitis || id:ebi-a-GCST90061440	Primary biliary cholangitis	Primary biliary cholangitis || ||	TRUE	igd	NA	NA	NA	NA	NA	NA	NA	1.4e-08	0.00437142	462166	9	120766385	ukb-b-9405	|| id:ukb-b-9405	TRUE	reported	igd	2	TRUE	NA	NA	6.98e-05	462166	1.67e-06	24510	TRUE
130	rs284227	T	C	T	C	-0.0123881	0.00843283	0.757225	NA	FALSE	FALSE	FALSE	ebi-a-GCST90061440	1	82499606	0.0241661	24510	0.727125	Primary biliary cholangitis || id:ebi-a-GCST90061440	Primary biliary cholangitis	Primary biliary cholangitis || ||	TRUE	igd	TRUE	rs284227	rs4970660	C	T	A	G	2.7e-09	0.00208302	462166	1	82379446	ukb-b-9405	|| id:ukb-b-9405	TRUE	reported	igd	2	TRUE	NA	NA	7.65e-05	462166	4.97e-06	24510	TRUE
131	rs2870111	T	C	T	C	-0.0112595	0.017455	0.412026	NA	FALSE	FALSE	FALSE	ebi-a-GCST90061440	15	79465600	0.0240952	24510	0.468809	Primary biliary cholangitis || id:ebi-a-GCST90061440	Primary biliary cholangitis	Primary biliary cholangitis || ||	TRUE	igd	TRUE	rs2870111	rs8024572	T	C	G	A	7e-10	0.00182616	462166	15	79403585	ukb-b-9405	|| id:ukb-b-9405	TRUE	reported	igd	2	TRUE	NA	NA	8.22e-05	462166	2.14e-05	24510	TRUE
132	rs308911	G	A	G	A	-0.0114749	-0.0614809	0.714436	NA	FALSE	FALSE	FALSE	ebi-a-GCST90061440	2	86855977	0.0277403	24510	0.026671	Primary biliary cholangitis || id:ebi-a-GCST90061440	Primary biliary cholangitis	Primary biliary cholangitis || ||	TRUE	igd	NA	NA	NA	NA	NA	NA	NA	6.9e-09	0.00198055	462166	2	86855977	ukb-b-9405	|| id:ukb-b-9405	TRUE	reported	igd	2	TRUE	NA	NA	7.26e-05	462166	0.000200384	24510	FALSE
133	rs313739	C	T	C	T	0.0104578	0.00147171	0.447782	NA	FALSE	FALSE	FALSE	ebi-a-GCST90061440	1	86300979	0.0223947	24510	0.947603	Primary biliary cholangitis || id:ebi-a-GCST90061440	Primary biliary cholangitis	Primary biliary cholangitis || ||	TRUE	igd	TRUE	rs313739	rs172693	C	T	C	T	5.6e-09	0.00179464	462166	1	86271817	ukb-b-9405	|| id:ukb-b-9405	TRUE	reported	igd	2	TRUE	NA	NA	7.35e-05	462166	1.76e-07	24510	TRUE
134	rs34045288	T	C	T	C	0.0203746	-0.025313	0.334413	NA	FALSE	FALSE	FALSE	ebi-a-GCST90061440	6	40369081	0.0242736	24510	0.29703	Primary biliary cholangitis || id:ebi-a-GCST90061440	Primary biliary cholangitis	Primary biliary cholangitis || ||	TRUE	igd	NA	NA	NA	NA	NA	NA	NA	5.8e-27	0.00189485	462166	6	40369081	ukb-b-9405	|| id:ukb-b-9405	TRUE	reported	igd	2	TRUE	NA	NA	0.000250106	462166	4.44e-05	24510	TRUE
135	rs34483452	A	C	A	C	0.0270483	0.000228461	0.136355	NA	FALSE	FALSE	FALSE	ebi-a-GCST90061440	5	87986314	0.0315092	24510	0.994215	Primary biliary cholangitis || id:ebi-a-GCST90061440	Primary biliary cholangitis	Primary biliary cholangitis || ||	TRUE	igd	NA	NA	NA	NA	NA	NA	NA	7.3e-25	0.0026269	462166	5	87986314	ukb-b-9405	|| id:ukb-b-9405	TRUE	reported	igd	2	TRUE	NA	NA	0.000229349	462166	2.15e-09	24510	TRUE
136	rs34898535	T	C	T	C	-0.0195263	-0.0102831	0.377853	NA	FALSE	FALSE	FALSE	ebi-a-GCST90061440	16	31025641	0.0215389	24510	0.633063	Primary biliary cholangitis || id:ebi-a-GCST90061440	Primary biliary cholangitis	Primary biliary cholangitis || ||	TRUE	igd	NA	NA	NA	NA	NA	NA	NA	3.7e-26	0.00184575	462166	16	31025641	ukb-b-9405	|| id:ukb-b-9405	TRUE	reported	igd	2	TRUE	NA	NA	0.000242099	462166	9.3e-06	24510	TRUE
137	rs35882248	T	C	T	C	0.0157088	0.0122519	0.317213	NA	FALSE	FALSE	FALSE	ebi-a-GCST90061440	2	230627955	0.0226825	24510	0.589095	Primary biliary cholangitis || id:ebi-a-GCST90061440	Primary biliary cholangitis	Primary biliary cholangitis || ||	TRUE	igd	NA	NA	NA	NA	NA	NA	NA	2.8e-16	0.00191956	462166	2	230627955	ukb-b-9405	|| id:ukb-b-9405	TRUE	reported	igd	2	TRUE	NA	NA	0.000144885	462166	1.19e-05	24510	TRUE
138	rs36007635	A	G	A	G	-0.0165685	0.00196858	0.137694	NA	FALSE	FALSE	FALSE	ebi-a-GCST90061440	6	163009335	0.0323053	24510	0.95141	Primary biliary cholangitis || id:ebi-a-GCST90061440	Primary biliary cholangitis	Primary biliary cholangitis || ||	TRUE	igd	NA	NA	NA	NA	NA	NA	NA	1.7e-10	0.00259543	462166	6	163009335	ukb-b-9405	|| id:ukb-b-9405	TRUE	reported	igd	2	TRUE	NA	NA	8.82e-05	462166	1.52e-07	24510	TRUE
139	rs36061954	T	C	T	C	0.0114574	0.00147526	0.39881	NA	FALSE	FALSE	FALSE	ebi-a-GCST90061440	8	38332249	0.0216839	24510	0.945758	Primary biliary cholangitis || id:ebi-a-GCST90061440	Primary biliary cholangitis	Primary biliary cholangitis || ||	TRUE	igd	TRUE	rs36061954	rs881299	T	C	C	T	3.6e-10	0.00182669	462166	8	38329650	ukb-b-9405	|| id:ukb-b-9405	TRUE	reported	igd	2	TRUE	NA	NA	8.51e-05	462166	1.89e-07	24510	TRUE
140	rs36165342	C	T	C	T	0.0107118	0.0377737	0.478618	NA	FALSE	FALSE	FALSE	ebi-a-GCST90061440	12	122530256	0.022307	24510	0.0903878	Primary biliary cholangitis || id:ebi-a-GCST90061440	Primary biliary cholangitis	Primary biliary cholangitis || ||	TRUE	igd	NA	NA	NA	NA	NA	NA	NA	2.1e-09	0.00178943	462166	12	122530256	ukb-b-9405	|| id:ukb-b-9405	TRUE	reported	igd	2	TRUE	NA	NA	7.75e-05	462166	0.000116987	24510	FALSE
141	rs3784692	T	C	T	C	0.0185824	0.0375132	0.601752	NA	FALSE	FALSE	FALSE	ebi-a-GCST90061440	15	67988133	0.0246656	24510	0.128292	Primary biliary cholangitis || id:ebi-a-GCST90061440	Primary biliary cholangitis	Primary biliary cholangitis || ||	TRUE	igd	NA	NA	NA	NA	NA	NA	NA	2.6e-24	0.00182662	462166	15	67988133	ukb-b-9405	|| id:ukb-b-9405	TRUE	reported	igd	2	TRUE	NA	NA	0.000223879	462166	9.44e-05	24510	TRUE
142	rs3807566	T	G	T	G	-0.012149	0.014659	0.438304	NA	FALSE	FALSE	FALSE	ebi-a-GCST90061440	7	50564204	0.0198072	24510	0.459249	Primary biliary cholangitis || id:ebi-a-GCST90061440	Primary biliary cholangitis	Primary biliary cholangitis || ||	TRUE	igd	NA	NA	NA	NA	NA	NA	NA	1.7e-11	0.00180583	462166	7	50564204	ukb-b-9405	|| id:ukb-b-9405	TRUE	reported	igd	2	TRUE	NA	NA	9.79e-05	462166	2.23e-05	24510	TRUE
143	rs3808422	C	T	C	T	-0.0122081	-0.00262699	0.546079	NA	FALSE	FALSE	FALSE	ebi-a-GCST90061440	8	116597716	0.0175973	24510	0.88133	Primary biliary cholangitis || id:ebi-a-GCST90061440	Primary biliary cholangitis	Primary biliary cholangitis || ||	TRUE	igd	TRUE	rs3808422	rs3808461	T	C	C	T	1.1e-11	0.00179812	462166	8	116516853	ukb-b-9405	|| id:ukb-b-9405	TRUE	reported	igd	2	TRUE	NA	NA	9.97e-05	462166	9.09e-07	24510	TRUE
144	rs3810291	A	G	A	G	0.020158	-0.0490932	0.675009	NA	FALSE	FALSE	FALSE	ebi-a-GCST90061440	19	47584699	0.0238458	24510	0.0395157	Primary biliary cholangitis || id:ebi-a-GCST90061440	Primary biliary cholangitis	Primary biliary cholangitis || ||	TRUE	igd	TRUE	rs3810291	rs3745619	G	A	C	T	5e-26	0.0019103	462166	19	47569003	ukb-b-9405	|| id:ukb-b-9405	TRUE	reported	igd	2	TRUE	NA	NA	0.000240875	462166	0.000172916	24510	TRUE
145	rs3814883	T	C	T	C	0.0239816	0.0491287	0.482382	NA	FALSE	FALSE	FALSE	ebi-a-GCST90061440	16	30011618	0.0219969	24510	0.02552	Primary biliary cholangitis || id:ebi-a-GCST90061440	Primary biliary cholangitis	Primary biliary cholangitis || ||	TRUE	igd	TRUE	rs3814883	rs12921996	T	C	T	C	1.1e-40	0.00179535	462166	16	29994922	ukb-b-9405	|| id:ukb-b-9405	TRUE	reported	igd	2	TRUE	NA	NA	0.000385917	462166	0.000203494	24510	TRUE
146	rs3887080	A	G	A	G	0.0158486	0.0240128	0.125461	NA	FALSE	FALSE	FALSE	ebi-a-GCST90061440	12	121661966	0.0333546	24510	0.471572	Primary biliary cholangitis || id:ebi-a-GCST90061440	Primary biliary cholangitis	Primary biliary cholangitis || ||	TRUE	igd	NA	NA	NA	NA	NA	NA	NA	4.3e-09	0.00269906	462166	12	121661966	ukb-b-9405	|| id:ukb-b-9405	TRUE	reported	igd	2	TRUE	NA	NA	7.46e-05	462166	2.11e-05	24510	TRUE
147	rs3936510	T	G	T	G	0.0137147	0.036129	0.201255	NA	FALSE	FALSE	FALSE	ebi-a-GCST90061440	5	55860866	0.0328327	24510	0.27116	Primary biliary cholangitis || id:ebi-a-GCST90061440	Primary biliary cholangitis	Primary biliary cholangitis || ||	TRUE	igd	NA	NA	NA	NA	NA	NA	NA	7.3e-10	0.0022268	462166	5	55860866	ukb-b-9405	|| id:ukb-b-9405	TRUE	reported	igd	2	TRUE	NA	NA	8.21e-05	462166	4.94e-05	24510	TRUE
148	rs40071	C	T	C	T	-0.0156935	-0.025042	0.17948	NA	FALSE	FALSE	FALSE	ebi-a-GCST90061440	5	107496102	0.0293784	24510	0.393995	Primary biliary cholangitis || id:ebi-a-GCST90061440	Primary biliary cholangitis	Primary biliary cholangitis || ||	TRUE	igd	NA	NA	NA	NA	NA	NA	NA	1.9e-11	0.00233665	462166	5	107496102	ukb-b-9405	|| id:ukb-b-9405	TRUE	reported	igd	2	TRUE	NA	NA	9.76e-05	462166	2.96e-05	24510	TRUE
149	rs4017425	T	C	T	C	-0.0101269	-0.0127612	0.47017	NA	FALSE	FALSE	FALSE	ebi-a-GCST90061440	3	44028764	0.0175753	24510	0.467787	Primary biliary cholangitis || id:ebi-a-GCST90061440	Primary biliary cholangitis	Primary biliary cholangitis || ||	TRUE	igd	NA	NA	NA	NA	NA	NA	NA	1.6e-08	0.00179274	462166	3	44028764	ukb-b-9405	|| id:ukb-b-9405	TRUE	reported	igd	2	TRUE	NA	NA	6.9e-05	462166	2.15e-05	24510	TRUE
150	rs4072917	A	G	A	G	0.0117189	0.0273438	0.474253	NA	FALSE	FALSE	FALSE	ebi-a-GCST90061440	8	143302580	0.0216986	24510	0.207609	Primary biliary cholangitis || id:ebi-a-GCST90061440	Primary biliary cholangitis	Primary biliary cholangitis || ||	TRUE	igd	TRUE	rs4072917	rs6583604	A	G	A	C	7.4e-11	0.0017994	462166	8	143300279	ukb-b-9405	|| id:ukb-b-9405	TRUE	reported	igd	2	TRUE	NA	NA	9.18e-05	462166	6.48e-05	24510	TRUE
151	rs41115	A	G	A	G	-0.0106055	-0.00372219	0.617745	NA	FALSE	FALSE	FALSE	ebi-a-GCST90061440	5	112175770	0.0215338	24510	0.862767	Primary biliary cholangitis || id:ebi-a-GCST90061440	Primary biliary cholangitis	Primary biliary cholangitis || ||	TRUE	igd	NA	NA	NA	NA	NA	NA	NA	8e-09	0.00183843	462166	5	112175770	ukb-b-9405	|| id:ukb-b-9405	TRUE	reported	igd	2	TRUE	NA	NA	7.2e-05	462166	1.22e-06	24510	TRUE
152	rs41279738	G	T	G	T	0.0522591	0.0412884	0.025998	NA	FALSE	FALSE	FALSE	ebi-a-GCST90061440	1	110082551	0.0750973	24510	0.582457	Primary biliary cholangitis || id:ebi-a-GCST90061440	Primary biliary cholangitis	Primary biliary cholangitis || ||	TRUE	igd	NA	NA	NA	NA	NA	NA	NA	1.7e-20	0.00563338	462166	1	110082551	ukb-b-9405	|| id:ukb-b-9405	TRUE	reported	igd	2	TRUE	NA	NA	0.00018617	462166	1.23e-05	24510	TRUE
153	rs41310284	A	C	A	C	-0.018443	-0.0559427	0.101028	NA	FALSE	FALSE	FALSE	ebi-a-GCST90061440	10	102447647	0.0571204	24510	0.32739	Primary biliary cholangitis || id:ebi-a-GCST90061440	Primary biliary cholangitis	Primary biliary cholangitis || ||	TRUE	igd	NA	NA	NA	NA	NA	NA	NA	6.8e-10	0.00298897	462166	10	102447647	ukb-b-9405	|| id:ukb-b-9405	TRUE	reported	igd	2	TRUE	NA	NA	8.24e-05	462166	3.91e-05	24510	TRUE
154	rs4142412	A	G	A	G	-0.0157359	-0.0366083	0.775558	NA	FALSE	FALSE	FALSE	ebi-a-GCST90061440	6	34418892	0.0249252	24510	0.141907	Primary biliary cholangitis || id:ebi-a-GCST90061440	Primary biliary cholangitis	Primary biliary cholangitis || ||	TRUE	igd	NA	NA	NA	NA	NA	NA	NA	2.5e-13	0.00215011	462166	6	34418892	ukb-b-9405	|| id:ukb-b-9405	TRUE	reported	igd	2	TRUE	NA	NA	0.000115882	462166	8.8e-05	24510	TRUE
155	rs4148155	G	A	G	A	-0.0189755	0.00244169	0.113256	NA	FALSE	FALSE	FALSE	ebi-a-GCST90061440	4	89054667	0.0339384	24510	0.942646	Primary biliary cholangitis || id:ebi-a-GCST90061440	Primary biliary cholangitis	Primary biliary cholangitis || ||	TRUE	igd	NA	NA	NA	NA	NA	NA	NA	1.5e-11	0.00281242	462166	4	89054667	ukb-b-9405	|| id:ukb-b-9405	TRUE	reported	igd	2	TRUE	NA	NA	9.85e-05	462166	2.11e-07	24510	TRUE
156	rs429343	G	A	G	A	-0.0124509	-0.0267294	0.576576	NA	FALSE	FALSE	FALSE	ebi-a-GCST90061440	2	147903382	0.0232959	24510	0.251222	Primary biliary cholangitis || id:ebi-a-GCST90061440	Primary biliary cholangitis	Primary biliary cholangitis || ||	TRUE	igd	NA	NA	NA	NA	NA	NA	NA	5.9e-12	0.00180931	462166	2	147903382	ukb-b-9405	|| id:ukb-b-9405	TRUE	reported	igd	2	TRUE	NA	NA	0.000102455	462166	5.37e-05	24510	TRUE
157	rs4432271	T	C	T	C	0.0154412	0.0564482	0.868557	NA	FALSE	FALSE	FALSE	ebi-a-GCST90061440	16	20259204	0.0344046	24510	0.100857	Primary biliary cholangitis || id:ebi-a-GCST90061440	Primary biliary cholangitis	Primary biliary cholangitis || ||	TRUE	igd	TRUE	rs4432271	rs7188545	C	T	T	C	9.5e-09	0.00269066	462166	16	20245283	ukb-b-9405	|| id:ukb-b-9405	TRUE	reported	igd	2	TRUE	NA	NA	7.13e-05	462166	0.000109828	24510	FALSE
158	rs4456769	T	C	T	C	0.0134001	-0.00348703	0.333423	NA	FALSE	FALSE	FALSE	ebi-a-GCST90061440	20	25190777	0.0174887	24510	0.84196	Primary biliary cholangitis || id:ebi-a-GCST90061440	Primary biliary cholangitis	Primary biliary cholangitis || ||	TRUE	igd	NA	NA	NA	NA	NA	NA	NA	1.8e-12	0.0019003	462166	20	25190777	ukb-b-9405	|| id:ukb-b-9405	TRUE	reported	igd	2	TRUE	NA	NA	0.000107579	462166	1.62e-06	24510	TRUE
159	rs4525978	T	C	T	C	-0.0113759	-0.0194143	0.734555	NA	FALSE	FALSE	FALSE	ebi-a-GCST90061440	4	102154344	0.0252402	24510	0.441785	Primary biliary cholangitis || id:ebi-a-GCST90061440	Primary biliary cholangitis	Primary biliary cholangitis || ||	TRUE	igd	TRUE	rs4525978	rs978373	C	T	T	C	2.1e-08	0.00203018	462166	4	102133144	ukb-b-9405	|| id:ukb-b-9405	TRUE	reported	igd	2	TRUE	NA	NA	6.79e-05	462166	2.41e-05	24510	TRUE
160	rs4596205	T	C	T	C	0.01042	0.00173239	0.349458	NA	FALSE	FALSE	FALSE	ebi-a-GCST90061440	4	31012310	0.0246235	24510	0.943911	Primary biliary cholangitis || id:ebi-a-GCST90061440	Primary biliary cholangitis	Primary biliary cholangitis || ||	TRUE	igd	NA	NA	NA	NA	NA	NA	NA	2.9e-08	0.00187772	462166	4	31012310	ukb-b-9405	|| id:ukb-b-9405	TRUE	reported	igd	2	TRUE	NA	NA	6.66e-05	462166	2.02e-07	24510	TRUE
161	rs4673586	T	G	T	G	-0.0114392	-0.026359	0.70478	NA	FALSE	FALSE	FALSE	ebi-a-GCST90061440	2	212035193	0.0235611	24510	0.263246	Primary biliary cholangitis || id:ebi-a-GCST90061440	Primary biliary cholangitis	Primary biliary cholangitis || ||	TRUE	igd	NA	NA	NA	NA	NA	NA	NA	5.4e-09	0.00196088	462166	2	212035193	ukb-b-9405	|| id:ukb-b-9405	TRUE	reported	igd	2	TRUE	NA	NA	7.36e-05	462166	5.11e-05	24510	TRUE
162	rs4689465	C	T	C	T	-0.0108689	0.00207281	0.525445	NA	FALSE	FALSE	FALSE	ebi-a-GCST90061440	4	6490789	0.0162355	24510	0.898409	Primary biliary cholangitis || id:ebi-a-GCST90061440	Primary biliary cholangitis	Primary biliary cholangitis || ||	TRUE	igd	NA	NA	NA	NA	NA	NA	NA	1.3e-09	0.00178976	462166	4	6490789	ukb-b-9405	|| id:ukb-b-9405	TRUE	reported	igd	2	TRUE	NA	NA	7.98e-05	462166	6.65e-07	24510	TRUE
163	rs4711986	A	G	A	G	0.0142307	0.00868546	0.346182	NA	FALSE	FALSE	FALSE	ebi-a-GCST90061440	6	51789259	0.0290385	24510	0.764862	Primary biliary cholangitis || id:ebi-a-GCST90061440	Primary biliary cholangitis	Primary biliary cholangitis || ||	TRUE	igd	NA	NA	NA	NA	NA	NA	NA	4e-14	0.00188242	462166	6	51789259	ukb-b-9405	|| id:ukb-b-9405	TRUE	reported	igd	2	TRUE	NA	NA	0.000123643	462166	3.65e-06	24510	TRUE
164	rs4718964	T	G	T	G	0.0122483	0.00616747	0.413175	NA	FALSE	FALSE	FALSE	ebi-a-GCST90061440	7	70038969	0.00982675	24510	0.530253	Primary biliary cholangitis || id:ebi-a-GCST90061440	Primary biliary cholangitis	Primary biliary cholangitis || ||	TRUE	igd	NA	NA	NA	NA	NA	NA	NA	1.8e-11	0.00182202	462166	7	70038969	ukb-b-9405	|| id:ukb-b-9405	TRUE	reported	igd	2	TRUE	NA	NA	9.78e-05	462166	1.61e-05	24510	TRUE
165	rs4722398	T	C	T	C	0.0168104	0.0721548	0.136117	NA	FALSE	FALSE	FALSE	ebi-a-GCST90061440	7	3125220	0.0341011	24510	0.0343526	Primary biliary cholangitis || id:ebi-a-GCST90061440	Primary biliary cholangitis	Primary biliary cholangitis || ||	TRUE	igd	NA	NA	NA	NA	NA	NA	NA	1e-10	0.00260196	462166	7	3125220	ukb-b-9405	|| id:ukb-b-9405	TRUE	reported	igd	2	TRUE	NA	NA	9.03e-05	462166	0.000182644	24510	FALSE
166	rs4764949	G	A	G	A	-0.0136234	0.000702365	0.325915	NA	FALSE	FALSE	FALSE	ebi-a-GCST90061440	12	103716512	0.0293861	24510	0.980931	Primary biliary cholangitis || id:ebi-a-GCST90061440	Primary biliary cholangitis	Primary biliary cholangitis || ||	TRUE	igd	TRUE	rs4764949	rs10778231	G	A	G	A	1e-12	0.00191098	462166	12	103658096	ukb-b-9405	|| id:ukb-b-9405	TRUE	reported	igd	2	TRUE	NA	NA	0.000109955	462166	2.33e-08	24510	TRUE
167	rs477895	T	C	T	C	0.0134454	-0.0391701	0.836515	NA	FALSE	FALSE	FALSE	ebi-a-GCST90061440	11	64048912	0.0282723	24510	0.165912	Primary biliary cholangitis || id:ebi-a-GCST90061440	Primary biliary cholangitis	Primary biliary cholangitis || ||	TRUE	igd	NA	NA	NA	NA	NA	NA	NA	2.6e-08	0.00241586	462166	11	64048912	ukb-b-9405	|| id:ukb-b-9405	TRUE	reported	igd	2	TRUE	NA	NA	6.7e-05	462166	7.83e-05	24510	FALSE
168	rs4790841	T	C	T	C	-0.0212551	0.021349	0.154472	NA	FALSE	FALSE	FALSE	ebi-a-GCST90061440	17	1835482	0.0259987	24510	0.411557	Primary biliary cholangitis || id:ebi-a-GCST90061440	Primary biliary cholangitis	Primary biliary cholangitis || ||	TRUE	igd	NA	NA	NA	NA	NA	NA	NA	1.3e-17	0.0024876	462166	17	1835482	ukb-b-9405	|| id:ukb-b-9405	TRUE	reported	igd	2	TRUE	NA	NA	0.000157943	462166	2.75e-05	24510	TRUE
169	rs4812405	A	C	A	C	-0.018403	-0.0237167	0.077583	NA	FALSE	FALSE	FALSE	ebi-a-GCST90061440	20	35445128	0.0600489	24510	0.692875	Primary biliary cholangitis || id:ebi-a-GCST90061440	Primary biliary cholangitis	Primary biliary cholangitis || ||	TRUE	igd	TRUE	rs4812405	rs73109224	A	C	G	A	4.5e-08	0.00336318	462166	20	35276585	ukb-b-9405	|| id:ukb-b-9405	TRUE	reported	igd	2	TRUE	NA	NA	6.48e-05	462166	6.36e-06	24510	TRUE
170	rs484455	A	G	A	G	-0.0115336	0.00207007	0.481363	NA	FALSE	FALSE	FALSE	ebi-a-GCST90061440	13	109856321	0.031669	24510	0.947883	Primary biliary cholangitis || id:ebi-a-GCST90061440	Primary biliary cholangitis	Primary biliary cholangitis || ||	TRUE	igd	TRUE	rs484455	rs927606	G	A	C	T	1.4e-10	0.00179638	462166	13	109835686	ukb-b-9405	|| id:ukb-b-9405	TRUE	reported	igd	2	TRUE	NA	NA	8.92e-05	462166	1.74e-07	24510	TRUE
171	rs4900715	A	G	A	G	-0.0114279	-5.72e-05	0.507101	NA	FALSE	FALSE	FALSE	ebi-a-GCST90061440	14	47311988	0.0248827	24510	0.998167	Primary biliary cholangitis || id:ebi-a-GCST90061440	Primary biliary cholangitis	Primary biliary cholangitis || ||	TRUE	igd	TRUE	rs4900715	rs12885033	G	A	C	A	1.9e-10	0.00179331	462166	14	47306418	ukb-b-9405	|| id:ukb-b-9405	TRUE	reported	igd	2	TRUE	NA	NA	8.79e-05	462166	2.15e-10	24510	TRUE
172	rs539515	C	A	C	A	0.0378223	0.0318872	0.204929	NA	FALSE	FALSE	FALSE	ebi-a-GCST90061440	1	177889025	0.0265209	24510	0.229231	Primary biliary cholangitis || id:ebi-a-GCST90061440	Primary biliary cholangitis	Primary biliary cholangitis || ||	TRUE	igd	NA	NA	NA	NA	NA	NA	NA	1.5e-65	0.00221181	462166	1	177889025	ukb-b-9405	|| id:ukb-b-9405	TRUE	reported	igd	2	TRUE	NA	NA	0.000632309	462166	5.9e-05	24510	TRUE
173	rs55794894	A	G	A	G	-0.014525	-0.0550765	0.135429	NA	FALSE	FALSE	FALSE	ebi-a-GCST90061440	7	133516821	0.0362669	24510	0.128853	Primary biliary cholangitis || id:ebi-a-GCST90061440	Primary biliary cholangitis	Primary biliary cholangitis || ||	TRUE	igd	NA	NA	NA	NA	NA	NA	NA	2.8e-08	0.00261481	462166	7	133516821	ukb-b-9405	|| id:ukb-b-9405	TRUE	reported	igd	2	TRUE	NA	NA	6.68e-05	462166	9.41e-05	24510	FALSE
174	rs557951	G	T	G	T	0.0120789	0.0118406	0.312953	NA	FALSE	FALSE	FALSE	ebi-a-GCST90061440	3	62713263	0.0224616	24510	0.598089	Primary biliary cholangitis || id:ebi-a-GCST90061440	Primary biliary cholangitis	Primary biliary cholangitis || ||	TRUE	igd	NA	NA	NA	NA	NA	NA	NA	4e-10	0.00193163	462166	3	62713263	ukb-b-9405	|| id:ukb-b-9405	TRUE	reported	igd	2	TRUE	NA	NA	8.46e-05	462166	1.13e-05	24510	TRUE
175	rs56094641	G	A	G	A	0.057552	0.0396836	0.404591	NA	FALSE	FALSE	FALSE	ebi-a-GCST90061440	16	53806453	0.0253795	24510	0.117909	Primary biliary cholangitis || id:ebi-a-GCST90061440	Primary biliary cholangitis	Primary biliary cholangitis || ||	TRUE	igd	NA	NA	NA	NA	NA	NA	NA	1e-200	0.00182234	462166	16	53806453	ukb-b-9405	|| id:ukb-b-9405	TRUE	reported	igd	2	TRUE	NA	NA	0.00215343	462166	9.97e-05	24510	TRUE
176	rs56226325	T	C	T	C	-0.0137455	-0.0275281	0.155754	NA	FALSE	FALSE	FALSE	ebi-a-GCST90061440	7	2103739	0.0305799	24510	0.368012	Primary biliary cholangitis || id:ebi-a-GCST90061440	Primary biliary cholangitis	Primary biliary cholangitis || ||	TRUE	igd	TRUE	rs56226325	rs55810445	T	C	T	C	2.4e-08	0.00246459	462166	7	2078981	ukb-b-9405	|| id:ukb-b-9405	TRUE	reported	igd	2	TRUE	NA	NA	6.73e-05	462166	3.31e-05	24510	TRUE
177	rs58351927	G	A	G	A	0.0110387	-0.00723317	0.302059	NA	FALSE	FALSE	FALSE	ebi-a-GCST90061440	17	5297038	0.0235624	24510	0.758859	Primary biliary cholangitis || id:ebi-a-GCST90061440	Primary biliary cholangitis	Primary biliary cholangitis || ||	TRUE	igd	NA	NA	NA	NA	NA	NA	NA	1.6e-08	0.00195358	462166	17	5297038	ukb-b-9405	|| id:ukb-b-9405	TRUE	reported	igd	2	TRUE	NA	NA	6.91e-05	462166	3.85e-06	24510	TRUE
178	rs58862095	T	C	T	C	-0.0165812	0.0576963	0.419271	NA	FALSE	FALSE	FALSE	ebi-a-GCST90061440	7	75162175	0.0227911	24510	0.0113569	Primary biliary cholangitis || id:ebi-a-GCST90061440	Primary biliary cholangitis	Primary biliary cholangitis || ||	TRUE	igd	TRUE	rs58862095	rs794369	T	C	T	C	7.1e-20	0.00181678	462166	7	75081418	ukb-b-9405	|| id:ukb-b-9405	TRUE	reported	igd	2	TRUE	NA	NA	0.000180199	462166	0.000261423	24510	FALSE
179	rs588660	A	G	A	G	0.0155276	0.0317408	0.584119	NA	FALSE	FALSE	FALSE	ebi-a-GCST90061440	1	96901455	0.021713	24510	0.143786	Primary biliary cholangitis || id:ebi-a-GCST90061440	Primary biliary cholangitis	Primary biliary cholangitis || ||	TRUE	igd	TRUE	rs588660	rs10747478	G	A	T	G	1e-17	0.00181174	462166	1	96886604	ukb-b-9405	|| id:ukb-b-9405	TRUE	reported	igd	2	TRUE	NA	NA	0.00015891	462166	8.72e-05	24510	TRUE
180	rs6010786	C	T	C	T	-0.0109173	0.0117952	0.501872	NA	FALSE	FALSE	FALSE	ebi-a-GCST90061440	20	61544714	0.0204664	24510	0.564399	Primary biliary cholangitis || id:ebi-a-GCST90061440	Primary biliary cholangitis	Primary biliary cholangitis || ||	TRUE	igd	NA	NA	NA	NA	NA	NA	NA	1.1e-09	0.00179261	462166	20	61544714	ukb-b-9405	|| id:ukb-b-9405	TRUE	reported	igd	2	TRUE	NA	NA	8.02e-05	462166	1.36e-05	24510	TRUE
181	rs6069037	A	C	A	C	-0.011125	0.0336871	0.731389	NA	FALSE	FALSE	FALSE	ebi-a-GCST90061440	20	53503198	0.0281302	24510	0.231095	Primary biliary cholangitis || id:ebi-a-GCST90061440	Primary biliary cholangitis	Primary biliary cholangitis || ||	TRUE	igd	NA	NA	NA	NA	NA	NA	NA	3.6e-08	0.00202001	462166	20	53503198	ukb-b-9405	|| id:ukb-b-9405	TRUE	reported	igd	2	TRUE	NA	NA	6.56e-05	462166	5.85e-05	24510	TRUE
182	rs610634	C	T	C	T	-0.0129543	0.0342742	0.182864	NA	FALSE	FALSE	FALSE	ebi-a-GCST90061440	18	58156977	0.0365124	24510	0.347884	Primary biliary cholangitis || id:ebi-a-GCST90061440	Primary biliary cholangitis	Primary biliary cholangitis || ||	TRUE	igd	NA	NA	NA	NA	NA	NA	NA	2.6e-08	0.00232599	462166	18	58156977	ukb-b-9405	|| id:ukb-b-9405	TRUE	reported	igd	2	TRUE	NA	NA	6.71e-05	462166	3.6e-05	24510	TRUE
183	rs61765650	G	A	G	A	-0.0239386	-0.0434447	0.190755	NA	FALSE	FALSE	FALSE	ebi-a-GCST90061440	1	72753112	0.0292002	24510	0.136797	Primary biliary cholangitis || id:ebi-a-GCST90061440	Primary biliary cholangitis	Primary biliary cholangitis || ||	TRUE	igd	NA	NA	NA	NA	NA	NA	NA	4.8e-26	0.00226804	462166	1	72753112	ukb-b-9405	|| id:ukb-b-9405	TRUE	reported	igd	2	TRUE	NA	NA	0.000240988	462166	9.03e-05	24510	TRUE
184	rs61826867	G	A	G	A	0.0169625	0.046201	0.111052	NA	FALSE	FALSE	FALSE	ebi-a-GCST90061440	1	174377435	0.0347346	24510	0.183481	Primary biliary cholangitis || id:ebi-a-GCST90061440	Primary biliary cholangitis	Primary biliary cholangitis || ||	TRUE	igd	NA	NA	NA	NA	NA	NA	NA	2.3e-09	0.00283841	462166	1	174377435	ukb-b-9405	|| id:ukb-b-9405	TRUE	reported	igd	2	TRUE	NA	NA	7.73e-05	462166	7.22e-05	24510	TRUE
185	rs61903695	G	A	G	A	0.0134514	0.0125026	0.254942	NA	FALSE	FALSE	FALSE	ebi-a-GCST90061440	11	89922417	0.0247728	24510	0.613776	Primary biliary cholangitis || id:ebi-a-GCST90061440	Primary biliary cholangitis	Primary biliary cholangitis || ||	TRUE	igd	NA	NA	NA	NA	NA	NA	NA	5.9e-11	0.00205497	462166	11	89922417	ukb-b-9405	|| id:ukb-b-9405	TRUE	reported	igd	2	TRUE	NA	NA	9.27e-05	462166	1.04e-05	24510	TRUE
186	rs62228193	A	G	A	G	-0.0107714	-0.00994784	0.344279	NA	FALSE	FALSE	FALSE	ebi-a-GCST90061440	20	50401355	0.0255679	24510	0.69722	Primary biliary cholangitis || id:ebi-a-GCST90061440	Primary biliary cholangitis	Primary biliary cholangitis || ||	TRUE	igd	TRUE	rs62228193	rs58347405	A	G	A	G	1.4e-08	0.00189848	462166	20	50393979	ukb-b-9405	|| id:ukb-b-9405	TRUE	reported	igd	2	TRUE	NA	NA	6.96e-05	462166	6.18e-06	24510	TRUE
187	rs62261725	G	A	G	A	-0.0148698	0.00899359	0.326101	NA	FALSE	FALSE	FALSE	ebi-a-GCST90061440	3	85898626	0.0283911	24510	0.751414	Primary biliary cholangitis || id:ebi-a-GCST90061440	Primary biliary cholangitis	Primary biliary cholangitis || ||	TRUE	igd	NA	NA	NA	NA	NA	NA	NA	6.7e-15	0.00190872	462166	3	85898626	ukb-b-9405	|| id:ukb-b-9405	TRUE	reported	igd	2	TRUE	NA	NA	0.000131302	462166	4.09e-06	24510	TRUE
188	rs6493498	C	T	C	T	-0.013082	-0.0190212	0.54539	NA	FALSE	FALSE	FALSE	ebi-a-GCST90061440	15	51754451	0.0243152	24510	0.434052	Primary biliary cholangitis || id:ebi-a-GCST90061440	Primary biliary cholangitis	Primary biliary cholangitis || ||	TRUE	igd	NA	NA	NA	NA	NA	NA	NA	4.2e-13	0.001805	462166	15	51754451	ukb-b-9405	|| id:ukb-b-9405	TRUE	reported	igd	2	TRUE	NA	NA	0.000113644	462166	2.5e-05	24510	TRUE
189	rs6551304	G	A	G	A	0.016827	0.0521681	0.831916	NA	FALSE	FALSE	FALSE	ebi-a-GCST90061440	3	88306596	0.0297919	24510	0.0799319	Primary biliary cholangitis || id:ebi-a-GCST90061440	Primary biliary cholangitis	Primary biliary cholangitis || ||	TRUE	igd	NA	NA	NA	NA	NA	NA	NA	2.1e-12	0.00239416	462166	3	88306596	ukb-b-9405	|| id:ukb-b-9405	TRUE	reported	igd	2	TRUE	NA	NA	0.000106872	462166	0.000125098	24510	FALSE
190	rs6556810	T	C	T	C	-0.010132	-0.0203086	0.53387	NA	FALSE	FALSE	FALSE	ebi-a-GCST90061440	5	164585949	0.0200662	24510	0.311499	Primary biliary cholangitis || id:ebi-a-GCST90061440	Primary biliary cholangitis	Primary biliary cholangitis || ||	TRUE	igd	NA	NA	NA	NA	NA	NA	NA	1.7e-08	0.00179491	462166	5	164585949	ukb-b-9405	|| id:ukb-b-9405	TRUE	reported	igd	2	TRUE	NA	NA	6.89e-05	462166	4.18e-05	24510	TRUE
191	rs6567160	C	T	C	T	0.0451644	-0.0401503	0.232725	NA	FALSE	FALSE	FALSE	ebi-a-GCST90061440	18	57829135	0.0267226	24510	0.132972	Primary biliary cholangitis || id:ebi-a-GCST90061440	Primary biliary cholangitis	Primary biliary cholangitis || ||	TRUE	igd	NA	NA	NA	NA	NA	NA	NA	7.19e-101	0.00211824	462166	18	57829135	ukb-b-9405	|| id:ukb-b-9405	TRUE	reported	igd	2	TRUE	NA	NA	0.000982696	462166	9.21e-05	24510	TRUE
192	rs6575340	A	G	A	G	0.0161584	-0.0168981	0.636022	NA	FALSE	FALSE	FALSE	ebi-a-GCST90061440	14	94023972	0.0231842	24510	0.466085	Primary biliary cholangitis || id:ebi-a-GCST90061440	Primary biliary cholangitis	Primary biliary cholangitis || ||	TRUE	igd	NA	NA	NA	NA	NA	NA	NA	4.6e-18	0.00186502	462166	14	94023972	ukb-b-9405	|| id:ukb-b-9405	TRUE	reported	igd	2	TRUE	NA	NA	0.000162391	462166	2.17e-05	24510	TRUE
193	rs66483257	G	A	G	A	0.0104164	0.0100971	0.348791	NA	FALSE	FALSE	FALSE	ebi-a-GCST90061440	9	10171341	0.0220764	24510	0.647405	Primary biliary cholangitis || id:ebi-a-GCST90061440	Primary biliary cholangitis	Primary biliary cholangitis || ||	TRUE	igd	TRUE	rs66483257	rs10809034	G	A	T	C	3.2e-08	0.00188395	462166	9	10167512	ukb-b-9405	|| id:ukb-b-9405	TRUE	reported	igd	2	TRUE	NA	NA	6.61e-05	462166	8.54e-06	24510	TRUE
194	rs6669341	G	A	G	A	-0.0125214	-0.00783597	0.58271	NA	FALSE	FALSE	FALSE	ebi-a-GCST90061440	1	47678458	0.0172177	24510	0.649029	Primary biliary cholangitis || id:ebi-a-GCST90061440	Primary biliary cholangitis	Primary biliary cholangitis || ||	TRUE	igd	NA	NA	NA	NA	NA	NA	NA	4.5e-12	0.0018097	462166	1	47678458	ukb-b-9405	|| id:ukb-b-9405	TRUE	reported	igd	2	TRUE	NA	NA	0.000103574	462166	8.45e-06	24510	TRUE
195	rs6682438	C	T	C	T	0.0124771	-0.032889	0.673097	NA	FALSE	FALSE	FALSE	ebi-a-GCST90061440	1	33854013	0.0237044	24510	0.1653	Primary biliary cholangitis || id:ebi-a-GCST90061440	Primary biliary cholangitis	Primary biliary cholangitis || ||	TRUE	igd	TRUE	rs6682438	rs12039069	T	C	T	C	5.4e-11	0.00190203	462166	1	33784146	ukb-b-9405	|| id:ukb-b-9405	TRUE	reported	igd	2	TRUE	NA	NA	9.31e-05	462166	7.85e-05	24510	TRUE
196	rs6693294	G	A	G	A	-0.0170126	-0.0141084	0.688535	NA	FALSE	FALSE	FALSE	ebi-a-GCST90061440	1	49908644	0.0241565	24510	0.559192	Primary biliary cholangitis || id:ebi-a-GCST90061440	Primary biliary cholangitis	Primary biliary cholangitis || ||	TRUE	igd	TRUE	rs6693294	rs1179484	A	G	G	T	1.1e-18	0.00192843	462166	1	49879122	ukb-b-9405	|| id:ukb-b-9405	TRUE	reported	igd	2	TRUE	NA	NA	0.00016837	462166	1.39e-05	24510	TRUE
197	rs67073434	A	G	A	G	-0.0131089	0.0062806	0.213695	NA	FALSE	FALSE	FALSE	ebi-a-GCST90061440	7	77826757	0.0277534	24510	0.820968	Primary biliary cholangitis || id:ebi-a-GCST90061440	Primary biliary cholangitis	Primary biliary cholangitis || ||	TRUE	igd	NA	NA	NA	NA	NA	NA	NA	2.5e-09	0.00219857	462166	7	77826757	ukb-b-9405	|| id:ukb-b-9405	TRUE	reported	igd	2	TRUE	NA	NA	7.69e-05	462166	2.09e-06	24510	TRUE
198	rs6717591	C	T	C	T	-0.0102981	0.0346184	0.616983	NA	FALSE	FALSE	FALSE	ebi-a-GCST90061440	2	206074790	0.0212691	24510	0.103602	Primary biliary cholangitis || id:ebi-a-GCST90061440	Primary biliary cholangitis	Primary biliary cholangitis || ||	TRUE	igd	NA	NA	NA	NA	NA	NA	NA	2.1e-08	0.00183743	462166	2	206074790	ukb-b-9405	|| id:ukb-b-9405	TRUE	reported	igd	2	TRUE	NA	NA	6.8e-05	462166	0.000108084	24510	FALSE
199	rs6849518	T	C	T	C	0.0218636	-0.000948439	0.12428	NA	FALSE	FALSE	FALSE	ebi-a-GCST90061440	4	20120274	0.0328483	24510	0.976966	Primary biliary cholangitis || id:ebi-a-GCST90061440	Primary biliary cholangitis	Primary biliary cholangitis || ||	TRUE	igd	NA	NA	NA	NA	NA	NA	NA	7.1e-16	0.00270973	462166	4	20120274	ukb-b-9405	|| id:ukb-b-9405	TRUE	reported	igd	2	TRUE	NA	NA	0.000140843	462166	3.4e-08	24510	TRUE
200	rs6938973	C	T	C	T	0.0120106	-0.0207022	0.601488	NA	FALSE	FALSE	FALSE	ebi-a-GCST90061440	6	98421721	0.0233874	24510	0.376056	Primary biliary cholangitis || id:ebi-a-GCST90061440	Primary biliary cholangitis	Primary biliary cholangitis || ||	TRUE	igd	NA	NA	NA	NA	NA	NA	NA	4.9e-11	0.001827	462166	6	98421721	ukb-b-9405	|| id:ukb-b-9405	TRUE	reported	igd	2	TRUE	NA	NA	9.35e-05	462166	3.2e-05	24510	TRUE
201	rs7034554	G	A	G	A	-0.0112644	0.00512284	0.373813	NA	FALSE	FALSE	FALSE	ebi-a-GCST90061440	9	37131065	0.0216496	24510	0.812948	Primary biliary cholangitis || id:ebi-a-GCST90061440	Primary biliary cholangitis	Primary biliary cholangitis || ||	TRUE	igd	TRUE	rs7034554	rs10973226	G	A	C	T	1.1e-09	0.00184813	462166	9	37081301	ukb-b-9405	|| id:ukb-b-9405	TRUE	reported	igd	2	TRUE	NA	NA	8.04e-05	462166	2.28e-06	24510	TRUE
202	rs703983	G	A	G	A	-0.0114394	0.0351435	0.415045	NA	FALSE	FALSE	FALSE	ebi-a-GCST90061440	10	80941885	0.0216067	24510	0.103842	Primary biliary cholangitis || id:ebi-a-GCST90061440	Primary biliary cholangitis	Primary biliary cholangitis || ||	TRUE	igd	NA	NA	NA	NA	NA	NA	NA	3.1e-10	0.00181827	462166	10	80941885	ukb-b-9405	|| id:ukb-b-9405	TRUE	reported	igd	2	TRUE	NA	NA	8.56e-05	462166	0.000107934	24510	FALSE
203	rs704061	C	T	C	T	0.0146223	0.0568157	0.455057	NA	FALSE	FALSE	FALSE	ebi-a-GCST90061440	12	89771903	0.0210591	24510	0.0069775	Primary biliary cholangitis || id:ebi-a-GCST90061440	Primary biliary cholangitis	Primary biliary cholangitis || ||	TRUE	igd	NA	NA	NA	NA	NA	NA	NA	4e-16	0.00179659	462166	12	89771903	ukb-b-9405	|| id:ukb-b-9405	TRUE	reported	igd	2	TRUE	NA	NA	0.00014331	462166	0.000296907	24510	FALSE
204	rs7046483	A	G	A	G	-0.0111603	0.000433185	0.608231	NA	FALSE	FALSE	FALSE	ebi-a-GCST90061440	9	14783314	0.02241	24510	0.984578	Primary biliary cholangitis || id:ebi-a-GCST90061440	Primary biliary cholangitis	Primary biliary cholangitis || ||	TRUE	igd	TRUE	rs7046483	rs34882821	G	A	T	G	1.3e-09	0.00183899	462166	9	14777395	ukb-b-9405	|| id:ukb-b-9405	TRUE	reported	igd	2	TRUE	NA	NA	7.97e-05	462166	1.52e-08	24510	TRUE
205	rs7132908	A	G	A	G	0.0215129	-0.00246274	0.384454	NA	FALSE	FALSE	FALSE	ebi-a-GCST90061440	12	50263148	0.0216305	24510	0.909353	Primary biliary cholangitis || id:ebi-a-GCST90061440	Primary biliary cholangitis	Primary biliary cholangitis || ||	TRUE	igd	NA	NA	NA	NA	NA	NA	NA	1.4e-31	0.00183998	462166	12	50263148	ukb-b-9405	|| id:ukb-b-9405	TRUE	reported	igd	2	TRUE	NA	NA	0.000295697	462166	5.29e-07	24510	TRUE
206	rs71495038	A	G	A	G	0.0223778	0.00796923	0.076924	NA	FALSE	FALSE	FALSE	ebi-a-GCST90061440	10	33971383	0.0410109	24510	0.845925	Primary biliary cholangitis || id:ebi-a-GCST90061440	Primary biliary cholangitis	Primary biliary cholangitis || ||	TRUE	igd	NA	NA	NA	NA	NA	NA	NA	2.6e-11	0.00335663	462166	10	33971383	ukb-b-9405	|| id:ukb-b-9405	TRUE	reported	igd	2	TRUE	NA	NA	9.62e-05	462166	1.54e-06	24510	TRUE
207	rs7154982	A	G	A	G	-0.0166203	0.0143738	0.269555	NA	FALSE	FALSE	FALSE	ebi-a-GCST90061440	14	25935161	0.0248272	24510	0.56262	Primary biliary cholangitis || id:ebi-a-GCST90061440	Primary biliary cholangitis	Primary biliary cholangitis || ||	TRUE	igd	NA	NA	NA	NA	NA	NA	NA	1.8e-16	0.00201799	462166	14	25935161	ukb-b-9405	|| id:ukb-b-9405	TRUE	reported	igd	2	TRUE	NA	NA	0.000146751	462166	1.37e-05	24510	TRUE
208	rs7164727	T	C	T	C	0.0138547	-0.00628569	0.667353	NA	FALSE	FALSE	FALSE	ebi-a-GCST90061440	15	73093991	0.0215998	24510	0.771045	Primary biliary cholangitis || id:ebi-a-GCST90061440	Primary biliary cholangitis	Primary biliary cholangitis || ||	TRUE	igd	NA	NA	NA	NA	NA	NA	NA	3.7e-13	0.00190669	462166	15	73093991	ukb-b-9405	|| id:ukb-b-9405	TRUE	reported	igd	2	TRUE	NA	NA	0.000114232	462166	3.46e-06	24510	TRUE
209	rs7204864	T	C	T	C	-0.0176741	-0.026889	0.143436	NA	FALSE	FALSE	FALSE	ebi-a-GCST90061440	16	19942927	0.028519	24510	0.34576	Primary biliary cholangitis || id:ebi-a-GCST90061440	Primary biliary cholangitis	Primary biliary cholangitis || ||	TRUE	igd	NA	NA	NA	NA	NA	NA	NA	4.4e-12	0.00255255	462166	16	19942927	ukb-b-9405	|| id:ukb-b-9405	TRUE	reported	igd	2	TRUE	NA	NA	0.000103725	462166	3.63e-05	24510	TRUE
210	rs7218014	C	T	C	T	0.0224089	0.00887652	0.197315	NA	FALSE	FALSE	FALSE	ebi-a-GCST90061440	17	65832016	0.0271116	24510	0.74336	Primary biliary cholangitis || id:ebi-a-GCST90061440	Primary biliary cholangitis	Primary biliary cholangitis || ||	TRUE	igd	NA	NA	NA	NA	NA	NA	NA	2.7e-23	0.00225393	462166	17	65832016	ukb-b-9405	|| id:ukb-b-9405	TRUE	reported	igd	2	TRUE	NA	NA	0.000213831	462166	4.37e-06	24510	TRUE
211	rs7223535	A	G	A	G	-0.0141121	0.0204233	0.270315	NA	FALSE	FALSE	FALSE	ebi-a-GCST90061440	17	29211667	0.0290494	24510	0.482021	Primary biliary cholangitis || id:ebi-a-GCST90061440	Primary biliary cholangitis	Primary biliary cholangitis || ||	TRUE	igd	NA	NA	NA	NA	NA	NA	NA	2.6e-12	0.00201624	462166	17	29211667	ukb-b-9405	|| id:ukb-b-9405	TRUE	reported	igd	2	TRUE	NA	NA	0.000105988	462166	2.02e-05	24510	TRUE
212	rs7243357	G	T	G	T	-0.0128986	0.00600103	0.177427	NA	FALSE	FALSE	FALSE	ebi-a-GCST90061440	18	56883319	0.0273272	24510	0.826183	Primary biliary cholangitis || id:ebi-a-GCST90061440	Primary biliary cholangitis	Primary biliary cholangitis || ||	TRUE	igd	NA	NA	NA	NA	NA	NA	NA	4.2e-08	0.00235242	462166	18	56883319	ukb-b-9405	|| id:ukb-b-9405	TRUE	reported	igd	2	TRUE	NA	NA	6.5e-05	462166	1.97e-06	24510	TRUE
213	rs72663503	T	C	T	C	0.017107	0.0245577	0.228302	NA	FALSE	FALSE	FALSE	ebi-a-GCST90061440	1	40060473	0.0279949	24510	0.380366	Primary biliary cholangitis || id:ebi-a-GCST90061440	Primary biliary cholangitis	Primary biliary cholangitis || ||	TRUE	igd	TRUE	rs72663503	rs4660303	T	C	A	G	9.3e-16	0.00212883	462166	1	39969059	ukb-b-9405	|| id:ukb-b-9405	TRUE	reported	igd	2	TRUE	NA	NA	0.000139704	462166	3.14e-05	24510	TRUE
214	rs72673947	G	A	G	A	0.0167841	-0.0116534	0.107021	NA	FALSE	FALSE	FALSE	ebi-a-GCST90061440	8	118884379	0.036833	24510	0.751711	Primary biliary cholangitis || id:ebi-a-GCST90061440	Primary biliary cholangitis	Primary biliary cholangitis || ||	TRUE	igd	NA	NA	NA	NA	NA	NA	NA	7.9e-09	0.00290829	462166	8	118884379	ukb-b-9405	|| id:ukb-b-9405	TRUE	reported	igd	2	TRUE	NA	NA	7.21e-05	462166	4.08e-06	24510	TRUE
215	rs72749772	C	T	C	T	-0.0377491	0.0269016	0.018752	NA	FALSE	FALSE	FALSE	ebi-a-GCST90061440	15	62367013	0.0994305	24510	0.786732	Primary biliary cholangitis || id:ebi-a-GCST90061440	Primary biliary cholangitis	Primary biliary cholangitis || ||	TRUE	igd	NA	NA	NA	NA	NA	NA	NA	1.2e-08	0.00663014	462166	15	62367013	ukb-b-9405	|| id:ukb-b-9405	TRUE	reported	igd	2	TRUE	NA	NA	7.01e-05	462166	2.99e-06	24510	TRUE
216	rs72892910	T	G	T	G	0.0301404	0.025629	0.172259	NA	FALSE	FALSE	FALSE	ebi-a-GCST90061440	6	50816887	0.0287659	24510	0.372956	Primary biliary cholangitis || id:ebi-a-GCST90061440	Primary biliary cholangitis	Primary biliary cholangitis || ||	TRUE	igd	NA	NA	NA	NA	NA	NA	NA	5.2e-37	0.00237148	462166	6	50816887	ukb-b-9405	|| id:ukb-b-9405	TRUE	reported	igd	2	TRUE	NA	NA	0.000349391	462166	3.24e-05	24510	TRUE
217	rs73052033	C	T	C	T	-0.0210096	0.00560446	0.184916	NA	FALSE	FALSE	FALSE	ebi-a-GCST90061440	3	185828465	0.0246418	24510	0.820084	Primary biliary cholangitis || id:ebi-a-GCST90061440	Primary biliary cholangitis	Primary biliary cholangitis || ||	TRUE	igd	NA	NA	NA	NA	NA	NA	NA	7.9e-20	0.00230513	462166	3	185828465	ukb-b-9405	|| id:ukb-b-9405	TRUE	reported	igd	2	TRUE	NA	NA	0.000179709	462166	2.11e-06	24510	TRUE
218	rs73142879	T	C	T	C	-0.0241942	0.079142	0.192309	NA	FALSE	FALSE	FALSE	ebi-a-GCST90061440	20	51195932	0.0292304	24510	0.0067786	Primary biliary cholangitis || id:ebi-a-GCST90061440	Primary biliary cholangitis	Primary biliary cholangitis || ||	TRUE	igd	NA	NA	NA	NA	NA	NA	NA	2.8e-26	0.00228107	462166	20	51195932	ukb-b-9405	|| id:ukb-b-9405	TRUE	reported	igd	2	TRUE	NA	NA	0.000243357	462166	0.000299024	24510	FALSE
219	rs73234116	G	A	G	A	-0.0194935	-0.0402595	0.073922	NA	FALSE	FALSE	FALSE	ebi-a-GCST90061440	4	18778872	0.0464591	24510	0.386185	Primary biliary cholangitis || id:ebi-a-GCST90061440	Primary biliary cholangitis	Primary biliary cholangitis || ||	TRUE	igd	NA	NA	NA	NA	NA	NA	NA	1.6e-08	0.00345262	462166	4	18778872	ukb-b-9405	|| id:ukb-b-9405	TRUE	reported	igd	2	TRUE	NA	NA	6.9e-05	462166	3.06e-05	24510	TRUE
220	rs7324067	C	T	C	T	0.0121297	-0.0265916	0.761254	NA	FALSE	FALSE	FALSE	ebi-a-GCST90061440	13	65484906	0.0262567	24510	0.311178	Primary biliary cholangitis || id:ebi-a-GCST90061440	Primary biliary cholangitis	Primary biliary cholangitis || ||	TRUE	igd	NA	NA	NA	NA	NA	NA	NA	7.7e-09	0.00210064	462166	13	65484906	ukb-b-9405	|| id:ukb-b-9405	TRUE	reported	igd	2	TRUE	NA	NA	7.21e-05	462166	4.18e-05	24510	TRUE
221	rs735033	G	A	G	A	-0.0102658	-0.0039743	0.605139	NA	FALSE	FALSE	FALSE	ebi-a-GCST90061440	12	97550852	0.0221453	24510	0.857573	Primary biliary cholangitis || id:ebi-a-GCST90061440	Primary biliary cholangitis	Primary biliary cholangitis || ||	TRUE	igd	NA	NA	NA	NA	NA	NA	NA	2.5e-08	0.00184312	462166	12	97550852	ukb-b-9405	|| id:ukb-b-9405	TRUE	reported	igd	2	TRUE	NA	NA	6.71e-05	462166	1.31e-06	24510	TRUE
222	rs73985439	C	A	C	A	0.0124046	0.0407423	0.307294	NA	FALSE	FALSE	FALSE	ebi-a-GCST90061440	2	212299249	0.0235302	24510	0.0833643	Primary biliary cholangitis || id:ebi-a-GCST90061440	Primary biliary cholangitis	Primary biliary cholangitis || ||	TRUE	igd	NA	NA	NA	NA	NA	NA	NA	1.6e-10	0.00193905	462166	2	212299249	ukb-b-9405	|| id:ukb-b-9405	TRUE	reported	igd	2	TRUE	NA	NA	8.85e-05	462166	0.000122315	24510	FALSE
223	rs7422252	T	C	T	C	0.0107171	-0.0326402	0.591571	NA	FALSE	FALSE	FALSE	ebi-a-GCST90061440	2	69528577	0.0237496	24510	0.169334	Primary biliary cholangitis || id:ebi-a-GCST90061440	Primary biliary cholangitis	Primary biliary cholangitis || ||	TRUE	igd	NA	NA	NA	NA	NA	NA	NA	4e-09	0.00182187	462166	2	69528577	ukb-b-9405	|| id:ukb-b-9405	TRUE	reported	igd	2	TRUE	NA	NA	7.49e-05	462166	7.71e-05	24510	FALSE
224	rs7498665	G	A	G	A	0.026616	0.000362384	0.399688	NA	FALSE	FALSE	FALSE	ebi-a-GCST90061440	16	28883241	0.0252095	24510	0.988531	Primary biliary cholangitis || id:ebi-a-GCST90061440	Primary biliary cholangitis	Primary biliary cholangitis || ||	TRUE	igd	NA	NA	NA	NA	NA	NA	NA	4.9e-48	0.00182769	462166	16	28883241	ukb-b-9405	|| id:ukb-b-9405	TRUE	reported	igd	2	TRUE	NA	NA	0.000458654	462166	8.43e-09	24510	TRUE
225	rs7519259	A	G	A	G	0.0126703	0.0203168	0.528392	NA	FALSE	FALSE	FALSE	ebi-a-GCST90061440	1	66470379	0.0222784	24510	0.361795	Primary biliary cholangitis || id:ebi-a-GCST90061440	Primary biliary cholangitis	Primary biliary cholangitis || ||	TRUE	igd	TRUE	rs7519259	rs7534143	G	A	T	G	1.7e-12	0.00179634	462166	1	66434743	ukb-b-9405	|| id:ukb-b-9405	TRUE	reported	igd	2	TRUE	NA	NA	0.000107635	462166	3.39e-05	24510	TRUE
226	rs765876	G	A	G	A	-0.00980862	0.0568427	0.489495	NA	FALSE	FALSE	FALSE	ebi-a-GCST90061440	6	143185891	0.0210484	24510	0.00692213	Primary biliary cholangitis || id:ebi-a-GCST90061440	Primary biliary cholangitis	Primary biliary cholangitis || ||	TRUE	igd	NA	NA	NA	NA	NA	NA	NA	4.1e-08	0.00178785	462166	6	143185891	ukb-b-9405	|| id:ukb-b-9405	TRUE	reported	igd	2	TRUE	NA	NA	6.51e-05	462166	0.000297491	24510	FALSE
227	rs76929617	G	A	G	A	-0.0330476	0.111829	0.038875	NA	FALSE	FALSE	FALSE	ebi-a-GCST90061440	12	120867798	0.068417	24510	0.10215	Primary biliary cholangitis || id:ebi-a-GCST90061440	Primary biliary cholangitis	Primary biliary cholangitis || ||	TRUE	igd	NA	NA	NA	NA	NA	NA	NA	1e-12	0.00463714	462166	12	120867798	ukb-b-9405	|| id:ukb-b-9405	TRUE	reported	igd	2	TRUE	NA	NA	0.000109884	462166	0.000109	24510	TRUE
228	rs7708584	G	A	G	A	-0.0121976	0.00175323	0.572375	NA	FALSE	FALSE	FALSE	ebi-a-GCST90061440	5	153543466	0.0230331	24510	0.939325	Primary biliary cholangitis || id:ebi-a-GCST90061440	Primary biliary cholangitis	Primary biliary cholangitis || ||	TRUE	igd	NA	NA	NA	NA	NA	NA	NA	1.4e-11	0.00180534	462166	5	153543466	ukb-b-9405	|| id:ukb-b-9405	TRUE	reported	igd	2	TRUE	NA	NA	9.88e-05	462166	2.36e-07	24510	TRUE
229	rs77105711	G	A	G	A	0.0475989	-0.0932142	0.010884	NA	FALSE	FALSE	FALSE	ebi-a-GCST90061440	2	162794809	0.146724	24510	0.525232	Primary biliary cholangitis || id:ebi-a-GCST90061440	Primary biliary cholangitis	Primary biliary cholangitis || ||	TRUE	igd	TRUE	rs77105711	rs150295441	G	A	G	T	3.6e-08	0.00863956	462166	2	162786107	ukb-b-9405	|| id:ukb-b-9405	TRUE	reported	igd	2	TRUE	NA	NA	6.57e-05	462166	1.65e-05	24510	TRUE
230	rs77560415	A	G	A	G	-0.0218041	-0.0641746	0.067656	NA	FALSE	FALSE	FALSE	ebi-a-GCST90061440	12	114427880	0.0448917	24510	0.152848	Primary biliary cholangitis || id:ebi-a-GCST90061440	Primary biliary cholangitis	Primary biliary cholangitis || ||	TRUE	igd	NA	NA	NA	NA	NA	NA	NA	9.7e-10	0.00356584	462166	12	114427880	ukb-b-9405	|| id:ukb-b-9405	TRUE	reported	igd	2	TRUE	NA	NA	8.09e-05	462166	8.34e-05	24510	FALSE
231	rs77560793	A	G	A	G	-0.0341296	-0.0652529	0.03064	NA	FALSE	FALSE	FALSE	ebi-a-GCST90061440	1	175001179	0.0619773	24510	0.292409	Primary biliary cholangitis || id:ebi-a-GCST90061440	Primary biliary cholangitis	Primary biliary cholangitis || ||	TRUE	igd	NA	NA	NA	NA	NA	NA	NA	5.7e-11	0.00521033	462166	1	175001179	ukb-b-9405	|| id:ukb-b-9405	TRUE	reported	igd	2	TRUE	NA	NA	9.28e-05	462166	4.52e-05	24510	TRUE
232	rs7823561	C	A	C	A	-0.0112181	-0.0103001	0.332814	NA	FALSE	FALSE	FALSE	ebi-a-GCST90061440	8	25641764	0.0239357	24510	0.66696	Primary biliary cholangitis || id:ebi-a-GCST90061440	Primary biliary cholangitis	Primary biliary cholangitis || ||	TRUE	igd	NA	NA	NA	NA	NA	NA	NA	4.1e-09	0.00190742	462166	8	25641764	ukb-b-9405	|| id:ukb-b-9405	TRUE	reported	igd	2	TRUE	NA	NA	7.48e-05	462166	7.56e-06	24510	TRUE
233	rs784103	C	T	C	T	-0.0119787	0.0485691	0.73864	NA	FALSE	FALSE	FALSE	ebi-a-GCST90061440	1	42487059	0.0247561	24510	0.0497737	Primary biliary cholangitis || id:ebi-a-GCST90061440	Primary biliary cholangitis	Primary biliary cholangitis || ||	TRUE	igd	NA	NA	NA	NA	NA	NA	NA	3.8e-09	0.00203322	462166	1	42487059	ukb-b-9405	|| id:ukb-b-9405	TRUE	reported	igd	2	TRUE	NA	NA	7.51e-05	462166	0.000157029	24510	FALSE
234	rs7845090	A	G	A	G	-0.0195133	-0.0292352	0.709022	NA	FALSE	FALSE	FALSE	ebi-a-GCST90061440	8	73449940	0.0231424	24510	0.206491	Primary biliary cholangitis || id:ebi-a-GCST90061440	Primary biliary cholangitis	Primary biliary cholangitis || ||	TRUE	igd	NA	NA	NA	NA	NA	NA	NA	6.3e-23	0.00197942	462166	8	73449940	ukb-b-9405	|| id:ukb-b-9405	TRUE	reported	igd	2	TRUE	NA	NA	0.000210232	462166	6.51e-05	24510	TRUE
235	rs78508049	C	T	C	T	0.016362	-0.0180867	0.187651	NA	FALSE	FALSE	FALSE	ebi-a-GCST90061440	1	210344884	0.0274921	24510	0.51061	Primary biliary cholangitis || id:ebi-a-GCST90061440	Primary biliary cholangitis	Primary biliary cholangitis || ||	TRUE	igd	NA	NA	NA	NA	NA	NA	NA	8.5e-13	0.00228746	462166	1	210344884	ukb-b-9405	|| id:ukb-b-9405	TRUE	reported	igd	2	TRUE	NA	NA	0.000110693	462166	1.77e-05	24510	TRUE
236	rs7875991	C	A	C	A	0.0127152	-0.00562543	0.189642	NA	FALSE	FALSE	FALSE	ebi-a-GCST90061440	9	29290029	0.0258906	24510	0.827992	Primary biliary cholangitis || id:ebi-a-GCST90061440	Primary biliary cholangitis	Primary biliary cholangitis || ||	TRUE	igd	NA	NA	NA	NA	NA	NA	NA	3.4e-08	0.002303	462166	9	29290029	ukb-b-9405	|| id:ukb-b-9405	TRUE	reported	igd	2	TRUE	NA	NA	6.6e-05	462166	1.93e-06	24510	TRUE
237	rs78985438	C	A	C	A	-0.0215967	0.0752125	0.054773	NA	FALSE	FALSE	FALSE	ebi-a-GCST90061440	1	111312967	0.0500946	24510	0.13325	Primary biliary cholangitis || id:ebi-a-GCST90061440	Primary biliary cholangitis	Primary biliary cholangitis || ||	TRUE	igd	NA	NA	NA	NA	NA	NA	NA	3.9e-08	0.00392888	462166	1	111312967	ukb-b-9405	|| id:ukb-b-9405	TRUE	reported	igd	2	TRUE	NA	NA	6.54e-05	462166	9.2e-05	24510	FALSE
238	rs7925100	A	G	A	G	0.0140407	-0.0220175	0.396115	NA	FALSE	FALSE	FALSE	ebi-a-GCST90061440	11	118941596	0.0217441	24510	0.311263	Primary biliary cholangitis || id:ebi-a-GCST90061440	Primary biliary cholangitis	Primary biliary cholangitis || ||	TRUE	igd	NA	NA	NA	NA	NA	NA	NA	1.7e-14	0.00182953	462166	11	118941596	ukb-b-9405	|| id:ukb-b-9405	TRUE	reported	igd	2	TRUE	NA	NA	0.000127423	462166	4.18e-05	24510	TRUE
239	rs7933085	G	A	G	A	0.0108889	-0.011088	0.507544	NA	FALSE	FALSE	FALSE	ebi-a-GCST90061440	11	130801649	0.0232296	24510	0.633132	Primary biliary cholangitis || id:ebi-a-GCST90061440	Primary biliary cholangitis	Primary biliary cholangitis || ||	TRUE	igd	TRUE	rs7933085	rs1991899	A	G	A	G	1.4e-09	0.00179888	462166	11	130796248	ukb-b-9405	|| id:ukb-b-9405	TRUE	reported	igd	2	TRUE	NA	NA	7.93e-05	462166	9.3e-06	24510	TRUE
240	rs793497	C	T	C	T	-0.0108102	0.0101043	0.598941	NA	FALSE	FALSE	FALSE	ebi-a-GCST90061440	3	99516962	0.021719	24510	0.641768	Primary biliary cholangitis || id:ebi-a-GCST90061440	Primary biliary cholangitis	Primary biliary cholangitis || ||	TRUE	igd	TRUE	rs793497	rs1287284	T	C	C	A	3.1e-09	0.00182381	462166	3	99505610	ukb-b-9405	|| id:ukb-b-9405	TRUE	reported	igd	2	TRUE	NA	NA	7.6e-05	462166	8.83e-06	24510	TRUE
241	rs7982447	C	T	C	T	0.016226	-0.0105026	0.20648	NA	FALSE	FALSE	FALSE	ebi-a-GCST90061440	13	54453811	0.0269207	24510	0.696439	Primary biliary cholangitis || id:ebi-a-GCST90061440	Primary biliary cholangitis	Primary biliary cholangitis || ||	TRUE	igd	NA	NA	NA	NA	NA	NA	NA	2.7e-13	0.00222082	462166	13	54453811	ukb-b-9405	|| id:ukb-b-9405	TRUE	reported	igd	2	TRUE	NA	NA	0.000115491	462166	6.21e-06	24510	TRUE
242	rs7999009	C	A	C	A	-0.0116423	0.0596571	0.764211	NA	FALSE	FALSE	FALSE	ebi-a-GCST90061440	13	59421417	0.025858	24510	0.0210489	Primary biliary cholangitis || id:ebi-a-GCST90061440	Primary biliary cholangitis	Primary biliary cholangitis || ||	TRUE	igd	NA	NA	NA	NA	NA	NA	NA	3.7e-08	0.00211565	462166	13	59421417	ukb-b-9405	|| id:ukb-b-9405	TRUE	reported	igd	2	TRUE	NA	NA	6.55e-05	462166	0.000217136	24510	FALSE
243	rs80243702	A	G	A	G	0.0151663	-0.0299835	0.160621	NA	FALSE	FALSE	FALSE	ebi-a-GCST90061440	15	53163603	0.0291218	24510	0.303203	Primary biliary cholangitis || id:ebi-a-GCST90061440	Primary biliary cholangitis	Primary biliary cholangitis || ||	TRUE	igd	NA	NA	NA	NA	NA	NA	NA	6.7e-10	0.00245648	462166	15	53163603	ukb-b-9405	|| id:ukb-b-9405	TRUE	reported	igd	2	TRUE	NA	NA	8.25e-05	462166	4.33e-05	24510	TRUE
244	rs8025516	G	T	G	T	-0.0105119	0.0234015	0.645934	NA	FALSE	FALSE	FALSE	ebi-a-GCST90061440	15	95271872	0.0214377	24510	0.275006	Primary biliary cholangitis || id:ebi-a-GCST90061440	Primary biliary cholangitis	Primary biliary cholangitis || ||	TRUE	igd	NA	NA	NA	NA	NA	NA	NA	2.1e-08	0.0018772	462166	15	95271872	ukb-b-9405	|| id:ukb-b-9405	TRUE	reported	igd	2	TRUE	NA	NA	6.78e-05	462166	4.86e-05	24510	TRUE
245	rs8066490	A	G	A	G	-0.0121798	0.00321119	0.219239	NA	FALSE	FALSE	FALSE	ebi-a-GCST90061440	17	31460281	0.0262003	24510	0.902453	Primary biliary cholangitis || id:ebi-a-GCST90061440	Primary biliary cholangitis	Primary biliary cholangitis || ||	TRUE	igd	NA	NA	NA	NA	NA	NA	NA	1.8e-08	0.00216351	462166	17	31460281	ukb-b-9405	|| id:ukb-b-9405	TRUE	reported	igd	2	TRUE	NA	NA	6.86e-05	462166	6.13e-07	24510	TRUE
246	rs8088123	A	C	A	C	-0.0209644	-0.00307712	0.071451	NA	FALSE	FALSE	FALSE	ebi-a-GCST90061440	18	58100400	0.0422267	24510	0.941908	Primary biliary cholangitis || id:ebi-a-GCST90061440	Primary biliary cholangitis	Primary biliary cholangitis || ||	TRUE	igd	NA	NA	NA	NA	NA	NA	NA	2e-09	0.00349564	462166	18	58100400	ukb-b-9405	|| id:ukb-b-9405	TRUE	reported	igd	2	TRUE	NA	NA	7.78e-05	462166	2.17e-07	24510	TRUE
247	rs8192675	C	T	C	T	0.0159923	0.00393688	0.288645	NA	FALSE	FALSE	FALSE	ebi-a-GCST90061440	3	170724883	0.0217147	24510	0.856132	Primary biliary cholangitis || id:ebi-a-GCST90061440	Primary biliary cholangitis	Primary biliary cholangitis || ||	TRUE	igd	NA	NA	NA	NA	NA	NA	NA	4.5e-16	0.00196858	462166	3	170724883	ukb-b-9405	|| id:ukb-b-9405	TRUE	reported	igd	2	TRUE	NA	NA	0.000142777	462166	1.34e-06	24510	TRUE
248	rs820082	T	C	T	C	-0.0120695	-0.0531786	0.238429	NA	FALSE	FALSE	FALSE	ebi-a-GCST90061440	6	35031441	0.0259899	24510	0.0407446	Primary biliary cholangitis || id:ebi-a-GCST90061440	Primary biliary cholangitis	Primary biliary cholangitis || ||	TRUE	igd	NA	NA	NA	NA	NA	NA	NA	8.3e-09	0.00209446	462166	6	35031441	ukb-b-9405	|| id:ukb-b-9405	TRUE	reported	igd	2	TRUE	NA	NA	7.18e-05	462166	0.000170798	24510	FALSE
249	rs852042	G	A	G	A	-0.0115951	0.00719398	0.758579	NA	FALSE	FALSE	FALSE	ebi-a-GCST90061440	20	17091233	0.0227182	24510	0.7515	Primary biliary cholangitis || id:ebi-a-GCST90061440	Primary biliary cholangitis	Primary biliary cholangitis || ||	TRUE	igd	NA	NA	NA	NA	NA	NA	NA	3e-08	0.00209164	462166	20	17091233	ukb-b-9405	|| id:ukb-b-9405	TRUE	reported	igd	2	TRUE	NA	NA	6.65e-05	462166	4.09e-06	24510	TRUE
250	rs862320	T	C	T	C	-0.0180264	0.0116086	0.409625	NA	FALSE	FALSE	FALSE	ebi-a-GCST90061440	16	69651866	0.0206752	24510	0.574474	Primary biliary cholangitis || id:ebi-a-GCST90061440	Primary biliary cholangitis	Primary biliary cholangitis || ||	TRUE	igd	NA	NA	NA	NA	NA	NA	NA	4.4e-23	0.0018218	462166	16	69651866	ukb-b-9405	|| id:ukb-b-9405	TRUE	reported	igd	2	TRUE	NA	NA	0.000211801	462166	1.29e-05	24510	TRUE
251	rs866279	G	A	G	A	0.016171	0.00115569	0.118176	NA	FALSE	FALSE	FALSE	ebi-a-GCST90061440	7	6451481	0.0329062	24510	0.971984	Primary biliary cholangitis || id:ebi-a-GCST90061440	Primary biliary cholangitis	Primary biliary cholangitis || ||	TRUE	igd	NA	NA	NA	NA	NA	NA	NA	5.6e-09	0.00277395	462166	7	6451481	ukb-b-9405	|| id:ukb-b-9405	TRUE	reported	igd	2	TRUE	NA	NA	7.35e-05	462166	5.03e-08	24510	TRUE
252	rs883403	C	T	C	T	-0.0176676	-0.0389083	0.154427	NA	FALSE	FALSE	FALSE	ebi-a-GCST90061440	7	99047978	0.0319228	24510	0.222911	Primary biliary cholangitis || id:ebi-a-GCST90061440	Primary biliary cholangitis	Primary biliary cholangitis || ||	TRUE	igd	NA	NA	NA	NA	NA	NA	NA	9.5e-13	0.00247511	462166	7	99047978	ukb-b-9405	|| id:ukb-b-9405	TRUE	reported	igd	2	TRUE	NA	NA	0.000110236	462166	6.06e-05	24510	TRUE
253	rs894736	G	A	G	A	0.0157371	0.0642014	0.362765	NA	FALSE	FALSE	FALSE	ebi-a-GCST90061440	12	54419910	0.0226936	24510	0.00466853	Primary biliary cholangitis || id:ebi-a-GCST90061440	Primary biliary cholangitis	Primary biliary cholangitis || ||	TRUE	igd	TRUE	rs894736	rs12426399	G	A	T	G	3.6e-17	0.00186806	462166	12	54418166	ukb-b-9405	|| id:ukb-b-9405	TRUE	reported	igd	2	TRUE	NA	NA	0.000153534	462166	0.000326462	24510	FALSE
254	rs924817	G	T	G	T	-0.010143	0.0231433	0.369017	NA	FALSE	FALSE	FALSE	ebi-a-GCST90061440	12	91223470	0.0229119	24510	0.312448	Primary biliary cholangitis || id:ebi-a-GCST90061440	Primary biliary cholangitis	Primary biliary cholangitis || ||	TRUE	igd	NA	NA	NA	NA	NA	NA	NA	4.7e-08	0.00185683	462166	12	91223470	ukb-b-9405	|| id:ukb-b-9405	TRUE	reported	igd	2	TRUE	NA	NA	6.46e-05	462166	4.16e-05	24510	TRUE
255	rs9277990	G	A	G	A	0.0203166	0.0463538	0.186489	NA	FALSE	FALSE	FALSE	ebi-a-GCST90061440	6	33308607	0.0271543	24510	0.0878132	Primary biliary cholangitis || id:ebi-a-GCST90061440	Primary biliary cholangitis	Primary biliary cholangitis || ||	TRUE	igd	NA	NA	NA	NA	NA	NA	NA	8.3e-19	0.00229408	462166	6	33308607	ukb-b-9405	|| id:ukb-b-9405	TRUE	reported	igd	2	TRUE	NA	NA	0.000169674	462166	0.000118887	24510	TRUE
256	rs9294260	A	G	A	G	0.0131781	-0.0450253	0.476584	NA	FALSE	FALSE	FALSE	ebi-a-GCST90061440	6	83433228	0.0296007	24510	0.128237	Primary biliary cholangitis || id:ebi-a-GCST90061440	Primary biliary cholangitis	Primary biliary cholangitis || ||	TRUE	igd	NA	NA	NA	NA	NA	NA	NA	2.4e-13	0.00179925	462166	6	83433228	ukb-b-9405	|| id:ukb-b-9405	TRUE	reported	igd	2	TRUE	NA	NA	0.000116058	462166	9.44e-05	24510	TRUE
257	rs9299	T	C	T	C	0.0105671	0.00750809	0.656486	NA	FALSE	FALSE	FALSE	ebi-a-GCST90061440	17	46669430	0.0257819	24510	0.770886	Primary biliary cholangitis || id:ebi-a-GCST90061440	Primary biliary cholangitis	Primary biliary cholangitis || ||	TRUE	igd	NA	NA	NA	NA	NA	NA	NA	2e-08	0.0018824	462166	17	46669430	ukb-b-9405	|| id:ukb-b-9405	TRUE	reported	igd	2	TRUE	NA	NA	6.82e-05	462166	3.46e-06	24510	TRUE
258	rs9378676	C	A	C	A	0.0130316	0.00440448	0.234005	NA	FALSE	FALSE	FALSE	ebi-a-GCST90061440	6	2064264	0.0247039	24510	0.858495	Primary biliary cholangitis || id:ebi-a-GCST90061440	Primary biliary cholangitis	Primary biliary cholangitis || ||	TRUE	igd	NA	NA	NA	NA	NA	NA	NA	7e-10	0.00211353	462166	6	2064264	ukb-b-9405	|| id:ukb-b-9405	TRUE	reported	igd	2	TRUE	NA	NA	8.23e-05	462166	1.3e-06	24510	TRUE
259	rs9479509	A	G	A	G	0.0109614	0.062043	0.288572	NA	FALSE	FALSE	FALSE	ebi-a-GCST90061440	6	153427265	0.0244737	24510	0.0112419	Primary biliary cholangitis || id:ebi-a-GCST90061440	Primary biliary cholangitis	Primary biliary cholangitis || ||	TRUE	igd	NA	NA	NA	NA	NA	NA	NA	2.8e-08	0.00197475	462166	6	153427265	ukb-b-9405	|| id:ukb-b-9405	TRUE	reported	igd	2	TRUE	NA	NA	6.67e-05	462166	0.000262159	24510	FALSE
260	rs9568867	A	G	A	G	0.022614	-0.0342414	0.129253	NA	FALSE	FALSE	FALSE	ebi-a-GCST90061440	13	54107352	0.040537	24510	0.39828	Primary biliary cholangitis || id:ebi-a-GCST90061440	Primary biliary cholangitis	Primary biliary cholangitis || ||	TRUE	igd	NA	NA	NA	NA	NA	NA	NA	4.2e-17	0.00268971	462166	13	54107352	ukb-b-9405	|| id:ukb-b-9405	TRUE	reported	igd	2	TRUE	NA	NA	0.000152926	462166	2.91e-05	24510	TRUE
261	rs960024	G	T	G	T	0.0118777	-0.0103829	0.692288	NA	FALSE	FALSE	FALSE	ebi-a-GCST90061440	1	107989885	0.0242377	24510	0.668376	Primary biliary cholangitis || id:ebi-a-GCST90061440	Primary biliary cholangitis	Primary biliary cholangitis || ||	TRUE	igd	TRUE	rs960024	rs1444042	T	G	G	A	1.2e-09	0.0019553	462166	1	107958357	ukb-b-9405	|| id:ukb-b-9405	TRUE	reported	igd	2	TRUE	NA	NA	7.98e-05	462166	7.49e-06	24510	TRUE
262	rs9623	C	T	C	T	-0.0102354	-0.026979	0.459016	NA	FALSE	FALSE	FALSE	ebi-a-GCST90061440	5	67597321	0.0220763	24510	0.221677	Primary biliary cholangitis || id:ebi-a-GCST90061440	Primary biliary cholangitis	Primary biliary cholangitis || ||	TRUE	igd	NA	NA	NA	NA	NA	NA	NA	1.2e-08	0.00179366	462166	5	67597321	ukb-b-9405	|| id:ukb-b-9405	TRUE	reported	igd	2	TRUE	NA	NA	7.05e-05	462166	6.09e-05	24510	TRUE
263	rs9814758	G	T	G	T	-0.0111552	-0.0069788	0.355886	NA	FALSE	FALSE	FALSE	ebi-a-GCST90061440	3	123089834	0.023315	24510	0.764691	Primary biliary cholangitis || id:ebi-a-GCST90061440	Primary biliary cholangitis	Primary biliary cholangitis || ||	TRUE	igd	TRUE	rs9814758	rs12330631	G	T	T	C	2.7e-09	0.00187521	462166	3	123062657	ukb-b-9405	|| id:ukb-b-9405	TRUE	reported	igd	2	TRUE	NA	NA	7.66e-05	462166	3.66e-06	24510	TRUE
264	rs9843653	C	T	C	T	0.0195793	-0.0146366	0.511657	NA	FALSE	FALSE	FALSE	ebi-a-GCST90061440	3	49920571	0.0225569	24510	0.516419	Primary biliary cholangitis || id:ebi-a-GCST90061440	Primary biliary cholangitis	Primary biliary cholangitis || ||	TRUE	igd	NA	NA	NA	NA	NA	NA	NA	6.7e-28	0.00178819	462166	3	49920571	ukb-b-9405	|| id:ukb-b-9405	TRUE	reported	igd	2	TRUE	NA	NA	0.000259333	462166	1.72e-05	24510	TRUE
265	rs9848513	A	G	A	G	-0.0140968	0.0865878	0.162246	NA	FALSE	FALSE	FALSE	ebi-a-GCST90061440	3	25377589	0.0292458	24510	0.00306945	Primary biliary cholangitis || id:ebi-a-GCST90061440	Primary biliary cholangitis	Primary biliary cholangitis || ||	TRUE	igd	NA	NA	NA	NA	NA	NA	NA	6.8e-09	0.00243187	462166	3	25377589	ukb-b-9405	|| id:ukb-b-9405	TRUE	reported	igd	2	TRUE	NA	NA	7.27e-05	462166	0.000357539	24510	FALSE
[truncated: 3 more columns]

## Sheet: VitDonPBC
Column1	SNP	effect_allele.exposure	other_allele.exposure	effect_allele.outcome	other_allele.outcome	beta.exposure	beta.outcome	eaf.exposure	eaf.outcome	remove	palindromic	ambiguous	id.outcome	chr	pos	se.outcome	samplesize.outcome	pval.outcome	outcome	originalname.outcome	outcome.deprecated	mr_keep.outcome	data_source.outcome	proxy.outcome	target_snp.outcome	proxy_snp.outcome	target_a1.outcome	target_a2.outcome	proxy_a1.outcome	proxy_a2.outcome	chr.exposure	pos.exposure	se.exposure	pval.exposure	samplesize.exposure	id.exposure	exposure	mr_keep.exposure	pval_origin.exposure	data_source.exposure	action	mr_keep	units.outcome	units.exposure	rsq.exposure	effective_n.exposure	rsq.outcome	effective_n.outcome	steiger_dir
1	rs10277163	G	A	G	A	-0.0143336	-0.0157238	0.254715	NA	FALSE	FALSE	FALSE	ebi-a-GCST90061440	7	21569089	0.0265044	24510	0.553013	Primary biliary cholangitis || id:ebi-a-GCST90061440	Primary biliary cholangitis	Primary biliary cholangitis || ||	TRUE	igd	NA	NA	NA	NA	NA	NA	NA	7	21569089	0.0023507	1.08e-09	496946	ebi-a-GCST90000618	|| id:ebi-a-GCST90000618	TRUE	reported	igd	2	TRUE	NA	NA	7.48e-05	496946	1.44e-05	24510	TRUE
2	rs1038165	T	C	T	C	0.0115149	-0.0276326	0.579451	NA	FALSE	FALSE	FALSE	ebi-a-GCST90061440	12	68665940	0.0221357	24510	0.211911	Primary biliary cholangitis || id:ebi-a-GCST90061440	Primary biliary cholangitis	Primary biliary cholangitis || ||	TRUE	igd	NA	NA	NA	NA	NA	NA	NA	12	68665940	0.00205629	2.15e-08	496946	ebi-a-GCST90000618	|| id:ebi-a-GCST90000618	TRUE	reported	igd	2	TRUE	NA	NA	6.31e-05	496946	6.36e-05	24510	FALSE
3	rs10438978	C	T	C	T	-0.0172243	0.0321027	0.820277	NA	FALSE	FALSE	FALSE	ebi-a-GCST90061440	18	47158186	0.0331486	24510	0.33282	Primary biliary cholangitis || id:ebi-a-GCST90061440	Primary biliary cholangitis	Primary biliary cholangitis || ||	TRUE	igd	NA	NA	NA	NA	NA	NA	NA	18	47158186	0.00264437	7.34e-11	496946	ebi-a-GCST90000618	|| id:ebi-a-GCST90000618	TRUE	reported	igd	2	TRUE	NA	NA	8.54e-05	496946	3.83e-05	24510	TRUE
4	rs10859995	C	T	C	T	-0.0436264	0.0328919	0.579841	NA	FALSE	FALSE	FALSE	ebi-a-GCST90061440	12	96375682	0.0213606	24510	0.1236	Primary biliary cholangitis || id:ebi-a-GCST90061440	Primary biliary cholangitis	Primary biliary cholangitis || ||	TRUE	igd	NA	NA	NA	NA	NA	NA	NA	12	96375682	0.00205452	4.6e-100	496946	ebi-a-GCST90000618	|| id:ebi-a-GCST90000618	TRUE	reported	igd	2	TRUE	NA	NA	0.000906519	496946	9.67e-05	24510	TRUE
5	rs10896045	G	A	G	A	0.0127838	-0.0106356	0.70406	NA	FALSE	FALSE	FALSE	ebi-a-GCST90061440	11	65555524	0.0234564	24510	0.650246	Primary biliary cholangitis || id:ebi-a-GCST90061440	Primary biliary cholangitis	Primary biliary cholangitis || ||	TRUE	igd	NA	NA	NA	NA	NA	NA	NA	11	65555524	0.00222949	9.81e-09	496946	ebi-a-GCST90000618	|| id:ebi-a-GCST90000618	TRUE	reported	igd	2	TRUE	NA	NA	6.62e-05	496946	8.39e-06	24510	TRUE
6	rs111515741	A	G	A	G	-0.0487364	-0.0350585	0.0173081	NA	FALSE	FALSE	FALSE	ebi-a-GCST90061440	11	14370944	0.111402	24510	0.752986	Primary biliary cholangitis || id:ebi-a-GCST90061440	Primary biliary cholangitis	Primary biliary cholangitis || ||	TRUE	igd	NA	NA	NA	NA	NA	NA	NA	11	14370944	0.00779044	3.95e-10	496946	ebi-a-GCST90000618	|| id:ebi-a-GCST90000618	TRUE	reported	igd	2	TRUE	NA	NA	7.87e-05	496946	4.04e-06	24510	TRUE
7	rs11207969	G	A	G	A	0.0209396	-0.0155655	0.351365	NA	FALSE	FALSE	FALSE	ebi-a-GCST90061440	1	62923858	0.0230077	24510	0.498702	Primary biliary cholangitis || id:ebi-a-GCST90061440	Primary biliary cholangitis	Primary biliary cholangitis || ||	TRUE	igd	TRUE	rs11207969	rs12023489	G	A	A	G	1	62911751	0.00212672	7.14e-23	496946	ebi-a-GCST90000618	|| id:ebi-a-GCST90000618	TRUE	reported	igd	2	TRUE	NA	NA	0.00019504	496946	1.87e-05	24510	TRUE
8	rs11264223	A	G	A	G	-0.0119615	-0.00692394	0.490051	NA	FALSE	FALSE	FALSE	ebi-a-GCST90061440	1	154565519	0.0226372	24510	0.759707	Primary biliary cholangitis || id:ebi-a-GCST90061440	Primary biliary cholangitis	Primary biliary cholangitis || ||	TRUE	igd	NA	NA	NA	NA	NA	NA	NA	1	154565519	0.00203042	3.84e-09	496946	ebi-a-GCST90000618	|| id:ebi-a-GCST90000618	TRUE	reported	igd	2	TRUE	NA	NA	6.98e-05	496946	3.82e-06	24510	TRUE
9	rs11264361	G	T	G	T	0.0174875	-0.0182034	0.251408	NA	FALSE	FALSE	FALSE	ebi-a-GCST90061440	1	155289545	0.02774	24510	0.511685	Primary biliary cholangitis || id:ebi-a-GCST90061440	Primary biliary cholangitis	Primary biliary cholangitis || ||	TRUE	igd	NA	NA	NA	NA	NA	NA	NA	1	155289545	0.00234081	7.97e-14	496946	ebi-a-GCST90000618	|| id:ebi-a-GCST90000618	TRUE	reported	igd	2	TRUE	NA	NA	0.000112297	496946	1.76e-05	24510	TRUE
10	rs1128535	T	C	T	C	0.0164131	-0.0256034	0.500049	NA	FALSE	FALSE	FALSE	ebi-a-GCST90061440	3	49878078	0.0219096	24510	0.242567	Primary biliary cholangitis || id:ebi-a-GCST90061440	Primary biliary cholangitis	Primary biliary cholangitis || ||	TRUE	igd	TRUE	rs1128535	rs2271960	T	C	C	T	3	49866392	0.0020293	6.06e-16	496946	ebi-a-GCST90000618	|| id:ebi-a-GCST90000618	TRUE	reported	igd	2	TRUE	NA	NA	0.000131621	496946	5.57e-05	24510	TRUE
11	rs114687675	A	G	A	G	-0.0709735	-0.191604	0.0212284	NA	FALSE	FALSE	FALSE	ebi-a-GCST90061440	4	72826736	0.0908217	24510	0.0348867	Primary biliary cholangitis || id:ebi-a-GCST90061440	Primary biliary cholangitis	Primary biliary cholangitis || ||	TRUE	igd	NA	NA	NA	NA	NA	NA	NA	4	72826736	0.00704847	7.55e-24	496946	ebi-a-GCST90000618	|| id:ebi-a-GCST90000618	TRUE	reported	igd	2	TRUE	NA	NA	0.000203989	496946	0.00018157	24510	TRUE
12	rs1149605	C	T	C	T	0.0224664	-0.0327618	0.169441	NA	FALSE	FALSE	FALSE	ebi-a-GCST90061440	11	76485216	0.0300403	24510	0.275451	Primary biliary cholangitis || id:ebi-a-GCST90061440	Primary biliary cholangitis	Primary biliary cholangitis || ||	TRUE	igd	NA	NA	NA	NA	NA	NA	NA	11	76485216	0.00271557	1.3e-16	496946	ebi-a-GCST90000618	|| id:ebi-a-GCST90000618	TRUE	reported	igd	2	TRUE	NA	NA	0.000137714	496946	4.85e-05	24510	TRUE
13	rs117300835	A	G	A	G	-0.334985	0.129647	0.0133061	NA	FALSE	FALSE	FALSE	ebi-a-GCST90061440	11	15118975	0.123245	24510	0.292823	Primary biliary cholangitis || id:ebi-a-GCST90061440	Primary biliary cholangitis	Primary biliary cholangitis || ||	TRUE	igd	NA	NA	NA	NA	NA	NA	NA	11	15118975	0.00886005	1e-200	496946	ebi-a-GCST90000618	|| id:ebi-a-GCST90000618	TRUE	reported	igd	2	TRUE	NA	NA	0.00286829	496946	4.52e-05	24510	TRUE
14	rs117862422	C	T	C	T	-0.0504625	0.0102119	0.0140306	NA	FALSE	FALSE	FALSE	ebi-a-GCST90061440	11	13210063	0.148696	24510	0.945247	Primary biliary cholangitis || id:ebi-a-GCST90061440	Primary biliary cholangitis	Primary biliary cholangitis || ||	TRUE	igd	NA	NA	NA	NA	NA	NA	NA	11	13210063	0.00865469	5.52e-09	496946	ebi-a-GCST90000618	|| id:ebi-a-GCST90000618	TRUE	reported	igd	2	TRUE	NA	NA	6.84e-05	496946	1.92e-07	24510	TRUE
15	rs11867297	T	C	T	C	0.0135432	-0.022125	0.38533	NA	FALSE	FALSE	FALSE	ebi-a-GCST90061440	17	66433493	0.0222392	24510	0.319803	Primary biliary cholangitis || id:ebi-a-GCST90061440	Primary biliary cholangitis	Primary biliary cholangitis || ||	TRUE	igd	NA	NA	NA	NA	NA	NA	NA	17	66433493	0.00209454	1.01e-10	496946	ebi-a-GCST90000618	|| id:ebi-a-GCST90000618	TRUE	reported	igd	2	TRUE	NA	NA	8.41e-05	496946	4.04e-05	24510	TRUE
16	rs12056768	G	T	G	T	-0.0231961	0.00223002	0.584044	NA	FALSE	FALSE	FALSE	ebi-a-GCST90061440	8	116988527	0.0217617	24510	0.91838	Primary biliary cholangitis || id:ebi-a-GCST90061440	Primary biliary cholangitis	Primary biliary cholangitis || ||	TRUE	igd	NA	NA	NA	NA	NA	NA	NA	8	116988527	0.00206406	2.65e-29	496946	ebi-a-GCST90000618	|| id:ebi-a-GCST90000618	TRUE	reported	igd	2	TRUE	NA	NA	0.000254078	496946	4.28e-07	24510	TRUE
17	rs12411742	A	G	A	G	-0.0116916	-0.0259069	0.527271	NA	FALSE	FALSE	FALSE	ebi-a-GCST90061440	10	82042782	0.0214865	24510	0.227923	Primary biliary cholangitis || id:ebi-a-GCST90061440	Primary biliary cholangitis	Primary biliary cholangitis || ||	TRUE	igd	NA	NA	NA	NA	NA	NA	NA	10	82042782	0.00203745	9.56e-09	496946	ebi-a-GCST90000618	|| id:ebi-a-GCST90000618	TRUE	reported	igd	2	TRUE	NA	NA	6.63e-05	496946	5.93e-05	24510	TRUE
18	rs12501515	A	G	A	G	-0.078957	0.0215583	0.58966	NA	FALSE	FALSE	FALSE	ebi-a-GCST90061440	4	72592838	0.0211833	24510	0.30882	Primary biliary cholangitis || id:ebi-a-GCST90061440	Primary biliary cholangitis	Primary biliary cholangitis || ||	TRUE	igd	NA	NA	NA	NA	NA	NA	NA	4	72592838	0.00206932	1e-200	496946	ebi-a-GCST90000618	|| id:ebi-a-GCST90000618	TRUE	reported	igd	2	TRUE	NA	NA	0.00292111	496946	4.23e-05	24510	TRUE
20	rs13108245	G	A	G	A	-0.0122246	-0.0687529	0.386601	NA	FALSE	FALSE	FALSE	ebi-a-GCST90061440	4	57790205	0.0224883	24510	0.00223357	Primary biliary cholangitis || id:ebi-a-GCST90061440	Primary biliary cholangitis	Primary biliary cholangitis || ||	TRUE	igd	NA	NA	NA	NA	NA	NA	NA	4	57790205	0.00208616	4.63e-09	496946	ebi-a-GCST90000618	|| id:ebi-a-GCST90000618	TRUE	reported	igd	2	TRUE	NA	NA	6.91e-05	496946	0.000381237	24510	FALSE
21	rs13294734	T	C	T	C	0.012568	0.0205145	0.466128	NA	FALSE	FALSE	FALSE	ebi-a-GCST90061440	9	80710910	0.0226075	24510	0.364184	Primary biliary cholangitis || id:ebi-a-GCST90061440	Primary biliary cholangitis	Primary biliary cholangitis || ||	TRUE	igd	NA	NA	NA	NA	NA	NA	NA	9	80710910	0.00205837	1.02e-09	496946	ebi-a-GCST90000618	|| id:ebi-a-GCST90000618	TRUE	reported	igd	2	TRUE	NA	NA	7.5e-05	496946	3.36e-05	24510	TRUE
22	rs1384687	A	G	A	G	-0.0168656	0.0731078	0.132271	NA	FALSE	FALSE	FALSE	ebi-a-GCST90061440	8	61525963	0.0314301	24510	0.0200161	Primary biliary cholangitis || id:ebi-a-GCST90061440	Primary biliary cholangitis	Primary biliary cholangitis || ||	TRUE	igd	NA	NA	NA	NA	NA	NA	NA	8	61525963	0.00299675	1.82e-08	496946	ebi-a-GCST90000618	|| id:ebi-a-GCST90000618	TRUE	reported	igd	2	TRUE	NA	NA	6.37e-05	496946	0.000220715	24510	FALSE
23	rs142004400	C	A	C	A	-0.0310034	-0.160365	0.0342066	NA	FALSE	FALSE	FALSE	ebi-a-GCST90061440	14	50829560	0.0780972	24510	0.0400341	Primary biliary cholangitis || id:ebi-a-GCST90061440	Primary biliary cholangitis	Primary biliary cholangitis || ||	TRUE	igd	NA	NA	NA	NA	NA	NA	NA	14	50829560	0.00559561	3.01e-08	496946	ebi-a-GCST90000618	|| id:ebi-a-GCST90000618	TRUE	reported	igd	2	TRUE	NA	NA	6.18e-05	496946	0.000172015	24510	FALSE
24	rs144965707	A	G	A	G	-0.0348143	0.0222735	0.0618296	NA	FALSE	FALSE	FALSE	ebi-a-GCST90061440	11	14059511	0.0459956	24510	0.628206	Primary biliary cholangitis || id:ebi-a-GCST90061440	Primary biliary cholangitis	Primary biliary cholangitis || ||	TRUE	igd	NA	NA	NA	NA	NA	NA	NA	11	14059511	0.00421754	1.52e-16	496946	ebi-a-GCST90000618	|| id:ebi-a-GCST90000618	TRUE	reported	igd	2	TRUE	NA	NA	0.000137098	496946	9.57e-06	24510	TRUE
25	rs148022286	G	A	G	A	0.053223	0.173016	0.0135955	NA	FALSE	FALSE	FALSE	ebi-a-GCST90061440	11	14810340	0.122744	24510	0.158666	Primary biliary cholangitis || id:ebi-a-GCST90061440	Primary biliary cholangitis	Primary biliary cholangitis || ||	TRUE	igd	NA	NA	NA	NA	NA	NA	NA	11	14810340	0.00876478	1.26e-09	496946	ebi-a-GCST90000618	|| id:ebi-a-GCST90000618	TRUE	reported	igd	2	TRUE	NA	NA	7.42e-05	496946	8.11e-05	24510	FALSE
26	rs16846771	A	G	A	G	0.0449162	0.0606274	0.147568	NA	FALSE	FALSE	FALSE	ebi-a-GCST90061440	4	72514252	0.0328426	24510	0.0648918	Primary biliary cholangitis || id:ebi-a-GCST90061440	Primary biliary cholangitis	Primary biliary cholangitis || ||	TRUE	igd	NA	NA	NA	NA	NA	NA	NA	4	72514252	0.00286509	2.17e-55	496946	ebi-a-GCST90000618	|| id:ebi-a-GCST90000618	TRUE	reported	igd	2	TRUE	NA	NA	0.000494319	496946	0.000139026	24510	TRUE
27	rs16848425	T	C	T	C	-0.053218	-0.0287222	0.0640708	NA	FALSE	FALSE	FALSE	ebi-a-GCST90061440	4	73515825	0.0410776	24510	0.484417	Primary biliary cholangitis || id:ebi-a-GCST90061440	Primary biliary cholangitis	Primary biliary cholangitis || ||	TRUE	igd	NA	NA	NA	NA	NA	NA	NA	4	73515825	0.00414301	9.15e-38	496946	ebi-a-GCST90000618	|| id:ebi-a-GCST90000618	TRUE	reported	igd	2	TRUE	NA	NA	0.00033192	496946	1.99e-05	24510	TRUE
28	rs17460167	T	G	T	G	-0.0169945	0.0474355	0.154527	NA	FALSE	FALSE	FALSE	ebi-a-GCST90061440	11	13901821	0.0325385	24510	0.144888	Primary biliary cholangitis || id:ebi-a-GCST90061440	Primary biliary cholangitis	Primary biliary cholangitis || ||	TRUE	igd	NA	NA	NA	NA	NA	NA	NA	11	13901821	0.00280676	1.41e-09	496946	ebi-a-GCST90000618	|| id:ebi-a-GCST90000618	TRUE	reported	igd	2	TRUE	NA	NA	7.38e-05	496946	8.67e-05	24510	FALSE
29	rs17473257	A	G	A	G	-0.0611372	0.0854677	0.0172466	NA	FALSE	FALSE	FALSE	ebi-a-GCST90061440	11	14283186	0.101756	24510	0.400948	Primary biliary cholangitis || id:ebi-a-GCST90061440	Primary biliary cholangitis	Primary biliary cholangitis || ||	TRUE	igd	NA	NA	NA	NA	NA	NA	NA	11	14283186	0.00780044	4.59e-15	496946	ebi-a-GCST90000618	|| id:ebi-a-GCST90000618	TRUE	reported	igd	2	TRUE	NA	NA	0.000123598	496946	2.88e-05	24510	TRUE
30	rs1790309	A	G	A	G	-0.0568702	-0.0287626	0.0616799	NA	FALSE	FALSE	FALSE	ebi-a-GCST90061440	11	71109015	0.0487272	24510	0.555004	Primary biliary cholangitis || id:ebi-a-GCST90061440	Primary biliary cholangitis	Primary biliary cholangitis || ||	TRUE	igd	NA	NA	NA	NA	NA	NA	NA	11	71109015	0.00421643	1.85e-41	496946	ebi-a-GCST90000618	|| id:ebi-a-GCST90000618	TRUE	reported	igd	2	TRUE	NA	NA	0.000365943	496946	1.42e-05	24510	TRUE
31	rs1792211	C	T	C	T	-0.0223166	-0.0278565	0.11586	NA	FALSE	FALSE	FALSE	ebi-a-GCST90061440	11	71013706	0.0345567	24510	0.420179	Primary biliary cholangitis || id:ebi-a-GCST90061440	Primary biliary cholangitis	Primary biliary cholangitis || ||	TRUE	igd	NA	NA	NA	NA	NA	NA	NA	11	71013706	0.00317496	2.08e-12	496946	ebi-a-GCST90000618	|| id:ebi-a-GCST90000618	TRUE	reported	igd	2	TRUE	NA	NA	9.94e-05	496946	2.65e-05	24510	TRUE
32	rs1800775	A	C	A	C	-0.0174191	-0.0156308	0.488804	NA	FALSE	FALSE	FALSE	ebi-a-GCST90061440	16	56995236	0.0202285	24510	0.439692	Primary biliary cholangitis || id:ebi-a-GCST90061440	Primary biliary cholangitis	Primary biliary cholangitis || ||	TRUE	igd	NA	NA	NA	NA	NA	NA	NA	16	56995236	0.00202945	9.23e-18	496946	ebi-a-GCST90000618	|| id:ebi-a-GCST90000618	TRUE	reported	igd	2	TRUE	NA	NA	0.000148225	496946	2.44e-05	24510	TRUE
33	rs183409297	C	T	C	T	0.0435674	-0.0665552	0.0249213	NA	FALSE	FALSE	FALSE	ebi-a-GCST90061440	11	70547682	0.0913904	24510	0.46646	Primary biliary cholangitis || id:ebi-a-GCST90061440	Primary biliary cholangitis	Primary biliary cholangitis || ||	TRUE	igd	NA	NA	NA	NA	NA	NA	NA	11	70547682	0.00652784	2.49e-11	496946	ebi-a-GCST90000618	|| id:ebi-a-GCST90000618	TRUE	reported	igd	2	TRUE	NA	NA	8.96e-05	496946	2.16e-05	24510	TRUE
34	rs1871395	G	A	G	A	-0.0203733	-0.0676126	0.152679	NA	FALSE	FALSE	FALSE	ebi-a-GCST90061440	12	21352315	0.0293497	24510	0.0212398	Primary biliary cholangitis || id:ebi-a-GCST90061440	Primary biliary cholangitis	Primary biliary cholangitis || ||	TRUE	igd	NA	NA	NA	NA	NA	NA	NA	12	21352315	0.00282689	5.72e-13	496946	ebi-a-GCST90000618	|| id:ebi-a-GCST90000618	TRUE	reported	igd	2	TRUE	NA	NA	0.000104509	496946	0.000216494	24510	FALSE
35	rs1887407	A	G	A	G	0.0244575	-0.0440395	0.0621828	NA	FALSE	FALSE	FALSE	ebi-a-GCST90061440	20	62446569	0.0505674	24510	0.383805	Primary biliary cholangitis || id:ebi-a-GCST90061440	Primary biliary cholangitis	Primary biliary cholangitis || ||	TRUE	igd	NA	NA	NA	NA	NA	NA	NA	20	62446569	0.00420408	5.97e-09	496946	ebi-a-GCST90000618	|| id:ebi-a-GCST90000618	TRUE	reported	igd	2	TRUE	NA	NA	6.81e-05	496946	3.09e-05	24510	TRUE
36	rs189172768	T	G	T	G	-0.0388159	-0.0340754	0.0216861	NA	FALSE	FALSE	FALSE	ebi-a-GCST90061440	11	14199740	0.0819848	24510	0.677681	Primary biliary cholangitis || id:ebi-a-GCST90061440	Primary biliary cholangitis	Primary biliary cholangitis || ||	TRUE	igd	NA	NA	NA	NA	NA	NA	NA	11	14199740	0.00699953	2.93e-08	496946	ebi-a-GCST90000618	|| id:ebi-a-GCST90000618	TRUE	reported	igd	2	TRUE	NA	NA	6.19e-05	496946	7.05e-06	24510	TRUE
37	rs2035816	G	A	G	A	0.0214809	-0.104796	0.083683	NA	FALSE	FALSE	FALSE	ebi-a-GCST90061440	4	100508556	0.0381616	24510	0.00603059	Primary biliary cholangitis || id:ebi-a-GCST90061440	Primary biliary cholangitis	Primary biliary cholangitis || ||	TRUE	igd	NA	NA	NA	NA	NA	NA	NA	4	100508556	0.00366525	4.61e-09	496946	ebi-a-GCST90000618	|| id:ebi-a-GCST90000618	TRUE	reported	igd	2	TRUE	NA	NA	6.91e-05	496946	0.000307606	24510	FALSE
38	rs2037511	A	G	A	G	0.0176624	0.0441018	0.165924	NA	FALSE	FALSE	FALSE	ebi-a-GCST90061440	18	61366207	0.0394258	24510	0.26331	Primary biliary cholangitis || id:ebi-a-GCST90061440	Primary biliary cholangitis	Primary biliary cholangitis || ||	TRUE	igd	NA	NA	NA	NA	NA	NA	NA	18	61366207	0.00272732	9.41e-11	496946	ebi-a-GCST90000618	|| id:ebi-a-GCST90000618	TRUE	reported	igd	2	TRUE	NA	NA	8.44e-05	496946	5.11e-05	24510	TRUE
39	rs2068888	A	G	A	G	0.0112586	0.0365293	0.455938	NA	FALSE	FALSE	FALSE	ebi-a-GCST90061440	10	94839642	0.0225326	24510	0.10498	Primary biliary cholangitis || id:ebi-a-GCST90061440	Primary biliary cholangitis	Primary biliary cholangitis || ||	TRUE	igd	NA	NA	NA	NA	NA	NA	NA	10	94839642	0.00203696	3.25e-08	496946	ebi-a-GCST90000618	|| id:ebi-a-GCST90000618	TRUE	reported	igd	2	TRUE	NA	NA	6.15e-05	496946	0.000107227	24510	FALSE
40	rs2186773	C	T	C	T	0.101839	-0.0993343	0.959415	NA	FALSE	FALSE	FALSE	ebi-a-GCST90061440	11	71235194	0.0651575	24510	0.127378	Primary biliary cholangitis || id:ebi-a-GCST90061440	Primary biliary cholangitis	Primary biliary cholangitis || ||	TRUE	igd	NA	NA	NA	NA	NA	NA	NA	11	71235194	0.00514151	2.58e-87	496946	ebi-a-GCST90000618	|| id:ebi-a-GCST90000618	TRUE	reported	igd	2	TRUE	NA	NA	0.000788854	496946	9.48e-05	24510	TRUE
41	rs2245133	C	T	C	T	-0.0212917	0.0421626	0.164339	NA	FALSE	FALSE	FALSE	ebi-a-GCST90061440	6	131931092	0.0309734	24510	0.173434	Primary biliary cholangitis || id:ebi-a-GCST90061440	Primary biliary cholangitis	Primary biliary cholangitis || ||	TRUE	igd	NA	NA	NA	NA	NA	NA	NA	6	131931092	0.00273999	7.8e-15	496946	ebi-a-GCST90000618	|| id:ebi-a-GCST90000618	TRUE	reported	igd	2	TRUE	NA	NA	0.000121496	496946	7.56e-05	24510	TRUE
42	rs2297991	C	T	C	T	0.0127547	-0.0504477	0.718478	NA	FALSE	FALSE	FALSE	ebi-a-GCST90061440	10	113913222	0.023667	24510	0.0330423	Primary biliary cholangitis || id:ebi-a-GCST90061440	Primary biliary cholangitis	Primary biliary cholangitis || ||	TRUE	igd	NA	NA	NA	NA	NA	NA	NA	10	113913222	0.00225578	1.57e-08	496946	ebi-a-GCST90000618	|| id:ebi-a-GCST90000618	TRUE	reported	igd	2	TRUE	NA	NA	6.43e-05	496946	0.000185357	24510	FALSE
43	rs2365518	C	T	C	T	-0.0866087	-0.119792	0.979132	NA	FALSE	FALSE	FALSE	ebi-a-GCST90061440	4	72740803	0.0715008	24510	0.0938577	Primary biliary cholangitis || id:ebi-a-GCST90061440	Primary biliary cholangitis	Primary biliary cholangitis || ||	TRUE	igd	NA	NA	NA	NA	NA	NA	NA	4	72740803	0.00710156	3.28e-34	496946	ebi-a-GCST90000618	|| id:ebi-a-GCST90000618	TRUE	reported	igd	2	TRUE	NA	NA	0.000299211	496946	0.000114519	24510	TRUE
44	rs2579309	A	G	A	G	0.0239991	0.0701654	0.0679304	NA	FALSE	FALSE	FALSE	ebi-a-GCST90061440	4	72077830	0.0417835	24510	0.0931022	Primary biliary cholangitis || id:ebi-a-GCST90061440	Primary biliary cholangitis	Primary biliary cholangitis || ||	TRUE	igd	NA	NA	NA	NA	NA	NA	NA	4	72077830	0.00405667	3.3e-09	496946	ebi-a-GCST90000618	|| id:ebi-a-GCST90000618	TRUE	reported	igd	2	TRUE	NA	NA	7.04e-05	496946	0.000115048	24510	FALSE
45	rs2595644	T	G	T	G	-0.0122625	0.00760353	0.384889	NA	FALSE	FALSE	FALSE	ebi-a-GCST90061440	7	43980540	0.0204819	24510	0.710466	Primary biliary cholangitis || id:ebi-a-GCST90061440	Primary biliary cholangitis	Primary biliary cholangitis || ||	TRUE	igd	NA	NA	NA	NA	NA	NA	NA	7	43980540	0.00209685	4.97e-09	496946	ebi-a-GCST90000618	|| id:ebi-a-GCST90000618	TRUE	reported	igd	2	TRUE	NA	NA	6.88e-05	496946	5.62e-06	24510	TRUE
46	rs261291	C	T	C	T	-0.0261207	-0.00205026	0.353923	NA	FALSE	FALSE	FALSE	ebi-a-GCST90061440	15	58680178	0.0191696	24510	0.914826	Primary biliary cholangitis || id:ebi-a-GCST90061440	Primary biliary cholangitis	Primary biliary cholangitis || ||	TRUE	igd	NA	NA	NA	NA	NA	NA	NA	15	58680178	0.00212471	9.78e-35	496946	ebi-a-GCST90000618	|| id:ebi-a-GCST90000618	TRUE	reported	igd	2	TRUE	NA	NA	0.00030404	496946	4.67e-07	24510	TRUE
47	rs2870307	G	A	G	A	-0.0127151	0.0181551	0.54724	NA	FALSE	FALSE	FALSE	ebi-a-GCST90061440	20	52698572	0.0237416	24510	0.444452	Primary biliary cholangitis || id:ebi-a-GCST90061440	Primary biliary cholangitis	Primary biliary cholangitis || ||	TRUE	igd	NA	NA	NA	NA	NA	NA	NA	20	52698572	0.00204896	5.45e-10	496946	ebi-a-GCST90000618	|| id:ebi-a-GCST90000618	TRUE	reported	igd	2	TRUE	NA	NA	7.75e-05	496946	2.39e-05	24510	TRUE
48	rs296381	T	C	T	C	-0.0611063	0.000693175	0.839135	NA	FALSE	FALSE	FALSE	ebi-a-GCST90061440	19	48371102	0.0307777	24510	0.982032	Primary biliary cholangitis || id:ebi-a-GCST90061440	Primary biliary cholangitis	Primary biliary cholangitis || ||	TRUE	igd	NA	NA	NA	NA	NA	NA	NA	19	48371102	0.00276319	2.3e-108	496946	ebi-a-GCST90000618	|| id:ebi-a-GCST90000618	TRUE	reported	igd	2	TRUE	NA	NA	0.000983141	496946	2.07e-08	24510	TRUE
50	rs34726834	T	C	T	C	0.014013	-0.00167318	0.252209	NA	FALSE	FALSE	FALSE	ebi-a-GCST90061440	8	25889606	0.0254334	24510	0.947548	Primary biliary cholangitis || id:ebi-a-GCST90061440	Primary biliary cholangitis	Primary biliary cholangitis || ||	TRUE	igd	NA	NA	NA	NA	NA	NA	NA	8	25889606	0.00234858	2.42e-09	496946	ebi-a-GCST90000618	|| id:ebi-a-GCST90000618	TRUE	reported	igd	2	TRUE	NA	NA	7.16e-05	496946	1.77e-07	24510	TRUE
51	rs35270497	T	C	T	C	0.0156723	-0.0168659	0.176236	NA	FALSE	FALSE	FALSE	ebi-a-GCST90061440	2	38259872	0.021693	24510	0.436874	Primary biliary cholangitis || id:ebi-a-GCST90061440	Primary biliary cholangitis	Primary biliary cholangitis || ||	TRUE	igd	NA	NA	NA	NA	NA	NA	NA	2	38259872	0.0026815	5.08e-09	496946	ebi-a-GCST90000618	|| id:ebi-a-GCST90000618	TRUE	reported	igd	2	TRUE	NA	NA	6.87e-05	496946	2.47e-05	24510	TRUE
52	rs35823191	C	T	C	T	-0.0232636	0.00759846	0.342049	NA	FALSE	FALSE	FALSE	ebi-a-GCST90061440	1	17560123	0.0231403	24510	0.742636	Primary biliary cholangitis || id:ebi-a-GCST90061440	Primary biliary cholangitis	Primary biliary cholangitis || ||	TRUE	igd	NA	NA	NA	NA	NA	NA	NA	1	17560123	0.00214072	1.65e-27	496946	ebi-a-GCST90000618	|| id:ebi-a-GCST90000618	TRUE	reported	igd	2	TRUE	NA	NA	0.000237587	496946	4.4e-06	24510	TRUE
53	rs3732220	A	G	A	G	-0.0478406	-0.00452812	0.0852646	NA	FALSE	FALSE	FALSE	ebi-a-GCST90061440	2	234627048	0.0310457	24510	0.884037	Primary biliary cholangitis || id:ebi-a-GCST90061440	Primary biliary cholangitis	Primary biliary cholangitis || ||	TRUE	igd	NA	NA	NA	NA	NA	NA	NA	2	234627048	0.00363266	1.31e-39	496946	ebi-a-GCST90000618	|| id:ebi-a-GCST90000618	TRUE	reported	igd	2	TRUE	NA	NA	0.000348887	496946	8.68e-07	24510	TRUE
54	rs3829251	A	G	A	G	-0.114453	0.0488019	0.133277	NA	FALSE	FALSE	FALSE	ebi-a-GCST90061440	11	71194559	0.0321455	24510	0.128975	Primary biliary cholangitis || id:ebi-a-GCST90061440	Primary biliary cholangitis	Primary biliary cholangitis || ||	TRUE	igd	NA	NA	NA	NA	NA	NA	NA	11	71194559	0.00298056	1e-200	496946	ebi-a-GCST90000618	|| id:ebi-a-GCST90000618	TRUE	reported	igd	2	TRUE	NA	NA	0.00295845	496946	9.4e-05	24510	TRUE
55	rs4575545	A	G	A	G	-0.0151655	-0.0542601	0.306499	NA	FALSE	FALSE	FALSE	ebi-a-GCST90061440	16	79755446	0.0249436	24510	0.0296067	Primary biliary cholangitis || id:ebi-a-GCST90061440	Primary biliary cholangitis	Primary biliary cholangitis || ||	TRUE	igd	NA	NA	NA	NA	NA	NA	NA	16	79755446	0.00221176	7.05e-12	496946	ebi-a-GCST90000618	|| id:ebi-a-GCST90000618	TRUE	reported	igd	2	TRUE	NA	NA	9.46e-05	496946	0.000193042	24510	FALSE
56	rs4580037	C	A	C	A	-0.0135627	0.00623145	0.285578	NA	FALSE	FALSE	FALSE	ebi-a-GCST90061440	13	55771651	0.0243482	24510	0.798005	Primary biliary cholangitis || id:ebi-a-GCST90061440	Primary biliary cholangitis	Primary biliary cholangitis || ||	TRUE	igd	TRUE	rs4580037	rs12864898	C	A	G	A	13	55702646	0.00225079	1.68e-09	496946	ebi-a-GCST90000618	|| id:ebi-a-GCST90000618	TRUE	reported	igd	2	TRUE	NA	NA	7.31e-05	496946	2.67e-06	24510	TRUE
57	rs533617	C	T	C	T	0.0313426	0.0563348	0.0405056	NA	FALSE	FALSE	FALSE	ebi-a-GCST90061440	2	21233972	0.0573398	24510	0.325867	Primary biliary cholangitis || id:ebi-a-GCST90061440	Primary biliary cholangitis	Primary biliary cholangitis || ||	TRUE	igd	NA	NA	NA	NA	NA	NA	NA	2	21233972	0.00514609	1.13e-09	496946	ebi-a-GCST90000618	|| id:ebi-a-GCST90000618	TRUE	reported	igd	2	TRUE	NA	NA	7.46e-05	496946	3.94e-05	24510	TRUE
58	rs562338	G	A	G	A	-0.015996	0.01498	0.818242	NA	FALSE	FALSE	FALSE	ebi-a-GCST90061440	2	21288321	0.0271896	24510	0.581672	Primary biliary cholangitis || id:ebi-a-GCST90061440	Primary biliary cholangitis	Primary biliary cholangitis || ||	TRUE	igd	NA	NA	NA	NA	NA	NA	NA	2	21288321	0.00263069	1.2e-09	496946	ebi-a-GCST90000618	|| id:ebi-a-GCST90000618	TRUE	reported	igd	2	TRUE	NA	NA	7.44e-05	496946	1.24e-05	24510	TRUE
59	rs56336860	A	G	A	G	-0.0534779	-0.0518157	0.0377739	NA	FALSE	FALSE	FALSE	ebi-a-GCST90061440	11	14478516	0.0918008	24510	0.572457	Primary biliary cholangitis || id:ebi-a-GCST90061440	Primary biliary cholangitis	Primary biliary cholangitis || ||	TRUE	igd	NA	NA	NA	NA	NA	NA	NA	11	14478516	0.0053422	1.37e-23	496946	ebi-a-GCST90000618	|| id:ebi-a-GCST90000618	TRUE	reported	igd	2	TRUE	NA	NA	0.000201611	496946	1.3e-05	24510	TRUE
60	rs57631352	G	A	G	A	-0.0125522	0.00268857	0.297914	NA	FALSE	FALSE	FALSE	ebi-a-GCST90061440	19	4338173	0.0252406	24510	0.915172	Primary biliary cholangitis || id:ebi-a-GCST90061440	Primary biliary cholangitis	Primary biliary cholangitis || ||	TRUE	igd	NA	NA	NA	NA	NA	NA	NA	19	4338173	0.00222071	1.58e-08	496946	ebi-a-GCST90000618	|| id:ebi-a-GCST90000618	TRUE	reported	igd	2	TRUE	NA	NA	6.43e-05	496946	4.63e-07	24510	TRUE
61	rs58038553	G	A	G	A	0.0209304	0.0330726	0.129234	NA	FALSE	FALSE	FALSE	ebi-a-GCST90061440	15	58574324	0.0305633	24510	0.279207	Primary biliary cholangitis || id:ebi-a-GCST90061440	Primary biliary cholangitis	Primary biliary cholangitis || ||	TRUE	igd	NA	NA	NA	NA	NA	NA	NA	15	58574324	0.00304035	5.81e-12	496946	ebi-a-GCST90000618	|| id:ebi-a-GCST90000618	TRUE	reported	igd	2	TRUE	NA	NA	9.54e-05	496946	4.78e-05	24510	TRUE
62	rs58411334	T	G	T	G	0.0258023	7.96e-05	0.0936957	NA	FALSE	FALSE	FALSE	ebi-a-GCST90061440	11	75467350	0.0376144	24510	0.998311	Primary biliary cholangitis || id:ebi-a-GCST90061440	Primary biliary cholangitis	Primary biliary cholangitis || ||	TRUE	igd	NA	NA	NA	NA	NA	NA	NA	11	75467350	0.00348711	1.37e-13	496946	ebi-a-GCST90000618	|| id:ebi-a-GCST90000618	TRUE	reported	igd	2	TRUE	NA	NA	0.000110162	496946	1.83e-10	24510	TRUE
63	rs60144015	A	C	A	C	-0.0129175	-0.000377891	0.531848	NA	FALSE	FALSE	FALSE	ebi-a-GCST90061440	1	41845246	0.0218762	24510	0.986218	Primary biliary cholangitis || id:ebi-a-GCST90061440	Primary biliary cholangitis	Primary biliary cholangitis || ||	TRUE	igd	NA	NA	NA	NA	NA	NA	NA	1	41845246	0.00204445	2.64e-10	496946	ebi-a-GCST90000618	|| id:ebi-a-GCST90000618	TRUE	reported	igd	2	TRUE	NA	NA	8.03e-05	496946	1.22e-08	24510	TRUE
64	rs61884030	C	T	C	T	0.0644032	0.0137883	0.137406	NA	FALSE	FALSE	FALSE	ebi-a-GCST90061440	11	14444543	0.0341392	24510	0.686298	Primary biliary cholangitis || id:ebi-a-GCST90061440	Primary biliary cholangitis	Primary biliary cholangitis || ||	TRUE	igd	NA	NA	NA	NA	NA	NA	NA	11	14444543	0.00295611	3.12e-105	496946	ebi-a-GCST90000618	|| id:ebi-a-GCST90000618	TRUE	reported	igd	2	TRUE	NA	NA	0.000954227	496946	6.66e-06	24510	TRUE
65	rs61891388	G	T	G	T	0.0126293	0.0084492	0.455233	NA	FALSE	FALSE	FALSE	ebi-a-GCST90061440	11	66079818	0.0223164	24510	0.704977	Primary biliary cholangitis || id:ebi-a-GCST90061440	Primary biliary cholangitis	Primary biliary cholangitis || ||	TRUE	igd	NA	NA	NA	NA	NA	NA	NA	11	66079818	0.00204406	6.47e-10	496946	ebi-a-GCST90000618	|| id:ebi-a-GCST90000618	TRUE	reported	igd	2	TRUE	NA	NA	7.68e-05	496946	5.85e-06	24510	TRUE
66	rs62007299	A	G	A	G	-0.0124205	-0.0491186	0.712958	NA	FALSE	FALSE	FALSE	ebi-a-GCST90061440	15	77711719	0.0247643	24510	0.0473184	Primary biliary cholangitis || id:ebi-a-GCST90061440	Primary biliary cholangitis	Primary biliary cholangitis || ||	TRUE	igd	NA	NA	NA	NA	NA	NA	NA	15	77711719	0.00224413	3.12e-08	496946	ebi-a-GCST90000618	|| id:ebi-a-GCST90000618	TRUE	reported	igd	2	TRUE	NA	NA	6.16e-05	496946	0.000160495	24510	FALSE
67	rs635634	T	C	T	C	-0.0150476	0.0241071	0.186573	NA	FALSE	FALSE	FALSE	ebi-a-GCST90061440	9	136155000	0.0256332	24510	0.34698	Primary biliary cholangitis || id:ebi-a-GCST90061440	Primary biliary cholangitis	Primary biliary cholangitis || ||	TRUE	igd	NA	NA	NA	NA	NA	NA	NA	9	136155000	0.0026042	7.55e-09	496946	ebi-a-GCST90000618	|| id:ebi-a-GCST90000618	TRUE	reported	igd	2	TRUE	NA	NA	6.72e-05	496946	3.61e-05	24510	TRUE
68	rs6486150	A	G	A	G	0.0346307	-0.00063546	0.0453689	NA	FALSE	FALSE	FALSE	ebi-a-GCST90061440	11	13883385	0.0591045	24510	0.991422	Primary biliary cholangitis || id:ebi-a-GCST90061440	Primary biliary cholangitis	Primary biliary cholangitis || ||	TRUE	igd	NA	NA	NA	NA	NA	NA	NA	11	13883385	0.00487685	1.24e-12	496946	ebi-a-GCST90000618	|| id:ebi-a-GCST90000618	TRUE	reported	igd	2	TRUE	NA	NA	0.000101459	496946	4.72e-09	24510	TRUE
69	rs6600876	G	T	G	T	-0.0312445	-0.00276016	0.456377	NA	FALSE	FALSE	FALSE	ebi-a-GCST90061440	4	69956930	0.0232913	24510	0.905667	Primary biliary cholangitis || id:ebi-a-GCST90061440	Primary biliary cholangitis	Primary biliary cholangitis || ||	TRUE	igd	NA	NA	NA	NA	NA	NA	NA	4	69956930	0.00203638	3.94e-53	496946	ebi-a-GCST90000618	|| id:ebi-a-GCST90000618	TRUE	reported	igd	2	TRUE	NA	NA	0.000473496	496946	5.73e-07	24510	TRUE
70	rs6834488	T	C	T	C	-0.01445	-0.0128156	0.422833	NA	FALSE	FALSE	FALSE	ebi-a-GCST90061440	4	88178919	0.0193283	24510	0.507299	Primary biliary cholangitis || id:ebi-a-GCST90061440	Primary biliary cholangitis	Primary biliary cholangitis || ||	TRUE	igd	NA	NA	NA	NA	NA	NA	NA	4	88178919	0.00205911	2.26e-12	496946	ebi-a-GCST90000618	|| id:ebi-a-GCST90000618	TRUE	reported	igd	2	TRUE	NA	NA	9.91e-05	496946	1.79e-05	24510	TRUE
71	rs7116978	C	T	C	T	-0.0769073	0.0477675	0.629418	NA	FALSE	FALSE	FALSE	ebi-a-GCST90061440	11	14881771	0.0232881	24510	0.0402522	Primary biliary cholangitis || id:ebi-a-GCST90061440	Primary biliary cholangitis	Primary biliary cholangitis || ||	TRUE	igd	NA	NA	NA	NA	NA	NA	NA	11	14881771	0.00209972	1e-200	496946	ebi-a-GCST90000618	|| id:ebi-a-GCST90000618	TRUE	reported	igd	2	TRUE	NA	NA	0.00269237	496946	0.000171638	24510	TRUE
72	rs7248342	G	A	G	A	0.024389	-0.00931428	0.234272	NA	FALSE	FALSE	FALSE	ebi-a-GCST90061440	19	51515549	0.0265894	24510	0.726113	Primary biliary cholangitis || id:ebi-a-GCST90061440	Primary biliary cholangitis	Primary biliary cholangitis || ||	TRUE	igd	NA	NA	NA	NA	NA	NA	NA	19	51515549	0.00241231	4.98e-24	496946	ebi-a-GCST90000618	|| id:ebi-a-GCST90000618	TRUE	reported	igd	2	TRUE	NA	NA	0.000205648	496946	5.01e-06	24510	TRUE
73	rs72645665	A	G	A	G	-0.0927879	0.00903512	0.190583	NA	FALSE	FALSE	FALSE	ebi-a-GCST90061440	4	72703145	0.0284613	24510	0.7509	Primary biliary cholangitis || id:ebi-a-GCST90061440	Primary biliary cholangitis	Primary biliary cholangitis || ||	TRUE	igd	NA	NA	NA	NA	NA	NA	NA	4	72703145	0.00258424	1e-200	496946	ebi-a-GCST90000618	|| id:ebi-a-GCST90000618	TRUE	reported	igd	2	TRUE	NA	NA	0.00258752	496946	4.11e-06	24510	TRUE
74	rs727857	A	G	A	G	-0.0120548	-0.0373261	0.61181	NA	FALSE	FALSE	FALSE	ebi-a-GCST90061440	2	58981967	0.0307382	24510	0.224624	Primary biliary cholangitis || id:ebi-a-GCST90061440	Primary biliary cholangitis	Primary biliary cholangitis || ||	TRUE	igd	NA	NA	NA	NA	NA	NA	NA	2	58981967	0.00209882	9.27e-09	496946	ebi-a-GCST90000618	|| id:ebi-a-GCST90000618	TRUE	reported	igd	2	TRUE	NA	NA	6.64e-05	496946	6.02e-05	24510	TRUE
75	rs729417	A	G	A	G	0.0159263	-0.0337343	0.211199	NA	FALSE	FALSE	FALSE	ebi-a-GCST90061440	11	15615390	0.0254354	24510	0.184749	Primary biliary cholangitis || id:ebi-a-GCST90061440	Primary biliary cholangitis	Primary biliary cholangitis || ||	TRUE	igd	NA	NA	NA	NA	NA	NA	NA	11	15615390	0.00248556	1.48e-10	496946	ebi-a-GCST90000618	|| id:ebi-a-GCST90000618	TRUE	reported	igd	2	TRUE	NA	NA	8.26e-05	496946	7.18e-05	24510	TRUE
76	rs7412	T	C	T	C	0.0311298	-0.0606478	0.0809351	NA	FALSE	FALSE	FALSE	ebi-a-GCST90061440	19	45412079	0.0525865	24510	0.248788	Primary biliary cholangitis || id:ebi-a-GCST90061440	Primary biliary cholangitis	Primary biliary cholangitis || ||	TRUE	igd	NA	NA	NA	NA	NA	NA	NA	19	45412079	0.00371964	5.81e-17	496946	ebi-a-GCST90000618	|| id:ebi-a-GCST90000618	TRUE	reported	igd	2	TRUE	NA	NA	0.000140923	496946	5.43e-05	24510	TRUE
78	rs7528419	G	A	G	A	0.0215389	0.00612168	0.22441	NA	FALSE	FALSE	FALSE	ebi-a-GCST90061440	1	109817192	0.0318408	24510	0.847539	Primary biliary cholangitis || id:ebi-a-GCST90061440	Primary biliary cholangitis	Primary biliary cholangitis || ||	TRUE	igd	NA	NA	NA	NA	NA	NA	NA	1	109817192	0.00243165	8.17e-19	496946	ebi-a-GCST90000618	|| id:ebi-a-GCST90000618	TRUE	reported	igd	2	TRUE	NA	NA	0.000157859	496946	1.51e-06	24510	TRUE
79	rs75604577	A	C	A	C	-0.0433728	-0.0164656	0.0205392	NA	FALSE	FALSE	FALSE	ebi-a-GCST90061440	11	71033252	0.0842224	24510	0.845001	Primary biliary cholangitis || id:ebi-a-GCST90061440	Primary biliary cholangitis	Primary biliary cholangitis || ||	TRUE	igd	NA	NA	NA	NA	NA	NA	NA	11	71033252	0.00715653	1.36e-09	496946	ebi-a-GCST90000618	|| id:ebi-a-GCST90000618	TRUE	reported	igd	2	TRUE	NA	NA	7.39e-05	496946	1.56e-06	24510	TRUE
80	rs7569755	A	G	A	G	0.0136395	-0.0667585	0.288618	NA	FALSE	FALSE	FALSE	ebi-a-GCST90061440	2	118694579	0.0245863	24510	0.00662201	Primary biliary cholangitis || id:ebi-a-GCST90061440	Primary biliary cholangitis	Primary biliary cholangitis || ||	TRUE	igd	TRUE	rs7569755	rs2303332	A	G	T	G	2	118648261	0.00225626	1.49e-09	496946	ebi-a-GCST90000618	|| id:ebi-a-GCST90000618	TRUE	reported	igd	2	TRUE	NA	NA	7.35e-05	496946	0.000300738	24510	FALSE
81	rs7580771	T	G	T	G	-0.0165625	0.0285821	0.175983	NA	FALSE	FALSE	FALSE	ebi-a-GCST90061440	2	101428119	0.0314482	24510	0.363423	Primary biliary cholangitis || id:ebi-a-GCST90061440	Primary biliary cholangitis	Primary biliary cholangitis || ||	TRUE	igd	NA	NA	NA	NA	NA	NA	NA	2	101428119	0.0026652	5.15e-10	496946	ebi-a-GCST90000618	|| id:ebi-a-GCST90000618	TRUE	reported	igd	2	TRUE	NA	NA	7.77e-05	496946	3.37e-05	24510	TRUE
82	rs76277448	T	C	T	C	0.0609549	-0.0152552	0.0206732	NA	FALSE	FALSE	FALSE	ebi-a-GCST90061440	11	14540311	0.10137	24510	0.880378	Primary biliary cholangitis || id:ebi-a-GCST90061440	Primary biliary cholangitis	Primary biliary cholangitis || ||	TRUE	igd	NA	NA	NA	NA	NA	NA	NA	11	14540311	0.0071382	1.35e-17	496946	ebi-a-GCST90000618	|| id:ebi-a-GCST90000618	TRUE	reported	igd	2	TRUE	NA	NA	0.000146713	496946	9.24e-07	24510	TRUE
83	rs7639267	T	G	T	G	0.0130804	0.0542818	0.559603	NA	FALSE	FALSE	FALSE	ebi-a-GCST90061440	3	52568805	0.0218471	24510	0.0129691	Primary biliary cholangitis || id:ebi-a-GCST90061440	Primary biliary cholangitis	Primary biliary cholangitis || ||	TRUE	igd	NA	NA	NA	NA	NA	NA	NA	3	52568805	0.00204499	1.59e-10	496946	ebi-a-GCST90000618	|| id:ebi-a-GCST90000618	TRUE	reported	igd	2	TRUE	NA	NA	8.23e-05	496946	0.000251828	24510	FALSE
84	rs7652808	G	T	G	T	-0.0212858	0.0191775	0.649492	NA	FALSE	FALSE	FALSE	ebi-a-GCST90061440	3	85603643	0.0235635	24510	0.415723	Primary biliary cholangitis || id:ebi-a-GCST90061440	Primary biliary cholangitis	Primary biliary cholangitis || ||	TRUE	igd	NA	NA	NA	NA	NA	NA	NA	3	85603643	0.00212614	1.36e-23	496946	ebi-a-GCST90000618	|| id:ebi-a-GCST90000618	TRUE	reported	igd	2	TRUE	NA	NA	0.000201651	496946	2.7e-05	24510	TRUE
85	rs77532868	T	C	T	C	0.0259557	-0.0282132	0.0521528	NA	FALSE	FALSE	FALSE	ebi-a-GCST90061440	10	88081438	0.0527988	24510	0.593097	Primary biliary cholangitis || id:ebi-a-GCST90061440	Primary biliary cholangitis	Primary biliary cholangitis || ||	TRUE	igd	NA	NA	NA	NA	NA	NA	NA	10	88081438	0.00456301	1.28e-08	496946	ebi-a-GCST90000618	|| id:ebi-a-GCST90000618	TRUE	reported	igd	2	TRUE	NA	NA	6.51e-05	496946	1.17e-05	24510	TRUE
86	rs77697233	T	C	T	C	0.0155723	0.036664	0.153432	NA	FALSE	FALSE	FALSE	ebi-a-GCST90061440	10	5246125	0.0323631	24510	0.257258	Primary biliary cholangitis || id:ebi-a-GCST90061440	Primary biliary cholangitis	Primary biliary cholangitis || ||	TRUE	igd	NA	NA	NA	NA	NA	NA	NA	10	5246125	0.00281575	3.19e-08	496946	ebi-a-GCST90000618	|| id:ebi-a-GCST90000618	TRUE	reported	igd	2	TRUE	NA	NA	6.15e-05	496946	5.24e-05	24510	TRUE
87	rs77960347	G	A	G	A	-0.0525688	0.0127055	0.0127013	NA	FALSE	FALSE	FALSE	ebi-a-GCST90061440	18	47109955	0.103797	24510	0.902577	Primary biliary cholangitis || id:ebi-a-GCST90061440	Primary biliary cholangitis	Primary biliary cholangitis || ||	TRUE	igd	NA	NA	NA	NA	NA	NA	NA	18	47109955	0.00905963	6.53e-09	496946	ebi-a-GCST90000618	|| id:ebi-a-GCST90000618	TRUE	reported	igd	2	TRUE	NA	NA	6.77e-05	496946	6.11e-07	24510	TRUE
88	rs804281	G	A	G	A	0.015895	0.00221384	0.583498	NA	FALSE	FALSE	FALSE	ebi-a-GCST90061440	8	11611865	0.0258766	24510	0.931821	Primary biliary cholangitis || id:ebi-a-GCST90061440	Primary biliary cholangitis	Primary biliary cholangitis || ||	TRUE	igd	NA	NA	NA	NA	NA	NA	NA	8	11611865	0.00205997	1.2e-14	496946	ebi-a-GCST90000618	|| id:ebi-a-GCST90000618	TRUE	reported	igd	2	TRUE	NA	NA	0.000119795	496946	2.99e-07	24510	TRUE
89	rs8053548	C	T	C	T	0.0157646	-0.0053059	0.149523	NA	FALSE	FALSE	FALSE	ebi-a-GCST90061440	16	11889059	0.0452134	24510	0.906581	Primary biliary cholangitis || id:ebi-a-GCST90061440	Primary biliary cholangitis	Primary biliary cholangitis || ||	TRUE	igd	NA	NA	NA	NA	NA	NA	NA	16	11889059	0.00284495	3e-08	496946	ebi-a-GCST90000618	|| id:ebi-a-GCST90000618	TRUE	reported	igd	2	TRUE	NA	NA	6.18e-05	496946	5.62e-07	24510	TRUE
90	rs9375037	C	A	C	A	0.0117059	-0.0467017	0.443168	NA	FALSE	FALSE	FALSE	ebi-a-GCST90061440	6	121856794	0.021791	24510	0.0320996	Primary biliary cholangitis || id:ebi-a-GCST90061440	Primary biliary cholangitis	Primary biliary cholangitis || ||	TRUE	igd	NA	NA	NA	NA	NA	NA	NA	6	121856794	0.00205423	1.21e-08	496946	ebi-a-GCST90000618	|| id:ebi-a-GCST90000618	TRUE	reported	igd	2	TRUE	NA	NA	6.53e-05	496946	0.000187379	24510	FALSE
91	rs9409266	A	G	A	G	-0.0167771	0.0773602	0.862222	NA	FALSE	FALSE	FALSE	ebi-a-GCST90061440	9	125870663	0.0461308	24510	0.093547	Primary biliary cholangitis || id:ebi-a-GCST90061440	Primary biliary cholangitis	Primary biliary cholangitis || ||	TRUE	igd	TRUE	rs9409266	rs700086	G	A	T	C	9	125745042	0.00294656	1.24e-08	496946	ebi-a-GCST90000618	|| id:ebi-a-GCST90000618	TRUE	reported	igd	2	TRUE	NA	NA	6.52e-05	496946	0.000114735	24510	FALSE
92	rs9847248	A	G	A	G	-0.0123077	0.0401069	0.712969	NA	FALSE	FALSE	FALSE	ebi-a-GCST90061440	3	18804655	0.0246233	24510	0.103352	Primary biliary cholangitis || id:ebi-a-GCST90061440	Primary biliary cholangitis	Primary biliary cholangitis || ||	TRUE	igd	NA	NA	NA	NA	NA	NA	NA	3	18804655	0.00224484	4.19e-08	496946	ebi-a-GCST90000618	|| id:ebi-a-GCST90000618	TRUE	reported	igd	2	TRUE	NA	NA	6.05e-05	496946	0.000108241	24510	FALSE
93	rs986649	G	A	G	A	0.0128637	-0.0377124	0.321628	NA	FALSE	FALSE	FALSE	ebi-a-GCST90061440	5	118668050	0.0231669	24510	0.103555	Primary biliary cholangitis || id:ebi-a-GCST90061440	Primary biliary cholangitis	Primary biliary cholangitis || ||	TRUE	igd	NA	NA	NA	NA	NA	NA	NA	5	118668050	0.00217811	3.51e-09	496946	ebi-a-GCST90000618	|| id:ebi-a-GCST90000618	TRUE	reported	igd	2	TRUE	NA	NA	7.02e-05	496946	0.000108113	24510	FALSE
94	rs9946771	T	C	T	C	-0.0233992	-0.0068208	0.0663426	NA	FALSE	FALSE	FALSE	ebi-a-GCST90061440	18	28918628	0.0419378	24510	0.870801	Primary biliary cholangitis || id:ebi-a-GCST90061440	Primary biliary cholangitis	Primary biliary cholangitis || ||	TRUE	igd	NA	NA	NA	NA	NA	NA	NA	18	28918628	0.00407655	9.47e-09	496946	ebi-a-GCST90000618	|| id:ebi-a-GCST90000618	TRUE	reported	igd	2	TRUE	NA	NA	6.63e-05	496946	1.08e-06	24510	TRUE
[truncated: 3 more columns]

## Sheet: type2onPBC
Column1	X	SNP	effect_allele.exposure	other_allele.exposure	effect_allele.outcome	other_allele.outcome	beta.exposure	beta.outcome	eaf.exposure	eaf.outcome	remove	palindromic	ambiguous	id.outcome	chr	pos	se.outcome	samplesize.outcome	pval.outcome	outcome	originalname.outcome	outcome.deprecated	mr_keep.outcome	data_source.outcome	proxy.outcome	target_snp.outcome	proxy_snp.outcome	target_a1.outcome	target_a2.outcome	proxy_a1.outcome	proxy_a2.outcome	chr.exposure	pos.exposure	se.exposure	pval.exposure	samplesize.exposure	id.exposure	exposure	mr_keep.exposure	pval_origin.exposure	data_source.exposure	action	mr_keep	units.outcome	units.exposure	rsq.exposure	effective_n.exposure	rsq.outcome	effective_n.outcome
1	1	rs10811662	A	G	A	G	-0.1343	-0.0528534	0.1439	NA	FALSE	FALSE	FALSE	ebi-a-GCST90061440	9	22134253	0.0282863	24510	0.0616893	Primary biliary cholangitis || id:ebi-a-GCST90061440	Primary biliary cholangitis	Primary biliary cholangitis || ||	TRUE	igd	NA	NA	NA	NA	NA	NA	NA	9	22134253	0.0155	4.54e-18	212351	finn-b-E4_DM2_STRICT	|| id:finn-b-E4_DM2_STRICT	TRUE	reported	igd	2	TRUE	NA	NA	0.000353415	212351	0.000142437	24510
2	2	rs10882099	C	T	C	T	-0.0788	-0.00508086	0.4772	NA	FALSE	FALSE	FALSE	ebi-a-GCST90061440	10	94460650	0.0156371	24510	0.74524	Primary biliary cholangitis || id:ebi-a-GCST90061440	Primary biliary cholangitis	Primary biliary cholangitis || ||	TRUE	igd	NA	NA	NA	NA	NA	NA	NA	10	94460650	0.0108	3.41e-13	212351	finn-b-E4_DM2_STRICT	|| id:finn-b-E4_DM2_STRICT	TRUE	reported	igd	2	TRUE	NA	NA	0.000250637	212351	4.31e-06	24510
3	3	rs10938397	G	A	G	A	0.0742	-0.0309668	0.4736	NA	FALSE	FALSE	FALSE	ebi-a-GCST90061440	4	45182527	0.0215319	24510	0.150383	Primary biliary cholangitis || id:ebi-a-GCST90061440	Primary biliary cholangitis	Primary biliary cholangitis || ||	TRUE	igd	NA	NA	NA	NA	NA	NA	NA	4	45182527	0.0108	7.52e-12	212351	finn-b-E4_DM2_STRICT	|| id:finn-b-E4_DM2_STRICT	TRUE	reported	igd	2	TRUE	NA	NA	0.000222236	212351	8.44e-05	24510
4	4	rs11257659	T	C	T	C	0.0854	-0.00896046	0.2647	NA	FALSE	FALSE	FALSE	ebi-a-GCST90061440	10	12309269	0.0248856	24510	0.718798	Primary biliary cholangitis || id:ebi-a-GCST90061440	Primary biliary cholangitis	Primary biliary cholangitis || ||	TRUE	igd	NA	NA	NA	NA	NA	NA	NA	10	12309269	0.0123	4.23e-12	212351	finn-b-E4_DM2_STRICT	|| id:finn-b-E4_DM2_STRICT	TRUE	reported	igd	2	TRUE	NA	NA	0.000226964	212351	5.29e-06	24510
5	5	rs112694524	A	G	A	G	-0.1807	0.0486804	0.03348	NA	FALSE	FALSE	FALSE	ebi-a-GCST90061440	2	43698753	0.0516711	24510	0.346131	Primary biliary cholangitis || id:ebi-a-GCST90061440	Primary biliary cholangitis	Primary biliary cholangitis || ||	TRUE	igd	TRUE	rs112694524	rs77101426	A	G	A	G	2	43453721	0.0306	3.7e-09	212351	finn-b-E4_DM2_STRICT	|| id:finn-b-E4_DM2_STRICT	TRUE	reported	igd	2	TRUE	NA	NA	0.000164192	212351	3.62e-05	24510
6	6	rs1128249	T	G	T	G	-0.0705	0.0075883	0.3478	NA	FALSE	FALSE	FALSE	ebi-a-GCST90061440	2	165528624	0.0217091	24510	0.72668	Primary biliary cholangitis || id:ebi-a-GCST90061440	Primary biliary cholangitis	Primary biliary cholangitis || ||	TRUE	igd	NA	NA	NA	NA	NA	NA	NA	2	165528624	0.0114	6.11e-10	212351	finn-b-E4_DM2_STRICT	|| id:finn-b-E4_DM2_STRICT	TRUE	reported	igd	2	TRUE	NA	NA	0.000180069	212351	4.99e-06	24510
7	7	rs11558471	G	A	G	A	-0.0814	0.0136561	0.3785	NA	FALSE	FALSE	FALSE	ebi-a-GCST90061440	8	118185733	0.0241723	24510	0.572109	Primary biliary cholangitis || id:ebi-a-GCST90061440	Primary biliary cholangitis	Primary biliary cholangitis || ||	TRUE	igd	NA	NA	NA	NA	NA	NA	NA	8	118185733	0.0112	2.97e-13	212351	finn-b-E4_DM2_STRICT	|| id:finn-b-E4_DM2_STRICT	TRUE	reported	igd	2	TRUE	NA	NA	0.000248688	212351	1.3e-05	24510
8	10	rs12967878	C	T	C	T	0.077	-0.0422882	0.181	NA	FALSE	FALSE	FALSE	ebi-a-GCST90061440	18	57826570	0.02716	24510	0.11947	Primary biliary cholangitis || id:ebi-a-GCST90061440	Primary biliary cholangitis	Primary biliary cholangitis || ||	TRUE	igd	NA	NA	NA	NA	NA	NA	NA	18	57826570	0.014	3.91e-08	212351	finn-b-E4_DM2_STRICT	|| id:finn-b-E4_DM2_STRICT	TRUE	reported	igd	2	TRUE	NA	NA	0.000142434	212351	9.89e-05	24510
9	11	rs1515110	T	G	T	G	0.0764	-0.0082671	0.6172	NA	FALSE	FALSE	FALSE	ebi-a-GCST90061440	2	227122216	0.022361	24510	0.711597	Primary biliary cholangitis || id:ebi-a-GCST90061440	Primary biliary cholangitis	Primary biliary cholangitis || ||	TRUE	igd	NA	NA	NA	NA	NA	NA	NA	2	227122216	0.0111	6.14e-12	212351	finn-b-E4_DM2_STRICT	|| id:finn-b-E4_DM2_STRICT	TRUE	reported	igd	2	TRUE	NA	NA	0.000223046	212351	5.58e-06	24510
10	12	rs1707498	A	C	A	C	-0.0617	-0.023945	0.4337	NA	FALSE	FALSE	FALSE	ebi-a-GCST90061440	12	71478626	0.0232206	24510	0.302448	Primary biliary cholangitis || id:ebi-a-GCST90061440	Primary biliary cholangitis	Primary biliary cholangitis || ||	TRUE	igd	NA	NA	NA	NA	NA	NA	NA	12	71478626	0.0109	1.53e-08	212351	finn-b-E4_DM2_STRICT	|| id:finn-b-E4_DM2_STRICT	TRUE	reported	igd	2	TRUE	NA	NA	0.00015087	212351	4.34e-05	24510
11	13	rs189966089	T	C	T	C	-0.1482	-0.00753823	0.04938	NA	FALSE	FALSE	FALSE	ebi-a-GCST90061440	10	114886341	0.101764	24510	0.94095	Primary biliary cholangitis || id:ebi-a-GCST90061440	Primary biliary cholangitis	Primary biliary cholangitis || ||	TRUE	igd	NA	NA	NA	NA	NA	NA	NA	10	114886341	0.0255	6.65e-09	212351	finn-b-E4_DM2_STRICT	|| id:finn-b-E4_DM2_STRICT	TRUE	reported	igd	2	TRUE	NA	NA	0.000159036	212351	2.24e-07	24510
12	15	rs2237897	T	C	T	C	-0.1982	0.0931654	0.08138	NA	FALSE	FALSE	FALSE	ebi-a-GCST90061440	11	2858546	0.0564859	24510	0.0990741	Primary biliary cholangitis || id:ebi-a-GCST90061440	Primary biliary cholangitis	Primary biliary cholangitis || ||	TRUE	igd	NA	NA	NA	NA	NA	NA	NA	11	2858546	0.0201	6.76e-23	212351	finn-b-E4_DM2_STRICT	|| id:finn-b-E4_DM2_STRICT	TRUE	reported	igd	2	TRUE	NA	NA	0.000457684	212351	0.000110987	24510
13	16	rs28553330	C	T	C	T	-0.1283	-0.092126	0.06049	NA	FALSE	FALSE	FALSE	ebi-a-GCST90061440	15	62291191	0.0774669	24510	0.234349	Primary biliary cholangitis || id:ebi-a-GCST90061440	Primary biliary cholangitis	Primary biliary cholangitis || ||	TRUE	igd	NA	NA	NA	NA	NA	NA	NA	15	62291191	0.0229	2.18e-08	212351	finn-b-E4_DM2_STRICT	|| id:finn-b-E4_DM2_STRICT	TRUE	reported	igd	2	TRUE	NA	NA	0.000147798	212351	5.77e-05	24510
14	17	rs3887925	T	C	T	C	0.0609	-0.00436477	0.4629	NA	FALSE	FALSE	FALSE	ebi-a-GCST90061440	3	186665645	0.0194147	24510	0.822121	Primary biliary cholangitis || id:ebi-a-GCST90061440	Primary biliary cholangitis	Primary biliary cholangitis || ||	TRUE	igd	NA	NA	NA	NA	NA	NA	NA	3	186665645	0.0109	2.13e-08	212351	finn-b-E4_DM2_STRICT	|| id:finn-b-E4_DM2_STRICT	TRUE	reported	igd	2	TRUE	NA	NA	0.000146983	212351	2.06e-06	24510
15	18	rs4812812	T	C	T	C	0.0879	-0.0232175	0.1972	NA	FALSE	FALSE	FALSE	ebi-a-GCST90061440	20	42907169	0.0311277	24510	0.45574	Primary biliary cholangitis || id:ebi-a-GCST90061440	Primary biliary cholangitis	Primary biliary cholangitis || ||	TRUE	igd	NA	NA	NA	NA	NA	NA	NA	20	42907169	0.0136	9.5e-11	212351	finn-b-E4_DM2_STRICT	|| id:finn-b-E4_DM2_STRICT	TRUE	reported	igd	2	TRUE	NA	NA	0.000196682	212351	2.27e-05	24510
16	19	rs5215	T	C	T	C	-0.0619	0.0699778	0.5286	NA	FALSE	FALSE	FALSE	ebi-a-GCST90061440	11	17408630	0.0224391	24510	0.00181736	Primary biliary cholangitis || id:ebi-a-GCST90061440	Primary biliary cholangitis	Primary biliary cholangitis || ||	TRUE	igd	NA	NA	NA	NA	NA	NA	NA	11	17408630	0.0108	1.12e-08	212351	finn-b-E4_DM2_STRICT	|| id:finn-b-E4_DM2_STRICT	TRUE	reported	igd	2	TRUE	NA	NA	0.000154674	212351	0.00039667	24510
17	22	rs62492368	A	G	A	G	0.0768	-0.0050687	0.3401	NA	FALSE	FALSE	FALSE	ebi-a-GCST90061440	7	150537635	0.0233836	24510	0.828393	Primary biliary cholangitis || id:ebi-a-GCST90061440	Primary biliary cholangitis	Primary biliary cholangitis || ||	TRUE	igd	NA	NA	NA	NA	NA	NA	NA	7	150537635	0.0114	1.84e-11	212351	finn-b-E4_DM2_STRICT	|| id:finn-b-E4_DM2_STRICT	TRUE	reported	igd	2	TRUE	NA	NA	0.000213683	212351	1.92e-06	24510
18	24	rs6786846	A	G	A	G	0.0733	0.0283414	0.681	NA	FALSE	FALSE	FALSE	ebi-a-GCST90061440	3	170629884	0.0211687	24510	0.180625	Primary biliary cholangitis || id:ebi-a-GCST90061440	Primary biliary cholangitis	Primary biliary cholangitis || ||	TRUE	igd	NA	NA	NA	NA	NA	NA	NA	3	170629884	0.0116	2.88e-10	212351	finn-b-E4_DM2_STRICT	|| id:finn-b-E4_DM2_STRICT	TRUE	reported	igd	2	TRUE	NA	NA	0.000188001	212351	7.31e-05	24510
19	25	rs7109575	A	G	A	G	-0.094	0.0121988	0.2376	NA	FALSE	FALSE	FALSE	ebi-a-GCST90061440	11	72463435	0.0302388	24510	0.686641	Primary biliary cholangitis || id:ebi-a-GCST90061440	Primary biliary cholangitis	Primary biliary cholangitis || ||	TRUE	igd	NA	NA	NA	NA	NA	NA	NA	11	72463435	0.0128	1.81e-13	212351	finn-b-E4_DM2_STRICT	|| id:finn-b-E4_DM2_STRICT	TRUE	reported	igd	2	TRUE	NA	NA	0.000253907	212351	6.64e-06	24510
20	26	rs73113806	T	C	T	C	0.2548	-0.0619817	0.02331	NA	FALSE	FALSE	FALSE	ebi-a-GCST90061440	12	66179054	0.0883301	24510	0.482863	Primary biliary cholangitis || id:ebi-a-GCST90061440	Primary biliary cholangitis	Primary biliary cholangitis || ||	TRUE	igd	NA	NA	NA	NA	NA	NA	NA	12	66179054	0.0359	1.22e-12	212351	finn-b-E4_DM2_STRICT	|| id:finn-b-E4_DM2_STRICT	TRUE	reported	igd	2	TRUE	NA	NA	0.000237168	212351	2.01e-05	24510
21	27	rs7451008	C	T	C	T	0.128	-0.0370438	0.3292	NA	FALSE	FALSE	FALSE	ebi-a-GCST90061440	6	20673880	0.028352	24510	0.191359	Primary biliary cholangitis || id:ebi-a-GCST90061440	Primary biliary cholangitis	Primary biliary cholangitis || ||	TRUE	igd	NA	NA	NA	NA	NA	NA	NA	6	20673880	0.0115	6.31e-29	212351	finn-b-E4_DM2_STRICT	|| id:finn-b-E4_DM2_STRICT	TRUE	reported	igd	2	TRUE	NA	NA	0.00058307	212351	6.97e-05	24510
22	29	rs76177300	A	G	A	G	0.1386	-0.155002	0.05776	NA	FALSE	FALSE	FALSE	ebi-a-GCST90061440	5	102143311	0.0608292	24510	0.0108295	Primary biliary cholangitis || id:ebi-a-GCST90061440	Primary biliary cholangitis	Primary biliary cholangitis || ||	TRUE	igd	NA	NA	NA	NA	NA	NA	NA	5	102143311	0.0232	2.29e-09	212351	finn-b-E4_DM2_STRICT	|| id:finn-b-E4_DM2_STRICT	TRUE	reported	igd	2	TRUE	NA	NA	0.000168046	212351	0.000264867	24510
23	31	rs7903146	T	C	T	C	0.3055	-0.0252489	0.1992	NA	FALSE	FALSE	FALSE	ebi-a-GCST90061440	10	114758349	0.0227621	24510	0.267323	Primary biliary cholangitis || id:ebi-a-GCST90061440	Primary biliary cholangitis	Primary biliary cholangitis || ||	TRUE	igd	NA	NA	NA	NA	NA	NA	NA	10	114758349	0.0138	3.03e-109	212351	finn-b-E4_DM2_STRICT	|| id:finn-b-E4_DM2_STRICT	TRUE	reported	igd	2	TRUE	NA	NA	0.00230257	212351	5.02e-05	24510
24	32	rs9505086	C	T	C	T	0.064	-0.0387272	0.4439	NA	FALSE	FALSE	FALSE	ebi-a-GCST90061440	6	7232186	0.0218128	24510	0.0758263	Primary biliary cholangitis || id:ebi-a-GCST90061440	Primary biliary cholangitis	Primary biliary cholangitis || ||	TRUE	igd	NA	NA	NA	NA	NA	NA	NA	6	7232186	0.011	5.12e-09	212351	finn-b-E4_DM2_STRICT	|| id:finn-b-E4_DM2_STRICT	TRUE	reported	igd	2	TRUE	NA	NA	0.000159388	212351	0.000128601	24510
25	33	rs9933509	C	T	C	T	0.1185	0.0473393	0.4126	NA	FALSE	FALSE	FALSE	ebi-a-GCST90061440	16	53818167	0.02766	24510	0.0869941	Primary biliary cholangitis || id:ebi-a-GCST90061440	Primary biliary cholangitis	Primary biliary cholangitis || ||	TRUE	igd	NA	NA	NA	NA	NA	NA	NA	16	53818167	0.011	3.53e-27	212351	finn-b-E4_DM2_STRICT	|| id:finn-b-E4_DM2_STRICT	TRUE	reported	igd	2	TRUE	NA	NA	0.000546215	212351	0.000119503	24510
[truncated: 4 more columns]

## Sheet: TGonPBC
Column1	X	SNP	effect_allele.exposure	other_allele.exposure	effect_allele.outcome	other_allele.outcome	beta.exposure	beta.outcome	eaf.exposure	eaf.outcome	remove	palindromic	ambiguous	id.outcome	chr	pos	se.outcome	samplesize.outcome	pval.outcome	outcome	originalname.outcome	outcome.deprecated	mr_keep.outcome	data_source.outcome	proxy.outcome	target_snp.outcome	proxy_snp.outcome	target_a1.outcome	target_a2.outcome	proxy_a1.outcome	proxy_a2.outcome	pos.exposure	pval.exposure	samplesize.exposure	chr.exposure	se.exposure	id.exposure	exposure	mr_keep.exposure	pval_origin.exposure	data_source.exposure	action	mr_keep	units.outcome	units.exposure	rsq.exposure	effective_n.exposure	rsq.outcome	effective_n.outcome
1	2	rs11122450	G	T	G	T	-0.0405267	0.000956308	0.611466	NA	FALSE	FALSE	FALSE	ebi-a-GCST90061440	1	230301811	0.0214274	24510	0.964402	Primary biliary cholangitis || id:ebi-a-GCST90061440	Primary biliary cholangitis	Primary biliary cholangitis || ||	TRUE	igd	NA	NA	NA	NA	NA	NA	NA	230301811	3e-24	115078	1	0.00410008	met-d-Total_TG	|| id:met-d-Total_TG	TRUE	reported	igd	2	TRUE	NA	NA	0.00084829	115078	8.13e-08	24510
2	4	rs112259268	A	C	A	C	0.121283	0.0946404	0.028616	NA	FALSE	FALSE	FALSE	ebi-a-GCST90061440	17	41874745	0.085657	24510	0.269213	Primary biliary cholangitis || id:ebi-a-GCST90061440	Primary biliary cholangitis	Primary biliary cholangitis || ||	TRUE	igd	NA	NA	NA	NA	NA	NA	NA	41874745	3.5e-25	115078	17	0.0120274	met-d-Total_TG	|| id:met-d-Total_TG	TRUE	reported	igd	2	TRUE	NA	NA	0.000882852	115078	4.98e-05	24510
3	5	rs1128249	T	G	T	G	-0.0485905	0.0075883	0.391999	NA	FALSE	FALSE	FALSE	ebi-a-GCST90061440	2	165528624	0.0217091	24510	0.72668	Primary biliary cholangitis || id:ebi-a-GCST90061440	Primary biliary cholangitis	Primary biliary cholangitis || ||	TRUE	igd	NA	NA	NA	NA	NA	NA	NA	165528624	4.3e-34	115078	2	0.00409311	met-d-Total_TG	|| id:met-d-Total_TG	TRUE	reported	igd	2	TRUE	NA	NA	0.00122315	115078	4.99e-06	24510
4	7	rs12601919	G	A	G	A	0.0309402	0.0080876	0.188897	NA	FALSE	FALSE	FALSE	ebi-a-GCST90061440	17	65826861	0.0273116	24510	0.767135	Primary biliary cholangitis || id:ebi-a-GCST90061440	Primary biliary cholangitis	Primary biliary cholangitis || ||	TRUE	igd	TRUE	rs12601919	rs12602556	G	A	G	A	65825374	2.8e-09	115078	17	0.0051263	met-d-Total_TG	|| id:met-d-Total_TG	TRUE	reported	igd	2	TRUE	NA	NA	0.000316458	115078	3.58e-06	24510
6	12	rs174580	G	A	G	A	0.0470749	0.0263863	0.351967	NA	FALSE	FALSE	FALSE	ebi-a-GCST90061440	11	61606642	0.021635	24510	0.222612	Primary biliary cholangitis || id:ebi-a-GCST90061440	Primary biliary cholangitis	Primary biliary cholangitis || ||	TRUE	igd	NA	NA	NA	NA	NA	NA	NA	61606642	1.5e-30	115078	11	0.00417813	met-d-Total_TG	|| id:met-d-Total_TG	TRUE	reported	igd	2	TRUE	NA	NA	0.00110192	115078	6.07e-05	24510
7	13	rs1835346	G	A	G	A	-0.0875512	0.0145462	0.023717	NA	FALSE	FALSE	FALSE	ebi-a-GCST90061440	6	161162290	0.0727914	24510	0.84161	Primary biliary cholangitis || id:ebi-a-GCST90061440	Primary biliary cholangitis	Primary biliary cholangitis || ||	TRUE	igd	NA	NA	NA	NA	NA	NA	NA	161162290	2e-11	115078	6	0.0131861	met-d-Total_TG	|| id:met-d-Total_TG	TRUE	reported	igd	2	TRUE	NA	NA	0.000382949	115078	1.63e-06	24510
8	14	rs186696265	T	C	T	C	-0.366031	-0.0430092	0.014352	NA	FALSE	FALSE	FALSE	ebi-a-GCST90061440	6	161111700	0.0994596	24510	0.665429	Primary biliary cholangitis || id:ebi-a-GCST90061440	Primary biliary cholangitis	Primary biliary cholangitis || ||	TRUE	igd	NA	NA	NA	NA	NA	NA	NA	161111700	2.8e-110	115078	6	0.0168459	met-d-Total_TG	|| id:met-d-Total_TG	TRUE	reported	igd	2	TRUE	NA	NA	0.00408587	115078	7.63e-06	24510
9	15	rs187929675	T	C	T	C	-0.159875	-0.246529	0.013098	NA	FALSE	FALSE	FALSE	ebi-a-GCST90061440	11	117111368	0.156812	24510	0.115921	Primary biliary cholangitis || id:ebi-a-GCST90061440	Primary biliary cholangitis	Primary biliary cholangitis || ||	TRUE	igd	NA	NA	NA	NA	NA	NA	NA	117111368	1e-18	115078	11	0.01783	met-d-Total_TG	|| id:met-d-Total_TG	TRUE	reported	igd	2	TRUE	NA	NA	0.000698185	115078	0.000100838	24510
10	16	rs190118115	T	C	T	C	0.199264	0.0669257	0.018827	NA	FALSE	FALSE	FALSE	ebi-a-GCST90061440	8	19793581	0.090718	24510	0.460676	Primary biliary cholangitis || id:ebi-a-GCST90061440	Primary biliary cholangitis	Primary biliary cholangitis || ||	TRUE	igd	NA	NA	NA	NA	NA	NA	NA	19793581	6.7e-42	115078	8	0.0150434	met-d-Total_TG	|| id:met-d-Total_TG	TRUE	reported	igd	2	TRUE	NA	NA	0.00152237	115078	2.22e-05	24510
11	17	rs2000999	A	G	A	G	0.0327069	0.000950207	0.188616	NA	FALSE	FALSE	FALSE	ebi-a-GCST90061440	16	72108093	0.0288519	24510	0.973727	Primary biliary cholangitis || id:ebi-a-GCST90061440	Primary biliary cholangitis	Primary biliary cholangitis || ||	TRUE	igd	NA	NA	NA	NA	NA	NA	NA	72108093	3.1e-11	115078	16	0.00510846	met-d-Total_TG	|| id:met-d-Total_TG	TRUE	reported	igd	2	TRUE	NA	NA	0.00035609	115078	4.43e-08	24510
12	18	rs2035816	G	A	G	A	-0.0403075	-0.104796	0.0843	NA	FALSE	FALSE	FALSE	ebi-a-GCST90061440	4	100508556	0.0381616	24510	0.00603059	Primary biliary cholangitis || id:ebi-a-GCST90061440	Primary biliary cholangitis	Primary biliary cholangitis || ||	TRUE	igd	NA	NA	NA	NA	NA	NA	NA	100508556	1.3e-08	115078	4	0.00721235	met-d-Total_TG	|| id:met-d-Total_TG	TRUE	reported	igd	2	TRUE	NA	NA	0.000271341	115078	0.000307606	24510
13	19	rs2081687	C	T	C	T	-0.0266004	0.00748646	0.663094	NA	FALSE	FALSE	FALSE	ebi-a-GCST90061440	8	59388565	0.0233817	24510	0.748828	Primary biliary cholangitis || id:ebi-a-GCST90061440	Primary biliary cholangitis	Primary biliary cholangitis || ||	TRUE	igd	NA	NA	NA	NA	NA	NA	NA	59388565	1.9e-10	115078	8	0.00423005	met-d-Total_TG	|| id:met-d-Total_TG	TRUE	reported	igd	2	TRUE	NA	NA	0.000343519	115078	4.18e-06	24510
14	20	rs2186037	G	A	G	A	0.0314292	0.0532576	0.51879	NA	FALSE	FALSE	FALSE	ebi-a-GCST90061440	6	127455029	0.0225061	24510	0.0179643	Primary biliary cholangitis || id:ebi-a-GCST90061440	Primary biliary cholangitis	Primary biliary cholangitis || ||	TRUE	igd	NA	NA	NA	NA	NA	NA	NA	127455029	5.7e-16	115078	6	0.00400647	met-d-Total_TG	|| id:met-d-Total_TG	TRUE	reported	igd	2	TRUE	NA	NA	0.000534473	115078	0.000228431	24510
15	21	rs247616	T	C	T	C	-0.0312505	-0.00158977	0.32471	NA	FALSE	FALSE	FALSE	ebi-a-GCST90061440	16	56989590	0.0191977	24510	0.934002	Primary biliary cholangitis || id:ebi-a-GCST90061440	Primary biliary cholangitis	Primary biliary cholangitis || ||	TRUE	igd	NA	NA	NA	NA	NA	NA	NA	56989590	8.5e-14	115078	16	0.00427735	met-d-Total_TG	|| id:met-d-Total_TG	TRUE	reported	igd	2	TRUE	NA	NA	0.000463637	115078	2.8e-07	24510
16	22	rs261290	C	T	C	T	-0.0412972	8.62e-05	0.654642	NA	FALSE	FALSE	FALSE	ebi-a-GCST90061440	15	58678720	0.0135524	24510	0.994925	Primary biliary cholangitis || id:ebi-a-GCST90061440	Primary biliary cholangitis	Primary biliary cholangitis || ||	TRUE	igd	NA	NA	NA	NA	NA	NA	NA	58678720	2.1e-23	115078	15	0.00421668	met-d-Total_TG	|| id:met-d-Total_TG	TRUE	reported	igd	2	TRUE	NA	NA	0.000832824	115078	1.65e-09	24510
17	23	rs2678379	G	A	G	A	0.0977828	-0.0425425	0.793824	NA	FALSE	FALSE	FALSE	ebi-a-GCST90061440	2	21226560	0.0257386	24510	0.0983581	Primary biliary cholangitis || id:ebi-a-GCST90061440	Primary biliary cholangitis	Primary biliary cholangitis || ||	TRUE	igd	NA	NA	NA	NA	NA	NA	NA	21226560	1e-90	115078	2	0.00492433	met-d-Total_TG	|| id:met-d-Total_TG	TRUE	reported	igd	2	TRUE	NA	NA	0.00341476	115078	0.00011146	24510
18	26	rs2925979	C	T	C	T	-0.0326311	0.0205503	0.69893	NA	FALSE	FALSE	FALSE	ebi-a-GCST90061440	16	81534790	0.0276001	24510	0.45653	Primary biliary cholangitis || id:ebi-a-GCST90061440	Primary biliary cholangitis	Primary biliary cholangitis || ||	TRUE	igd	NA	NA	NA	NA	NA	NA	NA	81534790	2.7e-14	115078	16	0.0043593	met-d-Total_TG	|| id:met-d-Total_TG	TRUE	reported	igd	2	TRUE	NA	NA	0.000486669	115078	2.26e-05	24510
19	27	rs3135507	T	C	T	C	0.101171	-0.035163	0.024921	NA	FALSE	FALSE	FALSE	ebi-a-GCST90061440	11	116661488	0.0699692	24510	0.61528	Primary biliary cholangitis || id:ebi-a-GCST90061440	Primary biliary cholangitis	Primary biliary cholangitis || ||	TRUE	igd	NA	NA	NA	NA	NA	NA	NA	116661488	1.5e-16	115078	11	0.012884	met-d-Total_TG	|| id:met-d-Total_TG	TRUE	reported	igd	2	TRUE	NA	NA	0.000535542	115078	1.03e-05	24510
20	29	rs3289	C	T	C	T	0.144974	0.0251153	0.027457	NA	FALSE	FALSE	FALSE	ebi-a-GCST90061440	8	19823192	0.0720391	24510	0.727364	Primary biliary cholangitis || id:ebi-a-GCST90061440	Primary biliary cholangitis	Primary biliary cholangitis || ||	TRUE	igd	NA	NA	NA	NA	NA	NA	NA	19823192	1.3e-32	115078	8	0.0122696	met-d-Total_TG	|| id:met-d-Total_TG	TRUE	reported	igd	2	TRUE	NA	NA	0.00121174	115078	4.96e-06	24510
21	30	rs35169799	T	C	T	C	0.0523343	0.088334	0.063322	NA	FALSE	FALSE	FALSE	ebi-a-GCST90061440	11	64031241	0.0454654	24510	0.0520307	Primary biliary cholangitis || id:ebi-a-GCST90061440	Primary biliary cholangitis	Primary biliary cholangitis || ||	TRUE	igd	NA	NA	NA	NA	NA	NA	NA	64031241	1.2e-10	115078	11	0.0082232	met-d-Total_TG	|| id:met-d-Total_TG	TRUE	reported	igd	2	TRUE	NA	NA	0.000351847	115078	0.000153999	24510
22	32	rs3857142	T	C	T	C	0.0238564	-0.0481065	0.663407	NA	FALSE	FALSE	FALSE	ebi-a-GCST90061440	4	15106036	0.0256876	24510	0.0611026	Primary biliary cholangitis || id:ebi-a-GCST90061440	Primary biliary cholangitis	Primary biliary cholangitis || ||	TRUE	igd	NA	NA	NA	NA	NA	NA	NA	15106036	6.8e-09	115078	4	0.00424674	met-d-Total_TG	|| id:met-d-Total_TG	TRUE	reported	igd	2	TRUE	NA	NA	0.000274154	115078	0.000143084	24510
23	33	rs3860847	A	G	A	G	0.03526	0.0386712	0.212511	NA	FALSE	FALSE	FALSE	ebi-a-GCST90061440	8	126632478	0.0268136	24510	0.14924	Primary biliary cholangitis || id:ebi-a-GCST90061440	Primary biliary cholangitis	Primary biliary cholangitis || ||	TRUE	igd	TRUE	rs3860847	rs3860848	A	G	T	C	126631799	2.5e-13	115078	8	0.00490604	met-d-Total_TG	|| id:met-d-Total_TG	TRUE	reported	igd	2	TRUE	NA	NA	0.000448666	115078	8.49e-05	24510
24	34	rs3936511	G	A	G	A	0.056021	0.0251479	0.192433	NA	FALSE	FALSE	FALSE	ebi-a-GCST90061440	5	55860781	0.0298629	24510	0.399725	Primary biliary cholangitis || id:ebi-a-GCST90061440	Primary biliary cholangitis	Primary biliary cholangitis || ||	TRUE	igd	NA	NA	NA	NA	NA	NA	NA	55860781	3.3e-28	115078	5	0.00507067	met-d-Total_TG	|| id:met-d-Total_TG	TRUE	reported	igd	2	TRUE	NA	NA	0.00105956	115078	2.89e-05	24510
25	35	rs40270	C	A	C	A	0.0395389	-0.0393752	0.771682	NA	FALSE	FALSE	FALSE	ebi-a-GCST90061440	5	55808342	0.0249377	24510	0.114349	Primary biliary cholangitis || id:ebi-a-GCST90061440	Primary biliary cholangitis	Primary biliary cholangitis || ||	TRUE	igd	TRUE	rs40270	rs392794	A	C	C	T	55804552	5.5e-19	115078	5	0.00476029	met-d-Total_TG	|| id:met-d-Total_TG	TRUE	reported	igd	2	TRUE	NA	NA	0.000599152	115078	0.000101714	24510
26	36	rs41265930	C	T	C	T	0.0723377	0.0711504	0.070921	NA	FALSE	FALSE	FALSE	ebi-a-GCST90061440	6	160964135	0.0503717	24510	0.157801	Primary biliary cholangitis || id:ebi-a-GCST90061440	Primary biliary cholangitis	Primary biliary cholangitis || ||	TRUE	igd	NA	NA	NA	NA	NA	NA	NA	160964135	9e-22	115078	6	0.00777029	met-d-Total_TG	|| id:met-d-Total_TG	TRUE	reported	igd	2	TRUE	NA	NA	0.000752564	115078	8.14e-05	24510
27	37	rs41267809	G	A	G	A	0.0955916	-0.0186754	0.021416	NA	FALSE	FALSE	FALSE	ebi-a-GCST90061440	6	160953642	0.0753417	24510	0.80423	Primary biliary cholangitis || id:ebi-a-GCST90061440	Primary biliary cholangitis	Primary biliary cholangitis || ||	TRUE	igd	NA	NA	NA	NA	NA	NA	NA	160953642	8e-12	115078	6	0.0137601	met-d-Total_TG	|| id:met-d-Total_TG	TRUE	reported	igd	2	TRUE	NA	NA	0.000419208	115078	2.51e-06	24510
28	38	rs41269133	C	T	C	T	0.0497329	-0.0190754	0.083276	NA	FALSE	FALSE	FALSE	ebi-a-GCST90061440	6	161087863	0.041889	24510	0.648836	Primary biliary cholangitis || id:ebi-a-GCST90061440	Primary biliary cholangitis	Primary biliary cholangitis || ||	TRUE	igd	NA	NA	NA	NA	NA	NA	NA	161087863	5.9e-12	115078	6	0.00729542	met-d-Total_TG	|| id:met-d-Total_TG	TRUE	reported	igd	2	TRUE	NA	NA	0.00040367	115078	8.46e-06	24510
29	39	rs4704834	G	A	G	A	0.0388698	0.00718847	0.644037	NA	FALSE	FALSE	FALSE	ebi-a-GCST90061440	5	156443066	0.0230884	24510	0.755539	Primary biliary cholangitis || id:ebi-a-GCST90061440	Primary biliary cholangitis	Primary biliary cholangitis || ||	TRUE	igd	NA	NA	NA	NA	NA	NA	NA	156443066	3.9e-22	115078	5	0.00417137	met-d-Total_TG	|| id:met-d-Total_TG	TRUE	reported	igd	2	TRUE	NA	NA	0.000753971	115078	3.96e-06	24510
31	41	rs56142310	C	T	C	T	-0.0363313	0.0290556	0.122969	NA	FALSE	FALSE	FALSE	ebi-a-GCST90061440	15	58574958	0.030707	24510	0.344036	Primary biliary cholangitis || id:ebi-a-GCST90061440	Primary biliary cholangitis	Primary biliary cholangitis || ||	TRUE	igd	NA	NA	NA	NA	NA	NA	NA	58574958	8.9e-09	115078	15	0.0062374	met-d-Total_TG	|| id:met-d-Total_TG	TRUE	reported	igd	2	TRUE	NA	NA	0.000294742	115078	3.65e-05	24510
32	42	rs58542926	T	C	T	C	-0.108569	0.0570477	0.074402	NA	FALSE	FALSE	FALSE	ebi-a-GCST90061440	19	19379549	0.0414083	24510	0.1683	Primary biliary cholangitis || id:ebi-a-GCST90061440	Primary biliary cholangitis	Primary biliary cholangitis || ||	TRUE	igd	NA	NA	NA	NA	NA	NA	NA	19379549	9.7e-47	115078	19	0.00762369	met-d-Total_TG	|| id:met-d-Total_TG	TRUE	reported	igd	2	TRUE	NA	NA	0.00175927	115078	7.74e-05	24510
33	43	rs61904859	T	C	T	C	0.0836198	-0.153248	0.033739	NA	FALSE	FALSE	FALSE	ebi-a-GCST90061440	11	116492506	0.0887617	24510	0.0842558	Primary biliary cholangitis || id:ebi-a-GCST90061440	Primary biliary cholangitis	Primary biliary cholangitis || ||	TRUE	igd	NA	NA	NA	NA	NA	NA	NA	116492506	3.3e-15	115078	11	0.0112498	met-d-Total_TG	|| id:met-d-Total_TG	TRUE	reported	igd	2	TRUE	NA	NA	0.000479883	115078	0.000121612	24510
34	44	rs62222988	C	T	C	T	0.0208249	0.0456909	0.373877	NA	FALSE	FALSE	FALSE	ebi-a-GCST90061440	21	40588241	0.0296212	24510	0.12295	Primary biliary cholangitis || id:ebi-a-GCST90061440	Primary biliary cholangitis	Primary biliary cholangitis || ||	TRUE	igd	TRUE	rs62222988	rs12482317	C	T	G	A	40569508	4.7e-08	115078	21	0.00414583	met-d-Total_TG	|| id:met-d-Total_TG	TRUE	reported	igd	2	TRUE	NA	NA	0.000219211	115078	9.71e-05	24510
35	45	rs632057	G	T	G	T	-0.0366043	0.0577409	0.627779	NA	FALSE	FALSE	FALSE	ebi-a-GCST90061440	6	139834012	0.0220311	24510	0.00877021	Primary biliary cholangitis || id:ebi-a-GCST90061440	Primary biliary cholangitis	Primary biliary cholangitis || ||	TRUE	igd	NA	NA	NA	NA	NA	NA	NA	139834012	1.8e-18	115078	6	0.00413052	met-d-Total_TG	|| id:met-d-Total_TG	TRUE	reported	igd	2	TRUE	NA	NA	0.000681983	115078	0.000280198	24510
36	46	rs6739502	G	A	G	A	-0.0271299	0.0141598	0.48981	NA	FALSE	FALSE	FALSE	ebi-a-GCST90061440	2	21527036	0.0152789	24510	0.354054	Primary biliary cholangitis || id:ebi-a-GCST90061440	Primary biliary cholangitis	Primary biliary cholangitis || ||	TRUE	igd	NA	NA	NA	NA	NA	NA	NA	21527036	7e-12	115078	2	0.00399873	met-d-Total_TG	|| id:met-d-Total_TG	TRUE	reported	igd	2	TRUE	NA	NA	0.000399847	115078	3.5e-05	24510
37	47	rs684773	C	A	C	A	0.0371947	0.00912045	0.767067	NA	FALSE	FALSE	FALSE	ebi-a-GCST90061440	3	135956305	0.0260473	24510	0.726226	Primary biliary cholangitis || id:ebi-a-GCST90061440	Primary biliary cholangitis	Primary biliary cholangitis || ||	TRUE	igd	NA	NA	NA	NA	NA	NA	NA	135956305	3.3e-16	115078	3	0.00473316	met-d-Total_TG	|| id:met-d-Total_TG	TRUE	reported	igd	2	TRUE	NA	NA	0.000536342	115078	5e-06	24510
38	48	rs6938550	A	G	A	G	-0.039835	0.00486453	0.914148	NA	FALSE	FALSE	FALSE	ebi-a-GCST90061440	6	20473073	0.0413612	24510	0.906376	Primary biliary cholangitis || id:ebi-a-GCST90061440	Primary biliary cholangitis	Primary biliary cholangitis || ||	TRUE	igd	TRUE	rs6938550	rs6909633	G	A	T	G	20462138	2.3e-08	115078	6	0.00712834	met-d-Total_TG	|| id:met-d-Total_TG	TRUE	reported	igd	2	TRUE	NA	NA	0.0002713	115078	5.64e-07	24510
39	49	rs7133378	A	G	A	G	-0.0294477	-0.00590867	0.319792	NA	FALSE	FALSE	FALSE	ebi-a-GCST90061440	12	124409502	0.0286485	24510	0.836598	Primary biliary cholangitis || id:ebi-a-GCST90061440	Primary biliary cholangitis	Primary biliary cholangitis || ||	TRUE	igd	NA	NA	NA	NA	NA	NA	NA	124409502	6e-13	115078	12	0.00428826	met-d-Total_TG	|| id:met-d-Total_TG	TRUE	reported	igd	2	TRUE	NA	NA	0.000409617	115078	1.74e-06	24510
40	50	rs7679	C	T	C	T	0.0449599	0.0314649	0.186404	NA	FALSE	FALSE	FALSE	ebi-a-GCST90061440	20	44576502	0.0274128	24510	0.251044	Primary biliary cholangitis || id:ebi-a-GCST90061440	Primary biliary cholangitis	Primary biliary cholangitis || ||	TRUE	igd	NA	NA	NA	NA	NA	NA	NA	44576502	6.3e-20	115078	20	0.00514644	met-d-Total_TG	|| id:met-d-Total_TG	TRUE	reported	igd	2	TRUE	NA	NA	0.000662772	115078	5.38e-05	24510
41	51	rs76836072	T	C	T	C	-0.0584296	-0.0164036	0.054301	NA	FALSE	FALSE	FALSE	ebi-a-GCST90061440	11	116653762	0.0570146	24510	0.773571	Primary biliary cholangitis || id:ebi-a-GCST90061440	Primary biliary cholangitis	Primary biliary cholangitis || ||	TRUE	igd	NA	NA	NA	NA	NA	NA	NA	116653762	2.2e-11	115078	11	0.00880496	met-d-Total_TG	|| id:met-d-Total_TG	TRUE	reported	igd	2	TRUE	NA	NA	0.000382525	115078	3.38e-06	24510
42	52	rs7758790	C	T	C	T	0.0271924	0.0632141	0.225071	NA	FALSE	FALSE	FALSE	ebi-a-GCST90061440	6	31552850	0.0245682	24510	0.0100821	Primary biliary cholangitis || id:ebi-a-GCST90061440	Primary biliary cholangitis	Primary biliary cholangitis || ||	TRUE	igd	NA	NA	NA	NA	NA	NA	NA	31552850	7.6e-09	115078	6	0.00479405	met-d-Total_TG	|| id:met-d-Total_TG	TRUE	reported	igd	2	TRUE	NA	NA	0.000279501	115078	0.000270057	24510
43	53	rs79598313	T	C	T	C	0.105871	-0.213128	0.023202	NA	FALSE	FALSE	FALSE	ebi-a-GCST90061440	1	27284913	0.076633	24510	0.00541664	Primary biliary cholangitis || id:ebi-a-GCST90061440	Primary biliary cholangitis	Primary biliary cholangitis || ||	TRUE	igd	NA	NA	NA	NA	NA	NA	NA	27284913	8.6e-15	115078	1	0.0132725	met-d-Total_TG	|| id:met-d-Total_TG	TRUE	reported	igd	2	TRUE	NA	NA	0.000552616	115078	0.000315504	24510
44	55	rs9889584	A	G	A	G	0.0512238	-0.0671157	0.062205	NA	FALSE	FALSE	FALSE	ebi-a-GCST90061440	17	17434141	0.0466605	24510	0.150326	Primary biliary cholangitis || id:ebi-a-GCST90061440	Primary biliary cholangitis	Primary biliary cholangitis || ||	TRUE	igd	NA	NA	NA	NA	NA	NA	NA	17434141	9.1e-10	115078	17	0.0082858	met-d-Total_TG	|| id:met-d-Total_TG	TRUE	reported	igd	2	TRUE	NA	NA	0.000332006	115078	8.44e-05	24510
45	56	rs998584	A	C	A	C	0.0308562	-0.0165105	0.482334	NA	FALSE	FALSE	FALSE	ebi-a-GCST90061440	6	43764551	0.0211894	24510	0.43587	Primary biliary cholangitis || id:ebi-a-GCST90061440	Primary biliary cholangitis	Primary biliary cholangitis || ||	TRUE	igd	TRUE	rs998584	rs1358980	C	A	C	T	43757896	5.6e-15	115078	6	0.00399776	met-d-Total_TG	|| id:met-d-Total_TG	TRUE	reported	igd	2	TRUE	NA	NA	0.000517418	115078	2.48e-05	24510
[truncated: 4 more columns]

## Sheet: TC on PBC
Column1	X	SNP	effect_allele.exposure	other_allele.exposure	effect_allele.outcome	other_allele.outcome	beta.exposure	beta.outcome	eaf.exposure	eaf.outcome	remove	palindromic	ambiguous	id.outcome	chr	pos	se.outcome	samplesize.outcome	pval.outcome	outcome	originalname.outcome	outcome.deprecated	mr_keep.outcome	data_source.outcome	proxy.outcome	target_snp.outcome	proxy_snp.outcome	target_a1.outcome	target_a2.outcome	proxy_a1.outcome	proxy_a2.outcome	pval.exposure	chr.exposure	se.exposure	samplesize.exposure	pos.exposure	id.exposure	exposure	mr_keep.exposure	pval_origin.exposure	data_source.exposure	action	mr_keep	units.outcome	units.exposure	rsq.exposure	effective_n.exposure	rsq.outcome	effective_n.outcome
1	1	rs1002687	A	G	A	G	0.0428083	0.0154136	0.644777	NA	FALSE	FALSE	FALSE	ebi-a-GCST90061440	1	62963737	0.0228454	24510	0.499872	Primary biliary cholangitis || id:ebi-a-GCST90061440	Primary biliary cholangitis	Primary biliary cholangitis || ||	TRUE	igd	NA	NA	NA	NA	NA	NA	NA	3.3e-26	1	0.00417545	115078	62963737	met-d-Total_C	|| id:met-d-Total_C	TRUE	reported	igd	2	TRUE	NA	NA	0.000912574	115078	1.86e-05	24510
2	2	rs102275	C	T	C	T	-0.0660426	0.0346877	0.349784	NA	FALSE	FALSE	FALSE	ebi-a-GCST90061440	11	61557803	0.0220394	24510	0.115511	Primary biliary cholangitis || id:ebi-a-GCST90061440	Primary biliary cholangitis	Primary biliary cholangitis || ||	TRUE	igd	NA	NA	NA	NA	NA	NA	NA	3.7e-59	11	0.00418036	115078	61557803	met-d-Total_C	|| id:met-d-Total_C	TRUE	reported	igd	2	TRUE	NA	NA	0.00216419	115078	0.000101065	24510
3	3	rs1057558	C	T	C	T	-0.0280556	-0.0156929	0.220311	NA	FALSE	FALSE	FALSE	ebi-a-GCST90061440	7	1062366	0.0276009	24510	0.569651	Primary biliary cholangitis || id:ebi-a-GCST90061440	Primary biliary cholangitis	Primary biliary cholangitis || ||	TRUE	igd	NA	NA	NA	NA	NA	NA	NA	7.2e-10	7	0.00482698	115078	1062366	met-d-Total_C	|| id:met-d-Total_C	TRUE	reported	igd	2	TRUE	NA	NA	0.000293478	115078	1.32e-05	24510
4	4	rs10838724	T	G	T	G	-0.0261546	-0.0140412	0.36878	NA	FALSE	FALSE	FALSE	ebi-a-GCST90061440	11	47527052	0.0219243	24510	0.521885	Primary biliary cholangitis || id:ebi-a-GCST90061440	Primary biliary cholangitis	Primary biliary cholangitis || ||	TRUE	igd	NA	NA	NA	NA	NA	NA	NA	1.8e-10	11	0.00419093	115078	47527052	met-d-Total_C	|| id:met-d-Total_C	TRUE	reported	igd	2	TRUE	NA	NA	0.000338332	115078	1.67e-05	24510
5	5	rs11065358	C	T	C	T	-0.0272454	-0.0312673	0.661892	NA	FALSE	FALSE	FALSE	ebi-a-GCST90061440	12	121384495	0.0222908	24510	0.160706	Primary biliary cholangitis || id:ebi-a-GCST90061440	Primary biliary cholangitis	Primary biliary cholangitis || ||	TRUE	igd	NA	NA	NA	NA	NA	NA	NA	1.8e-10	12	0.00424355	115078	121384495	met-d-Total_C	|| id:met-d-Total_C	TRUE	reported	igd	2	TRUE	NA	NA	0.000358086	115078	8.03e-05	24510
6	6	rs111784051	G	T	G	T	-0.374931	0.0603078	0.030353	NA	FALSE	FALSE	FALSE	ebi-a-GCST90061440	19	45402262	0.0661987	24510	0.362289	Primary biliary cholangitis || id:ebi-a-GCST90061440	Primary biliary cholangitis	Primary biliary cholangitis || ||	TRUE	igd	NA	NA	NA	NA	NA	NA	NA	1e-200	19	0.0117206	115078	45402262	met-d-Total_C	|| id:met-d-Total_C	TRUE	reported	igd	2	TRUE	NA	NA	0.00881401	115078	3.39e-05	24510
7	7	rs114863007	A	G	A	G	-0.0455566	-0.132655	0.09452	NA	FALSE	FALSE	FALSE	ebi-a-GCST90061440	6	34729158	0.0627408	24510	0.0344866	Primary biliary cholangitis || id:ebi-a-GCST90061440	Primary biliary cholangitis	Primary biliary cholangitis || ||	TRUE	igd	NA	NA	NA	NA	NA	NA	NA	2.9e-12	6	0.00687304	115078	34729158	met-d-Total_C	|| id:met-d-Total_C	TRUE	reported	igd	2	TRUE	NA	NA	0.00038164	115078	0.000182373	24510
8	9	rs115740542	C	T	C	T	-0.0516074	-0.108836	0.073599	NA	FALSE	FALSE	FALSE	ebi-a-GCST90061440	6	26123502	0.0452155	24510	0.016082	Primary biliary cholangitis || id:ebi-a-GCST90061440	Primary biliary cholangitis	Primary biliary cholangitis || ||	TRUE	igd	NA	NA	NA	NA	NA	NA	NA	1.7e-11	6	0.00769336	115078	26123502	met-d-Total_C	|| id:met-d-Total_C	TRUE	reported	igd	2	TRUE	NA	NA	0.000390874	115078	0.000236352	24510
9	10	rs11591147	T	G	T	G	-0.273043	-0.0128983	0.017458	NA	FALSE	FALSE	FALSE	ebi-a-GCST90061440	1	55505647	0.0977185	24510	0.894989	Primary biliary cholangitis || id:ebi-a-GCST90061440	Primary biliary cholangitis	Primary biliary cholangitis || ||	TRUE	igd	NA	NA	NA	NA	NA	NA	NA	1.4e-74	1	0.0152309	115078	55505647	met-d-Total_C	|| id:met-d-Total_C	TRUE	reported	igd	2	TRUE	NA	NA	0.00278494	115078	7.11e-07	24510
10	11	rs116530815	C	A	C	A	-0.0661897	0.0995263	0.027849	NA	FALSE	FALSE	FALSE	ebi-a-GCST90061440	19	11212941	0.0750867	24510	0.18501	Primary biliary cholangitis || id:ebi-a-GCST90061440	Primary biliary cholangitis	Primary biliary cholangitis || ||	TRUE	igd	NA	NA	NA	NA	NA	NA	NA	1.3e-08	19	0.0122079	115078	11212941	met-d-Total_C	|| id:met-d-Total_C	TRUE	reported	igd	2	TRUE	NA	NA	0.00025539	115078	7.17e-05	24510
11	12	rs117026536	T	G	T	G	0.0453535	-0.000257844	0.099922	NA	FALSE	FALSE	FALSE	ebi-a-GCST90061440	8	19818773	0.00652536	24510	0.968481	Primary biliary cholangitis || id:ebi-a-GCST90061440	Primary biliary cholangitis	Primary biliary cholangitis || ||	TRUE	igd	NA	NA	NA	NA	NA	NA	NA	5e-12	8	0.00666288	115078	19818773	met-d-Total_C	|| id:met-d-Total_C	TRUE	reported	igd	2	TRUE	NA	NA	0.000402474	115078	6.37e-08	24510
12	13	rs11789603	T	C	T	C	0.0418447	-0.0674867	0.108813	NA	FALSE	FALSE	FALSE	ebi-a-GCST90061440	9	107647019	0.0430965	24510	0.117362	Primary biliary cholangitis || id:ebi-a-GCST90061440	Primary biliary cholangitis	Primary biliary cholangitis || ||	TRUE	igd	NA	NA	NA	NA	NA	NA	NA	8.7e-11	9	0.00643476	115078	107647019	met-d-Total_C	|| id:met-d-Total_C	TRUE	reported	igd	2	TRUE	NA	NA	0.000367343	115078	0.000100046	24510
13	14	rs12067569	A	G	A	G	0.0927085	-0.0355146	0.028129	NA	FALSE	FALSE	FALSE	ebi-a-GCST90061440	1	55528629	0.0676444	24510	0.59957	Primary biliary cholangitis || id:ebi-a-GCST90061440	Primary biliary cholangitis	Primary biliary cholangitis || ||	TRUE	igd	NA	NA	NA	NA	NA	NA	NA	1.6e-14	1	0.012182	115078	55528629	met-d-Total_C	|| id:met-d-Total_C	TRUE	reported	igd	2	TRUE	NA	NA	0.000503036	115078	1.12e-05	24510
15	16	rs12740374	T	G	T	G	-0.0929409	0.00439236	0.221059	NA	FALSE	FALSE	FALSE	ebi-a-GCST90061440	1	109817590	0.0313703	24510	0.888647	Primary biliary cholangitis || id:ebi-a-GCST90061440	Primary biliary cholangitis	Primary biliary cholangitis || ||	TRUE	igd	NA	NA	NA	NA	NA	NA	NA	1.7e-84	1	0.00480921	115078	109817590	met-d-Total_C	|| id:met-d-Total_C	TRUE	reported	igd	2	TRUE	NA	NA	0.003235	115078	8e-07	24510
16	18	rs12979820	C	T	C	T	-0.0478697	0.0470401	0.195034	NA	FALSE	FALSE	FALSE	ebi-a-GCST90061440	19	45154340	0.0266286	24510	0.0773072	Primary biliary cholangitis || id:ebi-a-GCST90061440	Primary biliary cholangitis	Primary biliary cholangitis || ||	TRUE	igd	TRUE	rs12979820	rs10410915	C	T	A	G	5.2e-21	19	0.00503611	115078	45134626	met-d-Total_C	|| id:met-d-Total_C	TRUE	reported	igd	2	TRUE	NA	NA	0.000784522	115078	0.000127314	24510
17	19	rs13414987	A	C	A	C	0.0281373	-0.0253802	0.236044	NA	FALSE	FALSE	FALSE	ebi-a-GCST90061440	2	21141832	0.0255005	24510	0.319599	Primary biliary cholangitis || id:ebi-a-GCST90061440	Primary biliary cholangitis	Primary biliary cholangitis || ||	TRUE	igd	NA	NA	NA	NA	NA	NA	NA	3.9e-10	2	0.00472656	115078	21141832	met-d-Total_C	|| id:met-d-Total_C	TRUE	reported	igd	2	TRUE	NA	NA	0.000307862	115078	4.04e-05	24510
18	20	rs1461729	G	A	G	A	0.0754733	-0.00242669	0.899229	NA	FALSE	FALSE	FALSE	ebi-a-GCST90061440	8	9187242	0.0352444	24510	0.945106	Primary biliary cholangitis || id:ebi-a-GCST90061440	Primary biliary cholangitis	Primary biliary cholangitis || ||	TRUE	igd	NA	NA	NA	NA	NA	NA	NA	3.3e-31	8	0.00664826	115078	9187242	met-d-Total_C	|| id:met-d-Total_C	TRUE	reported	igd	2	TRUE	NA	NA	0.00111866	115078	1.93e-07	24510
19	21	rs1500188	G	A	G	A	-0.0242707	0.0131065	0.450398	NA	FALSE	FALSE	FALSE	ebi-a-GCST90061440	5	122827953	0.0194285	24510	0.499927	Primary biliary cholangitis || id:ebi-a-GCST90061440	Primary biliary cholangitis	Primary biliary cholangitis || ||	TRUE	igd	NA	NA	NA	NA	NA	NA	NA	1.3e-09	5	0.00402644	115078	122827953	met-d-Total_C	|| id:met-d-Total_C	TRUE	reported	igd	2	TRUE	NA	NA	0.000315646	115078	1.86e-05	24510
20	22	rs1800961	T	C	T	C	-0.0805672	0.0235156	0.030197	NA	FALSE	FALSE	FALSE	ebi-a-GCST90061440	20	43042364	0.0525821	24510	0.654718	Primary biliary cholangitis || id:ebi-a-GCST90061440	Primary biliary cholangitis	Primary biliary cholangitis || ||	TRUE	igd	NA	NA	NA	NA	NA	NA	NA	2.9e-12	20	0.0116769	115078	43042364	met-d-Total_C	|| id:met-d-Total_C	TRUE	reported	igd	2	TRUE	NA	NA	0.00041352	115078	8.16e-06	24510
21	23	rs2326077	T	C	T	C	-0.0224173	0.00907074	0.663239	NA	FALSE	FALSE	FALSE	ebi-a-GCST90061440	8	59385919	0.0227405	24510	0.689981	Primary biliary cholangitis || id:ebi-a-GCST90061440	Primary biliary cholangitis	Primary biliary cholangitis || ||	TRUE	igd	NA	NA	NA	NA	NA	NA	NA	4.6e-08	8	0.00423777	115078	59385919	met-d-Total_C	|| id:met-d-Total_C	TRUE	reported	igd	2	TRUE	NA	NA	0.000243109	115078	6.49e-06	24510
22	24	rs261290	C	T	C	T	-0.078138	8.62e-05	0.654642	NA	FALSE	FALSE	FALSE	ebi-a-GCST90061440	15	58678720	0.0135524	24510	0.994925	Primary biliary cholangitis || id:ebi-a-GCST90061440	Primary biliary cholangitis	Primary biliary cholangitis || ||	TRUE	igd	NA	NA	NA	NA	NA	NA	NA	1.5e-79	15	0.00421371	115078	58678720	met-d-Total_C	|| id:met-d-Total_C	TRUE	reported	igd	2	TRUE	NA	NA	0.0029793	115078	1.65e-09	24510
23	26	rs2740488	C	A	C	A	-0.0425254	0.00890819	0.265313	NA	FALSE	FALSE	FALSE	ebi-a-GCST90061440	9	107661742	0.0242335	24510	0.713172	Primary biliary cholangitis || id:ebi-a-GCST90061440	Primary biliary cholangitis	Primary biliary cholangitis || ||	TRUE	igd	NA	NA	NA	NA	NA	NA	NA	2.8e-20	9	0.00453947	115078	107661742	met-d-Total_C	|| id:met-d-Total_C	TRUE	reported	igd	2	TRUE	NA	NA	0.000762028	115078	5.51e-06	24510
24	27	rs2792735	A	G	A	G	-0.0320407	-0.0508425	0.720334	NA	FALSE	FALSE	FALSE	ebi-a-GCST90061440	10	113921825	0.0235345	24510	0.0307468	Primary biliary cholangitis || id:ebi-a-GCST90061440	Primary biliary cholangitis	Primary biliary cholangitis || ||	TRUE	igd	NA	NA	NA	NA	NA	NA	NA	1.6e-13	10	0.00445386	115078	113921825	met-d-Total_C	|| id:met-d-Total_C	TRUE	reported	igd	2	TRUE	NA	NA	0.000449522	115078	0.000190394	24510
25	28	rs28607776	G	A	G	A	-0.0590557	0.0307855	0.131408	NA	FALSE	FALSE	FALSE	ebi-a-GCST90061440	15	58575005	0.030512	24510	0.312992	Primary biliary cholangitis || id:ebi-a-GCST90061440	Primary biliary cholangitis	Primary biliary cholangitis || ||	TRUE	igd	NA	NA	NA	NA	NA	NA	NA	3.4e-24	15	0.00600035	115078	58575005	met-d-Total_C	|| id:met-d-Total_C	TRUE	reported	igd	2	TRUE	NA	NA	0.000841047	115078	4.15e-05	24510
26	29	rs2943650	T	C	T	C	-0.0220515	-0.0163384	0.644755	NA	FALSE	FALSE	FALSE	ebi-a-GCST90061440	2	227105921	0.0224136	24510	0.466032	Primary biliary cholangitis || id:ebi-a-GCST90061440	Primary biliary cholangitis	Primary biliary cholangitis || ||	TRUE	igd	NA	NA	NA	NA	NA	NA	NA	3.1e-08	2	0.00417007	115078	227105921	met-d-Total_C	|| id:met-d-Total_C	TRUE	reported	igd	2	TRUE	NA	NA	0.00024294	115078	2.17e-05	24510
27	30	rs35633876	T	G	T	G	-0.0273208	0.00113025	0.481849	NA	FALSE	FALSE	FALSE	ebi-a-GCST90061440	2	20363074	0.0190233	24510	0.952622	Primary biliary cholangitis || id:ebi-a-GCST90061440	Primary biliary cholangitis	Primary biliary cholangitis || ||	TRUE	igd	NA	NA	NA	NA	NA	NA	NA	1.7e-11	2	0.00401557	115078	20363074	met-d-Total_C	|| id:met-d-Total_C	TRUE	reported	igd	2	TRUE	NA	NA	0.000402099	115078	1.44e-07	24510
28	31	rs3777411	T	C	T	C	-0.0405292	-0.0150432	0.150744	NA	FALSE	FALSE	FALSE	ebi-a-GCST90061440	6	160476945	0.0350537	24510	0.667816	Primary biliary cholangitis || id:ebi-a-GCST90061440	Primary biliary cholangitis	Primary biliary cholangitis || ||	TRUE	igd	NA	NA	NA	NA	NA	NA	NA	6.4e-13	6	0.00558926	115078	160476945	met-d-Total_C	|| id:met-d-Total_C	TRUE	reported	igd	2	TRUE	NA	NA	0.000456714	115078	7.51e-06	24510
29	32	rs3794695	T	C	T	C	0.0349478	0.0105232	0.189016	NA	FALSE	FALSE	FALSE	ebi-a-GCST90061440	16	72097827	0.0325364	24510	0.746371	Primary biliary cholangitis || id:ebi-a-GCST90061440	Primary biliary cholangitis	Primary biliary cholangitis || ||	TRUE	igd	NA	NA	NA	NA	NA	NA	NA	2.3e-12	16	0.00511113	115078	72097827	met-d-Total_C	|| id:met-d-Total_C	TRUE	reported	igd	2	TRUE	NA	NA	0.000406111	115078	4.27e-06	24510
30	33	rs3846662	G	A	G	A	0.0521026	-0.0169181	0.424112	NA	FALSE	FALSE	FALSE	ebi-a-GCST90061440	5	74651084	0.0216931	24510	0.435459	Primary biliary cholangitis || id:ebi-a-GCST90061440	Primary biliary cholangitis	Primary biliary cholangitis || ||	TRUE	igd	NA	NA	NA	NA	NA	NA	NA	7.5e-39	5	0.00404723	115078	74651084	met-d-Total_C	|| id:met-d-Total_C	TRUE	reported	igd	2	TRUE	NA	NA	0.00143811	115078	2.48e-05	24510
31	34	rs4008004	A	C	A	C	0.0272269	0.0153027	0.221868	NA	FALSE	FALSE	FALSE	ebi-a-GCST90061440	9	15300968	0.0225385	24510	0.497164	Primary biliary cholangitis || id:ebi-a-GCST90061440	Primary biliary cholangitis	Primary biliary cholangitis || ||	TRUE	igd	NA	NA	NA	NA	NA	NA	NA	5e-09	9	0.00483294	115078	15300968	met-d-Total_C	|| id:met-d-Total_C	TRUE	reported	igd	2	TRUE	NA	NA	0.000275721	115078	1.88e-05	24510
32	35	rs4075673	C	T	C	T	-0.0354637	0.00982265	0.536285	NA	FALSE	FALSE	FALSE	ebi-a-GCST90061440	2	21150787	0.0210256	24510	0.640373	Primary biliary cholangitis || id:ebi-a-GCST90061440	Primary biliary cholangitis	Primary biliary cholangitis || ||	TRUE	igd	NA	NA	NA	NA	NA	NA	NA	1.7e-19	2	0.00401301	115078	21150787	met-d-Total_C	|| id:met-d-Total_C	TRUE	reported	igd	2	TRUE	NA	NA	0.000678185	115078	8.91e-06	24510
33	36	rs41290120	A	G	A	G	-0.371449	-0.081555	0.049091	NA	FALSE	FALSE	FALSE	ebi-a-GCST90061440	19	45382675	0.0557132	24510	0.143239	Primary biliary cholangitis || id:ebi-a-GCST90061440	Primary biliary cholangitis	Primary biliary cholangitis || ||	TRUE	igd	NA	NA	NA	NA	NA	NA	NA	1e-200	19	0.00926994	115078	45382675	met-d-Total_C	|| id:met-d-Total_C	TRUE	reported	igd	2	TRUE	NA	NA	0.0137607	115078	8.74e-05	24510
34	37	rs4149307	T	C	T	C	0.0396568	-0.000331692	0.155371	NA	FALSE	FALSE	FALSE	ebi-a-GCST90061440	9	107589744	0.0243399	24510	0.989127	Primary biliary cholangitis || id:ebi-a-GCST90061440	Primary biliary cholangitis	Primary biliary cholangitis || ||	TRUE	igd	NA	NA	NA	NA	NA	NA	NA	1.6e-13	9	0.00549714	115078	107589744	met-d-Total_C	|| id:met-d-Total_C	TRUE	reported	igd	2	TRUE	NA	NA	0.000452044	115078	7.58e-09	24510
35	38	rs4299376	T	G	T	G	-0.0428972	-0.0419216	0.676279	NA	FALSE	FALSE	FALSE	ebi-a-GCST90061440	2	44072576	0.0228866	24510	0.0669946	Primary biliary cholangitis || id:ebi-a-GCST90061440	Primary biliary cholangitis	Primary biliary cholangitis || ||	TRUE	igd	NA	NA	NA	NA	NA	NA	NA	6.1e-25	2	0.00428182	115078	44072576	met-d-Total_C	|| id:met-d-Total_C	TRUE	reported	igd	2	TRUE	NA	NA	0.00087144	115078	0.000136882	24510
36	39	rs4307732	A	G	A	G	0.0364447	-0.0793864	0.105928	NA	FALSE	FALSE	FALSE	ebi-a-GCST90061440	11	126244955	0.0364212	24510	0.0292813	Primary biliary cholangitis || id:ebi-a-GCST90061440	Primary biliary cholangitis	Primary biliary cholangitis || ||	TRUE	igd	NA	NA	NA	NA	NA	NA	NA	2.6e-08	11	0.00651417	115078	126244955	met-d-Total_C	|| id:met-d-Total_C	TRUE	reported	igd	2	TRUE	NA	NA	0.000271924	115078	0.000193817	24510
37	40	rs496654	C	A	C	A	0.0311732	-0.00873209	0.51724	NA	FALSE	FALSE	FALSE	ebi-a-GCST90061440	1	234857676	0.0216231	24510	0.686336	Primary biliary cholangitis || id:ebi-a-GCST90061440	Primary biliary cholangitis	Primary biliary cholangitis || ||	TRUE	igd	TRUE	rs496654	rs484084	A	C	T	C	1.2e-15	1	0.00399858	115078	234851165	met-d-Total_C	|| id:met-d-Total_C	TRUE	reported	igd	2	TRUE	NA	NA	0.000527882	115078	6.65e-06	24510
38	41	rs562338	G	A	G	A	0.098242	0.01498	0.819635	NA	FALSE	FALSE	FALSE	ebi-a-GCST90061440	2	21288321	0.0271896	24510	0.581672	Primary biliary cholangitis || id:ebi-a-GCST90061440	Primary biliary cholangitis	Primary biliary cholangitis || ||	TRUE	igd	NA	NA	NA	NA	NA	NA	NA	3.1e-83	2	0.00519045	115078	21288321	met-d-Total_C	|| id:met-d-Total_C	TRUE	reported	igd	2	TRUE	NA	NA	0.00310349	115078	1.24e-05	24510
39	42	rs56325564	A	G	A	G	0.0289563	-0.0526478	0.482712	NA	FALSE	FALSE	FALSE	ebi-a-GCST90061440	17	45768836	0.0213254	24510	0.0135575	Primary biliary cholangitis || id:ebi-a-GCST90061440	Primary biliary cholangitis	Primary biliary cholangitis || ||	TRUE	igd	TRUE	rs56325564	rs8070463	A	G	C	T	7e-14	17	0.00402858	115078	45766771	met-d-Total_C	|| id:met-d-Total_C	TRUE	reported	igd	2	TRUE	NA	NA	0.000448748	115078	0.000248628	24510
40	43	rs58542926	T	C	T	C	-0.0982855	0.0570477	0.074402	NA	FALSE	FALSE	FALSE	ebi-a-GCST90061440	19	19379549	0.0414083	24510	0.1683	Primary biliary cholangitis || id:ebi-a-GCST90061440	Primary biliary cholangitis	Primary biliary cholangitis || ||	TRUE	igd	NA	NA	NA	NA	NA	NA	NA	3e-39	19	0.00760933	115078	19379549	met-d-Total_C	|| id:met-d-Total_C	TRUE	reported	igd	2	TRUE	NA	NA	0.00144768	115078	7.74e-05	24510
41	44	rs6016505	T	C	T	C	0.022772	-0.0430248	0.549535	NA	FALSE	FALSE	FALSE	ebi-a-GCST90061440	20	39797465	0.0213943	24510	0.044321	Primary biliary cholangitis || id:ebi-a-GCST90061440	Primary biliary cholangitis	Primary biliary cholangitis || ||	TRUE	igd	TRUE	rs6016505	rs753381	C	T	T	C	1.9e-09	20	0.00400441	115078	39678289	met-d-Total_C	|| id:met-d-Total_C	TRUE	reported	igd	2	TRUE	NA	NA	0.000280943	115078	0.000164992	24510
42	45	rs6882345	A	G	A	G	0.0359238	0.00718847	0.632845	NA	FALSE	FALSE	FALSE	ebi-a-GCST90061440	5	156443066	0.0230884	24510	0.755539	Primary biliary cholangitis || id:ebi-a-GCST90061440	Primary biliary cholangitis	Primary biliary cholangitis || ||	TRUE	igd	TRUE	rs6882345	rs4704834	G	A	A	G	3.7e-18	5	0.00414212	115078	156397673	met-d-Total_C	|| id:met-d-Total_C	TRUE	reported	igd	2	TRUE	NA	NA	0.000653207	115078	3.96e-06	24510
43	46	rs72836561	T	C	T	C	-0.0763491	0.111848	0.031483	NA	FALSE	FALSE	FALSE	ebi-a-GCST90061440	17	41926126	0.0709791	24510	0.115074	Primary biliary cholangitis || id:ebi-a-GCST90061440	Primary biliary cholangitis	Primary biliary cholangitis || ||	TRUE	igd	NA	NA	NA	NA	NA	NA	NA	1.7e-11	17	0.0114495	115078	41926126	met-d-Total_C	|| id:met-d-Total_C	TRUE	reported	igd	2	TRUE	NA	NA	0.000386262	115078	0.000101308	24510
44	47	rs74747585	C	T	C	T	-0.104456	0.206967	0.025173	NA	FALSE	FALSE	FALSE	ebi-a-GCST90061440	19	45039971	0.107603	24510	0.0544264	Primary biliary cholangitis || id:ebi-a-GCST90061440	Primary biliary cholangitis	Primary biliary cholangitis || ||	TRUE	igd	NA	NA	NA	NA	NA	NA	NA	5.2e-16	19	0.0130921	115078	45039971	met-d-Total_C	|| id:met-d-Total_C	TRUE	reported	igd	2	TRUE	NA	NA	0.00055287	115078	0.000150932	24510
45	48	rs77960347	G	A	G	A	0.190079	0.0127055	0.013239	NA	FALSE	FALSE	FALSE	ebi-a-GCST90061440	18	47109955	0.103797	24510	0.902577	Primary biliary cholangitis || id:ebi-a-GCST90061440	Primary biliary cholangitis	Primary biliary cholangitis || ||	TRUE	igd	NA	NA	NA	NA	NA	NA	NA	7.6e-28	18	0.0174651	115078	47109955	met-d-Total_C	|| id:met-d-Total_C	TRUE	reported	igd	2	TRUE	NA	NA	0.00102824	115078	6.11e-07	24510
46	49	rs78921492	G	T	G	T	0.0527301	0.0814082	0.045478	NA	FALSE	FALSE	FALSE	ebi-a-GCST90061440	19	11139657	0.0510041	24510	0.110464	Primary biliary cholangitis || id:ebi-a-GCST90061440	Primary biliary cholangitis	Primary biliary cholangitis || ||	TRUE	igd	NA	NA	NA	NA	NA	NA	NA	2.5e-08	19	0.00956237	115078	11139657	met-d-Total_C	|| id:met-d-Total_C	TRUE	reported	igd	2	TRUE	NA	NA	0.000264172	115078	0.000103938	24510
47	50	rs9304381	T	C	T	C	0.0483354	0.0295025	0.818411	NA	FALSE	FALSE	FALSE	ebi-a-GCST90061440	18	47158234	0.0336455	24510	0.380561	Primary biliary cholangitis || id:ebi-a-GCST90061440	Primary biliary cholangitis	Primary biliary cholangitis || ||	TRUE	igd	NA	NA	NA	NA	NA	NA	NA	3e-21	18	0.00519129	115078	47158234	met-d-Total_C	|| id:met-d-Total_C	TRUE	reported	igd	2	TRUE	NA	NA	0.00075278	115078	3.14e-05	24510
[truncated: 4 more columns]

## Sheet: testosteroneonPBC
Column1	SNP	effect_allele.exposure	other_allele.exposure	effect_allele.outcome	other_allele.outcome	beta.exposure	beta.outcome	eaf.exposure	eaf.outcome	remove	palindromic	ambiguous	id.outcome	chr	pos	se.outcome	samplesize.outcome	pval.outcome	outcome	originalname.outcome	outcome.deprecated	mr_keep.outcome	data_source.outcome	proxy.outcome	target_snp.outcome	proxy_snp.outcome	target_a1.outcome	target_a2.outcome	proxy_a1.outcome	proxy_a2.outcome	chr.exposure	pos.exposure	se.exposure	pval.exposure	samplesize.exposure	id.exposure	exposure	mr_keep.exposure	pval_origin.exposure	data_source.exposure	action	mr_keep	units.outcome	units.exposure	rsq.exposure	effective_n.exposure	rsq.outcome	effective_n.outcome	steiger_dir
1	rs10202148	A	G	A	G	-0.00884922	-0.028821	0.261127	NA	FALSE	FALSE	FALSE	ebi-a-GCST90061440	2	86163767	0.0247146	24510	0.243553	Primary biliary cholangitis || id:ebi-a-GCST90061440	Primary biliary cholangitis	Primary biliary cholangitis || ||	TRUE	igd	NA	NA	NA	NA	NA	NA	NA	2	86163767	0.00147253	2.7e-10	425097	ebi-a-GCST90012114	|| id:ebi-a-GCST90012114	TRUE	reported	igd	2	TRUE	NA	NA	8.49e-05	425097	5.55e-05	24510	TRUE
2	rs10514121	A	G	A	G	0.0530261	0.0785329	0.023437	NA	FALSE	FALSE	FALSE	ebi-a-GCST90061440	18	71942329	0.0768889	24510	0.307073	Primary biliary cholangitis || id:ebi-a-GCST90061440	Primary biliary cholangitis	Primary biliary cholangitis || ||	TRUE	igd	NA	NA	NA	NA	NA	NA	NA	18	71942329	0.00426436	7e-37	425097	ebi-a-GCST90012114	|| id:ebi-a-GCST90012114	TRUE	reported	igd	2	TRUE	NA	NA	0.000363603	425097	4.26e-05	24510	TRUE
3	rs10876041	C	T	C	T	0.00943347	-0.046371	0.639778	NA	FALSE	FALSE	FALSE	ebi-a-GCST90061440	12	50910923	0.0314198	24510	0.139983	Primary biliary cholangitis || id:ebi-a-GCST90061440	Primary biliary cholangitis	Primary biliary cholangitis || ||	TRUE	igd	TRUE	rs10876041	rs12821270	T	C	T	C	12	50901882	0.00133944	1.9e-12	425097	ebi-a-GCST90012114	|| id:ebi-a-GCST90012114	TRUE	reported	igd	2	TRUE	NA	NA	0.00011667	425097	8.89e-05	24510	TRUE
4	rs10982192	T	C	T	C	0.00855494	0.03654	0.221335	NA	FALSE	FALSE	FALSE	ebi-a-GCST90061440	9	117149417	0.0268002	24510	0.172749	Primary biliary cholangitis || id:ebi-a-GCST90061440	Primary biliary cholangitis	Primary biliary cholangitis || ||	TRUE	igd	NA	NA	NA	NA	NA	NA	NA	9	117149417	0.00155833	2.2e-08	425097	ebi-a-GCST90012114	|| id:ebi-a-GCST90012114	TRUE	reported	igd	2	TRUE	NA	NA	7.09e-05	425097	7.58e-05	24510	FALSE
5	rs11078698	T	C	T	C	-0.0719444	0.0352966	0.017086	NA	FALSE	FALSE	FALSE	ebi-a-GCST90061440	17	7479892	0.118242	24510	0.765313	Primary biliary cholangitis || id:ebi-a-GCST90061440	Primary biliary cholangitis	Primary biliary cholangitis || ||	TRUE	igd	NA	NA	NA	NA	NA	NA	NA	17	7479892	0.00496533	2.1e-48	425097	ebi-a-GCST90012114	|| id:ebi-a-GCST90012114	TRUE	reported	igd	2	TRUE	NA	NA	0.000493625	425097	3.64e-06	24510	TRUE
6	rs112303233	C	T	C	T	-0.0231116	-0.0303281	0.043402	NA	FALSE	FALSE	FALSE	ebi-a-GCST90061440	7	98971103	0.065037	24510	0.640987	Primary biliary cholangitis || id:ebi-a-GCST90061440	Primary biliary cholangitis	Primary biliary cholangitis || ||	TRUE	igd	NA	NA	NA	NA	NA	NA	NA	7	98971103	0.00342626	6.5e-12	425097	ebi-a-GCST90012114	|| id:ebi-a-GCST90012114	TRUE	reported	igd	2	TRUE	NA	NA	0.000107025	425097	8.87e-06	24510	TRUE
7	rs112694713	G	A	G	A	-0.0406377	0.0594525	0.013265	NA	FALSE	FALSE	FALSE	ebi-a-GCST90061440	5	35247932	0.107637	24510	0.580712	Primary biliary cholangitis || id:ebi-a-GCST90061440	Primary biliary cholangitis	Primary biliary cholangitis || ||	TRUE	igd	NA	NA	NA	NA	NA	NA	NA	5	35247932	0.00575113	3.5e-13	425097	ebi-a-GCST90012114	|| id:ebi-a-GCST90012114	TRUE	reported	igd	2	TRUE	NA	NA	0.00011744	425097	1.24e-05	24510	TRUE
8	rs1128249	T	G	T	G	0.00940047	0.0075883	0.392683	NA	FALSE	FALSE	FALSE	ebi-a-GCST90061440	2	165528624	0.0217091	24510	0.72668	Primary biliary cholangitis || id:ebi-a-GCST90061440	Primary biliary cholangitis	Primary biliary cholangitis || ||	TRUE	igd	NA	NA	NA	NA	NA	NA	NA	2	165528624	0.00131392	4.1e-13	425097	ebi-a-GCST90012114	|| id:ebi-a-GCST90012114	TRUE	reported	igd	2	TRUE	NA	NA	0.000120399	425097	4.99e-06	24510	TRUE
9	rs113172275	C	T	C	T	0.0271461	0.00439985	0.066436	NA	FALSE	FALSE	FALSE	ebi-a-GCST90061440	11	62905115	0.04462	24510	0.92145	Primary biliary cholangitis || id:ebi-a-GCST90061440	Primary biliary cholangitis	Primary biliary cholangitis || ||	TRUE	igd	NA	NA	NA	NA	NA	NA	NA	11	62905115	0.00258703	1.3e-25	425097	ebi-a-GCST90012114	|| id:ebi-a-GCST90012114	TRUE	reported	igd	2	TRUE	NA	NA	0.000258949	425097	3.97e-07	24510	TRUE
10	rs11600923	T	C	T	C	0.0126425	-0.0826209	0.151302	NA	FALSE	FALSE	FALSE	ebi-a-GCST90061440	11	128286441	0.0301853	24510	0.00619783	Primary biliary cholangitis || id:ebi-a-GCST90061440	Primary biliary cholangitis	Primary biliary cholangitis || ||	TRUE	igd	TRUE	rs11600923	rs11602703	T	C	G	A	11	128260357	0.00182193	1.9e-12	425097	ebi-a-GCST90012114	|| id:ebi-a-GCST90012114	TRUE	reported	igd	2	TRUE	NA	NA	0.000113258	425097	0.000305596	24510	FALSE
11	rs11635071	A	G	A	G	0.0088624	-0.040442	0.516955	NA	FALSE	FALSE	FALSE	ebi-a-GCST90061440	15	40714681	0.0204489	24510	0.0479612	Primary biliary cholangitis || id:ebi-a-GCST90061440	Primary biliary cholangitis	Primary biliary cholangitis || ||	TRUE	igd	NA	NA	NA	NA	NA	NA	NA	15	40714681	0.00128886	3.9e-11	425097	ebi-a-GCST90012114	|| id:ebi-a-GCST90012114	TRUE	reported	igd	2	TRUE	NA	NA	0.000111213	425097	0.000159569	24510	FALSE
12	rs1171617	T	G	T	G	0.0171923	0.0318666	0.767459	NA	FALSE	FALSE	FALSE	ebi-a-GCST90061440	10	61467182	0.0251348	24510	0.204859	Primary biliary cholangitis || id:ebi-a-GCST90061440	Primary biliary cholangitis	Primary biliary cholangitis || ||	TRUE	igd	NA	NA	NA	NA	NA	NA	NA	10	61467182	0.00152204	8.5e-31	425097	ebi-a-GCST90012114	|| id:ebi-a-GCST90012114	TRUE	reported	igd	2	TRUE	NA	NA	0.000300054	425097	6.56e-05	24510	TRUE
13	rs117361944	G	A	G	A	0.0259627	0.0106867	0.032988	NA	FALSE	FALSE	FALSE	ebi-a-GCST90061440	10	104994896	0.0497853	24510	0.830036	Primary biliary cholangitis || id:ebi-a-GCST90061440	Primary biliary cholangitis	Primary biliary cholangitis || ||	TRUE	igd	NA	NA	NA	NA	NA	NA	NA	10	104994896	0.00361074	2.7e-13	425097	ebi-a-GCST90012114	|| id:ebi-a-GCST90012114	TRUE	reported	igd	2	TRUE	NA	NA	0.00012161	425097	1.88e-06	24510	TRUE
14	rs12294104	T	C	T	C	0.00933327	-0.0162459	0.173415	NA	FALSE	FALSE	FALSE	ebi-a-GCST90061440	11	30382899	0.0312243	24510	0.602857	Primary biliary cholangitis || id:ebi-a-GCST90061440	Primary biliary cholangitis	Primary biliary cholangitis || ||	TRUE	igd	NA	NA	NA	NA	NA	NA	NA	11	30382899	0.00170145	9.4e-09	425097	ebi-a-GCST90012114	|| id:ebi-a-GCST90012114	TRUE	reported	igd	2	TRUE	NA	NA	7.08e-05	425097	1.1e-05	24510	TRUE
16	rs12608504	G	A	G	A	0.0138846	0.0635868	0.633468	NA	FALSE	FALSE	FALSE	ebi-a-GCST90061440	19	18389135	0.0224987	24510	0.00470977	Primary biliary cholangitis || id:ebi-a-GCST90061440	Primary biliary cholangitis	Primary biliary cholangitis || ||	TRUE	igd	NA	NA	NA	NA	NA	NA	NA	19	18389135	0.00133693	3e-25	425097	ebi-a-GCST90012114	|| id:ebi-a-GCST90012114	TRUE	reported	igd	2	TRUE	NA	NA	0.000253661	425097	0.000325814	24510	FALSE
17	rs12746365	A	G	A	G	0.00780868	-0.011265	0.299652	NA	FALSE	FALSE	FALSE	ebi-a-GCST90061440	1	59646978	0.0260323	24510	0.665209	Primary biliary cholangitis || id:ebi-a-GCST90061440	Primary biliary cholangitis	Primary biliary cholangitis || ||	TRUE	igd	TRUE	rs12746365	rs12733512	A	G	T	C	1	59644084	0.00140839	1.5e-08	425097	ebi-a-GCST90012114	|| id:ebi-a-GCST90012114	TRUE	reported	igd	2	TRUE	NA	NA	7.23e-05	425097	7.64e-06	24510	TRUE
18	rs12944954	G	A	G	A	-0.106866	0.0596801	0.023614	NA	FALSE	FALSE	FALSE	ebi-a-GCST90061440	17	7485131	0.0684819	24510	0.383496	Primary biliary cholangitis || id:ebi-a-GCST90061440	Primary biliary cholangitis	Primary biliary cholangitis || ||	TRUE	igd	NA	NA	NA	NA	NA	NA	NA	17	7485131	0.00424036	1.9e-141	425097	ebi-a-GCST90012114	|| id:ebi-a-GCST90012114	TRUE	reported	igd	2	TRUE	NA	NA	0.0014919	425097	3.1e-05	24510	TRUE
19	rs12980039	T	C	T	C	0.00943271	-0.0521991	0.227797	NA	FALSE	FALSE	FALSE	ebi-a-GCST90061440	19	48341316	0.0253061	24510	0.0391408	Primary biliary cholangitis || id:ebi-a-GCST90061440	Primary biliary cholangitis	Primary biliary cholangitis || ||	TRUE	igd	TRUE	rs12980039	rs35372697	T	C	T	C	19	48331176	0.00156074	1.2e-09	425097	ebi-a-GCST90012114	|| id:ebi-a-GCST90012114	TRUE	reported	igd	2	TRUE	NA	NA	8.59e-05	425097	0.000173577	24510	FALSE
20	rs13152154	T	C	T	C	-0.00830777	0.0277569	0.726965	NA	FALSE	FALSE	FALSE	ebi-a-GCST90061440	4	77417756	0.0276532	24510	0.315498	Primary biliary cholangitis || id:ebi-a-GCST90061440	Primary biliary cholangitis	Primary biliary cholangitis || ||	TRUE	igd	NA	NA	NA	NA	NA	NA	NA	4	77417756	0.0014419	7.3e-09	425097	ebi-a-GCST90012114	|| id:ebi-a-GCST90012114	TRUE	reported	igd	2	TRUE	NA	NA	7.81e-05	425097	4.11e-05	24510	TRUE
22	rs1317701	C	T	C	T	0.0167637	0.00947574	0.311825	NA	FALSE	FALSE	FALSE	ebi-a-GCST90061440	17	47444794	0.0215959	24510	0.660824	Primary biliary cholangitis || id:ebi-a-GCST90061440	Primary biliary cholangitis	Primary biliary cholangitis || ||	TRUE	igd	NA	NA	NA	NA	NA	NA	NA	17	47444794	0.00138684	3.7e-34	425097	ebi-a-GCST90012114	|| id:ebi-a-GCST90012114	TRUE	reported	igd	2	TRUE	NA	NA	0.000343599	425097	7.86e-06	24510	TRUE
23	rs13185520	A	G	A	G	0.0078686	-0.0116998	0.574867	NA	FALSE	FALSE	FALSE	ebi-a-GCST90061440	5	137816983	0.0309464	24510	0.705381	Primary biliary cholangitis || id:ebi-a-GCST90061440	Primary biliary cholangitis	Primary biliary cholangitis || ||	TRUE	igd	TRUE	rs13185520	rs11750582	G	A	T	C	5	137807260	0.00129974	9.1e-10	425097	ebi-a-GCST90012114	|| id:ebi-a-GCST90012114	TRUE	reported	igd	2	TRUE	NA	NA	8.62e-05	425097	5.83e-06	24510	TRUE
24	rs13275219	C	T	C	T	0.00780034	-0.0411053	0.654122	NA	FALSE	FALSE	FALSE	ebi-a-GCST90061440	8	81259826	0.0220558	24510	0.0623649	Primary biliary cholangitis || id:ebi-a-GCST90061440	Primary biliary cholangitis	Primary biliary cholangitis || ||	TRUE	igd	NA	NA	NA	NA	NA	NA	NA	8	81259826	0.00135239	1e-08	425097	ebi-a-GCST90012114	|| id:ebi-a-GCST90012114	TRUE	reported	igd	2	TRUE	NA	NA	7.83e-05	425097	0.000141704	24510	FALSE
25	rs13396590	C	T	C	T	0.0142001	0.013915	0.065879	NA	FALSE	FALSE	FALSE	ebi-a-GCST90061440	2	48873662	0.051535	24510	0.787153	Primary biliary cholangitis || id:ebi-a-GCST90061440	Primary biliary cholangitis	Primary biliary cholangitis || ||	TRUE	igd	NA	NA	NA	NA	NA	NA	NA	2	48873662	0.00258976	1.2e-08	425097	ebi-a-GCST90012114	|| id:ebi-a-GCST90012114	TRUE	reported	igd	2	TRUE	NA	NA	7.07e-05	425097	2.97e-06	24510	TRUE
27	rs1351623	T	C	T	C	-0.0111776	-0.0451021	0.165751	NA	FALSE	FALSE	FALSE	ebi-a-GCST90061440	4	104591916	0.0317375	24510	0.155288	Primary biliary cholangitis || id:ebi-a-GCST90061440	Primary biliary cholangitis	Primary biliary cholangitis || ||	TRUE	igd	TRUE	rs1351623	rs28878597	T	C	G	A	4	104587977	0.00173501	1.7e-10	425097	ebi-a-GCST90012114	|| id:ebi-a-GCST90012114	TRUE	reported	igd	2	TRUE	NA	NA	9.76e-05	425097	8.24e-05	24510	TRUE
28	rs1362234	G	A	G	A	-0.0354202	0.163115	0.01456	NA	FALSE	FALSE	FALSE	ebi-a-GCST90061440	7	75675922	0.121944	24510	0.181019	Primary biliary cholangitis || id:ebi-a-GCST90061440	Primary biliary cholangitis	Primary biliary cholangitis || ||	TRUE	igd	TRUE	rs1362234	rs139128931	G	A	A	C	7	75588366	0.00558632	6e-10	425097	ebi-a-GCST90012114	|| id:ebi-a-GCST90012114	TRUE	reported	igd	2	TRUE	NA	NA	9.46e-05	425097	7.3e-05	24510	TRUE
29	rs1547308	T	C	T	C	-0.0123006	-0.00728469	0.200491	NA	FALSE	FALSE	FALSE	ebi-a-GCST90061440	9	114603240	0.0278248	24510	0.793471	Primary biliary cholangitis || id:ebi-a-GCST90061440	Primary biliary cholangitis	Primary biliary cholangitis || ||	TRUE	igd	NA	NA	NA	NA	NA	NA	NA	9	114603240	0.00160858	6.8e-15	425097	ebi-a-GCST90012114	|| id:ebi-a-GCST90012114	TRUE	reported	igd	2	TRUE	NA	NA	0.000137538	425097	2.8e-06	24510	TRUE
30	rs157934	C	T	C	T	0.00833858	-0.029524	0.305081	NA	FALSE	FALSE	FALSE	ebi-a-GCST90061440	7	130585492	0.0268307	24510	0.271166	Primary biliary cholangitis || id:ebi-a-GCST90061440	Primary biliary cholangitis	Primary biliary cholangitis || ||	TRUE	igd	NA	NA	NA	NA	NA	NA	NA	7	130585492	0.00139587	3.4e-09	425097	ebi-a-GCST90012114	|| id:ebi-a-GCST90012114	TRUE	reported	igd	2	TRUE	NA	NA	8.39e-05	425097	4.94e-05	24510	TRUE
31	rs160470	A	G	A	G	-0.0156065	0.0502016	0.058728	NA	FALSE	FALSE	FALSE	ebi-a-GCST90061440	14	59109131	0.048282	24510	0.298452	Primary biliary cholangitis || id:ebi-a-GCST90061440	Primary biliary cholangitis	Primary biliary cholangitis || ||	TRUE	igd	NA	NA	NA	NA	NA	NA	NA	14	59109131	0.00273718	1.3e-08	425097	ebi-a-GCST90012114	|| id:ebi-a-GCST90012114	TRUE	reported	igd	2	TRUE	NA	NA	7.65e-05	425097	4.41e-05	24510	TRUE
32	rs1681967	G	A	G	A	-0.0149523	0.0285249	0.082177	NA	FALSE	FALSE	FALSE	ebi-a-GCST90061440	6	64275598	0.0514197	24510	0.579069	Primary biliary cholangitis || id:ebi-a-GCST90061440	Primary biliary cholangitis	Primary biliary cholangitis || ||	TRUE	igd	TRUE	rs1681967	rs66984720	G	A	C	T	6	64270790	0.00234527	5.9e-10	425097	ebi-a-GCST90012114	|| id:ebi-a-GCST90012114	TRUE	reported	igd	2	TRUE	NA	NA	9.56e-05	425097	1.26e-05	24510	TRUE
33	rs171021	T	C	T	C	-0.0135666	0.0153372	0.297052	NA	FALSE	FALSE	FALSE	ebi-a-GCST90061440	11	72317557	0.0247369	24510	0.535249	Primary biliary cholangitis || id:ebi-a-GCST90061440	Primary biliary cholangitis	Primary biliary cholangitis || ||	TRUE	igd	NA	NA	NA	NA	NA	NA	NA	11	72317557	0.00141043	2.7e-21	425097	ebi-a-GCST90012114	|| id:ebi-a-GCST90012114	TRUE	reported	igd	2	TRUE	NA	NA	0.0002176	425097	1.57e-05	24510	TRUE
34	rs17497828	A	G	A	G	-0.00891926	-0.00671553	0.2619	NA	FALSE	FALSE	FALSE	ebi-a-GCST90061440	1	67452322	0.0181176	24510	0.710889	Primary biliary cholangitis || id:ebi-a-GCST90061440	Primary biliary cholangitis	Primary biliary cholangitis || ||	TRUE	igd	NA	NA	NA	NA	NA	NA	NA	1	67452322	0.00147376	2.8e-10	425097	ebi-a-GCST90012114	|| id:ebi-a-GCST90012114	TRUE	reported	igd	2	TRUE	NA	NA	8.62e-05	425097	5.61e-06	24510	TRUE
35	rs17881556	C	T	C	T	-0.024136	-0.157968	0.045186	NA	FALSE	FALSE	FALSE	ebi-a-GCST90061440	17	7570869	0.0605215	24510	0.00905128	Primary biliary cholangitis || id:ebi-a-GCST90061440	Primary biliary cholangitis	Primary biliary cholangitis || ||	TRUE	igd	NA	NA	NA	NA	NA	NA	NA	17	7570869	0.00314366	1.6e-15	425097	ebi-a-GCST90012114	|| id:ebi-a-GCST90012114	TRUE	reported	igd	2	TRUE	NA	NA	0.000138648	425097	0.000277901	24510	FALSE
36	rs17881850	A	G	A	G	0.0542207	0.156437	0.010432	NA	FALSE	FALSE	FALSE	ebi-a-GCST90061440	17	7573057	0.119192	24510	0.189358	Primary biliary cholangitis || id:ebi-a-GCST90061440	Primary biliary cholangitis	Primary biliary cholangitis || ||	TRUE	igd	NA	NA	NA	NA	NA	NA	NA	17	7573057	0.00643719	4.6e-17	425097	ebi-a-GCST90012114	|| id:ebi-a-GCST90012114	TRUE	reported	igd	2	TRUE	NA	NA	0.00016687	425097	7.03e-05	24510	TRUE
37	rs182050989	T	C	T	C	-0.0266455	-0.0339479	0.028521	NA	FALSE	FALSE	FALSE	ebi-a-GCST90061440	1	27262545	0.0383507	24510	0.376051	Primary biliary cholangitis || id:ebi-a-GCST90061440	Primary biliary cholangitis	Primary biliary cholangitis || ||	TRUE	igd	NA	NA	NA	NA	NA	NA	NA	1	27262545	0.00387079	1.2e-12	425097	ebi-a-GCST90012114	|| id:ebi-a-GCST90012114	TRUE	reported	igd	2	TRUE	NA	NA	0.000111459	425097	3.2e-05	24510	TRUE
38	rs1822246	G	A	G	A	-0.0083795	-0.00192559	0.296689	NA	FALSE	FALSE	FALSE	ebi-a-GCST90061440	15	96245020	0.0221123	24510	0.930606	Primary biliary cholangitis || id:ebi-a-GCST90061440	Primary biliary cholangitis	Primary biliary cholangitis || ||	TRUE	igd	NA	NA	NA	NA	NA	NA	NA	15	96245020	0.00140942	1.6e-09	425097	ebi-a-GCST90012114	|| id:ebi-a-GCST90012114	TRUE	reported	igd	2	TRUE	NA	NA	8.31e-05	425097	3.09e-07	24510	TRUE
39	rs1835542	T	C	T	C	-0.00732365	0.0324977	0.62331	NA	FALSE	FALSE	FALSE	ebi-a-GCST90061440	3	88073283	0.021629	24510	0.132966	Primary biliary cholangitis || id:ebi-a-GCST90061440	Primary biliary cholangitis	Primary biliary cholangitis || ||	TRUE	igd	TRUE	rs1835542	rs7637503	C	T	T	C	3	88058683	0.00132822	2.2e-08	425097	ebi-a-GCST90012114	|| id:ebi-a-GCST90012114	TRUE	reported	igd	2	TRUE	NA	NA	7.15e-05	425097	9.21e-05	24510	FALSE
40	rs186966645	T	C	T	C	-0.0148714	0.0205718	0.064859	NA	FALSE	FALSE	FALSE	ebi-a-GCST90061440	15	53118524	0.0493994	24510	0.677089	Primary biliary cholangitis || id:ebi-a-GCST90061440	Primary biliary cholangitis	Primary biliary cholangitis || ||	TRUE	igd	NA	NA	NA	NA	NA	NA	NA	15	53118524	0.00261808	1.5e-08	425097	ebi-a-GCST90012114	|| id:ebi-a-GCST90012114	TRUE	reported	igd	2	TRUE	NA	NA	7.59e-05	425097	7.08e-06	24510	TRUE
41	rs2011425	G	T	G	T	-0.0249772	-0.0110443	0.079563	NA	FALSE	FALSE	FALSE	ebi-a-GCST90061440	2	234627608	0.039585	24510	0.780243	Primary biliary cholangitis || id:ebi-a-GCST90061440	Primary biliary cholangitis	Primary biliary cholangitis || ||	TRUE	igd	NA	NA	NA	NA	NA	NA	NA	2	234627608	0.00238935	3.1e-26	425097	ebi-a-GCST90012114	|| id:ebi-a-GCST90012114	TRUE	reported	igd	2	TRUE	NA	NA	0.000256998	425097	3.18e-06	24510	TRUE
42	rs2035838	G	A	G	A	-0.0111111	-0.0114886	0.148259	NA	FALSE	FALSE	FALSE	ebi-a-GCST90061440	11	29200384	0.0348228	24510	0.741464	Primary biliary cholangitis || id:ebi-a-GCST90061440	Primary biliary cholangitis	Primary biliary cholangitis || ||	TRUE	igd	NA	NA	NA	NA	NA	NA	NA	11	29200384	0.00181541	2.5e-10	425097	ebi-a-GCST90012114	|| id:ebi-a-GCST90012114	TRUE	reported	igd	2	TRUE	NA	NA	8.81e-05	425097	4.44e-06	24510	TRUE
43	rs2055355	G	A	G	A	-0.00879884	-0.0116899	0.304955	NA	FALSE	FALSE	FALSE	ebi-a-GCST90061440	3	152085277	0.0235273	24510	0.619284	Primary biliary cholangitis || id:ebi-a-GCST90061440	Primary biliary cholangitis	Primary biliary cholangitis || ||	TRUE	igd	TRUE	rs2055355	rs13082076	G	A	C	T	3	152077625	0.00139443	5.9e-10	425097	ebi-a-GCST90012114	|| id:ebi-a-GCST90012114	TRUE	reported	igd	2	TRUE	NA	NA	9.37e-05	425097	1.01e-05	24510	TRUE
44	rs2061679	T	C	T	C	0.0332963	-0.00364986	0.06627	NA	FALSE	FALSE	FALSE	ebi-a-GCST90061440	16	81573976	0.0451407	24510	0.935557	Primary biliary cholangitis || id:ebi-a-GCST90061440	Primary biliary cholangitis	Primary biliary cholangitis || ||	TRUE	igd	NA	NA	NA	NA	NA	NA	NA	16	81573976	0.00259764	1.5e-36	425097	ebi-a-GCST90012114	|| id:ebi-a-GCST90012114	TRUE	reported	igd	2	TRUE	NA	NA	0.000386349	425097	2.67e-07	24510	TRUE
45	rs2201003	G	A	G	A	-0.00800069	-0.0244832	0.636126	NA	FALSE	FALSE	FALSE	ebi-a-GCST90061440	15	75463144	0.0226425	24510	0.279566	Primary biliary cholangitis || id:ebi-a-GCST90061440	Primary biliary cholangitis	Primary biliary cholangitis || ||	TRUE	igd	NA	NA	NA	NA	NA	NA	NA	15	75463144	0.00133805	6.7e-10	425097	ebi-a-GCST90012114	|| id:ebi-a-GCST90012114	TRUE	reported	igd	2	TRUE	NA	NA	8.41e-05	425097	4.77e-05	24510	TRUE
46	rs221584	G	A	G	A	0.00956269	-0.00205109	0.816667	NA	FALSE	FALSE	FALSE	ebi-a-GCST90061440	6	99739942	0.0268781	24510	0.939172	Primary biliary cholangitis || id:ebi-a-GCST90061440	Primary biliary cholangitis	Primary biliary cholangitis || ||	TRUE	igd	NA	NA	NA	NA	NA	NA	NA	6	99739942	0.00166526	1.6e-08	425097	ebi-a-GCST90012114	|| id:ebi-a-GCST90012114	TRUE	reported	igd	2	TRUE	NA	NA	7.76e-05	425097	2.38e-07	24510	TRUE
47	rs2241388	C	T	C	T	-0.0108006	-0.0532264	0.721174	NA	FALSE	FALSE	FALSE	ebi-a-GCST90061440	19	47585240	0.02388	24510	0.0258196	Primary biliary cholangitis || id:ebi-a-GCST90061440	Primary biliary cholangitis	Primary biliary cholangitis || ||	TRUE	igd	TRUE	rs2241388	rs6509311	T	C	A	G	19	47572987	0.00143709	3.2e-14	425097	ebi-a-GCST90012114	|| id:ebi-a-GCST90012114	TRUE	reported	igd	2	TRUE	NA	NA	0.000132857	425097	0.00020267	24510	FALSE
49	rs2571001	A	C	A	C	-0.00739034	0.0315799	0.481845	NA	FALSE	FALSE	FALSE	ebi-a-GCST90061440	18	44700859	0.0234531	24510	0.178137	Primary biliary cholangitis || id:ebi-a-GCST90061440	Primary biliary cholangitis	Primary biliary cholangitis || ||	TRUE	igd	TRUE	rs2571001	rs2576053	A	C	T	G	18	44665083	0.00128965	1.7e-08	425097	ebi-a-GCST90012114	|| id:ebi-a-GCST90012114	TRUE	reported	igd	2	TRUE	NA	NA	7.72e-05	425097	7.4e-05	24510	TRUE
50	rs2583949	T	C	T	C	-0.0123421	0.0034127	0.104747	NA	FALSE	FALSE	FALSE	ebi-a-GCST90061440	12	66194243	0.0349187	24510	0.922145	Primary biliary cholangitis || id:ebi-a-GCST90061440	Primary biliary cholangitis	Primary biliary cholangitis || ||	TRUE	igd	NA	NA	NA	NA	NA	NA	NA	12	66194243	0.00212058	5e-09	425097	ebi-a-GCST90012114	|| id:ebi-a-GCST90012114	TRUE	reported	igd	2	TRUE	NA	NA	7.97e-05	425097	3.9e-07	24510	TRUE
51	rs2675611	C	T	C	T	-0.00718597	0.0124421	0.531264	NA	FALSE	FALSE	FALSE	ebi-a-GCST90061440	10	63655873	0.0221733	24510	0.574709	Primary biliary cholangitis || id:ebi-a-GCST90061440	Primary biliary cholangitis	Primary biliary cholangitis || ||	TRUE	igd	TRUE	rs2675611	rs7091928	T	C	G	A	10	63644246	0.00129349	3.4e-08	425097	ebi-a-GCST90012114	|| id:ebi-a-GCST90012114	TRUE	reported	igd	2	TRUE	NA	NA	7.26e-05	425097	1.28e-05	24510	TRUE
52	rs267733	G	A	G	A	-0.0118795	-0.021597	0.161226	NA	FALSE	FALSE	FALSE	ebi-a-GCST90061440	1	150958836	0.0295701	24510	0.465167	Primary biliary cholangitis || id:ebi-a-GCST90061440	Primary biliary cholangitis	Primary biliary cholangitis || ||	TRUE	igd	NA	NA	NA	NA	NA	NA	NA	1	150958836	0.00174647	1.2e-12	425097	ebi-a-GCST90012114	|| id:ebi-a-GCST90012114	TRUE	reported	igd	2	TRUE	NA	NA	0.000108828	425097	2.18e-05	24510	TRUE
53	rs2723065	G	A	G	A	0.0105151	0.0249618	0.374952	NA	FALSE	FALSE	FALSE	ebi-a-GCST90061440	2	65283972	0.0220358	24510	0.257305	Primary biliary cholangitis || id:ebi-a-GCST90061440	Primary biliary cholangitis	Primary biliary cholangitis || ||	TRUE	igd	TRUE	rs2723065	rs74181299	G	A	C	T	2	65279414	0.00132637	1.3e-14	425097	ebi-a-GCST90012114	|| id:ebi-a-GCST90012114	TRUE	reported	igd	2	TRUE	NA	NA	0.000147825	425097	5.24e-05	24510	TRUE
54	rs28929474	T	C	T	C	0.0399493	-0.249048	0.02	NA	FALSE	FALSE	FALSE	ebi-a-GCST90061440	14	94844947	0.0888096	24510	0.00504278	Primary biliary cholangitis || id:ebi-a-GCST90061440	Primary biliary cholangitis	Primary biliary cholangitis || ||	TRUE	igd	NA	NA	NA	NA	NA	NA	NA	14	94844947	0.00460163	1.1e-17	425097	ebi-a-GCST90012114	|| id:ebi-a-GCST90012114	TRUE	reported	igd	2	TRUE	NA	NA	0.000177269	425097	0.000320774	24510	FALSE
55	rs2903385	A	G	A	G	0.00939408	-0.0153622	0.484539	NA	FALSE	FALSE	FALSE	ebi-a-GCST90061440	4	106094427	0.0216837	24510	0.478654	Primary biliary cholangitis || id:ebi-a-GCST90061440	Primary biliary cholangitis	Primary biliary cholangitis || ||	TRUE	igd	NA	NA	NA	NA	NA	NA	NA	4	106094427	0.00128845	2.1e-14	425097	ebi-a-GCST90012114	|| id:ebi-a-GCST90012114	TRUE	reported	igd	2	TRUE	NA	NA	0.000125035	425097	2.05e-05	24510	TRUE
56	rs35222808	A	C	A	C	-0.00907747	0.00983409	0.252148	NA	FALSE	FALSE	FALSE	ebi-a-GCST90061440	8	77879704	0.0250892	24510	0.695084	Primary biliary cholangitis || id:ebi-a-GCST90061440	Primary biliary cholangitis	Primary biliary cholangitis || ||	TRUE	igd	NA	NA	NA	NA	NA	NA	NA	8	77879704	0.00146955	5.7e-10	425097	ebi-a-GCST90012114	|| id:ebi-a-GCST90012114	TRUE	reported	igd	2	TRUE	NA	NA	8.98e-05	425097	6.27e-06	24510	TRUE
57	rs35737316	T	C	T	C	0.00982919	0.00576323	0.245282	NA	FALSE	FALSE	FALSE	ebi-a-GCST90061440	1	204161534	0.0241284	24510	0.811216	Primary biliary cholangitis || id:ebi-a-GCST90061440	Primary biliary cholangitis	Primary biliary cholangitis || ||	TRUE	igd	NA	NA	NA	NA	NA	NA	NA	1	204161534	0.00149854	1.2e-11	425097	ebi-a-GCST90012114	|| id:ebi-a-GCST90012114	TRUE	reported	igd	2	TRUE	NA	NA	0.000101197	425097	2.33e-06	24510	TRUE
58	rs35906730	A	G	A	G	0.00962401	-0.00275407	0.422771	NA	FALSE	FALSE	FALSE	ebi-a-GCST90061440	10	94463779	0.0123117	24510	0.822994	Primary biliary cholangitis || id:ebi-a-GCST90061440	Primary biliary cholangitis	Primary biliary cholangitis || ||	TRUE	igd	TRUE	rs35906730	rs1977832	A	G	T	G	10	94435673	0.00130773	5.7e-14	425097	ebi-a-GCST90012114	|| id:ebi-a-GCST90012114	TRUE	reported	igd	2	TRUE	NA	NA	0.00012739	425097	2.04e-06	24510	TRUE
59	rs36182456	A	G	A	G	0.0184446	-0.0593216	0.779383	NA	FALSE	FALSE	FALSE	ebi-a-GCST90061440	6	119211286	0.0260416	24510	0.022729	Primary biliary cholangitis || id:ebi-a-GCST90061440	Primary biliary cholangitis	Primary biliary cholangitis || ||	TRUE	igd	TRUE	rs36182456	rs29001546	G	A	C	T	6	119167949	0.00154918	2.1e-33	425097	ebi-a-GCST90012114	|| id:ebi-a-GCST90012114	TRUE	reported	igd	2	TRUE	NA	NA	0.000333353	425097	0.000211685	24510	TRUE
60	rs36205397	G	A	G	A	0.00963332	0.0186221	0.421314	NA	FALSE	FALSE	FALSE	ebi-a-GCST90061440	4	3473066	0.0310058	24510	0.548107	Primary biliary cholangitis || id:ebi-a-GCST90061440	Primary biliary cholangitis	Primary biliary cholangitis || ||	TRUE	igd	TRUE	rs36205397	rs10007119	G	A	G	A	4	3470604	0.00130639	1.3e-13	425097	ebi-a-GCST90012114	|| id:ebi-a-GCST90012114	TRUE	reported	igd	2	TRUE	NA	NA	0.000127898	425097	1.47e-05	24510	TRUE
61	rs3750572	C	T	C	T	-0.0157606	0.0365655	0.154543	NA	FALSE	FALSE	FALSE	ebi-a-GCST90061440	10	5247376	0.0325569	24510	0.261385	Primary biliary cholangitis || id:ebi-a-GCST90061440	Primary biliary cholangitis	Primary biliary cholangitis || ||	TRUE	igd	NA	NA	NA	NA	NA	NA	NA	10	5247376	0.00177873	3.6e-19	425097	ebi-a-GCST90012114	|| id:ebi-a-GCST90012114	TRUE	reported	igd	2	TRUE	NA	NA	0.000184654	425097	5.15e-05	24510	TRUE
62	rs3771243	A	G	A	G	0.00901418	0.0175649	0.388557	NA	FALSE	FALSE	FALSE	ebi-a-GCST90061440	2	20412227	0.02373	24510	0.45918	Primary biliary cholangitis || id:ebi-a-GCST90061440	Primary biliary cholangitis	Primary biliary cholangitis || ||	TRUE	igd	NA	NA	NA	NA	NA	NA	NA	2	20412227	0.00131918	2.5e-12	425097	ebi-a-GCST90012114	|| id:ebi-a-GCST90012114	TRUE	reported	igd	2	TRUE	NA	NA	0.000109827	425097	2.24e-05	24510	TRUE
63	rs41264630	A	G	A	G	0.0135205	-0.0755116	0.079973	NA	FALSE	FALSE	FALSE	ebi-a-GCST90061440	1	149975071	0.0491236	24510	0.12425	Primary biliary cholangitis || id:ebi-a-GCST90061440	Primary biliary cholangitis	Primary biliary cholangitis || ||	TRUE	igd	TRUE	rs41264630	rs113321828	A	G	A	G	1	149885800	0.00236743	3.9e-09	425097	ebi-a-GCST90012114	|| id:ebi-a-GCST90012114	TRUE	reported	igd	2	TRUE	NA	NA	7.67e-05	425097	9.64e-05	24510	FALSE
64	rs41284816	T	G	T	G	0.0260423	-0.280659	0.019113	NA	FALSE	FALSE	FALSE	ebi-a-GCST90061440	13	50655989	0.130175	24510	0.0310821	Primary biliary cholangitis || id:ebi-a-GCST90061440	Primary biliary cholangitis	Primary biliary cholangitis || ||	TRUE	igd	NA	NA	NA	NA	NA	NA	NA	13	50655989	0.00479925	1.5e-08	425097	ebi-a-GCST90012114	|| id:ebi-a-GCST90012114	TRUE	reported	igd	2	TRUE	NA	NA	6.93e-05	425097	0.000189632	24510	FALSE
65	rs41378347	A	G	A	G	-0.0148605	0.035325	0.111505	NA	FALSE	FALSE	FALSE	ebi-a-GCST90061440	22	46636976	0.0337571	24510	0.295355	Primary biliary cholangitis || id:ebi-a-GCST90061440	Primary biliary cholangitis	Primary biliary cholangitis || ||	TRUE	igd	NA	NA	NA	NA	NA	NA	NA	22	46636976	0.00204759	5.2e-14	425097	ebi-a-GCST90012114	|| id:ebi-a-GCST90012114	TRUE	reported	igd	2	TRUE	NA	NA	0.000123891	425097	4.47e-05	24510	TRUE
66	rs4245930	A	G	A	G	-0.00730443	-0.0156555	0.632585	NA	FALSE	FALSE	FALSE	ebi-a-GCST90061440	4	109038654	0.024801	24510	0.52788	Primary biliary cholangitis || id:ebi-a-GCST90061440	Primary biliary cholangitis	Primary biliary cholangitis || ||	TRUE	igd	NA	NA	NA	NA	NA	NA	NA	4	109038654	0.00133376	2.4e-08	425097	ebi-a-GCST90012114	|| id:ebi-a-GCST90012114	TRUE	reported	igd	2	TRUE	NA	NA	7.06e-05	425097	1.63e-05	24510	TRUE
67	rs445	T	C	T	C	-0.0118382	0.0643432	0.094895	NA	FALSE	FALSE	FALSE	ebi-a-GCST90061440	7	92408370	0.0353028	24510	0.0683628	Primary biliary cholangitis || id:ebi-a-GCST90061440	Primary biliary cholangitis	Primary biliary cholangitis || ||	TRUE	igd	NA	NA	NA	NA	NA	NA	NA	7	92408370	0.0021897	1.2e-08	425097	ebi-a-GCST90012114	|| id:ebi-a-GCST90012114	TRUE	reported	igd	2	TRUE	NA	NA	6.88e-05	425097	0.000135525	24510	FALSE
68	rs4464040	T	C	T	C	-0.0144835	-0.0208534	0.149708	NA	FALSE	FALSE	FALSE	ebi-a-GCST90061440	15	79840557	0.0287879	24510	0.468832	Primary biliary cholangitis || id:ebi-a-GCST90061440	Primary biliary cholangitis	Primary biliary cholangitis || ||	TRUE	igd	NA	NA	NA	NA	NA	NA	NA	15	79840557	0.00180873	2.8e-16	425097	ebi-a-GCST90012114	|| id:ebi-a-GCST90012114	TRUE	reported	igd	2	TRUE	NA	NA	0.000150816	425097	2.14e-05	24510	TRUE
69	rs45446698	G	T	G	T	-0.120075	-0.0994185	0.04215	NA	FALSE	FALSE	FALSE	ebi-a-GCST90061440	7	99332948	0.0858654	24510	0.246928	Primary biliary cholangitis || id:ebi-a-GCST90061440	Primary biliary cholangitis	Primary biliary cholangitis || ||	TRUE	igd	NA	NA	NA	NA	NA	NA	NA	7	99332948	0.00319886	1e-200	425097	ebi-a-GCST90012114	|| id:ebi-a-GCST90012114	TRUE	reported	igd	2	TRUE	NA	NA	0.00330363	425097	5.47e-05	24510	TRUE
70	rs4632729	G	A	G	A	-0.0148349	-0.00309101	0.45495	NA	FALSE	FALSE	FALSE	ebi-a-GCST90061440	4	69946004	0.0233173	24510	0.894539	Primary biliary cholangitis || id:ebi-a-GCST90061440	Primary biliary cholangitis	Primary biliary cholangitis || ||	TRUE	igd	NA	NA	NA	NA	NA	NA	NA	4	69946004	0.00128974	2.1e-30	425097	ebi-a-GCST90012114	|| id:ebi-a-GCST90012114	TRUE	reported	igd	2	TRUE	NA	NA	0.000311131	425097	7.17e-07	24510	TRUE
71	rs4678408	G	A	G	A	0.00937888	-0.0134746	0.629475	NA	FALSE	FALSE	FALSE	ebi-a-GCST90061440	3	138057915	0.0229627	24510	0.557336	Primary biliary cholangitis || id:ebi-a-GCST90061440	Primary biliary cholangitis	Primary biliary cholangitis || ||	TRUE	igd	TRUE	rs4678408	rs2169973	A	G	A	G	3	138053187	0.00134017	5.9e-12	425097	ebi-a-GCST90012114	|| id:ebi-a-GCST90012114	TRUE	reported	igd	2	TRUE	NA	NA	0.000115198	425097	1.4e-05	24510	TRUE
72	rs4775935	G	T	G	T	-0.0116532	-0.00290758	0.649113	NA	FALSE	FALSE	FALSE	ebi-a-GCST90061440	15	51519276	0.0201326	24510	0.885168	Primary biliary cholangitis || id:ebi-a-GCST90061440	Primary biliary cholangitis	Primary biliary cholangitis || ||	TRUE	igd	NA	NA	NA	NA	NA	NA	NA	15	51519276	0.00134759	3.9e-18	425097	ebi-a-GCST90012114	|| id:ebi-a-GCST90012114	TRUE	reported	igd	2	TRUE	NA	NA	0.000175878	425097	8.51e-07	24510	TRUE
73	rs4961485	C	T	C	T	-0.0157393	-4.84e-05	0.066557	NA	FALSE	FALSE	FALSE	ebi-a-GCST90061440	9	16360889	0.0510799	24510	0.999243	Primary biliary cholangitis || id:ebi-a-GCST90061440	Primary biliary cholangitis	Primary biliary cholangitis || ||	TRUE	igd	NA	NA	NA	NA	NA	NA	NA	9	16360889	0.00258242	5.9e-10	425097	ebi-a-GCST90012114	|| id:ebi-a-GCST90012114	TRUE	reported	igd	2	TRUE	NA	NA	8.74e-05	425097	3.67e-11	24510	TRUE
74	rs520829	G	T	G	T	0.0100721	0.0477662	0.475492	NA	FALSE	FALSE	FALSE	ebi-a-GCST90061440	6	160767905	0.0212594	24510	0.0246513	Primary biliary cholangitis || id:ebi-a-GCST90061440	Primary biliary cholangitis	Primary biliary cholangitis || ||	TRUE	igd	NA	NA	NA	NA	NA	NA	NA	6	160767905	0.00128977	2.2e-16	425097	ebi-a-GCST90012114	|| id:ebi-a-GCST90012114	TRUE	reported	igd	2	TRUE	NA	NA	0.000143439	425097	0.000205941	24510	FALSE
75	rs533530496	T	C	T	C	-0.0381497	-0.0177933	0.009039	NA	FALSE	FALSE	FALSE	ebi-a-GCST90061440	2	28529466	0.122549	24510	0.884558	Primary biliary cholangitis || id:ebi-a-GCST90061440	Primary biliary cholangitis	Primary biliary cholangitis || ||	TRUE	igd	TRUE	rs533530496	rs116413791	T	C	A	G	2	28443969	0.00696314	1.5e-08	425097	ebi-a-GCST90012114	|| id:ebi-a-GCST90012114	TRUE	reported	igd	2	TRUE	NA	NA	7.06e-05	425097	8.6e-07	24510	TRUE
76	rs55707100	T	C	T	C	-0.0269106	0.067281	0.02538	NA	FALSE	FALSE	FALSE	ebi-a-GCST90061440	15	44027885	0.086719	24510	0.437837	Primary biliary cholangitis || id:ebi-a-GCST90061440	Primary biliary cholangitis	Primary biliary cholangitis || ||	TRUE	igd	TRUE	rs55707100	rs139974673	T	C	C	T	15	43820717	0.00408708	7.7e-12	425097	ebi-a-GCST90012114	|| id:ebi-a-GCST90012114	TRUE	reported	igd	2	TRUE	NA	NA	0.000101974	425097	2.46e-05	24510	TRUE
77	rs55885610	T	C	T	C	-0.022606	0.153753	0.035664	NA	FALSE	FALSE	FALSE	ebi-a-GCST90061440	17	27579011	0.0706194	24510	0.0294652	Primary biliary cholangitis || id:ebi-a-GCST90061440	Primary biliary cholangitis	Primary biliary cholangitis || ||	TRUE	igd	NA	NA	NA	NA	NA	NA	NA	17	27579011	0.00352013	2.6e-10	425097	ebi-a-GCST90012114	|| id:ebi-a-GCST90012114	TRUE	reported	igd	2	TRUE	NA	NA	9.7e-05	425097	0.000193378	24510	FALSE
78	rs56117787	G	A	G	A	0.0126732	-0.000492926	0.199475	NA	FALSE	FALSE	FALSE	ebi-a-GCST90061440	2	178214534	0.00380099	24510	0.896817	Primary biliary cholangitis || id:ebi-a-GCST90061440	Primary biliary cholangitis	Primary biliary cholangitis || ||	TRUE	igd	TRUE	rs56117787	rs200142145	G	A	A	G	2	178154343	0.0016125	1.9e-14	425097	ebi-a-GCST90012114	|| id:ebi-a-GCST90012114	TRUE	reported	igd	2	TRUE	NA	NA	0.000145286	425097	6.86e-07	24510	TRUE
79	rs57323441	C	A	C	A	0.0114104	-0.00436656	0.122733	NA	FALSE	FALSE	FALSE	ebi-a-GCST90061440	6	52404343	0.0333798	24510	0.895922	Primary biliary cholangitis || id:ebi-a-GCST90061440	Primary biliary cholangitis	Primary biliary cholangitis || ||	TRUE	igd	NA	NA	NA	NA	NA	NA	NA	6	52404343	0.00198198	2.2e-09	425097	ebi-a-GCST90012114	|| id:ebi-a-GCST90012114	TRUE	reported	igd	2	TRUE	NA	NA	7.8e-05	425097	6.98e-07	24510	TRUE
80	rs5751229	A	G	A	G	0.0110158	0.00380247	0.228034	NA	FALSE	FALSE	FALSE	ebi-a-GCST90061440	22	42547409	0.021925	24510	0.862313	Primary biliary cholangitis || id:ebi-a-GCST90061440	Primary biliary cholangitis	Primary biliary cholangitis || ||	TRUE	igd	TRUE	rs5751229	rs5758610	A	G	T	C	22	42545221	0.0015472	1.5e-12	425097	ebi-a-GCST90012114	|| id:ebi-a-GCST90012114	TRUE	reported	igd	2	TRUE	NA	NA	0.000119234	425097	1.23e-06	24510	TRUE
81	rs57615517	A	G	A	G	-0.00804383	0.026921	0.315013	NA	FALSE	FALSE	FALSE	ebi-a-GCST90061440	3	52322417	0.0230709	24510	0.243258	Primary biliary cholangitis || id:ebi-a-GCST90061440	Primary biliary cholangitis	Primary biliary cholangitis || ||	TRUE	igd	NA	NA	NA	NA	NA	NA	NA	3	52322417	0.00138589	4.7e-10	425097	ebi-a-GCST90012114	|| id:ebi-a-GCST90012114	TRUE	reported	igd	2	TRUE	NA	NA	7.92e-05	425097	5.56e-05	24510	TRUE
82	rs5763800	G	A	G	A	-0.0267132	-0.042605	0.023241	NA	FALSE	FALSE	FALSE	ebi-a-GCST90061440	22	30533409	0.0701911	24510	0.54386	Primary biliary cholangitis || id:ebi-a-GCST90061440	Primary biliary cholangitis	Primary biliary cholangitis || ||	TRUE	igd	NA	NA	NA	NA	NA	NA	NA	22	30533409	0.00428122	9e-10	425097	ebi-a-GCST90012114	|| id:ebi-a-GCST90012114	TRUE	reported	igd	2	TRUE	NA	NA	9.16e-05	425097	1.5e-05	24510	TRUE
83	rs6020423	T	C	T	C	-0.0102645	-0.00897597	0.240043	NA	FALSE	FALSE	FALSE	ebi-a-GCST90061440	20	48909667	0.0245047	24510	0.714144	Primary biliary cholangitis || id:ebi-a-GCST90061440	Primary biliary cholangitis	Primary biliary cholangitis || ||	TRUE	igd	NA	NA	NA	NA	NA	NA	NA	20	48909667	0.0015067	6.4e-12	425097	ebi-a-GCST90012114	|| id:ebi-a-GCST90012114	TRUE	reported	igd	2	TRUE	NA	NA	0.000109166	425097	5.47e-06	24510	TRUE
84	rs6072329	A	G	A	G	0.00890224	-0.00741476	0.392838	NA	FALSE	FALSE	FALSE	ebi-a-GCST90061440	20	39915515	0.0242717	24510	0.759994	Primary biliary cholangitis || id:ebi-a-GCST90061440	Primary biliary cholangitis	Primary biliary cholangitis || ||	TRUE	igd	NA	NA	NA	NA	NA	NA	NA	20	39915515	0.00131822	4.2e-12	425097	ebi-a-GCST90012114	|| id:ebi-a-GCST90012114	TRUE	reported	igd	2	TRUE	NA	NA	0.000107273	425097	3.81e-06	24510	TRUE
85	rs61823391	C	T	C	T	-0.0110331	-0.00669371	0.317121	NA	FALSE	FALSE	FALSE	ebi-a-GCST90061440	1	218542059	0.0228731	24510	0.769793	Primary biliary cholangitis || id:ebi-a-GCST90061440	Primary biliary cholangitis	Primary biliary cholangitis || ||	TRUE	igd	TRUE	rs61823391	rs6662137	C	T	G	T	1	218541992	0.00138102	4.2e-16	425097	ebi-a-GCST90012114	|| id:ebi-a-GCST90012114	TRUE	reported	igd	2	TRUE	NA	NA	0.000150122	425097	3.49e-06	24510	TRUE
86	rs62115715	C	T	C	T	0.0295327	-0.0109944	0.027788	NA	FALSE	FALSE	FALSE	ebi-a-GCST90061440	2	12531863	0.0879433	24510	0.90051	Primary biliary cholangitis || id:ebi-a-GCST90061440	Primary biliary cholangitis	Primary biliary cholangitis || ||	TRUE	igd	NA	NA	NA	NA	NA	NA	NA	2	12531863	0.00394106	8.3e-14	425097	ebi-a-GCST90012114	|| id:ebi-a-GCST90012114	TRUE	reported	igd	2	TRUE	NA	NA	0.00013208	425097	6.38e-07	24510	TRUE
87	rs62220604	A	G	A	G	0.00836975	0.0258231	0.282536	NA	FALSE	FALSE	FALSE	ebi-a-GCST90061440	22	49678713	0.0238889	24510	0.279712	Primary biliary cholangitis || id:ebi-a-GCST90061440	Primary biliary cholangitis	Primary biliary cholangitis || ||	TRUE	igd	TRUE	rs62220604	rs11703376	A	G	T	C	22	49677464	0.00142841	1.6e-09	425097	ebi-a-GCST90012114	|| id:ebi-a-GCST90012114	TRUE	reported	igd	2	TRUE	NA	NA	8.08e-05	425097	4.77e-05	24510	TRUE
88	rs62314881	T	G	T	G	-0.0106611	0.00393729	0.183299	NA	FALSE	FALSE	FALSE	ebi-a-GCST90061440	4	113956403	0.0298663	24510	0.895118	Primary biliary cholangitis || id:ebi-a-GCST90061440	Primary biliary cholangitis	Primary biliary cholangitis || ||	TRUE	igd	NA	NA	NA	NA	NA	NA	NA	4	113956403	0.0016696	2.1e-10	425097	ebi-a-GCST90012114	|| id:ebi-a-GCST90012114	TRUE	reported	igd	2	TRUE	NA	NA	9.59e-05	425097	7.09e-07	24510	TRUE
89	rs62394296	T	C	T	C	0.01233	0.0207348	0.116613	NA	FALSE	FALSE	FALSE	ebi-a-GCST90061440	6	25870381	0.0349615	24510	0.553131	Primary biliary cholangitis || id:ebi-a-GCST90061440	Primary biliary cholangitis	Primary biliary cholangitis || ||	TRUE	igd	NA	NA	NA	NA	NA	NA	NA	6	25870381	0.00200352	4.2e-10	425097	ebi-a-GCST90012114	|| id:ebi-a-GCST90012114	TRUE	reported	igd	2	TRUE	NA	NA	8.91e-05	425097	1.44e-05	24510	TRUE
90	rs6462989	C	A	C	A	-0.00798825	0.0222823	0.340577	NA	FALSE	FALSE	FALSE	ebi-a-GCST90061440	7	40869754	0.0222594	24510	0.316814	Primary biliary cholangitis || id:ebi-a-GCST90061440	Primary biliary cholangitis	Primary biliary cholangitis || ||	TRUE	igd	NA	NA	NA	NA	NA	NA	NA	7	40869754	0.00135837	1.5e-09	425097	ebi-a-GCST90012114	|| id:ebi-a-GCST90012114	TRUE	reported	igd	2	TRUE	NA	NA	8.13e-05	425097	4.09e-05	24510	TRUE
91	rs6471583	A	G	A	G	-0.0113891	-0.0411158	0.556907	NA	FALSE	FALSE	FALSE	ebi-a-GCST90061440	8	144008181	0.0217777	24510	0.0590296	Primary biliary cholangitis || id:ebi-a-GCST90061440	Primary biliary cholangitis	Primary biliary cholangitis || ||	TRUE	igd	TRUE	rs6471583	rs11775009	G	A	C	T	8	143991092	0.00129558	1.1e-19	425097	ebi-a-GCST90012114	|| id:ebi-a-GCST90012114	TRUE	reported	igd	2	TRUE	NA	NA	0.000181755	425097	0.000145419	24510	TRUE
92	rs6684361	C	T	C	T	0.0247434	-0.00691572	0.307562	NA	FALSE	FALSE	FALSE	ebi-a-GCST90061440	1	101737743	0.0228043	24510	0.761688	Primary biliary cholangitis || id:ebi-a-GCST90061440	Primary biliary cholangitis	Primary biliary cholangitis || ||	TRUE	igd	NA	NA	NA	NA	NA	NA	NA	1	101737743	0.00139978	2.5e-70	425097	ebi-a-GCST90012114	|| id:ebi-a-GCST90012114	TRUE	reported	igd	2	TRUE	NA	NA	0.000734504	425097	3.75e-06	24510	TRUE
93	rs6760924	A	G	A	G	-0.0134807	-0.00219651	0.082186	NA	FALSE	FALSE	FALSE	ebi-a-GCST90061440	2	48951491	0.0372559	24510	0.952986	Primary biliary cholangitis || id:ebi-a-GCST90061440	Primary biliary cholangitis	Primary biliary cholangitis || ||	TRUE	igd	NA	NA	NA	NA	NA	NA	NA	2	48951491	0.00234706	1.8e-08	425097	ebi-a-GCST90012114	|| id:ebi-a-GCST90012114	TRUE	reported	igd	2	TRUE	NA	NA	7.76e-05	425097	1.42e-07	24510	TRUE
94	rs67967246	C	A	C	A	0.0152385	-0.0413256	0.132046	NA	FALSE	FALSE	FALSE	ebi-a-GCST90061440	19	46408018	0.0313323	24510	0.187188	Primary biliary cholangitis || id:ebi-a-GCST90061440	Primary biliary cholangitis	Primary biliary cholangitis || ||	TRUE	igd	NA	NA	NA	NA	NA	NA	NA	19	46408018	0.00190426	9.2e-16	425097	ebi-a-GCST90012114	|| id:ebi-a-GCST90012114	TRUE	reported	igd	2	TRUE	NA	NA	0.000150619	425097	7.1e-05	24510	TRUE
95	rs696516	T	G	T	G	-0.00845398	0.0234354	0.7344	NA	FALSE	FALSE	FALSE	ebi-a-GCST90061440	3	136067778	0.0257345	24510	0.362475	Primary biliary cholangitis || id:ebi-a-GCST90061440	Primary biliary cholangitis	Primary biliary cholangitis || ||	TRUE	igd	NA	NA	NA	NA	NA	NA	NA	3	136067778	0.00145742	1.1e-09	425097	ebi-a-GCST90012114	|| id:ebi-a-GCST90012114	TRUE	reported	igd	2	TRUE	NA	NA	7.91e-05	425097	3.38e-05	24510	TRUE
96	rs72660136	C	T	C	T	-0.0212318	0.0340806	0.034235	NA	FALSE	FALSE	FALSE	ebi-a-GCST90061440	13	109960307	0.063996	24510	0.59435	Primary biliary cholangitis || id:ebi-a-GCST90061440	Primary biliary cholangitis	Primary biliary cholangitis || ||	TRUE	igd	NA	NA	NA	NA	NA	NA	NA	13	109960307	0.00353751	8.5e-10	425097	ebi-a-GCST90012114	|| id:ebi-a-GCST90012114	TRUE	reported	igd	2	TRUE	NA	NA	8.47e-05	425097	1.16e-05	24510	TRUE
97	rs73075656	T	G	T	G	-0.0147509	-0.00246044	0.132959	NA	FALSE	FALSE	FALSE	ebi-a-GCST90061440	3	41105947	0.0330608	24510	0.940675	Primary biliary cholangitis || id:ebi-a-GCST90061440	Primary biliary cholangitis	Primary biliary cholangitis || ||	TRUE	igd	NA	NA	NA	NA	NA	NA	NA	3	41105947	0.00190594	2.1e-15	425097	ebi-a-GCST90012114	|| id:ebi-a-GCST90012114	TRUE	reported	igd	2	TRUE	NA	NA	0.000140887	425097	2.26e-07	24510	TRUE
98	rs73200740	A	C	A	C	0.00921089	0.0458469	0.235927	NA	FALSE	FALSE	FALSE	ebi-a-GCST90061440	8	10627311	0.0288162	24510	0.111607	Primary biliary cholangitis || id:ebi-a-GCST90061440	Primary biliary cholangitis	Primary biliary cholangitis || ||	TRUE	igd	NA	NA	NA	NA	NA	NA	NA	8	10627311	0.00151554	1.8e-09	425097	ebi-a-GCST90012114	|| id:ebi-a-GCST90012114	TRUE	reported	igd	2	TRUE	NA	NA	8.69e-05	425097	0.000103275	24510	FALSE
99	rs733190	C	T	C	T	-0.00773479	0.00204674	0.474437	NA	FALSE	FALSE	FALSE	ebi-a-GCST90061440	1	172095226	0.0203695	24510	0.919963	Primary biliary cholangitis || id:ebi-a-GCST90061440	Primary biliary cholangitis	Primary biliary cholangitis || ||	TRUE	igd	NA	NA	NA	NA	NA	NA	NA	1	172095226	0.00128895	1.6e-09	425097	ebi-a-GCST90012114	|| id:ebi-a-GCST90012114	TRUE	reported	igd	2	TRUE	NA	NA	8.47e-05	425097	4.12e-07	24510	TRUE
100	rs7552692	C	A	C	A	-0.011657	0.0791946	0.266619	NA	FALSE	FALSE	FALSE	ebi-a-GCST90061440	1	113147897	0.0247437	24510	0.00137145	Primary biliary cholangitis || id:ebi-a-GCST90061440	Primary biliary cholangitis	Primary biliary cholangitis || ||	TRUE	igd	NA	NA	NA	NA	NA	NA	NA	1	113147897	0.00145467	1.7e-15	425097	ebi-a-GCST90012114	|| id:ebi-a-GCST90012114	TRUE	reported	igd	2	TRUE	NA	NA	0.00015104	425097	0.000417804	24510	FALSE
101	rs76552057	T	C	T	C	-0.0383816	0.058788	0.031954	NA	FALSE	FALSE	FALSE	ebi-a-GCST90061440	17	7328547	0.0712925	24510	0.409597	Primary biliary cholangitis || id:ebi-a-GCST90061440	Primary biliary cholangitis	Primary biliary cholangitis || ||	TRUE	igd	NA	NA	NA	NA	NA	NA	NA	17	7328547	0.003663	2.2e-26	425097	ebi-a-GCST90012114	|| id:ebi-a-GCST90012114	TRUE	reported	igd	2	TRUE	NA	NA	0.000258211	425097	2.77e-05	24510	TRUE
102	rs76712439	T	C	T	C	0.0481669	0.103442	0.039496	NA	FALSE	FALSE	FALSE	ebi-a-GCST90061440	2	31914921	0.0699922	24510	0.139432	Primary biliary cholangitis || id:ebi-a-GCST90061440	Primary biliary cholangitis	Primary biliary cholangitis || ||	TRUE	igd	NA	NA	NA	NA	NA	NA	NA	2	31914921	0.00334593	4.4e-47	425097	ebi-a-GCST90012114	|| id:ebi-a-GCST90012114	TRUE	reported	igd	2	TRUE	NA	NA	0.000487266	425097	8.91e-05	24510	TRUE
[truncated: 14 more rows]
[truncated: 3 more columns]

## Sheet: SmokingonPBC
Column1	X	SNP	effect_allele.exposure	other_allele.exposure	effect_allele.outcome	other_allele.outcome	beta.exposure	beta.outcome	eaf.exposure	eaf.outcome	remove	palindromic	ambiguous	id.outcome	chr	pos	se.outcome	samplesize.outcome	pval.outcome	outcome	originalname.outcome	outcome.deprecated	mr_keep.outcome	data_source.outcome	proxy.outcome	target_snp.outcome	proxy_snp.outcome	target_a1.outcome	target_a2.outcome	proxy_a1.outcome	proxy_a2.outcome	chr.exposure	pos.exposure	se.exposure	pval.exposure	samplesize.exposure	id.exposure	exposure	mr_keep.exposure	pval_origin.exposure	data_source.exposure	action	mr_keep	units.outcome	units.exposure	rsq.exposure	effective_n.exposure	rsq.outcome	effective_n.outcome
[truncated: 41 more rows]
[truncated: 4 more columns]

[truncated: 23 more sheets: SLEonPBC, RAonPBC, Past smoking onPBC, LDLonPBC, InsulinonPBC, IBDonPBC, INCOMEonPBC, HConPBC, HDLonPBC, HBA1ConPBC, GLUCOSEonPBC, EDUCATIONonPBC, CRPonPBC, COFFEEonPBC, CigarettesonPBC, CholelithiasisonPBC, calciumonPBC, BMIonPBC, ApoA1onPBC, AlcoholiconPBC …]
