# Supplementary material for: Genetic association and causal relationship between multiple modifiable risk factors and autoimmune liver disease: a two-sample mendelian randomization study
Source: J Transl Med. 2024 May 4;22:425. doi: 10.1186/s12967-024-05247-y (PMC11070123; doi:10.1186/s12967-024-05247-y)
Supplement: Supplementary file 3 — Supplementary Material 3 [file 12967_2024_5247_MOESM3_ESM.xls]

## Sheet: Outcome-AIH
Past tobacco smoking
MR results	method	nsnp	b	se	pval	lo_ci	up_ci	or	or_lci95	or_uci95
	Inverse variance weighted (multiplicative random effects)	106	-0.30173	0.279961	0.281141	-0.850453	0.246993	0.739538	0.427221	1.28017
	MR Egger	106	-0.786252	1.37956	0.569953	-3.49018	1.91768	0.455549	0.0304953	6.80513
	Weighted median	106	-0.126808	0.413523	0.759107	-0.937313	0.683697	0.880902	0.391679	1.98119
	MR PRESSO	106	-0.30173	0.279961	0.283611
Heterogeneity test		Q	Q_df	Q_pval
	MR Egger	105.183	104	0.4491
	Inverse variance weighted	105.313	105	0.473045
Pleiotropy test	method
	MR Egger	egger_intercept	se	pval
		0.00929839	0.0259193	0.720514
	MR PRESSO	Global Test`$Pvalue
		0.485
LDSC regression	Intercept (SE)	Heritability (se)	Rg (se)	P
	0.0021(0.0034)	0.469(0.069)	-1.025(0.157)	0.701
Smoking initiation*（Suggestive)
MR results	method	nsnp	b	se	pval	lo_ci	up_ci	or	or_lci95	or_uci95	Power
	Inverse variance weighted (multiplicative random effects)	98	0.492777	0.224112	0.0278921	0.0535179	0.932036	1.63686	1.05498	2.53967	0.42
	MR Egger	98	0.582724	0.474977	0.21988	-0.348231	1.51368	1.79091	0.705936	4.54341
	Weighted median	98	0.51977	0.311773	0.0954865	-0.0913058	1.13084	1.68164	0.912739	3.09827
	MR PRESSO	98	0.492777	0.224112	0.0302692
Heterogeneity test	method	Q	Q_df	Q_pval
	MR Egger	107.312	96	0.202138
	Inverse variance weighted	107.866	97	0.211794
Pleiotropy test	method
	MR Egger	egger_intercept	se	pval
		0.0199905	0.0283949	0.483127
	MR PRESSO	Global Test`$Pvalue
		0.198
LDSC regression	Intercept (SE)	Heritability (se)	Rg (se)	P
	-0.0035(0.0023)	0.284(0.051)	0.312(0.649)	0.63
Cigarettes per day
MR results	method	nsnp	b	se	pval	lo_ci	up_ci	or	or_lci95	or_uci95
	Inverse variance weighted (multiplicative random effects)	28	-0.0630252	0.172783	0.715287	-0.40168	0.27563	0.93892	0.669195	1.31736
	MR Egger	28	-0.303218	0.305683	0.330371	-0.902357	0.29592	0.738438	0.405613	1.34436
	Weighted median	28	-0.0894694	0.248309	0.718612	-0.576156	0.397217	0.914416	0.562055	1.48768
	MR PRESSO	28	-0.0630252	0.17225	0.717296
Heterogeneity test	method	Q	Q_df	Q_pval
	MR Egger	25.9265	26	0.467151
	Inverse variance weighted	26.8338	27	0.47279
Pleiotropy test	method
	MR Egger	egger_intercept	se	pval
		0.0191612	0.0201164	0.349607
	MR PRESSO	Global Test`$Pvalue
		0.407
LDSC regression	Intercept (SE)	Heritability (se)	Rg (se)	P
	-0.0051(0.0029)	0.011(0.031)	0.063(0.030)	0.094
Alcoholic drinks per week
MR results	method	nsnp	b	se	pval	lo_ci	up_ci	or	or_lci95	or_uci95
	Inverse variance weighted (multiplicative random effects)	39	0.582724	0.442506	0.187882	-0.284589	1.45004	1.70091	0.752323	4.26327
	MR Egger	39	1.27207	0.777702	0.110387	-0.252224	2.79637	3.56823	0.777071	16.385
	Weighted median	39	0.857179	0.741336	0.247574	-0.59584	2.3102	2.3565	0.551099	10.0764
	MR PRESSO	39	0.582723	0.442506	0.195769
Heterogeneity test	method	Q	Q_df	Q_pval
	MR Egger	31.729	37	0.714294
	Inverse variance weighted	32.9821	38	0.700431
Pleiotropy test	method
	MR Egger	egger_intercept	se	pval
		-0.0169863	0.0151741	0.270174
	MR PRESSO	Global Test`$Pvalue
		0.742
LDSC regression	Intercept (SE)	Heritability (se)	Rg (se)	P
	0.0044(0.0027)	0.250(0.145)	-0.103(0.033)	0.359
Coffee intake*（Suggestive)
MR results	method	nsnp	b	se	pval	lo_ci	up_ci	or	or_lci95	or_uci95	Power
	Inverse variance weighted (multiplicative random effects)	42	-1.02333	0.514136	0.0465492	-2.03103	-0.0156191	0.359398	0.1312	0.984502	0.43
	MR Egger	42	-1.37119	1.12289	0.229188	-3.57206	0.829678	0.253805	0.0280979	2.29258
	Weighted median	42	-1.43989	0.830808	0.0830737	-3.06828	0.188491	0.236953	0.0465013	1.20743
	MR PRESSO	42	-1.02333	0.514136	0.0532443
Heterogeneity test	method	Q	Q_df	Q_pval
	MR Egger	36.1719	40	0.643276
	Inverse variance weighted	36.2977	41	0.679446
Pleiotropy test	method
	MR Egger	egger_intercept	se	pval
		0.00643928	0.0181586	0.724743
	MR PRESSO	Global Test`$Pvalue
		0.712
LDSC regression	Intercept (SE)	Heritability (se)	Rg (se)	P
	-0.0045(0.0053)	0.369(0.176)	0.098(0.140)	0.524
Education level
MR results	method	nsnp	b	se	pval	lo_ci	up_ci	or	or_lci95	or_uci95
	Inverse variance weighted (multiplicative random effects)	457	-0.0391938	0.209445	0.851557	-0.449706	0.371318	0.961564	0.637816	1.44964
	MR Egger	457	-1.11349	0.826843	0.178753	-2.73411	0.507117	0.328409	0.064952	1.6605
	Weighted median	457	-0.203832	0.310677	0.511767	-0.812758	0.405095	0.8156	0.443633	1.49945
	MR PRESSO	457	-0.0391938	0.209445	0.85164
Heterogeneity test	method	Q	Q_df	Q_pval
	MR Egger	495.758	455	0.0909853
	Inverse variance weighted	497.724	456	0.0863625
Pleiotropy test	method
	MR Egger	egger_intercept	se	pval
		0.0147404	0.0109757	0.17994
	MR PRESSO	Global Test`$Pvalue
		0.08
LDSC regression	Intercept (SE)	Heritability (se)	Rg (se)	P
	0.0036(0.0042)	0.077(0.017)	-0.031(0.168)	0.074
Household income
MR results	method	nsnp	b	se	pval	lo_ci	up_ci	or	or_lci95	or_uci95
	Inverse variance weighted (multiplicative random effects)	155	4.57735	1.18141	0.000106848	2.26179	6.8929	97.2561	9.60027	985.258
	MR Egger	155	4.60568	2.60429	0.0789712	-0.498739	9.71009	100.051	0.607296	16483.1
	Weighted median	155	4.1644	1.84876	0.0242887	0.540822	7.78797	64.3539	1.71742	2411.42
	MR PRESSO	155	4.57735	1.18141	0.000157675
Heterogeneity test	method	Q	Q_df	Q_pval
	MR Egger	196.021	153	0.0107852
	Inverse variance weighted	196.021	154	0.0124481
Pleiotropy test	method
	MR Egger	egger_intercept	se	pval
		-0.000144655	0.0118406	0.990269
	MR PRESSO	Global Test`$Pvalue
		0.011
LDSC regression	Intercept (SE)	Heritability (se)	Rg (se)	P
	0.0040(0.0019)	0.377(0.021)	-0.043(0.268)	0.874
Inflammatory bowel disease
MR results	method	nsnp	b	se	pval	lo_ci	up_ci	or	or_lci95	or_uci95
	Inverse variance weighted (multiplicative random effects)	181	-0.0198695	0.0450363	0.659077	-0.108141	0.0684017	0.980327	0.897501	1.0708
	MR Egger	181	-0.15143	0.122197	0.216883	-0.390937	0.0880761	0.859478	0.676423	1.09207
	Weighted median	181	-0.0778639	0.0645705	0.227866	-0.204422	0.0486943	0.92509	0.815118	1.0499
	MR PRESSO	181	-0.0198695	0.0450363	0.659607
Heterogeneity test	method	Q	Q_df	Q_pval
	MR Egger	205.012	179	0.0888035
	Inverse variance weighted	206.548	180	0.0852627
Pleiotropy test	method
	MR Egger	egger_intercept	se	pval
		0.0140471	0.0121306	0.248414
	MR PRESSO	Global Test`$Pvalue
		0.103
LDSC regression	Intercept (SE)	Heritability (se)	Rg (se)	P
	0.0065(0.0039)	0.545(0.148)	-0.420(0.007)	0.604
Systemic lupus erythematosus
MR results	method	nsnp	b	se	pval	lo_ci	up_ci	or	or_lci95	or_uci95
	Inverse variance weighted (multiplicative random effects)	5	0.398568	0.0988443	5.52375e-05	0.204833	0.592303	1.48969	1.22732	1.80815
	MR Egger	5	-0.109347	0.283113	0.725088	-0.664248	0.445553	0.896419	0.51466	1.56135
	Weighted median	5	0.368012	0.110016	0.000822604	0.152381	0.583644	1.44486	1.1646	1.79256
	MR PRESSO	5	0.398568	0.0988443	0.0157039
Heterogeneity test	method	Q	Q_df	Q_pval
	MR Egger	3.06203	3	0.38216
	Inverse variance weighted	6.61444	4	0.157721
Pleiotropy test	method
	MR Egger	egger_intercept	se	pval
		0.240114	0.128706	0.158946
	MR PRESSO	Global Test`$Pvalue
		0.233
LDSC regression	Intercept (SE)	Heritability (se)	Rg (se)	P
	-0.0026(0.0030)	0.070(0.267)	0.886(0.917)	0.334
Rheumatoid arthritis*
MR results	method	nsnp	b	se	pval	lo_ci	up_ci	or	or_lci95	or_uci95	Power
	Inverse variance weighted (multiplicative random effects)	46	0.482196	0.0658866	2.50615e-13	0.353059	0.611334	1.61963	1.42341	1.84289	0.54
	MR Egger	46	0.390331	0.110201	0.000953531	0.174337	0.606326	1.47747	1.19046	1.83368
	Weighted median	46	0.317726	0.0839932	0.000155101	0.153099	0.482352	1.374	1.16544	1.61988
	MR PRESSO	46	0.482196	0.0658866	3.44153e-09
Heterogeneity test	method	Q	Q_df	Q_pval
	MR Egger	58.1812	44	0.074405
	Inverse variance weighted	59.6098	45	0.0710783
Pleiotropy test	method
	MR Egger	egger_intercept	se	pval
		0.0226905	0.0218297	0.304282
	MR PRESSO	Global Test`$Pvalue
		0.081
LDSC regression	Intercept (SE)	Heritability (se)	Rg (se)	P
	-0.0015(0.0028)	0.300(0.001)	0.234(0.587)	0.142
Cholelithiasis*（Suggestive)
MR results	method	nsnp	b	se	pval	lo_ci	up_ci	or	or_lci95	or_uci95	Power
	Inverse variance weighted (multiplicative random effects)	50	0.125798	0.0525919	0.0167586	0.0227177	0.228878	1.13405	1.02298	1.25719	0.2
	MR Egger	50	0.204885	0.0963342	0.0386024	0.0160703	0.3937	1.22738	1.0162	1.48246
	Weighted median	50	0.193475	0.090799	0.0331048	0.0155093	0.371441	1.21346	1.01563	1.44982
	MR PRESSO	50	0.125798	0.0525919	0.02064
Heterogeneity test	method	Q	Q_df	Q_pval
	MR Egger	40.1395	48	0.782805
	Inverse variance weighted	41.1838	49	0.778635
Pleiotropy test	method
	MR Egger	egger_intercept	se	pval
		-0.0165816	0.016226	0.311944
	MR PRESSO	Global Test`$Pvalue
		0.767
LDSC regression	Intercept (SE)	Heritability (se)	Rg (se)	P
	-0.0007(0.0019)	0.016(0.158)	0.331(0.352)	0.271
Serum 25-Hydroxyvitamin D
MR results	method	nsnp	b	se	pval	lo_ci	up_ci	or	or_lci95	or_uci95
	Inverse variance weighted (multiplicative random effects)	173	-0.0746725	0.181355	0.680524	-0.430128	0.280783	0.928047	0.650426	1.32417
	MR Egger	173	-0.482571	0.278709	0.0851743	-1.02884	0.0636977	0.617194	0.357421	1.06577
	Weighted median	173	-0.342885	0.269686	0.203578	-0.871471	0.1857	0.70972	0.418336	1.20406
	MR PRESSO	173	-0.0746725	0.181355	0.681037
Heterogeneity test	method	Q	Q_df	Q_pval
	MR Egger	197.426	171	0.0812099
	Inverse variance weighted	201.668	172	0.0604103
Pleiotropy test	method
	MR Egger	egger_intercept	se	pval
		0.0151282	0.00789311	0.0569518
	MR PRESSO	Global Test`$Pvalue
		0.067
LDSC regression	Intercept (SE)	Heritability (se)	Rg (se)	P
	0.0029(0.0045)	0.475(0.264)	-0.085(0.003)	0.15
Serum calcium levels
MR results	method	nsnp	b	se	pval	lo_ci	up_ci	or	or_lci95	or_uci95
	Inverse variance weighted (multiplicative random effects)	327	-0.0238388	0.143615	0.868164	-0.305325	0.257647	0.976443	0.736884	1.29388
	MR Egger	327	-0.253389	0.263524	0.336995	-0.769897	0.263118	0.776166	0.463061	1.30098
	Weighted median	327	-0.250617	0.291414	0.389788	-0.821787	0.320554	0.778321	0.439645	1.37789
	MR PRESSO	327	-0.0238388	0.143615	0.868267
Heterogeneity test	method	Q	Q_df	Q_pval
	MR Egger	370.599	325	0.0411941
	Inverse variance weighted	371.83	326	0.0406818
Pleiotropy test	method
	MR Egger	egger_intercept	se	pval
		0.00687303	0.00661591	0.299641
	MR PRESSO	Global Test`$Pvalue
		0.043
LDSC regression	Intercept (SE)	Heritability (se)	Rg (se)	P
	-0.0052(0.0021)	0.961(0.061)	0.372(0.580)	0.846
Testosterone
MR results	method	nsnp	b	se	pval	lo_ci	up_ci	or	or_lci95	or_uci95
	Inverse variance weighted (multiplicative random effects)	246	-0.0433137	0.290564	0.8815	-0.612819	0.526191	0.957611	0.541822	1.69247
	MR Egger	246	-0.197304	0.535662	0.712942	-1.2472	0.852593	0.820941	0.287308	2.34572
	Weighted median	246	-0.356319	0.510488	0.485178	-1.35688	0.644236	0.700249	0.257464	1.90453
	MR PRESSO	246	-0.0433137	0.290564	0.881623
Heterogeneity test	method	Q	Q_df	Q_pval
	MR Egger	265.149	244	0.168273
	Inverse variance weighted	265.277	245	0.178313
Pleiotropy test	method
	MR Egger	egger_intercept	se	pval
		0.00263238	0.00768685	0.732305
	MR PRESSO	Global Test`$Pvalue
		0.169
LDSC regression	Intercept (SE)	Heritability (se)	Rg (se)	P
	0.0040(0.0027)	0.353(0.177)	-0.106(0.102)	0.114
C-reactive protein*
MR results	method	nsnp	b	se	pval	lo_ci	up_ci	or	or_lci95	or_uci95	Power
	Inverse variance weighted (multiplicative random effects)	390	0.334561	0.124684	0.00729079	0.0901794	0.578942	1.39733	1.09437	1.78415	0.46
	MR Egger	390	0.5233	0.211224	0.0136571	0.1093	0.9373	1.68759	1.1155	2.55308
	Weighted median	390	0.447894	0.204376	0.0284139	0.0473179	0.84847	1.56501	1.04846	2.33607
	MR PRESSO	390	0.334561	0.124684	0.00760196
Heterogeneity test	method	Q	Q_df	Q_pval
	MR Egger	430.811	388	0.0658525
	Inverse variance weighted	432.171	389	0.0645517
Pleiotropy test	method
	MR Egger	egger_intercept	se	pval
		-0.00632874	0.00571796	0.269058
	MR PRESSO	Global Test`$Pvalue
		0.052
LDSC regression	Intercept (SE)	Heritability (se)	Rg (se)	P
	0.0056(0.0030)	0.048(0.034)	-0.190(0.270)	0.472
Triglyceride
MR results	method	nsnp	b	se	pval	lo_ci	up_ci	or	or_lci95	or_uci95
	Inverse variance weighted (multiplicative random effects)	96	-0.0455513	0.12223	0.709396	-0.285123	0.19402	0.955471	0.751922	1.21412
	MR Egger	96	0.0544073	0.200882	0.787106	-0.339321	0.448136	1.05591	0.712254	1.56539
	Weighted median	96	-0.189779	0.189899	0.317617	-0.56198	0.182423	0.827142	0.570079	1.20012
	MR PRESSO	96	-0.0455513	0.12223	0.710226
Heterogeneity test	method	Q	Q_df	Q_pval
	MR Egger	102.199	94	0.264426
	Inverse variance weighted	102.629	95	0.278483
Pleiotropy test	method
	MR Egger	egger_intercept	se	pval
		-0.00736117	0.0117176	0.531385
	MR PRESSO	Global Test`$Pvalue
		0.278
LDSC regression	Intercept (SE)	Heritability (se)	Rg (se)	P
	-0.0031(0.0038)	0.070(0.124)	0.470(0.020)	0.265
HDL-C
MR results	method	nsnp	b	se	pval	lo_ci	up_ci	or	or_lci95	or_uci95
	Inverse variance weighted (multiplicative random effects)	129	-0.0919487	0.12061	0.445845	-0.328345	0.144448	0.912152	0.720114	1.1554
	MR Egger	129	-0.226122	0.203325	0.268185	-0.624639	0.172394	0.79762	0.535455	1.18815
	Weighted median	129	0.0319029	0.195456	0.870343	-0.351191	0.414997	1.03242	0.703849	1.51437
	MR PRESSO	129	-0.0919487	0.12061	0.447247
Heterogeneity test	method	Q	Q_df	Q_pval
	MR Egger	148.91	127	0.0894592
	Inverse variance weighted	149.699	128	0.0921777
Pleiotropy test	method
	MR Egger	egger_intercept	se	pval
		0.00849436	0.0103557	0.413605
	MR PRESSO	Global Test`$Pvalue
		0.108
LDSC regression	Intercept (SE)	Heritability (se)	Rg (se)	P
	-0.0048(0.0042)	0.623(0.175)	0.133(0.202)	0.499
LDL-C
MR results	method	nsnp	b	se	pval	lo_ci	up_ci	or	or_lci95	or_uci95
	Inverse variance weighted (multiplicative random effects)	68	-0.148009	0.126524	0.242077	-0.395997	0.0999781	0.862423	0.673009	1.10515
	MR Egger	68	0.0225756	0.184249	0.902854	-0.338553	0.383704	1.02283	0.712801	1.46771
	Weighted median	68	-0.175693	0.18463	0.341301	-0.537567	0.186181	0.838875	0.584168	1.20464
	MR PRESSO	68	-0.148009	0.126524	0.246222
Heterogeneity test	method	Q	Q_df	Q_pval
	MR Egger	74.6731	66	0.217221
	Inverse variance weighted	76.4937	67	0.200091
Pleiotropy test	method
	MR Egger	egger_intercept	se	pval
		-0.015105	0.0119075	0.209068
	MR PRESSO	Global Test`$Pvalue
		0.202
LDSC regression	Intercept (SE)	Heritability (se)	Rg (se)	P
	-0.0037(0.0023)	0.428(0.196)	0.400(0.480)	0.094
Apolipoprotein A-I
MR results	method	nsnp	b	se	pval	lo_ci	up_ci	or	or_lci95	or_uci95
	Inverse variance weighted (multiplicative random effects)	102	-0.101331	0.123028	0.410146	-0.342466	0.139805	0.903634	0.710017	1.15005
	MR Egger	102	-0.0900731	0.217572	0.679767	-0.516515	0.336369	0.913864	0.596596	1.39986
	Weighted median	102	-0.0682358	0.203477	0.737362	-0.467051	0.330579	0.93404	0.626848	1.39177
	MR PRESSO	102	-0.101331	0.123028	0.412087
Heterogeneity test	method	Q	Q_df	Q_pval
	MR Egger	101.545	100	0.438096
	Inverse variance weighted	101.549	101	0.465943
Pleiotropy test	method
	MR Egger	egger_intercept	se	pval
		-0.000691156	0.0109914	0.949986
	MR PRESSO	Global Test`$Pvalue
		0.5
LDSC regression	Intercept (SE)	Heritability (se)	Rg (se)	P
	-0.0014(0.0023)	0.0031(0.0012)	0.175(0.268)	0.504
Total cholesterol
MR results	method	nsnp	b	se	pval	lo_ci	up_ci	or	or_lci95	or_uci95
	Inverse variance weighted (multiplicative random effects)	82	-0.263361	0.129519	0.0420142	-0.517218	-0.00950401	0.768464	0.596177	0.990541
	MR Egger	82	0.065938	0.203864	0.747205	-0.333636	0.465512	1.06816	0.716315	1.59283
	Weighted median	82	-0.303795	0.197038	0.12312	-0.689989	0.0823991	0.738012	0.501582	1.08589
	MR PRESSO	82	-0.263361	0.129519	0.0452888
Heterogeneity test	method	Q	Q_df	Q_pval
	MR Egger	80.6795	80	0.457686
	Inverse variance weighted	84.979	81	0.359483
Pleiotropy test	method
	MR Egger	egger_intercept	se	pval
		-0.0239682	0.0116081	0.0421834
	MR PRESSO	Global Test`$Pvalue
		0.366
LDSC regression	Intercept (SE)	Heritability (se)	Rg (se)	P
	-0.0049(0.0030)	0.123(0.113)	0.021(0.170)	0.906
Fasting glucose
MR results	method	nsnp	b	se	pval	lo_ci	up_ci	or	or_lci95	or_uci95
	Inverse variance weighted (multiplicative random effects)	86	-0.0793169	0.276858	0.774503	-0.621958	0.463324	0.923747	0.536892	1.58935
	MR Egger	86	-0.469732	0.50163	0.351746	-1.45293	0.513463	0.62517	0.233885	1.67107
	Weighted median	86	0.2008	0.440089	0.648195	-0.661775	1.06338	1.22238	0.515935	2.89613
	MR PRESSO	86	-0.0793169	0.246535	0.74845
Heterogeneity test	method	Q	Q_df	Q_pval
	MR Egger	66.5295	84	0.919571
	Inverse variance weighted	67.4006	85	0.919848
Pleiotropy test	method
	MR Egger	egger_intercept	se	pval
		0.0110631	0.0118535	0.353331
	MR PRESSO	Global Test`$Pvalue
		0.916
LDSC regression	Intercept (SE)	Heritability (se)	Rg (se)	P
	-0.0038(0.0025)	0.045(0.034)	0.250(0.262)	0.338
Fasting insulin
MR results	method	nsnp	b	se	pval	lo_ci	up_ci	or	or_lci95	or_uci95
	Inverse variance weighted (multiplicative random effects)	43	0.61097	0.539675	0.257589	-0.446793	1.66873	1.84222	0.639676	5.30544
	MR Egger	43	1.83721	1.63262	0.267	-1.36272	5.03714	6.279	0.255963	154.029
	Weighted median	43	-0.11445	0.785692	0.884184	-1.65441	1.42551	0.891857	0.191205	4.15997
	MR PRESSO	43	0.61097	0.449087	0.180938
Heterogeneity test	method	Q	Q_df	Q_pval
	MR Egger	28.4501	41	0.93107
	Inverse variance weighted	29.0835	42	0.934743
Pleiotropy test	method
	MR Egger	egger_intercept	se	pval
		-0.02155	0.0270789	0.430717
	MR PRESSO	Global Test`$Pvalue
		0.92
LDSC regression	Intercept (SE)	Heritability (se)	Rg (se)	P
	-0.0040(0.0011)	0.061(0.112)	0.204(0.807)	0.801
HbA1c
MR results	method	nsnp	b	se	pval	lo_ci	up_ci	or	or_lci95	or_uci95
	Inverse variance weighted (multiplicative random effects)	93	-0.595915	0.448314	0.18377	-1.47461	0.28278	0.551058	0.228868	1.32681
	MR Egger	93	-0.196928	0.861167	0.819634	-1.88482	1.49096	0.821249	0.151857	4.44136
	Weighted median	93	-0.930125	0.636512	0.143937	-2.17769	0.317438	0.394504	0.113303	1.3736
	MR PRESSO	93	-0.595915	0.448314	0.187057
Heterogeneity test	method	Q	Q_df	Q_pval
	MR Egger	115.289	91	0.0436543
	Inverse variance weighted	115.663	92	0.0482363
Pleiotropy test	method
	MR Egger	egger_intercept	se	pval
		-0.0073593	0.0135426	0.58817
	MR PRESSO	Global Test`$Pvalue
		0.053
LDSC regression	Intercept (SE)	Heritability (se)	Rg (se)	P
	0.0048(0.0020)	0.024(0.087)	-0.130(0.129)	0.773
Type 2 diabetes
MR results	method	nsnp	b	se	pval	lo_ci	up_ci	or	or_lci95	or_uci95
	Inverse variance weighted (multiplicative random effects)	63	-0.0229849	0.077693	0.76735	-0.175263	0.129293	0.977277	0.839236	1.13802
	MR Egger	63	0.189521	0.171071	0.272275	-0.145778	0.52482	1.20867	0.86435	1.69015
	Weighted median	63	-0.0493607	0.114381	0.666071	-0.273547	0.174826	0.951838	0.760676	1.19104
	MR PRESSO	63	-0.0229849	0.077693	0.768339
Heterogeneity test	method	Q	Q_df	Q_pval
	MR Egger	67.4721	61	0.265554
	Inverse variance weighted	69.6141	62	0.236702
Pleiotropy test	method
	MR Egger	egger_intercept	se	pval
		-0.0253765	0.0182354	0.169095
	MR PRESSO	Global Test`$Pvalue
		0.266
LDSC regression	Intercept (SE)	Heritability (se)	Rg (se)	P
	-0.0036(0.0009)	0.083(0.222)	0.018(0.157)	0.933
Body mass index
MR results	method	nsnp	b	se	pval	lo_ci	up_ci	or	or_lci95	or_uci95
	Inverse variance weighted (multiplicative random effects)	386	0.114678	0.163661	0.483485	-0.206096	0.435453	1.12151	0.813755	1.54566
	MR Egger	386	0.174885	0.459701	0.703834	-0.726128	1.0759	1.19111	0.483779	2.93263
	Weighted median	386	0.48778	0.263353	0.0639984	-0.0283919	1.00395	1.6287	0.972007	2.72905
	MR PRESSO	386	0.114678	0.163661	0.483908
Heterogeneity test	method	Q	Q_df	Q_pval
	MR Egger	435.549	384	0.0354085
	Inverse variance weighted	435.571	385	0.038193
Pleiotropy test	method
	MR Egger	egger_intercept	se	pval
		-0.00115781	0.00825953	0.888592
	MR PRESSO	Global Test`$Pvalue
		0.036
LDSC regression	Intercept (SE)	Heritability (se)	Rg (se)	P
	-0.0048(0.0028)	0.480(0.054)	0.021(0.146)	0.884
Whole body fat mass
MR results	method	nsnp	b	se	pval	lo_ci	up_ci	or	or_lci95	or_uci95
	Inverse variance weighted (multiplicative random effects)	253	0.340768	0.180833	0.059506	-0.0136644	0.695201	1.40603	0.986429	2.00411
	MR Egger	253	0.0156253	0.536679	0.976796	-1.03627	1.06752	1.01575	0.354777	2.90815
	Weighted median	253	0.45595	0.282944	0.107082	-0.098621	1.01052	1.57767	0.906086	2.74703
	MR PRESSO	253	0.340768	0.180833	0.0606569
Heterogeneity test	method	Q	Q_df	Q_pval
	MR Egger	278.036	251	0.115965
	Inverse variance weighted	278.495	252	0.120871
Pleiotropy test	method
	MR Egger	egger_intercept	se	pval
		0.0070493	0.0109535	0.520445
	MR PRESSO	Global Test`$Pvalue
		0.13
LDSC regression	Intercept (SE)	Heritability (se)	Rg (se)	P
	-0.0050(0.0018)	0.730(0.073)	0.368(0.019)	0.28
Waist circumference
MR results	method	nsnp	b	se	pval	lo_ci	up_ci	or	or_lci95	or_uci95
	Inverse variance weighted (multiplicative random effects)	165	0.478865	0.251668	0.0570716	-0.014405	0.972135	1.61424	0.985698	2.64358
	MR Egger	165	0.173339	0.727538	0.811983	-1.25264	1.59931	1.18927	0.285751	4.94964
	Weighted median	165	0.545525	0.393171	0.165289	-0.225091	1.31614	1.72551	0.798444	3.729
	MR PRESSO	165	0.478865	0.251669	0.0588239
Heterogeneity test	method	Q	Q_df	Q_pval
	MR Egger	198.979	163	0.0287973
	Inverse variance weighted	199.224	164	0.0316505
Pleiotropy test	method
	MR Egger	egger_intercept	se	pval
		0.00624882	0.0139568	0.654946
	MR PRESSO	Global Test`$Pvalue
		0.02
LDSC regression	Intercept (SE)	Heritability (se)	Rg (se)	P
	-0.0049(0.0022)	0.700(0.114)	0.470(0.444)	0.29
Hip circumference
MR results	method	nsnp	b	se	pval	lo_ci	up_ci	or	or_lci95	or_uci95
	Inverse variance weighted (multiplicative random effects)	256	0.166523	0.169502	0.325891	-0.165701	0.498747	1.18119	0.847299	1.64666
	MR Egger	256	-0.184148	0.492	0.708505	-1.14847	0.780172	0.831813	0.317123	2.18185
	Weighted median	256	0.294038	0.265319	0.267756	-0.225987	0.814064	1.34184	0.797729	2.25706
	MR PRESSO	256	0.166523	0.169502	0.326822
Heterogeneity test	method	Q	Q_df	Q_pval
	MR Egger	263.135	254	0.333589
	Inverse variance weighted	263.732	255	0.340253
Pleiotropy test	method
	MR Egger	egger_intercept	se	pval
		0.00797673	0.0105052	0.448371
	MR PRESSO	Global Test`$Pvalue
		0.339
LDSC regression	Intercept (SE)	Heritability (se)	Rg (se)	P
	-0.0025(0.0013)	0.593(0.160)	0.255(0.399)	0.523
Waist-to-hip ratio
MR results	method	nsnp	b	se	pval	lo_ci	up_ci	or	or_lci95	or_uci95
	Inverse variance weighted (multiplicative random effects)	41	0.3348	0.307817	0.276746	-0.268521	0.938121	1.39766	0.764509	2.55517
	MR Egger	41	-0.323858	1.50217	0.830428	-3.26811	2.62039	0.723353	0.0380783	13.7411
	Weighted median	41	0.350617	0.447735	0.433574	-0.526944	1.22818	1.41994	0.590406	3.415
	MR PRESSO	41	0.3348	0.307817	0.283256
Heterogeneity test	method	Q	Q_df	Q_pval
	MR Egger	43.1847	39	0.297088
	Inverse variance weighted	43.4071	40	0.328257
Pleiotropy test	method
	MR Egger	egger_intercept	se	pval
		0.0190407	0.0424847	0.656505
	MR PRESSO	Global Test`$Pvalue
		0.347
LDSC regression	Intercept (SE)	Heritability (se)	Rg (se)	P
	0.0052(0.0021)	0.150(0.033)	-0.070(0.200)	0.704

## Sheet: Outcome-PBC
Past tobacco smoking
MR results	method	nsnp	b	se	pval	lo_ci	up_ci	or	or_lci95	or_uci95
	Inverse variance weighted (multiplicative random effects)	39	-0.136584	0.191998	0.476848	-0.512899	0.239732	0.872333	0.598757	1.27091
	MR Egger	39	0.550983	0.742661	0.462829	-0.904633	2.0066	1.73496	0.40469	7.43798
	Weighted median	39	0.0121378	0.291362	0.966771	-0.558931	0.583207	1.01221	0.57182	1.79178
	MR PRESSO	39	-0.136584	0.191641	0.480382
Heterogeneity test		Q	Q_df	Q_pval
	MR Egger	36.9405	37	0.471823
	Inverse variance weighted	37.859	38	0.475918
Pleiotropy test	method
	MR Egger	egger_intercept	se	pval
		-0.0140018	0.0146096	0.344084
	MR PRESSO	Global Test`$Pvalue
		0.491
LDSC regression	Intercept (SE)	Heritability (se)	Rg (se)	P
	0.0002(0.0011)	0.469(0.067)	-0.623(0.172)	0.288
Smoking initiation*（Suggestive)
MR results	method	nsnp	b	se	pval	lo_ci	up_ci	or	or_lci95	or_uci95	Power
	Inverse variance weighted (multiplicative random effects)	41	0.154554	0.0762178	0.0425811	0.00516722	0.303941	1.16714	1.00518	1.35519	0.3
	MR Egger	41	0.185859	0.163976	0.257024	-0.135534	0.507253	1.20425	0.87325	1.66072
	Weighted median	41	0.086672	0.187462	0.643834	-0.280753	0.454097	1.09054	0.755215	1.57475
	MR PRESSO	41	0.154554	0.0762178	0.0492786
Heterogeneity test	method	Q	Q_df	Q_pval
	MR Egger	16.3168	39	0.999484
	Inverse variance weighted	17.2868	40	0.999346
Pleiotropy test	method
	MR Egger	egger_intercept	se	pval
		0.0292822	0.0206566	0.164463
	MR PRESSO	Global Test`$Pvalue
		0.998
LDSC regression	Intercept (SE)	Heritability (se)	Rg (se)	P
	0.0045(0.0051)	0.284(0.051)	-0.372(0.679)	0.584
Cigarettes per day
MR results	method	nsnp	b	se	pval	lo_ci	up_ci	or	or_lci95	or_uci95
	Inverse variance weighted (multiplicative random effects)	10	0.188875	0.134225	0.159382	-0.0742061	0.451956	1.20789	0.92848	1.57138
	MR Egger	10	0.243538	0.226438	0.313506	-0.20028	0.687357	1.27576	0.818501	1.98845
	Weighted median	10	0.184859	0.163976	0.217024	-0.135534	0.507253	1.20125	0.86325	1.67607
	MR PRESSO	10	0.188875	0.128931	0.176979
Heterogeneity test	method	Q	Q_df	Q_pval
	MR Egger	8.2105	8	0.413182
	Inverse variance weighted	8.30405	9	0.50382
Pleiotropy test	method
	MR Egger	egger_intercept	se	pval
		-0.00463226	0.0153436	0.770426
	MR PRESSO	Global Test`$Pvalue
		0.624
LDSC regression	Intercept (SE)	Heritability (se)	Rg (se)	P
	-0.0008(0.0017)	0.147(0.039)	0.510(0.407)	0.461
Alcoholic drinks per week
MR results	method	nsnp	b	se	pval	lo_ci	up_ci	or	or_lci95	or_uci95
	Inverse variance weighted (multiplicative random effects)	9	0.159213	0.524977	0.76168	-0.869742	1.18817	1.17259	0.41906	3.28106
	MR Egger	9	1.04035	1.77037	0.575228	-2.42958	4.51028	2.83021	0.0880739	90.9477
	Weighted median	9	0.156171	0.655167	0.811596	-1.12796	1.4403	1.16903	0.323694	4.22195
	MR PRESSO	9	0.159213	0.295589	0.604803
Heterogeneity test	method	Q	Q_df	Q_pval
	MR Egger	2.26462	7	0.943756
	Inverse variance weighted	2.53622	8	0.960021
Pleiotropy test	method
	MR Egger	egger_intercept	se	pval
		-0.0125612	0.0241025	0.618335
	MR PRESSO	Global Test`$Pvalue
		0.957
LDSC regression	Intercept (SE)	Heritability (se)	Rg (se)	P
	0.0039(0.0013)	0.219(0.040)	-0.249(0.548)	0.649
Coffee intake
MR results	method	nsnp	b	se	pval	lo_ci	up_ci	or	or_lci95	or_uci95
	Inverse variance weighted (multiplicative random effects)	16	-0.214807	0.384005	0.575898	-0.967457	0.537843	0.806697	0.380048	1.71231
	MR Egger	16	0.139396	0.813211	0.866351	-1.4545	1.73329	1.14958	0.233518	5.65924
	Weighted median	16	-0.363555	0.513238	0.478724	-1.3695	0.64239	0.6952	0.254234	1.90102
	MR PRESSO	16	-0.214807	0.340539	0.537674
Heterogeneity test	method	Q	Q_df	Q_pval
	MR Egger	11.5523	14	0.64221
	Inverse variance weighted	11.7964	15	0.694369
Pleiotropy test	method
	MR Egger	egger_intercept	se	pval
		0.000547469	0.0195668	0.97797
	MR PRESSO	Global Test`$Pvalue
		0.744
LDSC regression	Intercept (SE)	Heritability (se)	Rg (se)	P
	-0.0047(0.0015)	0.036(0.076)	0.096(0.591)	0.871
Education level
MR results	method	nsnp	b	se	pval	lo_ci	up_ci	or	or_lci95	or_uci95
	Inverse variance weighted (multiplicative random effects)	228	-0.103526	0.11395	0.363602	-0.326868	0.119816	0.901652	0.721179	1.12729
	MR Egger	228	0.653162	0.465642	0.162075	-0.259496	1.56582	1.92161	0.77144	4.7866
	Weighted median	228	0.0136059	0.221738	0.951072	-0.421001	0.448213	1.0137	0.65639	1.56551
	MR PRESSO	228	-0.103526	0.11395	0.364565	-0.326868	0.119816	0.901652	0.721179	1.12729
Heterogeneity test	method	Q	Q_df	Q_pval
	MR Egger	249.61	226	0.134551
	Inverse variance weighted	252.711	227	0.116063
Pleiotropy test	method
	MR Egger	egger_intercept	se	pval
		-0.0105158	0.00627589	0.0952034
	MR PRESSO	Global Test`$Pvalue
		0.115
LDSC regression	Intercept (SE)	Heritability (se)	Rg (se)	P
	0.0007(0.0031)	0.213(0.271)	-0.341(0.049)	0.491
Household income
MR results	method	nsnp	b	se	pval	lo_ci	up_ci	or	or_lci95	or_uci95
	Inverse variance weighted (multiplicative random effects)	25	0.347535	0.278101	0.211419	-0.197542	0.892613	1.41557	0.820746	2.4415
	MR Egger	25	2.71991	1.25317	0.0405482	0.263693	5.17612	15.1789	1.30173	176.994
	Weighted median	25	0.353149	0.355884	0.321044	-0.344383	1.05068	1.42354	0.708657	2.8596
	MR PRESSO	25	0.347535	0.278101	0.223468
Heterogeneity test	method	Q	Q_df	Q_pval
	MR Egger	24.9916	23	0.350717
	Inverse variance weighted	29.0658	24	0.217664
Pleiotropy test	method
	MR Egger	egger_intercept	se	pval
		-0.0470353	0.0242906	0.0652059
	MR PRESSO	Global Test`$Pvalue
		0.213
LDSC regression	Intercept (SE)	Heritability (se)	Rg (se)	P
	-0.0014(0.0039)	0.377(0.021)	1.075(0.336)	0.615
Inflammatory bowel disease*
MR results	method	nsnp	b	se	pval	lo_ci	up_ci	or	or_lci95	or_uci95	Power
	Inverse variance weighted (multiplicative random effects)	87	0.191938	0.036926	2.01534e-07	0.119563	0.264313	1.2116	1.127	1.30254	1
	MR Egger	87	0.0752668	0.102616	0.465282	-0.12586	0.276393	1.07817	0.881739	1.31837
	Weighted median	87	0.137025	0.0463947	0.00314239	0.0460911	0.227958	1.14686	1.04717	1.25603
	MR PRESSO	87	0.191938	0.036926	1.3418e-06
Heterogeneity test	method	Q	Q_df	Q_pval
	MR Egger	157.382	85	3.05427e-06
	Inverse variance weighted	160.129	86	2.1719e-06
Pleiotropy test	method
	MR Egger	egger_intercept	se	pval
		0.0123883	0.0101701	0.226555
	MR PRESSO	Global Test`$Pvalue
		0.097
LDSC regression	Intercept (SE)	Heritability (se)	Rg (se)	P
	-0.0023(0.0027)	0.049(0.080)	1.078(0.457)	0.222
Systemic lupus erythematosus*（Suggestive)
MR results	method	nsnp	b	se	pval	lo_ci	up_ci	or	or_lci95	or_uci95	Power
	Inverse variance weighted (multiplicative random effects)	26	0.0823813	0.0336281	0.0142945	0.0164702	0.148292	1.08587	1.01661	1.15985	0.57
	MR Egger	26	0.0400252	0.0556091	0.471673	-0.0689687	0.149019	1.04084	0.933356	1.1607
	Weighted median	26	0.0175298	0.0324353	0.588884	-0.0460434	0.0811031	1.01768	0.955	1.08448
	MR PRESSO	26	0.0823813	0.0336281	0.0216417
Heterogeneity test	method	Q	Q_df	Q_pval
	MR Egger	61.4284	24	4.00408e-05
	Inverse variance weighted	83.446	25	3.25884e-08
Pleiotropy test	method
	MR Egger	egger_intercept	se	pval
		0.0166582	0.0177471	0.358104
	MR PRESSO	Global Test`$Pvalue
		<0.001
LDSC regression	Intercept (SE)	Heritability (se)	Rg (se)	P
	-0.0008(0.0012)	0.797(0.201)	0.061(0.115)	0.713
Rheumatoid arthritis*
MR results	method	nsnp	b	se	pval	lo_ci	up_ci	or	or_lci95	or_uci95	Power
	Inverse variance weighted (multiplicative random effects)	20	0.348552	0.0878009	7.19334e-05	0.176462	0.520642	1.41701	1.19299	1.68311	0.34
	MR Egger	20	0.275383	0.189862	0.16414	-0.0967465	0.647512	1.31703	0.907786	1.91078
	Weighted median	20	0.249054	0.0933641	0.00764048	0.0660605	0.432048	1.28281	1.06829	1.54041
	MR PRESSO	20	0.249054	0.0933641	0.0152161
Heterogeneity test	method	Q	Q_df	Q_pval
	MR Egger	54.3929	18	1.59355e-05
	Inverse variance weighted	54.4709	19	2.80009e-05
Pleiotropy test	method
	MR Egger	egger_intercept	se	pval
		-0.0046972	0.0292391	0.87416
	MR PRESSO	Global Test`$Pvalue
		0.117
LDSC regression	Intercept (SE)	Heritability (se)	Rg (se)	P
	0.0014(0.0033)	0.125(0.039)	-0.214(0.187)	0.525
Cholelithiasis
MR results	method	nsnp	b	se	pval	lo_ci	up_ci	or	or_lci95	or_uci95
	Inverse variance weighted (multiplicative random effects)	24	-0.093072	0.0666764	0.175532	-0.223758	0.0376137	0.911128	0.799509	1.03833
	MR Egger	24	-0.0619127	0.122076	0.617086	-0.301182	0.177357	0.939965	0.739943	1.19406
	Weighted median	24	-0.00866186	0.0687335	0.899715	-0.14338	0.126056	0.991376	0.866425	1.13435
	MR PRESSO	24	0.0400252	0.0556091	0.478924
Heterogeneity test	method	Q	Q_df	Q_pval
	MR Egger	34.0069	22	0.0490453
	Inverse variance weighted	35.3688	23	0.0477893
Pleiotropy test	method
	MR Egger	egger_intercept	se	pval
		0.0664976	0.0226725	0.00727322
	MR PRESSO	Global Test`$Pvalue
		0.041
LDSC regression	Intercept (SE)	Heritability (se)	Rg (se)	P
	0.0021(0.0037)	0.055(0.007)	-0.251(0.179)	0.338
Serum 25-Hydroxyvitamin D*（Suggestive)
MR results	method	nsnp	b	se	pval	lo_ci	up_ci	or	or_lci95	or_uci95	Power
	Inverse variance weighted (multiplicative random effects)	91	-0.299883	0.142825	0.0357602	-0.57982	-0.0199447	0.740905	0.559999	0.980253	0.65
	MR Egger	91	-0.231157	0.174821	0.189471	-0.573806	0.111491	0.793615	0.563377	1.11794
	Weighted median	91	-0.200147	0.115609	0.0834102	-0.426741	0.0264476	0.818611	0.652633	1.0268
	MR PRESSO	91	-0.200147	0.115609	0.046837
Heterogeneity test	method	Q	Q_df	Q_pval
	MR Egger	131.902	89	0.00214053
	Inverse variance weighted	131.985	90	0.00262416
Pleiotropy test	method
	MR Egger	egger_intercept	se	pval
		0.00131999	0.00555886	0.812848
	MR PRESSO	Global Test`$Pvalue
		0.005
LDSC regression	Intercept (SE)	Heritability (se)	Rg (se)	P
	-0.0010(0.0013)	0.475(0.264)	0.077(0.719)	0.915
Serum calcium levels*（Suggestive)
MR results	method	nsnp	b	se	pval	lo_ci	up_ci	or	or_lci95	or_uci95	Power
	Inverse variance weighted (multiplicative random effects)	158	-0.181457	0.09004	0.0438737	-0.357936	-0.00497884	0.834054	0.699118	0.995034	0.72
	MR Egger	158	-0.285271	0.156645	0.0705036	-0.592295	0.0217539	0.751811	0.553057	1.02199
	Weighted median	158	-0.307188	0.138953	0.0270543	-0.579535	-0.03484	0.735513	0.560159	0.96576
	MR PRESSO	158	-0.181457	0.09004	0.0455799
Heterogeneity test	method	Q	Q_df	Q_pval
	MR Egger	210.919	156	0.002245
	Inverse variance weighted	211.807	157	0.00233554
Pleiotropy test	method
	MR Egger	egger_intercept	se	pval
		0.00319434	0.00394202	0.418984
	MR PRESSO	Global Test`$Pvalue
		0.002
LDSC regression	Intercept (SE)	Heritability (se)	Rg (se)	P
	0.0004(0.0023)	0.960(0.061)	-0.005(0.249)	0.985
Testosterone
MR results	method	nsnp	b	se	pval	lo_ci	up_ci	or	or_lci95	or_uci95
	Inverse variance weighted (multiplicative random effects)	112	0.0157953	0.181863	0.930789	-0.340656	0.372247	1.01592	0.711303	1.45099
	MR Egger	112	0.43638	0.366249	0.236028	-0.281468	1.15423	1.5471	0.754675	3.17157
	Weighted median	112	-0.0261465	0.282109	0.926156	-0.57908	0.526787	0.974192	0.560414	1.69348
	MR PRESSO	112	0.0157953	0.181863	0.930945
Heterogeneity test	method	Q	Q_df	Q_pval
	MR Egger	154.518	110	0.0033132
	Inverse variance weighted	156.971	111	0.00269199
Pleiotropy test	method
	MR Egger	egger_intercept	se	pval
		-0.00694488	0.00525513	0.189063
	MR PRESSO	Global Test`$Pvalue
		0.003
LDSC regression	Intercept (SE)	Heritability (se)	Rg (se)	P
	0.0024(0.0030)	0.148(0.307)	-0.058(0.144)	0.797
C-reactive protein*（Suggestive)
MR results	method	nsnp	b	se	pval	lo_ci	up_ci	or	or_lci95	or_uci95	Power
	Inverse variance weighted (multiplicative random effects)	201	0.181459	0.0828235	0.0284584	0.0191247	0.343793	1.19897	1.01931	1.41029	0.73
	MR Egger	201	0.139142	0.155165	0.370942	-0.164981	0.443265	1.14929	0.84791	1.55779
	Weighted median	201	0.0636525	0.124485	0.609122	-0.180338	0.307643	1.06572	0.834988	1.36022
	MR PRESSO	201	0.181459	0.0828235	0.0296139
Heterogeneity test	method	Q	Q_df	Q_pval
	MR Egger	272.937	199	0.000391135
	Inverse variance weighted	273.08	200	0.000454461
Pleiotropy test	method
	MR Egger	egger_intercept	se	pval
		0.00131298	0.0040675	0.747188
	MR PRESSO	Global Test`$Pvalue
		<0.001
LDSC regression	Intercept (SE)	Heritability (se)	Rg (se)	P
	-0.0014(0.0027)	0.012(0.157)	0.011(0.182)	0.946
Triglyceride
MR results	method	nsnp	b	se	pval	lo_ci	up_ci	or	or_lci95	or_uci95
	Inverse variance weighted (multiplicative random effects)	46	-0.0278762	0.072957	0.702394	-0.170872	0.115119	0.972509	0.84293	1.12201
	MR Egger	46	0.0132875	0.126652	0.916921	-0.234951	0.261526	1.01338	0.79061	1.29891
	Weighted median	46	-0.00422126	0.0876101	0.961571	-0.175937	0.167495	0.995788	0.838671	1.18234
	MR PRESSO	46	-0.0157881	0.117635	0.893876
Heterogeneity test	method	Q	Q_df	Q_pval
	MR Egger	66.022	44	0.0174352
	Inverse variance weighted	66.2615	45	0.021189
Pleiotropy test	method
	MR Egger	egger_intercept	se	pval
		-0.00290131	0.00726232	0.691456
	MR PRESSO	Global Test`$Pvalue
		0.017
LDSC regression	Intercept (SE)	Heritability (se)	Rg (se)	P
	0.0007(0.0019)	0.067(0.072)	-0.160(0.314)	0.601
HDL-C
MR results	method	nsnp	b	se	pval	lo_ci	up_ci	or	or_lci95	or_uci95
	Inverse variance weighted (multiplicative random effects)	65	0.0126518	0.0635356	0.842161	-0.111878	0.137182	1.01273	0.894153	1.14704
	MR Egger	65	-0.0802166	0.0968928	0.410858	-0.270126	0.109693	0.922916	0.763283	1.11594
	Weighted median	65	0.000293264	0.0784675	0.997018	-0.153503	0.15409	1.00029	0.857698	1.1666
	MR PRESSO	65	0.0126518	0.0635356	0.842793
Heterogeneity test	method	Q	Q_df	Q_pval
	MR Egger	78.7215	63	0.0874141
	Inverse variance weighted	80.7213	64	0.0772704
Pleiotropy test	method
	MR Egger	egger_intercept	se	pval
		0.00770756	0.00609258	0.210504
	MR PRESSO	Global Test`$Pvalue
		0.097
LDSC regression	Intercept (SE)	Heritability (se)	Rg (se)	P
	-0.0019(0.0033)	0.703(0.159)	0.129(0.042)	0.186
LDL-C
MR results	method	nsnp	b	se	pval	lo_ci	up_ci	or	or_lci95	or_uci95
	Inverse variance weighted (multiplicative random effects)	34	-0.0655066	0.074197	0.377304	-0.210933	0.0799194	0.936593	0.809829	1.0832
	MR Egger	34	0.0117613	0.09875	0.905939	-0.181789	0.205311	1.01183	0.833778	1.22791
	Weighted median	34	0.0328801	0.0927213	0.72288	-0.148854	0.214614	1.03343	0.861695	1.23938
	MR PRESSO	34	-0.0655066	0.074197	0.38369
Heterogeneity test	method	Q	Q_df	Q_pval
	MR Egger	41.2764	32	0.126119
	Inverse variance weighted	43.0632	33	0.112833
Pleiotropy test	method
	MR Egger	egger_intercept	se	pval
		-0.008466	0.00719304	0.247888
	MR PRESSO	Global Test`$Pvalue
		0.148
LDSC regression	Intercept (SE)	Heritability (se)	Rg (se)	P
	-0.0009(0.0016)	0.703(0.159)	0.123(0.225)	0.938
Apolipoprotein A-I
MR results	method	nsnp	b	se	pval	lo_ci	up_ci	or	or_lci95	or_uci95
	Inverse variance weighted (multiplicative random effects)	50	0.00960595	0.0472517	0.838906	-0.0830074	0.102219	1.00965	0.920344	1.10763
	MR Egger	50	-0.0632077	0.0833949	0.452197	-0.226662	0.100246	0.938748	0.79719	1.10544
	Weighted median	50	0.00430376	0.0612606	0.943992	-0.115767	0.124374	1.00431	0.890683	1.13244
	MR PRESSO	50	0.00960595	0.0472517	0.839748
Heterogeneity test	method	Q	Q_df	Q_pval
	MR Egger	47.9349	48	0.475494
	Inverse variance weighted	49.057	49	0.470838
Pleiotropy test	method
	MR Egger	egger_intercept	se	pval
		0.00659571	0.0062263	0.294751
	MR PRESSO	Global Test`$Pvalue
		0.557
LDSC regression	Intercept (SE)	Heritability (se)	Rg (se)	P
	-0.0015(0.0026)	0.007(0.003)	0.003(0.245)	0.389
Total cholesterol
MR results	method	nsnp	b	se	pval	lo_ci	up_ci	or	or_lci95	or_uci95
	Inverse variance weighted (multiplicative random effects)	46	-0.0278762	0.072957	0.702394	-0.170872	0.115119	0.972509	0.84293	1.12201
	MR Egger	46	0.0132875	0.126652	0.916921	-0.234951	0.261526	1.01338	0.79061	1.29891
	Weighted median	46	-0.00422126	0.0876101	0.961571	-0.175937	0.167495	0.995788	0.838671	1.18234
	MR PRESSO	46	-0.0278762	0.072957	0.704192
Heterogeneity test	method	Q	Q_df	Q_pval
	MR Egger	66.022	44	0.0174352
	Inverse variance weighted	66.2615	45	0.021189
Pleiotropy test	method
	MR Egger	egger_intercept	se	pval
		-0.00290131	0.00726232	0.691456
	MR PRESSO	Global Test`$Pvalue
		0.017
LDSC regression	Intercept (SE)	Heritability (se)	Rg (se)	P
	0.0024(0.0016)	0.261(0.169)	-0.092(0.110)	0.354
Fasting glucose
MR results	method	nsnp	b	se	pval	lo_ci	up_ci	or	or_lci95	or_uci95
	Inverse variance weighted (multiplicative random effects)	52	0.226138	0.216015	0.295164	-0.197252	0.649527	1.25375	0.820984	1.91463
	MR Egger	52	0.795845	0.468993	0.0959289	-0.123381	1.71507	2.21631	0.883926	5.55708
	Weighted median	52	0.194381	0.254525	0.445045	-0.304488	0.693251	1.21456	0.737501	2.00021
	MR PRESSO	52	0.226137	0.216015	0.3001
Heterogeneity test	method	Q	Q_df	Q_pval
	MR Egger	84.5545	50	0.00163023
	Inverse variance weighted	87.7077	51	0.00106255
Pleiotropy test	method
	MR Egger	egger_intercept	se	pval
		-0.0135292	0.00990789	0.17821
	MR PRESSO	Global Test`$Pvalue
		0.003
LDSC regression	Intercept (SE)	Heritability (se)	Rg (se)	P
	-0.0035(0.0012)	0.074(0.168)	0.143(0.162)	0.629
Fasting insulin
MR results	method	nsnp	b	se	pval	lo_ci	up_ci	or	or_lci95	or_uci95
	Inverse variance weighted (multiplicative random effects)	32	-0.0682826	0.145289	0.63837	-0.353049	0.216483	0.933996	0.702543	1.2417
	MR Egger	32	-0.263265	0.516672	0.614101	-1.27594	0.749412	0.768538	0.279168	2.11576
	Weighted median	32	-0.00177136	0.111752	0.987353	-0.220806	0.217263	0.99823	0.801872	1.24267
	MR PRESSO	32	-0.0682827	0.145289	0.64166
Heterogeneity test	method	Q	Q_df	Q_pval
	MR Egger	62.4292	30	0.000463155
	Inverse variance weighted	62.7518	31	0.00063178
Pleiotropy test	method
	MR Egger	egger_intercept	se	pval
		0.00564909	0.0143478	0.696569
	MR PRESSO	Global Test`$Pvalue
		0.177
LDSC regression	Intercept (SE)	Heritability (se)	Rg (se)	P
	0.0048(0.0021)	0.097(0.061)	-0.233(0.432)	0.577
HbA1c
MR results	method	nsnp	b	se	pval	lo_ci	up_ci	or	or_lci95	or_uci95
	Inverse variance weighted (multiplicative random effects)	61	0.120056	0.309548	0.698133	-0.486659	0.726771	1.12756	0.614676	2.06839
	MR Egger	61	0.585017	0.689553	0.399644	-0.766508	1.93654	1.79502	0.464633	6.93472
	Weighted median	61	-0.243426	0.388446	0.530877	-1.00478	0.517927	0.783937	0.366125	1.67854
	MR PRESSO	61	0.120056	0.309548	0.699506
Heterogeneity test	method	Q	Q_df	Q_pval
	MR Egger	103.039	59	0.00034151
	Inverse variance weighted	104.035	60	0.000367341
Pleiotropy test	method
	MR Egger	egger_intercept	se	pval
		-0.0076491	0.0101274	0.453081
	MR PRESSO	Global Test`$Pvalue
		0.001
LDSC regression	Intercept (SE)	Heritability (se)	Rg (se)	P
	-0.0010(0.0015)	0.723(0.061)	0.044(0.167)	0.815
Type 2 diabetes
MR results	method	nsnp	b	se	pval	lo_ci	up_ci	or	or_lci95	or_uci95
	Inverse variance weighted (multiplicative random effects)	25	-0.0978806	0.0601385	0.103613	-0.215752	0.0199908	0.906757	0.805935	1.02019
	MR Egger	25	-0.0570985	0.120503	0.640085	-0.293285	0.179088	0.944501	0.74581	1.19613
	Weighted median	25	-0.0877026	0.0677854	0.195725	-0.220562	0.0451568	0.916033	0.802068	1.04619
	MR PRESSO	25	-0.0978806	0.0601385	0.116671
Heterogeneity test	method	Q	Q_df	Q_pval
	MR Egger	38.6706	23	0.0215558
	Inverse variance weighted	38.9302	24	0.0277733
Pleiotropy test	method
	MR Egger	egger_intercept	se	pval
		-0.00521932	0.0132831	0.697989
	MR PRESSO	Global Test`$Pvalue
		0.051
LDSC regression	Intercept (SE)	Heritability (se)	Rg (se)	P
	-0.0037(0.0021)	0.167(0.113)	0.532(0.281)	0.115
Body mass index
MR results	method	nsnp	b	se	pval	lo_ci	up_ci	or	or_lci95	or_uci95
	Inverse variance weighted (multiplicative random effects)	523	0.169906	0.0611997	0.005499	0.0499542	0.289857	1.18519	1.05122	1.33624
	MR Egger	523	0.503776	0.172935	0.00373224	0.164824	0.842729	1.65496	1.17919	2.3227
	Weighted median	523	-0.0257153	0.113468	0.820711	-0.248112	0.196682	0.974613	0.780272	1.21736
	MR PRESSO	523	0.169906	0.0611997	0.00569648
Heterogeneity test	method	Q	Q_df	Q_pval
	MR Egger	607.337	521	0.00523221
	Inverse variance weighted	612.3	522	0.0038102
Pleiotropy test	method
	MR Egger	egger_intercept	se	pval
		-0.00480653	0.00232956	0.0395811
	MR PRESSO	Global Test`$Pvalue
		0.002
LDSC regression	Intercept (SE)	Heritability (se)	Rg (se)	P
	0.0021(0.0018)	0.480(0.054)	-0.278(0.019)	0.426
Whole body fat mass
MR results	method	nsnp	b	se	pval	lo_ci	up_ci	or	or_lci95	or_uci95
	Inverse variance weighted (multiplicative random effects)	346	0.121239	0.0615612	0.0489072	0.000578672	0.241898	1.12889	1.00058	1.27366
	MR Egger	346	0.205055	0.223322	0.359157	-0.232657	0.642767	1.22759	0.792425	1.90173
	Weighted median	346	-0.0120922	0.0999053	0.903662	-0.207907	0.183722	0.987981	0.812283	1.20168
	MR PRESSO	346	0.121239	0.0615612	0.049707
Heterogeneity test	method	Q	Q_df	Q_pval
	MR Egger	413.423	344	0.00600058
	Inverse variance weighted	413.606	345	0.00654469
Pleiotropy test	method
	MR Egger	egger_intercept	se	pval
		-0.00131418	0.00336553	0.696422
	MR PRESSO	Global Test`$Pvalue
		0.011
LDSC regression	Intercept (SE)	Heritability (se)	Rg (se)	P
	-0.0041(0.0009)	0.730(0.073)	0.086(0.222)	0.698
Waist circumference*（Suggestive)
MR results	method	nsnp	b	se	pval	lo_ci	up_ci	or	or_lci95	or_uci95	Power
	Inverse variance weighted (multiplicative random effects)	263	0.240645	0.106458	0.0237918	0.0319879	0.449303	1.27207	1.03251	1.56722	0.92
	MR Egger	263	0.268409	0.30064	0.372791	-0.320845	0.857664	1.30788	0.725536	2.35765
	Weighted median	263	0.299518	0.164682	0.0689479	-0.0232596	0.622295	1.34921	0.977009	1.8632
	MR PRESSO	263	0.240645	0.106458	0.0246128
Heterogeneity test	method	Q	Q_df	Q_pval
	MR Egger	301.22	261	0.0439903
	Inverse variance weighted	301.232	262	0.0480708
Pleiotropy test	method
	MR Egger	egger_intercept	se	pval
		-0.00045636	0.00462021	0.921393
	MR PRESSO	Global Test`$Pvalue
		0.053
LDSC regression	Intercept (SE)	Heritability (se)	Rg (se)	P
	0.0013(0.0072)	0.241(0.064)	-0.428(0.008)	0.749
Hip circumference
MR results	method	nsnp	b	se	pval	lo_ci	up_ci	or	or_lci95	or_uci95
	Inverse variance weighted (multiplicative random effects)	335	0.167846	0.0666503	0.011792	0.0372114	0.298481	1.18275	1.03791	1.34781
	MR Egger	335	0.215286	0.226076	0.341651	-0.227824	0.658396	1.24022	0.796264	1.93169
	Weighted median	335	-0.00269331	0.12471	0.98277	-0.247125	0.241739	0.99731	0.781043	1.27346
	MR PRESSO	335	0.167846	0.0666503	0.0122589
Heterogeneity test	method	Q	Q_df	Q_pval
	MR Egger	368.768	333	0.0861478
	Inverse variance weighted	368.821	334	0.0919741
Pleiotropy test	method
	MR Egger	egger_intercept	se	pval
		-0.000864631	0.00393677	0.826294
	MR PRESSO	Global Test`$Pvalue
		0.077
LDSC regression	Intercept (SE)	Heritability (se)	Rg (se)	P
	-0.0012(0.0023)	0.035(0.226)	0.038(0.051)	0.497
Waist-to-hip ratio
MR results	method	nsnp	b	se	pval	lo_ci	up_ci	or	or_lci95	or_uci95
	Inverse variance weighted (multiplicative random effects)	30	-0.0224384	0.158937	0.88773	-0.333955	0.289079	0.977811	0.716086	1.3352
	MR Egger	30	0.197725	0.782828	0.80244	-1.33662	1.73207	1.21863	0.262733	5.65232
	Weighted median	30	-0.0251766	0.218676	0.90834	-0.453781	0.403428	0.975138	0.635222	1.49695
	MR PRESSO	30	-0.0224384	0.158937	0.888706
Heterogeneity test	method	Q	Q_df	Q_pval
	MR Egger	40.4027	28	0.0608573
	Inverse variance weighted	40.5219	29	0.075759
Pleiotropy test	method
	MR Egger	egger_intercept	se	pval
		-0.00660529	0.0229809	0.775904
	MR PRESSO	Global Test`$Pvalue
		0.111
LDSC regression	Intercept (SE)	Heritability (se)	Rg (se)	P
	-0.0022（0.0007）	0.137(0.194)	0.007(0.161)	0.856

## Sheet: Outcome-PSC
Past tobacco smoking
MR results	method	nsnp	b	se	pval	lo_ci	up_ci	or	or_lci95	or_uci95
	Inverse variance weighted (multiplicative random effects)	90	0.509384	0.191379	0.00777585	0.134281	0.884487	1.66427	1.14371	2.42174
	MR Egger	90	-0.0708442	0.838433	0.932854	-1.71417	1.57248	0.931607	0.180113	4.8186
	Weighted median	90	0.625784	0.303613	0.0392914	0.0307021	1.22087	1.86971	1.03118	3.39012
	MR PRESSO	90	0.509384	0.190511	0.00892297
Heterogeneity test		Q	Q_df	Q_pval
	MR Egger	87.6894	88	0.489289
	Inverse variance weighted	88.1946	89	0.504195
Pleiotropy test	method
	MR Egger	egger_intercept	se	pval
		0.0113432	0.0159583	0.479086
	MR PRESSO	Global Test`$Pvalue
		0.489
LDSC regression	Intercept (SE)	Heritability (se)	Rg (se)	P
	0.0015(0.0030)	0.469(0.069)	-1.095(0.193)	0.136
Smoking initiation*（Suggestive)
MR results	method	nsnp	b	se	pval	lo_ci	up_ci	or	or_lci95	or_uci95	Power
	Inverse variance weighted (multiplicative random effects)	83	-0.461533	0.15837	0.00356519	-0.771938	-0.151128	0.630317	0.462117	0.859738	0.3
	MR Egger	83	-0.824084	0.863089	0.342516	-2.51574	0.86757	0.438637	0.0808033	2.38112
	Weighted median	83	-0.439227	0.219147	0.0450424	-0.868754	-0.00969906	0.644535	0.419474	0.990348
	MR PRESSO	83	-0.461533	0.15837	0.00459421
Heterogeneity test	method	Q	Q_df	Q_pval
	MR Egger	93.1775	81	0.167422
	Inverse variance weighted	93.3877	82	0.183364
Pleiotropy test	method
	MR Egger	egger_intercept	se	pval
		0.00946687	0.0221503	0.670227
	MR PRESSO	Global Test`$Pvalue
		0.196
LDSC regression	Intercept (SE)	Heritability (se)	Rg (se)	P
	-0.0021(0.0013)	0.284(0.051)	0.090(0.134)	0.503
Cigarettes per day
MR results	method	nsnp	b	se	pval	lo_ci	up_ci	or	or_lci95	or_uci95
	Inverse variance weighted (multiplicative random effects)	16	0.0149044	0.134933	0.912047	-0.249565	0.279374	1.01502	0.77914	1.3223
	MR Egger	16	-0.0414644	0.220353	0.853442	-0.473357	0.390428	0.959383	0.622908	1.47761
	Weighted median	16	-0.0424008	0.162096	0.793646	-0.360108	0.275307	0.958486	0.697601	1.31693
	MR PRESSO	16	0.0149044	0.117	0.900325
Heterogeneity test	method	Q	Q_df	Q_pval
	MR Egger	11.173	14	0.672395
	Inverse variance weighted	11.2777	15	0.732672
Pleiotropy test	method
	MR Egger	egger_intercept	se	pval
		0.0048977	0.0151364	0.751045
	MR PRESSO	Global Test`$Pvalue
		0.761
LDSC regression	Intercept (SE)	Heritability (se)	Rg (se)	P
	0.0024(0.0021)	0.147(0.107)	-0.533(0.068)	0.307
Alcoholic drinks per week
MR results	method	nsnp	b	se	pval	lo_ci	up_ci	or	or_lci95	or_uci95
	Inverse variance weighted (multiplicative random effects)	31	0.377671	0.485827	0.436936	-0.57455	1.32989	1.45888	0.562958	3.78064
	MR Egger	31	-0.170412	1.7823	0.924485	-3.66372	3.3229	0.843318	0.025637	27.7406
	Weighted median	31	0.534095	0.664381	0.421456	-0.768092	1.83628	1.7059	0.463897	6.27317
	MR PRESSO	31	0.377671	0.377671	0.443023
Heterogeneity test	method	Q	Q_df	Q_pval
	MR Egger	39.6076	29	0.0905598
	Inverse variance weighted	39.7475	30	0.109848
Pleiotropy test	method
	MR Egger	egger_intercept	se	pval
		0.00849293	0.0265393	0.751252
	MR PRESSO	Global Test`$Pvalue
		0.116
LDSC regression	Intercept (SE)	Heritability (se)	Rg (se)	P
	-0.0031(0.0016)	0.377(0.167）	0.211(0.087)	0.796
Coffee intake
MR results	method	nsnp	b	se	pval	lo_ci	up_ci	or	or_lci95	or_uci95
	Inverse variance weighted (multiplicative random effects)	36	0.495479	0.485281	0.307247	-0.455671	1.44663	1.64128	0.634022	4.24877
	MR Egger	36	-0.819076	1.18494	0.494108	-3.14155	1.5034	0.440839	0.0432157	4.49695
	Weighted median	36	0.605889	0.690666	0.38035	-0.747817	1.95959	1.83288	0.473399	7.09645
	MR PRESSO	36	0.495479	0.485281	0.314253
Heterogeneity test	method	Q	Q_df	Q_pval
	MR Egger	42.6389	34	0.14698
	Inverse variance weighted	44.4885	35	0.130632
Pleiotropy test	method
	MR Egger	egger_intercept	se	pval
		0.0208238	0.0171473	0.232959
	MR PRESSO	Global Test`$Pvalue
		0.096
LDSC regression	Intercept (SE)	Heritability (se)	Rg (se)	P
	-0.0014(0.0020)	0.776(0.394)	0.831(0.080)	0.442
Education level
MR results	method	nsnp	b	se	pval	lo_ci	up_ci	or	or_lci95	or_uci95
	Inverse variance weighted (multiplicative random effects)	381	0.0244666	0.146975	0.867789	-0.263605	0.312538	1.02477	0.768277	1.36689
	MR Egger	381	0.0788749	0.605738	0.896467	-1.10837	1.26612	1.08207	0.330096	3.54707
	Weighted median	381	0.146875	0.213726	0.491951	-0.272029	0.565779	1.15821	0.761832	1.76082
	MR PRESSO	381	0.0244666	0.146975	0.867878
Heterogeneity test	method	Q	Q_df	Q_pval
	MR Egger	422.98	379	0.0589675
	Inverse variance weighted	422.99	380	0.0632369
Pleiotropy test	method
	MR Egger	egger_intercept	se	pval
		-0.000742274	0.00801626	0.926273
	MR PRESSO	Global Test`$Pvalue
		0.073
LDSC regression	Intercept (SE)	Heritability (se)	Rg (se)	P
	-0.0022(0.0008)	0.359(0.012)	0.617(0.466)	0.185
Household income
MR results	method	nsnp	b	se	pval	lo_ci	up_ci	or	or_lci95	or_uci95
	Inverse variance weighted (multiplicative random effects)	40	0.539232	0.34795	0.121204	-0.142749	1.22121	1.71469	0.866971	3.3913
	MR Egger	40	-0.455665	1.84327	0.806081	-4.06848	3.15715	0.634026	0.0171034	23.5035
	Weighted median	40	0.467192	0.443529	0.29218	-0.402124	1.33651	1.59551	0.668898	3.80573
	MR PRESSO	40	0.539232	0.34795	0.129281
Heterogeneity test	method	Q	Q_df	Q_pval
	MR Egger	52.3288	38	0.0608582
	Inverse variance weighted	52.7451	39	0.0697877
Pleiotropy test	method
	MR Egger	egger_intercept	se	pval
		0.0190405	0.0346309	0.585666
	MR PRESSO	Global Test`$Pvalue
		0.071
LDSC regression	Intercept (SE)	Heritability (se)	Rg (se)	P
	-0.0033(0.0012)	0.045(0.080)	0.950(0.621)	0.127
Inflammatory bowel disease*
MR results	method	nsnp	b	se	pval	lo_ci	up_ci	or	or_lci95	or_uci95	Power
	Inverse variance weighted (multiplicative random effects)	146	0.224687	0.0371002	1.39356e-09	0.151971	0.297403	1.25193	1.16413	1.34636	1
	MR Egger	146	0.150123	0.0893154	0.0949664	-0.0249354	0.325181	1.16198	0.975373	1.38428
	Weighted median	146	0.21448	0.056561	0.000149434	0.10362	0.325339	1.23922	1.10918	1.3845
	MR PRESSO	146	0.224687	0.0371002	1.13961e-08
Heterogeneity test	method	Q	Q_df	Q_pval
	MR Egger	228.406	144	9.44482e-06
	Inverse variance weighted	229.743	145	9.28842e-06
Pleiotropy test	method
	MR Egger	egger_intercept	se	pval
		0.0082436	0.00898123	0.360222
	MR PRESSO	Global Test`$Pvalue
		<0.001
LDSC regression	Intercept (SE)	Heritability (se)	Rg (se)	P
	-0.0019(0.0036)	0.049(0.080)	0.586(0.545)	0.282
Systemic lupus erythematosus
MR results	method	nsnp	b	se	pval	lo_ci	up_ci	or	or_lci95	or_uci95
	Inverse variance weighted (multiplicative random effects)	34	0.0420067	0.0300084	0.161564	-0.0168097	0.100823	1.0429	0.983331	1.10608
	MR Egger	34	-0.0175027	0.0694003	0.8025	-0.153527	0.118522	0.98265	0.857677	1.12583
	Weighted median	34	0.0535076	0.0331567	0.106576	-0.0114796	0.118495	1.05496	0.988586	1.1258
	MR PRESSO	34	0.0420067	0.0300084	0.170895
Heterogeneity test	method	Q	Q_df	Q_pval
	MR Egger	63.1286	32	0.000839197
	Inverse variance weighted	64.9139	33	0.000753361
Pleiotropy test	method
	MR Egger	egger_intercept	se	pval
		0.0231876	0.0243748	0.348587
	MR PRESSO	Global Test`$Pvalue
		<0.001
LDSC regression	Intercept (SE)	Heritability (se)	Rg (se)	P
	0.0010(0.0025)	0.246(0.132)	-0.084(0.129)	0.32
Rheumatoid arthritis*
MR results	method	nsnp	b	se	pval	lo_ci	up_ci	or	or_lci95	or_uci95	Power
	Inverse variance weighted (multiplicative random effects)	23	0.433854	0.0956429	5.72795e-06	0.246394	0.621314	1.54319	1.2794	1.86137	0.38
	MR Egger	23	0.533081	0.227748	0.0291978	0.0866946	0.979466	1.70417	1.09056	2.66303
	Weighted median	23	0.533478	0.121342	1.10013e-05	0.295648	0.771307	1.70485	1.344	2.16259
	MR PRESSO	23	0.433854	0.0956429	0.000162828
Heterogeneity test	method	Q	Q_df	Q_pval
	MR Egger	28.526	21	0.125854
	Inverse variance weighted	28.8415	22	0.149442
Pleiotropy test	method
	MR Egger	egger_intercept	se	pval
		-0.0145176	0.0301233	0.634835
	MR PRESSO	Global Test`$Pvalue
		0.161
LDSC regression	Intercept (SE)	Heritability (se)	Rg (se)	P
	-0.0012(0.0029)	0.300(0.001)	1.066(0.800)	0.183
Cholelithiasis
MR results	method	nsnp	b	se	pval	lo_ci	up_ci	or	or_lci95	or_uci95
	Inverse variance weighted (multiplicative random effects)	39	0.0385278	0.0439549	0.380742	-0.0476239	0.12468	1.03928	0.953492	1.13279
	MR Egger	39	0.123174	0.06936	0.0839798	-0.0127714	0.25912	1.13108	0.98731	1.29579
	Weighted median	39	0.0994397	0.0568876	0.0804635	-0.01206	0.210939	1.10455	0.988012	1.23484
	MR PRESSO	39	0.0385278	0.0439549	0.38625
Heterogeneity test	method	Q	Q_df	Q_pval
	MR Egger	43.1634	37	0.224602
	Inverse variance weighted	45.9979	38	0.174823
Pleiotropy test	method
	MR Egger	egger_intercept	se	pval
		-0.0187174	0.0120078	0.127563
	MR PRESSO	Global Test`$Pvalue
		0.162
LDSC regression	Intercept (SE)	Heritability (se)	Rg (se)	P
	-0.0026(0.0044)	0.389(0.392)	0.160(0.300)	0.607
Serum 25-Hydroxyvitamin D
MR results	method	nsnp	b	se	pval	lo_ci	up_ci	or	or_lci95	or_uci95
	Inverse variance weighted (multiplicative random effects)	142	0.121528	0.145686	0.40418	-0.164017	0.407074	1.12922	0.848728	1.50241
	MR Egger	142	-0.251754	0.230366	0.276339	-0.703271	0.199763	0.777436	0.494964	1.22111
	Weighted median	142	-0.0121047	0.217671	0.955653	-0.438739	0.41453	0.987968	0.644849	1.51366
	MR PRESSO	142	0.121528	0.145686	0.405591
Heterogeneity test	method	Q	Q_df	Q_pval
	MR Egger	191.859	140	0.00239165
	Inverse variance weighted	197.765	141	0.0011486
Pleiotropy test	method
	MR Egger	egger_intercept	se	pval
		0.0129781	0.00625144	0.0397217
	MR PRESSO	Global Test`$Pvalue
		0.002
LDSC regression	Intercept (SE)	Heritability (se)	Rg (se)	P
	0.0018(0.0006)	0.475(0.264)	-0.067(0.392)	0.865
Serum calcium levels
MR results	method	nsnp	b	se	pval	lo_ci	up_ci	or	or_lci95	or_uci95
	Inverse variance weighted (multiplicative random effects)	257	-0.0532017	0.100504	0.596562	-0.250189	0.143785	0.948189	0.778654	1.15464
	MR Egger	257	0.102538	0.177617	0.564248	-0.245591	0.450667	1.10798	0.782242	1.56936
	Weighted median	257	0.129535	0.160994	0.421054	-0.186014	0.445084	1.1383	0.830262	1.56062
	MR PRESSO	257	-0.0532017	0.100504	0.597021
Heterogeneity test	method	Q	Q_df	Q_pval
	MR Egger	292.136	255	0.0548056
	Inverse variance weighted	293.432	256	0.0538075
Pleiotropy test	method
	MR Egger	egger_intercept	se	pval
		-0.0048084	0.00452204	0.288641
	MR PRESSO	Global Test`$Pvalue
		0.05
LDSC regression	Intercept (SE)	Heritability (se)	Rg (se)	P
	-0.0036(0.0022)	0.961(0.061)	0.658(0.619)	0.288
Testosterone
MR results	method	nsnp	b	se	pval	lo_ci	up_ci	or	or_lci95	or_uci95
	Inverse variance weighted (multiplicative random effects)	183	0.252678	0.256427	0.324439	-0.24992	0.755275	1.28747	0.778863	2.1282
	MR Egger	183	0.382179	0.57757	0.509003	-0.749857	1.51422	1.46547	0.472434	4.54586
	Weighted median	183	0.527958	0.365803	0.14894	-0.189015	1.24493	1.69547	0.827774	3.4727
	MR PRESSO	183	0.252678	0.256427	0.325747
Heterogeneity test	method	Q	Q_df	Q_pval
	MR Egger	233.248	181	0.00533536
	Inverse variance weighted	233.329	182	0.00609622
Pleiotropy test	method
	MR Egger	egger_intercept	se	pval
		-0.00185473	0.0074073	0.802568
	MR PRESSO	Global Test`$Pvalue
		0.007
LDSC regression	Intercept (SE)	Heritability (se)	Rg (se)	P
	0.0028(0.0009)	0.528(0.362)	-0.092(0.108)	0.395
C-reactive protein
MR results	method	nsnp	b	se	pval	lo_ci	up_ci	or	or_lci95	or_uci95
	Inverse variance weighted (multiplicative random effects)	193	-0.161306	0.105658	0.12684	-0.368396	0.0457835	0.851032	0.691843	1.04685
	MR Egger	193	-0.307958	0.188305	0.103608	-0.677036	0.0611204	0.734946	0.508121	1.06303
	Weighted median	193	-0.176717	0.158786	0.265741	-0.487937	0.134504	0.838017	0.613891	1.14397
	MR PRESSO	193	-0.161306	0.105658	0.128486
Heterogeneity test	method	Q	Q_df	Q_pval
	MR Egger	227.533	191	0.0362982
	Inverse variance weighted	228.588	192	0.0364323
Pleiotropy test	method
	MR Egger	egger_intercept	se	pval
		0.00506078	0.00537814	0.347898
	MR PRESSO	Global Test`$Pvalue
		0.041
LDSC regression	Intercept (SE)	Heritability (se)	Rg (se)	P
	0.0027(0.0033)	0.253(0.259)	-0.219(0.202)	0.057
Triglyceride
MR results	method	nsnp	b	se	pval	lo_ci	up_ci	or	or_lci95	or_uci95
	Inverse variance weighted (multiplicative random effects)	68	-0.140813	0.0841747	0.0943535	-0.305796	0.0241694	0.868652	0.736537	1.02446
	MR Egger	68	-0.183714	0.136463	0.182824	-0.451181	0.0837523	0.832174	0.636876	1.08736
	Weighted median	68	-0.131826	0.131768	0.317099	-0.390092	0.12644	0.876494	0.676995	1.13478
	MR PRESSO	68	-0.140813	0.0766171	0.0705138
Heterogeneity test	method	Q	Q_df	Q_pval
	MR Egger	55.3494	66	0.822072
	Inverse variance weighted	55.5089	67	0.840712
Pleiotropy test	method
	MR Egger	egger_intercept	se	pval
		0.00324051	0.00811305	0.690874
	MR PRESSO	Global Test`$Pvalue
		0.814
LDSC regression	Intercept (SE)	Heritability (se)	Rg (se)	P
	-0.0031(0.0014)	0.060(0.123)	0.041(0.122)	0.741
HDL-C
MR results	method	nsnp	b	se	pval	lo_ci	up_ci	or	or_lci95	or_uci95
	Inverse variance weighted (multiplicative random effects)	85	0.0468103	0.10057	0.641609	-0.150307	0.243927	1.04792	0.860444	1.27625
	MR Egger	85	0.090974	0.193495	0.639472	-0.288276	0.470224	1.09524	0.749555	1.60035
	Weighted median	85	0.130026	0.158485	0.411971	-0.180605	0.440657	1.13886	0.834765	1.55373
	MR PRESSO	85	0.0468103	0.10057	0.642814
Heterogeneity test	method	Q	Q_df	Q_pval
	MR Egger	92.5238	83	0.222444
	Inverse variance weighted	92.6037	84	0.24402
Pleiotropy test	method
	MR Egger	egger_intercept	se	pval
		-0.00237536	0.00887259	0.78958
	MR PRESSO	Global Test`$Pvalue
		0.244
LDSC regression	Intercept (SE)	Heritability (se)	Rg (se)	P
	0.0042(0.0018)	0.043(0.192)	-0.390(0.930)	0.701
LDL-C
MR results	method	nsnp	b	se	pval	lo_ci	up_ci	or	or_lci95	or_uci95
	Inverse variance weighted (multiplicative random effects)	50	0.00605498	0.106174	0.954522	-0.202046	0.214156	1.00607	0.817057	1.23882
	MR Egger	50	0.404255	0.149325	0.00937061	0.111578	0.696932	1.49819	1.11804	2.00758
	Weighted median	50	0.19946	0.146764	0.17413	-0.0881977	0.487118	1.22074	0.91558	1.62762
	MR PRESSO	50	0.00605498	0.106174	0.954754
Heterogeneity test	method	Q	Q_df	Q_pval
	MR Egger	50.8165	48	0.363243
	Inverse variance weighted	63.6242	49	0.0781785
Pleiotropy test	method
	MR Egger	egger_intercept	se	pval
		-0.0325274	0.0093518	0.00108334
	MR PRESSO	Global Test`$Pvalue
		0.075
LDSC regression	Intercept (SE)	Heritability (se)	Rg (se)	P
	-0.0033(0.0014)	0.282(0.241)	0.051(0.170)	0.771
Apolipoprotein A-I
MR results	method	nsnp	b	se	pval	lo_ci	up_ci	or	or_lci95	or_uci95
	Inverse variance weighted (multiplicative random effects)	71	0.0206778	0.0996947	0.835688	-0.174724	0.216079	1.02089	0.839689	1.2412
	MR Egger	71	-0.364835	0.201587	0.0746789	-0.759945	0.0302746	0.694311	0.467692	1.03074
	Weighted median	71	-0.185155	0.15242	0.224454	-0.483897	0.113588	0.830976	0.616377	1.12029
	MR PRESSO	71	0.0206778	0.0951028	0.828509
Heterogeneity test	method	Q	Q_df	Q_pval
	MR Egger	58.8588	69	0.80292
	Inverse variance weighted	63.7001	70	0.688812
Pleiotropy test	method
	MR Egger	egger_intercept	se	pval
		0.0210689	0.00957543	0.0311358
	MR PRESSO	Global Test`$Pvalue
		0.666
LDSC regression	Intercept (SE)	Heritability (se)	Rg (se)	P
	0.0024(0.0034)	0.033(0.0094)	-0.127(0.218)	0.562
Total cholesterol
MR results	method	nsnp	b	se	pval	lo_ci	up_ci	or	or_lci95	or_uci95
	Inverse variance weighted (multiplicative random effects)	62	0.0205038	0.0876558	0.815053	-0.151302	0.192309	1.02072	0.859588	1.21205
	MR Egger	62	0.215409	0.141483	0.133135	-0.0618977	0.492715	1.24037	0.939979	1.63675
	Weighted median	62	0.130652	0.13627	0.337675	-0.136438	0.397742	1.13957	0.87246	1.48846
	MR PRESSO	62	0.0205038	0.0843935	0.808856
Heterogeneity test	method	Q	Q_df	Q_pval
	MR Egger	53.464	60	0.71169
	Inverse variance weighted	56.544	61	0.637923
Pleiotropy test	method
	MR Egger	egger_intercept	se	pval
		-0.0145587	0.00829561	0.0843667
	MR PRESSO	Global Test`$Pvalue
		0.616
LDSC regression	Intercept (SE)	Heritability (se)	Rg (se)	P
	-0.0039(0.0027)	0.087(0.030)	0.011(0.183)	0.953
Fasting glucose
MR results	method	nsnp	b	se	pval	lo_ci	up_ci	or	or_lci95	or_uci95
	Inverse variance weighted (multiplicative random effects)	70	-0.283972	0.23711	0.231059	-0.748708	0.180765	0.752788	0.472977	1.19813
	MR Egger	70	-0.673911	0.479741	0.16465	-1.6142	0.266381	0.509711	0.199049	1.30523
	Weighted median	70	-0.552856	0.34887	0.113033	-1.23664	0.130929	0.575304	0.290358	1.13989
	MR PRESSO	70	-0.283972	0.237111	0.235157
Heterogeneity test	method	Q	Q_df	Q_pval
	MR Egger	86.7107	68	0.0626199
	Inverse variance weighted	87.8261	69	0.0627636
Pleiotropy test	method
	MR Egger	egger_intercept	se	pval
		0.010111	0.0108107	0.352958
	MR PRESSO	Global Test`$Pvalue
		0.059
LDSC regression	Intercept (SE)	Heritability (se)	Rg (se)	P
	-0.004(0.0035)	0.158(0.034)	0.095(0.140)	0.479
Fasting insulin
MR results	method	nsnp	b	se	pval	lo_ci	up_ci	or	or_lci95	or_uci95
	Inverse variance weighted (multiplicative random effects)	38	-0.491115	0.418018	0.240049	-1.31043	0.328201	0.611944	0.269704	1.38847
	MR Egger	38	-0.276326	1.37717	0.842103	-2.97557	2.42292	0.758566	0.0510184	11.2787
	Weighted median	38	-0.40016	0.573797	0.485559	-1.5248	0.724482	0.670213	0.217664	2.06366
	MR PRESSO	38	-0.491115	0.418018	0.247555
Heterogeneity test	method	Q	Q_df	Q_pval
	MR Egger	44.2709	36	0.162067
	Inverse variance weighted	44.3039	37	0.190717
Pleiotropy test	method
	MR Egger	egger_intercept	se	pval
		-0.00355487	0.0216876	0.870717
	MR PRESSO	Global Test`$Pvalue
		0.212
LDSC regression	Intercept (SE)	Heritability (se)	Rg (se)	P
	0.0026(0.0034)	0.725(0.290)	-0.143(0.683)	0.834
HbA1c*
MR results	method	nsnp	b	se	pval	lo_ci	up_ci	or	or_lci95	or_uci95	Power
	Inverse variance weighted (multiplicative random effects)	70	-1.3167	0.328671	6.17181e-05	-1.9609	-0.672507	0.268018	0.140732	0.510427	1
	MR Egger	70	-1.4911	0.588051	0.0135266	-2.64368	-0.338526	0.225124	0.0710989	0.71282
	Weighted median	70	-1.71466	0.543886	0.00161818	-2.78068	-0.648644	0.180025	0.0619965	0.522754
	MR PRESSO	70	-1.3167	0.328671	0.000153633
Heterogeneity test	method	Q	Q_df	Q_pval
	MR Egger	79.9039	68	0.153147
	Inverse variance weighted	80.055	69	0.170775
Pleiotropy test	method
	MR Egger	egger_intercept	se	pval
		0.0032867	0.0091628	0.72093
	MR PRESSO	Global Test`$Pvalue
		0.19
LDSC regression	Intercept (SE)	Heritability (se)	Rg (se)	P
	-0.0030(0.0034)	0.160(0.036)	0.037(0.184)	0.265
Type 2 diabetes*（Suggestive)
MR results	method	nsnp	b	se	pval	lo_ci	up_ci	or	or_lci95	or_uci95	Power
	Inverse variance weighted (multiplicative random effects)	44	-0.131025	0.0597171	0.0282288	-0.24807	-0.0139793	0.877196	0.780305	0.986118	0.4
	MR Egger	44	-0.301162	0.128775	0.0241864	-0.553562	-0.0487631	0.739958	0.574898	0.952407
	Weighted median	44	-0.186388	0.0895328	0.037362	-0.361873	-0.0109039	0.829951	0.696371	0.989155
	MR PRESSO	44	-0.131025	0.0597171	0.0336805
Heterogeneity test	method	Q	Q_df	Q_pval
	MR Egger	45.5378	42	0.327077
	Inverse variance weighted	47.931	43	0.279621
Pleiotropy test	method
	MR Egger	egger_intercept	se	pval
		0.020352	0.0136987	0.14483
	MR PRESSO	Global Test`$Pvalue
		0.242
LDSC regression	Intercept (SE)	Heritability (se)	Rg (se)	P
	-0.0044(0.0036)	0.113(0.023)	0.051(0.170)	0.771
Body mass index*（Suggestive)
MR results	method	nsnp	b	se	pval	lo_ci	up_ci	or	or_lci95	or_uci95	Power
	Inverse variance weighted (multiplicative random effects)	360	-0.25265	0.110377	0.0220809	-0.46899	-0.0363111	0.776739	0.625634	0.96434	0.64
	MR Egger	360	-0.080381	0.333899	0.809899	-0.734823	0.574061	0.922765	0.47959	1.77546
	Weighted median	360	-0.112163	0.171671	0.513526	-0.448638	0.224313	0.893899	0.638497	1.25146
	MR PRESSO	360	-0.25265	0.110377	0.022661
Heterogeneity test	method	Q	Q_df	Q_pval
	MR Egger	392.751	358	0.0996335
	Inverse variance weighted	393.079	359	0.104131
Pleiotropy test	method
	MR Egger	egger_intercept	se	pval
		-0.00321246	0.00587576	0.584904
	MR PRESSO	Global Test`$Pvalue
		0.09
LDSC regression	Intercept (SE)	Heritability (se)	Rg (se)	P
	0.0018(0.0025)	0.480(0.054)	-0.278(0.019)	0.426
Whole body fat mass
MR results	method	nsnp	b	se	pval	lo_ci	up_ci	or	or_lci95	or_uci95
	Inverse variance weighted (multiplicative random effects)	205	-0.0448687	0.125714	0.721159	-0.291269	0.201531	0.956123	0.747315	1.22327
	MR Egger	205	0.0258846	0.373314	0.944789	-0.705811	0.757581	1.02622	0.493708	2.13311
	Weighted median	205	0.137707	0.194163	0.478179	-0.242853	0.518267	1.14764	0.784387	1.67912
	MR PRESSO	205	-0.0448687	0.125714	0.721528
Heterogeneity test	method	Q	Q_df	Q_pval
	MR Egger	220.917	203	0.184815
	Inverse variance weighted	220.961	204	0.197584
Pleiotropy test	method
	MR Egger	egger_intercept	se	pval
		-0.0015351	0.00762425	0.840631
	MR PRESSO	Global Test`$Pvalue
		0.185
LDSC regression	Intercept (SE)	Heritability (se)	Rg (se)	P
	0.0027(0.0047)	0.026(0.191)	-0.062(0.133)	0.64
Waist circumference
MR results	method	nsnp	b	se	pval	lo_ci	up_ci	or	or_lci95	or_uci95
	Inverse variance weighted (multiplicative random effects)	237	-0.117034	0.141274	0.407434	-0.39393	0.159863	0.889555	0.674401	1.17335
	MR Egger	237	-0.256893	0.403966	0.525443	-1.04867	0.534881	0.773451	0.350404	1.70725
	Weighted median	237	-0.0026043	0.222709	0.99067	-0.439114	0.433905	0.997399	0.644608	1.54327
	MR PRESSO	237	-0.117034	0.141274	0.408271
Heterogeneity test	method	Q	Q_df	Q_pval
	MR Egger	254.944	235	0.177301
	Inverse variance weighted	255.093	236	0.187632
Pleiotropy test	method
	MR Egger	egger_intercept	se	pval
		0.00254068	0.00687329	0.71198
	MR PRESSO	Global Test`$Pvalue
		0.174
LDSC regression	Intercept (SE)	Heritability (se)	Rg (se)	P
	0.0042(0.0017)	0.690(0.114)	-0.428(0.008)	0.346
Hip circumference
MR results	method	nsnp	b	se	pval	lo_ci	up_ci	or	or_lci95	or_uci95
	Inverse variance weighted (multiplicative random effects)	209	-0.0414457	0.125103	0.740424	-0.286648	0.203757	0.959401	0.750776	1.226
	MR Egger	209	0.233981	0.366002	0.523342	-0.483383	0.951344	1.26362	0.616694	2.58919
	Weighted median	209	0.100506	0.198743	0.613062	-0.28903	0.490041	1.10573	0.74899	1.63238
	MR PRESSO	209	-0.0414457	0.125103	0.740758
Heterogeneity test	method	Q	Q_df	Q_pval
	MR Egger	234.7	207	0.0905409
	Inverse variance weighted	235.428	208	0.0930586
Pleiotropy test	method
	MR Egger	egger_intercept	se	pval
		-0.00619664	0.00773759	0.424137
	MR PRESSO	Global Test`$Pvalue
		0.089
LDSC regression	Intercept (SE)	Heritability (se)	Rg (se)	P
	-0.0047(0.0020)	0.081(0.141)	0.220(0.223)	0.901
Waist-to-hip ratio
MR results	method	nsnp	b	se	pval	lo_ci	up_ci	or	or_lci95	or_uci95
	Inverse variance weighted (multiplicative random effects)	21	-0.0659731	0.237726	0.781383	-0.531916	0.39997	0.936156	0.587478	1.49178
	MR Egger	21	0.0445887	1.34395	0.973879	-2.58956	2.67874	1.0456	0.0750531	14.5667
	Weighted median	21	-0.0571314	0.342976	0.867704	-0.729364	0.615101	0.94447	0.482216	1.84984
	MR PRESSO	21	-0.0659731	0.211582	0.758413
Heterogeneity test	method	Q	Q_df	Q_pval
	MR Egger	15.8359	19	0.668199
	Inverse variance weighted	15.8429	20	0.726323
Pleiotropy test	method
	MR Egger	egger_intercept	se	pval
		-0.00351821	0.0420918	0.934261
	MR PRESSO	Global Test`$Pvalue
		0.721
LDSC regression	Intercept (SE)	Heritability (se)	Rg (se)	P
	0.0043(0.0021)	0.105(0.023)	-0.059(0.232)	0.795

## Sheet: Table1-GWAS datebase summary
	Exposure	GWAS ID	Sample	Ancestry	Consortium or PubMed ID
	Lifestyle behaviors
	Past tobacco smoking	ukb-b-2134	424960	European	UK Biobank
	Smoking initiation	ieu-b-4877	607291	European	GSCAN
	Cigarettes per day	ieu-b-25	337334	European	GSCAN
	Alcoholic drinks per week	ieu-b-73	335394	European	GSCAN
	Coffee intake	ukb-b-5237	428860	European	UK Biobank
	Education level	ieu-a-1239	766345	European	SSGAC
	Household income	ukb-b-7408	397755	European	UK Biobank
	Related diseases
	Inflammatory bowel disease	ieu-a-294	65642	European	IIBDGC
	Systemic lupus erythematosus	ebi-a-GCST003156	14267	European	26502338
	Rheumatoid arthritis	ebi-a-GCST90018910	417256	European	34594039
	Cholelithiasis	finn-b-K11_CHOLELITH	214167	European	FinnGen
	Serum parameters
	Serum 25-Hydroxyvitamin D	ebi-a-GCST90000618	496946	European	32242144
	Serum calcium levels	ebi-a-GCST90025990	400792	European	UK Biobank
	Testosterone	ebi-a-GCST90012114	425097	European	UK Biobank
	C-reactive protein	ebi-a-GCST90029070	575531	European	CHARGE
	Lipid metabolism
	Triglyceride	met-d-Total_TG	115078	European	UK Biobank
	HDL-C	met-d-HDL_C	115078	European	UK Biobank
	LDL-C	met-d-LDL_C	115078	European	UK Biobank
	Apolipoprotein A-I	met-d-ApoA1	115078	European	UK Biobank
	Total cholesterol	met-d-Total_C	115078	European	UK Biobank
	Glucose metabolism
	Fasting glucose	ebi-a-GCST90002232	200622	European	34059833
	Fasting insulin	ebi-a-GCST90002238	151013	European	34059833
	HbA1c	ebi-a-GCST90002244	146806	European	34059833
	Type 2 diabetes	finn-b-E4_DM2_STRICT	212351	European	FinnGen
	Obesity traits
	Body mass index	ieu-b-40	681275	European	GIANT
	Whole body fat mass	ukb-b-19393	454137	European	UK Biobank
	Waist circumference	ukb-b-9405	462166	European	UK Biobank
	Hip circumference	ukb-b-15590	462117	European	UK Biobank
	Waist-to-hip ratio	ieu-a-79	210082	European	GIANT

## Sheet: Multivariable MR analysis
PBC
Exposure	nsnp	b	se	pval	lo_ci	up_ci	or	or_lci95	or_uci95
Lipid metabolism
Triglyceride	26	0.154931	0.208063	0.456493	-0.252872	0.562734	1.16758	0.776567	1.75547
HDL-C	45	0.0283092	0.122678	0.817501	-0.212139	0.268757	1.02871	0.808852	1.30834
LDL-C	22	-0.200613	0.227949	0.378819	-0.647393	0.246168	0.818229	0.523408	1.27911
Apolipoprotein A-I	35	0.0507546	0.111195	0.648069	-0.167188	0.268697	1.05206	0.846041	1.30826
Glucose metabolism
Fasting glucose	40	0.28725	0.372225	0.440286	-0.442311	1.01681	1.33276	0.64255	2.76436
Fasting insulin	20	0.222016	0.517401	0.667851	-0.792089	1.23612	1.24859	0.452898	3.44224
HbA1c	39	-0.223276	0.532558	0.675033	-1.26709	0.820539	0.799894	0.28165	2.27172
Type 2 diabetes	24	-0.0916802	0.0893348	0.304772	-0.266776	0.083416	0.912397	0.765844	1.08699
Obesity traits
Body mass index	225	0.140451	0.432123	0.745161	-0.706509	0.987412	1.15079	0.493363	2.68428
Whole body fat mass	171	-0.140337	0.844146	0.867962	-1.79486	1.51419	0.869065	0.16615	4.54573
Waist circumference	147	0.456072	0.968823	0.637821	-1.44282	2.35497	1.57786	0.23626	10.5378
Hip circumference	167	0.0185568	0.691474	0.97859	-1.33673	1.37385	1.01873	0.262702	3.95052
Waist-to-hip ratio	8	-0.213925	0.401796	0.594434	-1.00145	0.573596	0.807409	0.367348	1.77464
AIH
Exposure	nsnp	b	se	pval	lo_ci	up_ci	or	or_lci95	or_uci95
Lipid metabolism
Triglyceride	56	-0.123206	0.160175	0.441778	-0.43715	0.190738	0.884081	0.645875	1.21014
HDL-C	74	-0.0841229	0.149866	0.574579	-0.37786	0.209614	0.919318	0.685326	1.2332
LDL-C	43	-0.108305	0.160457	0.499689	-0.422801	0.206191	0.897354	0.655209	1.22899
Apolipoprotein A-I	60	-0.139189	0.144195	0.334404	-0.421811	0.143434	0.870064	0.655858	1.15423
Glucose metabolism
Fasting glucose	55	0.207208	0.371969	0.577489	-0.521852	0.936268	1.23024	0.59342	2.55044
Fasting insulin	26	0.74225	0.538545	0.168126	-0.313297	1.7978	2.10066	0.731033	6.03634
HbA1c	60	-0.727354	0.486312	0.134744	-1.68053	0.225817	0.483186	0.186276	1.25335
Type 2 diabetes	48	-0.0771333	0.0892856	0.387646	-0.252133	0.0978664	0.925766	0.777141	1.10282
Obesity traits
Body mass index	367	0.683612	0.650912	0.293609	-0.592175	1.9594	1.98102	0.553123	7.09506
Whole body fat mass	264	0.262728	1.22087	0.829614	-2.13018	2.65563	1.30047	0.118816	14.234
Waist circumference	231	0.0168435	1.42772	0.990587	-2.78149	2.81517	1.01699	0.0619464	16.6961
Hip circumference	247	-0.829318	0.977609	0.396264	-2.74543	1.0868	0.436347	0.0642205	2.96476
Waist-to-hip ratio	10	0.233155	0.574229	0.68472	-0.892335	1.35864	1.26258	0.409698	3.89092
PSC
Exposure	nsnp	b	se	pval	lo_ci	up_ci	or	or_lci95	or_uci95
Lipid metabolism
Triglyceride	42	-0.485171	0.213228	0.228838	-0.903097	-0.0672452	0.615592	0.405312	0.934966
HDL-C	58	-0.230823	0.190404	0.225404	-0.604014	0.142368	0.79388	0.546613	1.153
LDL-C	35	0.0136629	0.246941	0.955877	-0.470342	0.497668	1.01376	0.624789	1.64488
Apolipoprotein A-I	47	-0.157437	0.188815	0.404383	-0.527514	0.212639	0.85433	0.59007	1.23694
Glucose metabolism
Fasting glucose	47	0.0268455	0.387262	0.944734	-0.732188	0.785879	1.02721	0.480856	2.19434
Fasting insulin	24	-0.322404	0.530939	0.543696	-1.36304	0.718237	0.724406	0.255881	2.05081
HbA1c	49	-0.99694	0.501519	0.0468295	-1.97992	-0.0139618	0.369007	0.138081	0.986135
Type 2 diabetes	33	-0.130312	0.0916204	0.154938	-0.309888	0.049264	0.877822	0.733529	1.0505
Obesity traits
Body mass index	338	-0.270877	0.406298	0.504967	-1.06722	0.525467	0.76271	0.343963	1.69125
Whole body fat mass	244	0.208483	0.747694	0.780372	-1.257	1.67396	1.23181	0.284507	5.33326
Waist circumference	215	-0.622314	0.885006	0.481947	-2.35693	1.1123	0.536701	0.0947109	3.04134
Hip circumference	231	0.561866	0.623364	0.367404	-0.659926	1.78366	1.75394	0.516889	5.95159
Waist-to-hip ratio	9	0.113486	0.361953	0.753872	-0.595942	0.822913	1.12018	0.551043	2.27712
