# Supplementary material for: Genetic association and causal relationship between multiple modifiable risk factors and autoimmune liver disease: a two-sample mendelian randomization study
Source: J Transl Med. 2024 May 4;22:425. doi: 10.1186/s12967-024-05247-y (PMC11070123; doi:10.1186/s12967-024-05247-y)
Supplement: Supplementary file 4 — Supplementary Material 4 [file 12967_2024_5247_MOESM4_ESM.xlsx]

## Sheet: AlcoholiconPSC
Column1	SNP	effect_allele.exposure	other_allele.exposure	effect_allele.outcome	other_allele.outcome	beta.exposure	beta.outcome	eaf.exposure	eaf.outcome	remove	palindromic	ambiguous	id.outcome	chr	pos	se.outcome	samplesize.outcome	pval.outcome	outcome	originalname.outcome	outcome.deprecated	mr_keep.outcome	data_source.outcome	proxy.outcome	target_snp.outcome	proxy_snp.outcome	target_a1.outcome	target_a2.outcome	proxy_a1.outcome	proxy_a2.outcome	chr.exposure	pos.exposure	se.exposure	pval.exposure	samplesize.exposure	id.exposure	exposure	mr_keep.exposure	pval_origin.exposure	data_source.exposure	action	mr_keep	units.outcome	units.exposure	rsq.exposure	effective_n.exposure	rsq.outcome	effective_n.outcome	steiger_dir
1	rs1004787	A	G	A	G	0.0152707	-0.079735	0.581	0.55	FALSE	FALSE	FALSE	ieu-a-1112	2	45159091	0.034	14890	0.0185887	Primary sclerosing cholangitis || id:ieu-a-1112	Primary sclerosing cholangitis	Primary sclerosing cholangitis || ||	TRUE	igd	NA	NA	NA	NA	NA	NA	NA	2	45159091	0.00193782	3.30979e-15	526940	ieu-b-73	|| id:ieu-b-73	TRUE	reported	igd	2	TRUE	NA	NA	0.000117837	526940	0.000369269	14890	FALSE
2	rs10085696	G	A	G	A	-0.0160517	0.0158733	0.201	0.18	FALSE	FALSE	FALSE	ieu-a-1112	7	69783020	0.038	14890	0.679385	Primary sclerosing cholangitis || id:ieu-a-1112	Primary sclerosing cholangitis	Primary sclerosing cholangitis || ||	TRUE	igd	NA	NA	NA	NA	NA	NA	NA	7	69783020	0.00249471	1.24e-10	535056	ieu-b-73	|| id:ieu-b-73	TRUE	reported	igd	2	TRUE	NA	NA	7.73697e-05	535056	1.172e-05	14890	TRUE
3	rs1260326	C	T	C	T	0.023812	0.0148886	0.595	0.59	FALSE	FALSE	FALSE	ieu-a-1112	2	27730940	0.03	14890	0.624708	Primary sclerosing cholangitis || id:ieu-a-1112	Primary sclerosing cholangitis	Primary sclerosing cholangitis || ||	TRUE	igd	NA	NA	NA	NA	NA	NA	NA	2	27730940	0.00198433	3.32966e-33	532340	ieu-b-73	|| id:ieu-b-73	TRUE	reported	igd	2	TRUE	NA	NA	0.000270433	532340	1.65433e-05	14890	TRUE
4	rs13024996	A	C	A	C	-0.0120123	-0.0440169	0.352	0.36	FALSE	FALSE	FALSE	ieu-a-1112	2	144225215	0.031	14890	0.149435	Primary sclerosing cholangitis || id:ieu-a-1112	Primary sclerosing cholangitis	Primary sclerosing cholangitis || ||	TRUE	igd	NA	NA	NA	NA	NA	NA	NA	2	144225215	0.00200483	2.07998e-09	532239	ieu-b-73	|| id:ieu-b-73	TRUE	reported	igd	2	TRUE	NA	NA	6.7447e-05	532239	0.000135401	14890	FALSE
5	rs13332432	G	C	G	C	0.014005	0.0139029	0.296	0.3	FALSE	TRUE	FALSE	ieu-a-1112	16	85728651	0.033	14890	0.658916	Primary sclerosing cholangitis || id:ieu-a-1112	Primary sclerosing cholangitis	Primary sclerosing cholangitis || ||	TRUE	igd	TRUE	rs13332432	rs1868871	G	C	T	C	16	85721809	0.00214072	5.94019e-11	516946	ieu-b-73	|| id:ieu-b-73	TRUE	reported	igd	2	TRUE	NA	NA	8.27879e-05	516946	1.19218e-05	14890	TRUE
6	rs1387766	A	G	A	G	-0.010827	-0.0535408	0.622	0.62	FALSE	FALSE	FALSE	ieu-a-1112	12	92081800	0.031	14890	0.0783339	Primary sclerosing cholangitis || id:ieu-a-1112	Primary sclerosing cholangitis	Primary sclerosing cholangitis || ||	TRUE	igd	NA	NA	NA	NA	NA	NA	NA	12	92081800	0.00198336	4.79005e-08	535067	ieu-b-73	|| id:ieu-b-73	TRUE	reported	igd	2	TRUE	NA	NA	5.56907e-05	535067	0.000200319	14890	FALSE
7	rs153106	C	T	C	T	-0.0136118	0.0741794	0.409	0.42	FALSE	FALSE	FALSE	ieu-a-1112	16	28526897	0.031	14890	0.0141195	Primary sclerosing cholangitis || id:ieu-a-1112	Primary sclerosing cholangitis	Primary sclerosing cholangitis || ||	TRUE	igd	NA	NA	NA	NA	NA	NA	NA	16	28526897	0.00195858	3.62994e-12	531637	ieu-b-73	|| id:ieu-b-73	TRUE	reported	igd	2	TRUE	NA	NA	9.08438e-05	531637	0.00038445	14890	FALSE
8	rs16854020	A	G	A	G	0.018083	-0.0256677	0.127	0.12	FALSE	FALSE	FALSE	ieu-a-1112	4	42117559	0.046	14890	0.56759	Primary sclerosing cholangitis || id:ieu-a-1112	Primary sclerosing cholangitis	Primary sclerosing cholangitis || ||	TRUE	igd	NA	NA	NA	NA	NA	NA	NA	4	42117559	0.0029068	4.82003e-10	533501	ieu-b-73	|| id:ieu-b-73	TRUE	reported	igd	2	TRUE	NA	NA	7.25347e-05	533501	2.09128e-05	14890	TRUE
9	rs2049045	C	G	C	G	-0.0137683	-0.0198026	0.189	0.19	FALSE	TRUE	FALSE	ieu-a-1112	11	27694241	0.039	14890	0.610689	Primary sclerosing cholangitis || id:ieu-a-1112	Primary sclerosing cholangitis	Primary sclerosing cholangitis || ||	TRUE	igd	NA	NA	NA	NA	NA	NA	NA	11	27694241	0.00250539	3.97e-08	532726	ieu-b-73	|| id:ieu-b-73	TRUE	reported	igd	2	TRUE	NA	NA	5.66869e-05	532726	1.73169e-05	14890	TRUE
10	rs2299409	A	G	A	G	-0.0105546	-0.0158733	0.493	0.53	FALSE	FALSE	FALSE	ieu-a-1112	7	103812171	0.03	14890	0.593789	Primary sclerosing cholangitis || id:ieu-a-1112	Primary sclerosing cholangitis	Primary sclerosing cholangitis || ||	TRUE	igd	NA	NA	NA	NA	NA	NA	NA	7	103812171	0.00193346	4.79999e-08	534249	ieu-b-73	|| id:ieu-b-73	TRUE	reported	igd	2	TRUE	NA	NA	5.57759e-05	534249	1.88039e-05	14890	TRUE
11	rs28601761	G	C	G	C	0.0112989	0.0554347	0.405	0.42	FALSE	TRUE	FALSE	ieu-a-1112	8	126500031	0.031	14890	0.0665472	Primary sclerosing cholangitis || id:ieu-a-1112	Primary sclerosing cholangitis	Primary sclerosing cholangitis || ||	TRUE	igd	NA	NA	NA	NA	NA	NA	NA	8	126500031	0.00195507	7.59994e-09	523035	ieu-b-73	|| id:ieu-b-73	TRUE	reported	igd	2	TRUE	NA	NA	6.38544e-05	523035	0.000214739	14890	FALSE
12	rs28680958	A	G	A	G	-0.0135848	0.00895974	0.23	0.22	FALSE	FALSE	FALSE	ieu-a-1112	1	173848808	0.037	14890	0.800183	Primary sclerosing cholangitis || id:ieu-a-1112	Primary sclerosing cholangitis	Primary sclerosing cholangitis || ||	TRUE	igd	NA	NA	NA	NA	NA	NA	NA	1	173848808	0.0023684	9.78003e-09	532042	ieu-b-73	|| id:ieu-b-73	TRUE	reported	igd	2	TRUE	NA	NA	6.18337e-05	532042	3.93867e-06	14890	TRUE
13	rs28712821	A	G	A	G	0.0283339	-0.0158733	0.594	0.61	FALSE	FALSE	FALSE	ieu-a-1112	4	39420981	0.036	14890	0.65214	Primary sclerosing cholangitis || id:ieu-a-1112	Primary sclerosing cholangitis	Primary sclerosing cholangitis || ||	TRUE	igd	TRUE	rs28712821	rs12639940	G	A	G	A	4	39413780	0.00197411	1.10002e-46	525616	ieu-b-73	|| id:ieu-b-73	TRUE	reported	igd	2	TRUE	NA	NA	0.000391772	525616	1.30583e-05	14890	TRUE
14	rs28732378	G	A	G	A	-0.0167274	-0.0129162	0.729	0.72	FALSE	FALSE	FALSE	ieu-a-1112	3	85404030	0.038	14890	0.725982	Primary sclerosing cholangitis || id:ieu-a-1112	Primary sclerosing cholangitis	Primary sclerosing cholangitis || ||	TRUE	igd	TRUE	rs28732378	rs62253107	A	G	T	G	3	85403892	0.00219076	2.23975e-14	530009	ieu-b-73	|| id:ieu-b-73	TRUE	reported	igd	2	TRUE	NA	NA	0.000109986	530009	7.76002e-06	14890	TRUE
15	rs331939	A	G	A	G	-0.0119016	-0.0573251	0.339	0.37	FALSE	FALSE	FALSE	ieu-a-1112	4	143667954	0.031	14890	0.0603921	Primary sclerosing cholangitis || id:ieu-a-1112	Primary sclerosing cholangitis	Primary sclerosing cholangitis || ||	TRUE	igd	TRUE	rs331939	rs331955	A	G	G	A	4	143654889	0.00202921	4.49997e-09	536700	ieu-b-73	|| id:ieu-b-73	TRUE	reported	igd	2	TRUE	NA	NA	6.40913e-05	536700	0.000229631	14890	FALSE
16	rs34121753	G	A	G	A	0.0110694	-0.0563803	0.532	0.57	FALSE	FALSE	FALSE	ieu-a-1112	17	7733833	0.034	14890	0.0959599	Primary sclerosing cholangitis || id:ieu-a-1112	Primary sclerosing cholangitis	Primary sclerosing cholangitis || ||	TRUE	igd	NA	NA	NA	NA	NA	NA	NA	17	7733833	0.00195072	1.38998e-08	518183	ieu-b-73	|| id:ieu-b-73	TRUE	reported	igd	2	TRUE	NA	NA	6.21369e-05	518183	0.000184663	14890	FALSE
17	rs3814877	T	G	T	G	-0.0112752	0.00895974	0.381	0.39	FALSE	FALSE	FALSE	ieu-a-1112	16	30042677	0.03	14890	0.761467	Primary sclerosing cholangitis || id:ieu-a-1112	Primary sclerosing cholangitis	Primary sclerosing cholangitis || ||	TRUE	igd	NA	NA	NA	NA	NA	NA	NA	16	30042677	0.00197174	1.06999e-08	527335	ieu-b-73	|| id:ieu-b-73	TRUE	reported	igd	2	TRUE	NA	NA	6.20065e-05	527335	5.99114e-06	14890	TRUE
18	rs4309187	C	A	C	A	0.0147908	0.0207825	0.697	0.68	FALSE	FALSE	FALSE	ieu-a-1112	11	113412443	0.037	14890	0.567187	Primary sclerosing cholangitis || id:ieu-a-1112	Primary sclerosing cholangitis	Primary sclerosing cholangitis || ||	TRUE	igd	NA	NA	NA	NA	NA	NA	NA	11	113412443	0.00208756	1.36994e-12	531063	ieu-b-73	|| id:ieu-b-73	TRUE	reported	igd	2	TRUE	NA	NA	9.45192e-05	531063	2.11908e-05	14890	TRUE
19	rs4752999	T	C	T	C	-0.0145643	0.0109399	0.321	0.33	FALSE	FALSE	FALSE	ieu-a-1112	11	47428565	0.031	14890	0.713733	Primary sclerosing cholangitis || id:ieu-a-1112	Primary sclerosing cholangitis	Primary sclerosing cholangitis || ||	TRUE	igd	NA	NA	NA	NA	NA	NA	NA	11	47428565	0.00207008	2.03002e-12	529379	ieu-b-73	|| id:ieu-b-73	TRUE	reported	igd	2	TRUE	NA	NA	9.34973e-05	529379	8.36495e-06	14890	TRUE
20	rs55872084	T	G	T	G	0.0127314	0.0119286	0.218	0.24	FALSE	FALSE	FALSE	ieu-a-1112	5	155902003	0.042	14890	0.767687	Primary sclerosing cholangitis || id:ieu-a-1112	Primary sclerosing cholangitis	Primary sclerosing cholangitis || ||	TRUE	igd	NA	NA	NA	NA	NA	NA	NA	5	155902003	0.0022684	1.98002e-08	529669	ieu-b-73	|| id:ieu-b-73	TRUE	reported	igd	2	TRUE	NA	NA	5.94681e-05	529669	5.41803e-06	14890	TRUE
21	rs6106989	A	G	A	G	0.0108994	-0.0305292	0.628	0.62	FALSE	FALSE	FALSE	ieu-a-1112	20	25027630	0.035	14890	0.361257	Primary sclerosing cholangitis || id:ieu-a-1112	Primary sclerosing cholangitis	Primary sclerosing cholangitis || ||	TRUE	igd	NA	NA	NA	NA	NA	NA	NA	20	25027630	0.00198336	3.80996e-08	520623	ieu-b-73	|| id:ieu-b-73	TRUE	reported	igd	2	TRUE	NA	NA	5.80036e-05	520623	5.11018e-05	14890	TRUE
22	rs6573197	T	C	T	C	-0.0122755	-0.0314987	0.726	0.72	FALSE	FALSE	FALSE	ieu-a-1112	14	58724208	0.033	14890	0.339723	Primary sclerosing cholangitis || id:ieu-a-1112	Primary sclerosing cholangitis	Primary sclerosing cholangitis || ||	TRUE	igd	NA	NA	NA	NA	NA	NA	NA	14	58724208	0.00213689	9.29994e-09	531848	ieu-b-73	|| id:ieu-b-73	TRUE	reported	igd	2	TRUE	NA	NA	6.20442e-05	531848	6.1192e-05	14890	TRUE
23	rs6739804	C	T	C	T	-0.0129688	-0.0009995	0.66	0.67	FALSE	FALSE	FALSE	ieu-a-1112	2	63269604	0.038	14890	0.977211	Primary sclerosing cholangitis || id:ieu-a-1112	Primary sclerosing cholangitis	Primary sclerosing cholangitis || ||	TRUE	igd	NA	NA	NA	NA	NA	NA	NA	2	63269604	0.00208202	4.71998e-10	532202	ieu-b-73	|| id:ieu-b-73	TRUE	reported	igd	2	TRUE	NA	NA	7.28993e-05	532202	4.64689e-08	14890	TRUE
24	rs676388	C	T	C	T	0.0150976	0.0944007	0.494	0.52	FALSE	FALSE	FALSE	ieu-a-1112	19	49211969	0.035	14890	0.00560222	Primary sclerosing cholangitis || id:ieu-a-1112	Primary sclerosing cholangitis	Primary sclerosing cholangitis || ||	TRUE	igd	NA	NA	NA	NA	NA	NA	NA	19	49211969	0.00193147	5.49035e-15	531996	ieu-b-73	|| id:ieu-b-73	TRUE	reported	igd	2	TRUE	NA	NA	0.000114837	531996	0.000488389	14890	FALSE
25	rs682011	C	T	C	T	0.0110068	-0.0256677	0.567	0.56	FALSE	FALSE	FALSE	ieu-a-1112	11	121544285	0.035	14890	0.456507	Primary sclerosing cholangitis || id:ieu-a-1112	Primary sclerosing cholangitis	Primary sclerosing cholangitis || ||	TRUE	igd	NA	NA	NA	NA	NA	NA	NA	11	121544285	0.00194575	1.52999e-08	532623	ieu-b-73	|| id:ieu-b-73	TRUE	reported	igd	2	TRUE	NA	NA	6.00764e-05	532623	3.61232e-05	14890	TRUE
26	rs6969458	A	G	A	G	0.0127063	-0.0129162	0.459	0.48	FALSE	FALSE	FALSE	ieu-a-1112	7	153491516	0.034	14890	0.707424	Primary sclerosing cholangitis || id:ieu-a-1112	Primary sclerosing cholangitis	Primary sclerosing cholangitis || ||	TRUE	igd	TRUE	rs6969458	rs2622226	A	G	G	A	7	153489725	0.00193545	5.19996e-11	509646	ieu-b-73	|| id:ieu-b-73	TRUE	reported	igd	2	TRUE	NA	NA	8.45611e-05	509646	9.69329e-06	14890	TRUE
27	rs7106546	T	G	T	G	0.0130275	-0.0198026	0.755	0.76	FALSE	FALSE	FALSE	ieu-a-1112	11	116079170	0.035	14890	0.569771	Primary sclerosing cholangitis || id:ieu-a-1112	Primary sclerosing cholangitis	Primary sclerosing cholangitis || ||	TRUE	igd	NA	NA	NA	NA	NA	NA	NA	11	116079170	0.00228869	1.28e-08	534293	ieu-b-73	|| id:ieu-b-73	TRUE	reported	igd	2	TRUE	NA	NA	6.06379e-05	534293	2.15012e-05	14890	TRUE
28	rs72768626	G	A	G	A	-0.0240479	-0.0487902	0.0649	0.06	FALSE	FALSE	FALSE	ieu-a-1112	16	24693048	0.063	14890	0.418949	Primary sclerosing cholangitis || id:ieu-a-1112	Primary sclerosing cholangitis	Primary sclerosing cholangitis || ||	TRUE	igd	NA	NA	NA	NA	NA	NA	NA	16	24693048	0.00408827	3.98997e-09	521221	ieu-b-73	|| id:ieu-b-73	TRUE	reported	igd	2	TRUE	NA	NA	6.63783e-05	521221	4.02838e-05	14890	TRUE
29	rs76640332	A	G	A	G	-0.0210081	-0.0449734	0.204	0.21	FALSE	FALSE	FALSE	ieu-a-1112	17	44192957	0.039	14890	0.238274	Primary sclerosing cholangitis || id:ieu-a-1112	Primary sclerosing cholangitis	Primary sclerosing cholangitis || ||	TRUE	igd	TRUE	rs76640332	rs17661015	A	G	C	T	17	44189858	0.00238944	1.46994e-18	514949	ieu-b-73	|| id:ieu-b-73	TRUE	reported	igd	2	TRUE	NA	NA	0.000150091	514949	8.93114e-05	14890	TRUE
30	rs79616692	C	G	C	G	0.0188085	0.0168571	0.11	0.11	FALSE	TRUE	FALSE	ieu-a-1112	16	72338507	0.048	14890	0.725097	Primary sclerosing cholangitis || id:ieu-a-1112	Primary sclerosing cholangitis	Primary sclerosing cholangitis || ||	TRUE	igd	NA	NA	NA	NA	NA	NA	NA	16	72338507	0.00315231	2.38002e-09	529527	ieu-b-73	|| id:ieu-b-73	TRUE	reported	igd	2	TRUE	NA	NA	6.72256e-05	529527	8.28406e-06	14890	TRUE
31	rs962961	T	C	T	C	-0.0121885	-0.0276152	0.329	0.33	FALSE	FALSE	FALSE	ieu-a-1112	14	57283934	0.038	14890	0.46892	Primary sclerosing cholangitis || id:ieu-a-1112	Primary sclerosing cholangitis	Primary sclerosing cholangitis || ||	TRUE	igd	TRUE	rs962961	rs2274794	T	C	T	C	14	57281154	0.00205146	2.78003e-09	533853	ieu-b-73	|| id:ieu-b-73	TRUE	reported	igd	2	TRUE	NA	NA	6.61189e-05	533853	3.54713e-05	14890	TRUE
[truncated: 2 more columns]

## Sheet: WTHRonPSC
Column1	SNP	effect_allele.exposure	other_allele.exposure	effect_allele.outcome	other_allele.outcome	beta.exposure	beta.outcome	eaf.exposure	eaf.outcome	remove	palindromic	ambiguous	id.outcome	chr	pos	se.outcome	samplesize.outcome	pval.outcome	outcome	originalname.outcome	outcome.deprecated	mr_keep.outcome	data_source.outcome	proxy.outcome	target_snp.outcome	proxy_snp.outcome	target_a1.outcome	target_a2.outcome	proxy_a1.outcome	proxy_a2.outcome	samplesize.exposure	pos.exposure	chr.exposure	pval.exposure	se.exposure	id.exposure	exposure	mr_keep.exposure	pval_origin.exposure	data_source.exposure	action	mr_keep	units.outcome	units.exposure	rsq.exposure	effective_n.exposure	rsq.outcome	effective_n.outcome	steiger_dir
1	rs10245353	A	C	A	C	0.035	0.0751075	0.1833	0.18	FALSE	FALSE	FALSE	ieu-a-1112	7	25858614	0.039	14890	0.0480297	Primary sclerosing cholangitis || id:ieu-a-1112	Primary sclerosing cholangitis	Primary sclerosing cholangitis || ||	TRUE	igd	NA	NA	NA	NA	NA	NA	NA	210008	25858614	7	8.4004e-16	0.0043	ieu-a-79	|| id:ieu-a-79	TRUE	reported	igd	2	TRUE	NA	NA	0.000315377	210008	0.000249054	14890	TRUE
2	rs10783615	A	G	A	G	-0.036	0.00995033	0.8667	0.87	FALSE	FALSE	FALSE	ieu-a-1112	12	54349773	0.051	14890	0.835141	Primary sclerosing cholangitis || id:ieu-a-1112	Primary sclerosing cholangitis	Primary sclerosing cholangitis || ||	TRUE	igd	NA	NA	NA	NA	NA	NA	NA	209368	54349773	12	3.29989e-13	0.0049	ieu-a-79	|| id:ieu-a-79	TRUE	reported	igd	2	TRUE	NA	NA	0.000257748	209368	2.5568e-06	14890	TRUE
3	rs10842707	T	C	T	C	0.032	0.0256677	0.1667	0.23	FALSE	FALSE	FALSE	ieu-a-1112	12	26471364	0.036	14890	0.472862	Primary sclerosing cholangitis || id:ieu-a-1112	Primary sclerosing cholangitis	Primary sclerosing cholangitis || ||	TRUE	igd	NA	NA	NA	NA	NA	NA	NA	210023	26471364	12	4.40048e-16	0.004	ieu-a-79	|| id:ieu-a-79	TRUE	reported	igd	2	TRUE	NA	NA	0.000304639	210023	3.41443e-05	14890	TRUE
4	rs1128249	T	G	T	G	-0.028	0.001998	0.4417	0.4	FALSE	FALSE	FALSE	ieu-a-1112	2	165528624	0.03	14890	0.934574	Primary sclerosing cholangitis || id:ieu-a-1112	Primary sclerosing cholangitis	Primary sclerosing cholangitis || ||	TRUE	igd	NA	NA	NA	NA	NA	NA	NA	209414	165528624	2	1.99986e-15	0.0035	ieu-a-79	|| id:ieu-a-79	TRUE	reported	igd	2	TRUE	NA	NA	0.000305524	209414	2.97928e-07	14890	TRUE
5	rs12679556	G	T	G	T	0.027	0.00697561	0.2083	0.25	FALSE	FALSE	FALSE	ieu-a-1112	8	72514228	0.035	14890	0.848914	Primary sclerosing cholangitis || id:ieu-a-1112	Primary sclerosing cholangitis	Primary sclerosing cholangitis || ||	TRUE	igd	NA	NA	NA	NA	NA	NA	NA	203826	72514228	8	2.09991e-11	0.004	ieu-a-79	|| id:ieu-a-79	TRUE	reported	igd	2	TRUE	NA	NA	0.000223488	203826	2.66803e-06	14890	TRUE
6	rs1294410	C	T	C	T	0.031	0.0487902	0.625	0.63	FALSE	FALSE	FALSE	ieu-a-1112	6	6738752	0.032	14890	0.121061	Primary sclerosing cholangitis || id:ieu-a-1112	Primary sclerosing cholangitis	Primary sclerosing cholangitis || ||	TRUE	igd	NA	NA	NA	NA	NA	NA	NA	209830	6738752	6	1.99986e-18	0.0035	ieu-a-79	|| id:ieu-a-79	TRUE	reported	igd	2	TRUE	NA	NA	0.000373733	209830	0.000156121	14890	TRUE
7	rs1440372	C	T	C	T	0.024	-0.00299551	0.7417	0.72	FALSE	FALSE	FALSE	ieu-a-1112	15	67033151	0.039	14890	0.93148	Primary sclerosing cholangitis || id:ieu-a-1112	Primary sclerosing cholangitis	Primary sclerosing cholangitis || ||	TRUE	igd	NA	NA	NA	NA	NA	NA	NA	207447	67033151	15	1.09999e-10	0.0038	ieu-a-79	|| id:ieu-a-79	TRUE	reported	igd	2	TRUE	NA	NA	0.000192251	207447	3.96256e-07	14890	TRUE
8	rs17451107	C	T	C	T	-0.026	0.00796817	0.375	0.4	FALSE	FALSE	FALSE	ieu-a-1112	3	156797609	0.035	14890	0.807717	Primary sclerosing cholangitis || id:ieu-a-1112	Primary sclerosing cholangitis	Primary sclerosing cholangitis || ||	TRUE	igd	NA	NA	NA	NA	NA	NA	NA	207795	156797609	3	1.10002e-12	0.0036	ieu-a-79	|| id:ieu-a-79	TRUE	reported	igd	2	TRUE	NA	NA	0.000250958	207795	3.48131e-06	14890	TRUE
9	rs1936805	T	C	T	C	0.042	-0.0334348	0.55	0.52	FALSE	FALSE	FALSE	ieu-a-1112	6	127452116	0.03	14890	0.257947	Primary sclerosing cholangitis || id:ieu-a-1112	Primary sclerosing cholangitis	Primary sclerosing cholangitis || ||	TRUE	igd	NA	NA	NA	NA	NA	NA	NA	209859	127452116	6	3.59998e-35	0.0034	ieu-a-79	|| id:ieu-a-79	TRUE	reported	igd	2	TRUE	NA	NA	0.00072661	209859	8.34223e-05	14890	TRUE
10	rs2294239	G	A	G	A	-0.025	0.0440169	0.45	0.43	FALSE	FALSE	FALSE	ieu-a-1112	22	29449477	0.035	14890	0.202253	Primary sclerosing cholangitis || id:ieu-a-1112	Primary sclerosing cholangitis	Primary sclerosing cholangitis || ||	TRUE	igd	NA	NA	NA	NA	NA	NA	NA	209454	29449477	22	7.19946e-13	0.0035	ieu-a-79	|| id:ieu-a-79	TRUE	reported	igd	2	TRUE	NA	NA	0.000243531	209454	0.000106223	14890	TRUE
11	rs2645294	T	C	T	C	0.031	0.00796817	0.5345	0.56	FALSE	FALSE	FALSE	ieu-a-1112	1	119574587	0.031	14890	0.796377	Primary sclerosing cholangitis || id:ieu-a-1112	Primary sclerosing cholangitis	Primary sclerosing cholangitis || ||	TRUE	igd	NA	NA	NA	NA	NA	NA	NA	209808	119574587	1	1.69981e-19	0.0035	ieu-a-79	|| id:ieu-a-79	TRUE	reported	igd	2	TRUE	NA	NA	0.000373772	209808	4.43768e-06	14890	TRUE
12	rs2820443	C	T	C	T	-0.035	0.064851	0.3	0.28	FALSE	FALSE	FALSE	ieu-a-1112	1	219753509	0.034	14890	0.0552663	Primary sclerosing cholangitis || id:ieu-a-1112	Primary sclerosing cholangitis	Primary sclerosing cholangitis || ||	TRUE	igd	NA	NA	NA	NA	NA	NA	NA	209975	219753509	1	5.30029e-21	0.0037	ieu-a-79	|| id:ieu-a-79	TRUE	reported	igd	2	TRUE	NA	NA	0.000425975	209975	0.000244305	14890	TRUE
13	rs4081724	A	G	A	G	-0.035	-0.00995033	0.15	0.15	FALSE	FALSE	FALSE	ieu-a-1112	19	33824946	0.049	14890	0.829483	Primary sclerosing cholangitis || id:ieu-a-1112	Primary sclerosing cholangitis	Primary sclerosing cholangitis || ||	TRUE	igd	NA	NA	NA	NA	NA	NA	NA	207418	33824946	19	7.39946e-12	0.0051	ieu-a-79	|| id:ieu-a-79	TRUE	reported	igd	2	TRUE	NA	NA	0.000227015	207418	2.76978e-06	14890	TRUE
14	rs459193	G	A	G	A	-0.026	0.0237165	0.7833	0.74	FALSE	FALSE	FALSE	ieu-a-1112	5	55806751	0.036	14890	0.502689	Primary sclerosing cholangitis || id:ieu-a-1112	Primary sclerosing cholangitis	Primary sclerosing cholangitis || ||	TRUE	igd	NA	NA	NA	NA	NA	NA	NA	209952	55806751	5	1.59993e-11	0.0038	ieu-a-79	|| id:ieu-a-79	TRUE	reported	igd	2	TRUE	NA	NA	0.000222929	209952	2.91506e-05	14890	TRUE
15	rs4765219	A	C	A	C	-0.028	0.0158733	0.375	0.35	FALSE	FALSE	FALSE	ieu-a-1112	12	124440743	0.032	14890	0.619075	Primary sclerosing cholangitis || id:ieu-a-1112	Primary sclerosing cholangitis	Primary sclerosing cholangitis || ||	TRUE	igd	TRUE	rs4765219	rs7958691	A	C	T	G	209807	124440110	12	1.59993e-15	0.0036	ieu-a-79	|| id:ieu-a-79	TRUE	reported	igd	2	TRUE	NA	NA	0.00028825	209807	1.65269e-05	14890	TRUE
16	rs6772129	G	A	G	A	-0.035	-0.0139029	0.2417	0.31	FALSE	FALSE	FALSE	ieu-a-1112	3	64700425	0.032	14890	0.66756	Primary sclerosing cholangitis || id:ieu-a-1112	Primary sclerosing cholangitis	Primary sclerosing cholangitis || ||	TRUE	igd	NA	NA	NA	NA	NA	NA	NA	210055	64700425	3	3.40017e-21	0.0037	ieu-a-79	|| id:ieu-a-79	TRUE	reported	igd	2	TRUE	NA	NA	0.000425813	210055	1.26785e-05	14890	TRUE
17	rs714515	A	G	A	G	-0.027	-0.0217615	0.5417	0.57	FALSE	FALSE	FALSE	ieu-a-1112	1	172352990	0.035	14890	0.518865	Primary sclerosing cholangitis || id:ieu-a-1112	Primary sclerosing cholangitis	Primary sclerosing cholangitis || ||	TRUE	igd	NA	NA	NA	NA	NA	NA	NA	203401	172352990	1	4.40048e-15	0.0034	ieu-a-79	|| id:ieu-a-79	TRUE	reported	igd	2	TRUE	NA	NA	0.000309946	203401	2.59653e-05	14890	TRUE
18	rs7705502	A	G	A	G	0.027	-0.0363319	0.2917	0.31	FALSE	FALSE	FALSE	ieu-a-1112	5	173320815	0.034	14890	0.271878	Primary sclerosing cholangitis || id:ieu-a-1112	Primary sclerosing cholangitis	Primary sclerosing cholangitis || ||	TRUE	igd	NA	NA	NA	NA	NA	NA	NA	209827	173320815	5	4.70002e-14	0.0036	ieu-a-79	|| id:ieu-a-79	TRUE	reported	igd	2	TRUE	NA	NA	0.000268009	209827	7.66918e-05	14890	TRUE
19	rs863750	T	C	T	C	0.026	-0.00796817	0.5333	0.59	FALSE	FALSE	FALSE	ieu-a-1112	12	124505444	0.031	14890	0.786252	Primary sclerosing cholangitis || id:ieu-a-1112	Primary sclerosing cholangitis	Primary sclerosing cholangitis || ||	TRUE	igd	NA	NA	NA	NA	NA	NA	NA	209371	124505444	12	7.39946e-14	0.0035	ieu-a-79	|| id:ieu-a-79	TRUE	reported	igd	2	TRUE	NA	NA	0.000263502	209371	4.43768e-06	14890	TRUE
20	rs979012	C	T	C	T	-0.027	-0.0139029	0.6417	0.64	FALSE	FALSE	FALSE	ieu-a-1112	20	6623374	0.031	14890	0.648097	Primary sclerosing cholangitis || id:ieu-a-1112	Primary sclerosing cholangitis	Primary sclerosing cholangitis || ||	TRUE	igd	NA	NA	NA	NA	NA	NA	NA	209941	6623374	20	3.29989e-14	0.0036	ieu-a-79	|| id:ieu-a-79	TRUE	reported	igd	2	TRUE	NA	NA	0.000267863	209941	1.35097e-05	14890	TRUE
21	rs998584	A	C	A	C	0.043	-0.001998	0.475	0.48	FALSE	FALSE	FALSE	ieu-a-1112	6	43764551	0.03	14890	0.9436	Primary sclerosing cholangitis || id:ieu-a-1112	Primary sclerosing cholangitis	Primary sclerosing cholangitis || ||	TRUE	igd	TRUE	rs998584	rs1358980	C	A	C	T	189620	43757896	6	1.10002e-29	0.0038	ieu-a-79	|| id:ieu-a-79	TRUE	reported	igd	2	TRUE	NA	NA	0.000674834	189620	2.97928e-07	14890	TRUE
[truncated: 2 more columns]

## Sheet: WConPSC
Column1	SNP	effect_allele.exposure	other_allele.exposure	effect_allele.outcome	other_allele.outcome	beta.exposure	beta.outcome	eaf.exposure	eaf.outcome	remove	palindromic	ambiguous	id.outcome	chr	pos	se.outcome	samplesize.outcome	pval.outcome	outcome	originalname.outcome	outcome.deprecated	mr_keep.outcome	data_source.outcome	proxy.outcome	target_snp.outcome	proxy_snp.outcome	target_a1.outcome	target_a2.outcome	proxy_a1.outcome	proxy_a2.outcome	pval.exposure	se.exposure	samplesize.exposure	chr.exposure	pos.exposure	id.exposure	exposure	mr_keep.exposure	pval_origin.exposure	data_source.exposure	action	mr_keep	units.outcome	units.exposure	rsq.exposure	effective_n.exposure	rsq.outcome	effective_n.outcome	steiger_dir
1	rs10079895	T	C	T	C	0.0144023	0.0198026	0.186856	0.19	FALSE	FALSE	FALSE	ieu-a-1112	5	112893010	0.037	14890	0.585644	Primary sclerosing cholangitis || id:ieu-a-1112	Primary sclerosing cholangitis	Primary sclerosing cholangitis || ||	TRUE	igd	NA	NA	NA	NA	NA	NA	NA	3.50002e-10	0.0022958	462166	5	112893010	ukb-b-9405	|| id:ukb-b-9405	TRUE	reported	igd	2	TRUE	NA	NA	8.51457e-05	462166	1.92396e-05	14890	TRUE
2	rs1013402	G	A	G	A	0.0250906	-0.0168571	0.318423	0.3	FALSE	FALSE	FALSE	ieu-a-1112	11	27722298	0.033	14890	0.598401	Primary sclerosing cholangitis || id:ieu-a-1112	Primary sclerosing cholangitis	Primary sclerosing cholangitis || ||	TRUE	igd	TRUE	rs1013402	rs7944119	G	A	T	G	3.90032e-39	0.00191723	462166	11	27712381	ukb-b-9405	|| id:ukb-b-9405	TRUE	reported	igd	2	TRUE	NA	NA	0.000370439	462166	1.75264e-05	14890	TRUE
3	rs10150482	A	G	A	G	0.0219574	0.0276152	0.22035	0.21	FALSE	FALSE	FALSE	ieu-a-1112	14	79930644	0.038	14890	0.451545	Primary sclerosing cholangitis || id:ieu-a-1112	Primary sclerosing cholangitis	Primary sclerosing cholangitis || ||	TRUE	igd	TRUE	rs10150482	rs72690737	A	G	C	T	4.49987e-24	0.00216957	462166	14	79891882	ukb-b-9405	|| id:ukb-b-9405	TRUE	reported	igd	2	TRUE	NA	NA	0.000221576	462166	3.54713e-05	14890	TRUE
4	rs10184230	T	C	T	C	-0.0121164	0.0109399	0.647671	0.66	FALSE	FALSE	FALSE	ieu-a-1112	2	171618786	0.031	14890	0.730866	Primary sclerosing cholangitis || id:ieu-a-1112	Primary sclerosing cholangitis	Primary sclerosing cholangitis || ||	TRUE	igd	TRUE	rs10184230	rs10460355	C	T	T	C	8.9002e-11	0.00186862	462166	2	171602134	ukb-b-9405	|| id:ukb-b-9405	TRUE	reported	igd	2	TRUE	NA	NA	9.0964e-05	462166	8.36495e-06	14890	TRUE
5	rs1019240	T	A	T	A	0.0124023	-0.0620354	0.643153	0.65	FALSE	TRUE	FALSE	ieu-a-1112	9	122957315	0.037	14890	0.0867901	Primary sclerosing cholangitis || id:ieu-a-1112	Primary sclerosing cholangitis	Primary sclerosing cholangitis || ||	TRUE	igd	NA	NA	NA	NA	NA	NA	NA	3.69999e-11	0.00187454	462166	9	122957315	ukb-b-9405	|| id:ukb-b-9405	TRUE	reported	igd	2	TRUE	NA	NA	9.47061e-05	462166	0.000188781	14890	FALSE
6	rs10236214	T	C	T	C	0.013799	-0.0723207	0.641963	0.64	FALSE	FALSE	FALSE	ieu-a-1112	7	150668070	0.036	14890	0.0422173	Primary sclerosing cholangitis || id:ieu-a-1112	Primary sclerosing cholangitis	Primary sclerosing cholangitis || ||	TRUE	igd	NA	NA	NA	NA	NA	NA	NA	1.9002e-13	0.00187561	462166	7	150668070	ukb-b-9405	|| id:ukb-b-9405	TRUE	reported	igd	2	TRUE	NA	NA	0.000117102	462166	0.000270998	14890	FALSE
7	rs10248298	A	C	A	C	0.0132553	0.0266419	0.366037	0.38	FALSE	FALSE	FALSE	ieu-a-1112	7	121963813	0.032	14890	0.390464	Primary sclerosing cholangitis || id:ieu-a-1112	Primary sclerosing cholangitis	Primary sclerosing cholangitis || ||	TRUE	igd	NA	NA	NA	NA	NA	NA	NA	8.80035e-13	0.00185427	462166	7	121963813	ukb-b-9405	|| id:ukb-b-9405	TRUE	reported	igd	2	TRUE	NA	NA	0.000110558	462166	4.65558e-05	14890	TRUE
8	rs10269774	A	G	A	G	0.0119597	-0.0148886	0.326456	0.35	FALSE	FALSE	FALSE	ieu-a-1112	7	92264410	0.031	14890	0.621561	Primary sclerosing cholangitis || id:ieu-a-1112	Primary sclerosing cholangitis	Primary sclerosing cholangitis || ||	TRUE	igd	TRUE	rs10269774	rs2282978	A	G	C	T	3.59998e-10	0.00190774	462166	7	92253972	ukb-b-9405	|| id:ukb-b-9405	TRUE	reported	igd	2	TRUE	NA	NA	8.50294e-05	462166	1.54932e-05	14890	TRUE
9	rs1048932	A	C	A	C	-0.0114308	-0.0305292	0.413253	0.42	FALSE	FALSE	FALSE	ieu-a-1112	11	115044850	0.032	14890	0.328814	Primary sclerosing cholangitis || id:ieu-a-1112	Primary sclerosing cholangitis	Primary sclerosing cholangitis || ||	TRUE	igd	NA	NA	NA	NA	NA	NA	NA	3.09999e-10	0.00181596	462166	11	115044850	ukb-b-9405	|| id:ukb-b-9405	TRUE	reported	igd	2	TRUE	NA	NA	8.5725e-05	462166	6.11319e-05	14890	TRUE
10	rs10490869	T	A	T	A	0.0163389	-0.0129162	0.209589	0.22	FALSE	TRUE	FALSE	ieu-a-1112	3	35635145	0.038	14890	0.740788	Primary sclerosing cholangitis || id:ieu-a-1112	Primary sclerosing cholangitis	Primary sclerosing cholangitis || ||	TRUE	igd	NA	NA	NA	NA	NA	NA	NA	1.20005e-13	0.00220375	462166	3	35635145	ukb-b-9405	|| id:ukb-b-9405	TRUE	reported	igd	2	TRUE	NA	NA	0.000118925	462166	7.76002e-06	14890	TRUE
11	rs10499014	G	C	G	C	-0.0132827	-0.00399202	0.268616	0.27	FALSE	TRUE	FALSE	ieu-a-1112	6	97947755	0.039	14890	0.908614	Primary sclerosing cholangitis || id:ieu-a-1112	Primary sclerosing cholangitis	Primary sclerosing cholangitis || ||	TRUE	igd	NA	NA	NA	NA	NA	NA	NA	5.90065e-11	0.00202893	462166	6	97947755	ukb-b-9405	|| id:ukb-b-9405	TRUE	reported	igd	2	TRUE	NA	NA	9.27261e-05	462166	7.03752e-07	14890	TRUE
12	rs10760678	A	G	A	G	-0.0113663	0.0119286	0.444322	0.42	FALSE	FALSE	FALSE	ieu-a-1112	9	102079941	0.035	14890	0.723001	Primary sclerosing cholangitis || id:ieu-a-1112	Primary sclerosing cholangitis	Primary sclerosing cholangitis || ||	TRUE	igd	NA	NA	NA	NA	NA	NA	NA	2.99999e-10	0.0018045	462166	9	102079941	ukb-b-9405	|| id:ukb-b-9405	TRUE	reported	igd	2	TRUE	NA	NA	8.58403e-05	462166	7.80195e-06	14890	TRUE
13	rs1078141	T	C	T	C	0.012121	-0.00995033	0.383864	0.39	FALSE	FALSE	FALSE	ieu-a-1112	8	142642480	0.031	14890	0.729489	Primary sclerosing cholangitis || id:ieu-a-1112	Primary sclerosing cholangitis	Primary sclerosing cholangitis || ||	TRUE	igd	TRUE	rs1078141	rs35981568	T	C	A	G	7.59976e-11	0.00186224	462166	8	142619393	ukb-b-9405	|| id:ukb-b-9405	TRUE	reported	igd	2	TRUE	NA	NA	9.16579e-05	462166	6.9201e-06	14890	TRUE
14	rs10795418	G	A	G	A	0.0127004	0.00498754	0.664754	0.67	FALSE	FALSE	FALSE	ieu-a-1112	10	16744334	0.032	14890	0.879312	Primary sclerosing cholangitis || id:ieu-a-1112	Primary sclerosing cholangitis	Primary sclerosing cholangitis || ||	TRUE	igd	NA	NA	NA	NA	NA	NA	NA	2.39994e-11	0.00190172	462166	10	16744334	ukb-b-9405	|| id:ukb-b-9405	TRUE	reported	igd	2	TRUE	NA	NA	9.64947e-05	462166	1.63168e-06	14890	TRUE
15	rs10803762	A	G	A	G	0.0119451	0.0305292	0.677313	0.68	FALSE	FALSE	FALSE	ieu-a-1112	2	161105876	0.033	14890	0.338245	Primary sclerosing cholangitis || id:ieu-a-1112	Primary sclerosing cholangitis	Primary sclerosing cholangitis || ||	TRUE	igd	NA	NA	NA	NA	NA	NA	NA	4.39997e-10	0.00191493	462166	2	161105876	ukb-b-9405	|| id:ukb-b-9405	TRUE	reported	igd	2	TRUE	NA	NA	8.41862e-05	462166	5.74833e-05	14890	TRUE
16	rs10896012	C	T	C	T	0.0158193	0.001998	0.217366	0.21	FALSE	FALSE	FALSE	ieu-a-1112	11	65278461	0.043	14890	0.962564	Primary sclerosing cholangitis || id:ieu-a-1112	Primary sclerosing cholangitis	Primary sclerosing cholangitis || ||	TRUE	igd	NA	NA	NA	NA	NA	NA	NA	3.40017e-13	0.00217422	462166	11	65278461	ukb-b-9405	|| id:ukb-b-9405	TRUE	reported	igd	2	TRUE	NA	NA	0.000114531	462166	1.45017e-07	14890	TRUE
17	rs10938398	A	G	A	G	0.0222115	0.0256677	0.433578	0.43	FALSE	FALSE	FALSE	ieu-a-1112	4	45186139	0.032	14890	0.415537	Primary sclerosing cholangitis || id:ieu-a-1112	Primary sclerosing cholangitis	Primary sclerosing cholangitis || ||	TRUE	igd	NA	NA	NA	NA	NA	NA	NA	1e-34	0.00180756	462166	4	45186139	ukb-b-9405	|| id:ukb-b-9405	TRUE	reported	igd	2	TRUE	NA	NA	0.000326612	462166	4.32134e-05	14890	TRUE
18	rs10947793	G	A	G	A	-0.0127212	-0.0392207	0.371789	0.35	FALSE	FALSE	FALSE	ieu-a-1112	6	12145669	0.031	14890	0.190417	Primary sclerosing cholangitis || id:ieu-a-1112	Primary sclerosing cholangitis	Primary sclerosing cholangitis || ||	TRUE	igd	TRUE	rs10947793	rs4714232	G	A	A	G	8.10028e-12	0.0018605	462166	6	12142817	ukb-b-9405	|| id:ukb-b-9405	TRUE	reported	igd	2	TRUE	NA	NA	0.000101148	462166	0.000107504	14890	FALSE
19	rs10953733	A	C	A	C	-0.0127265	-0.0305292	0.433101	0.44	FALSE	FALSE	FALSE	ieu-a-1112	7	112986784	0.03	14890	0.300487	Primary sclerosing cholangitis || id:ieu-a-1112	Primary sclerosing cholangitis	Primary sclerosing cholangitis || ||	TRUE	igd	NA	NA	NA	NA	NA	NA	NA	1.80011e-12	0.00180474	462166	7	112986784	ukb-b-9405	|| id:ukb-b-9405	TRUE	reported	igd	2	TRUE	NA	NA	0.000107584	462166	6.95539e-05	14890	TRUE
20	rs11012732	G	A	G	A	0.0193536	-0.0344014	0.331675	0.34	FALSE	FALSE	FALSE	ieu-a-1112	10	21830104	0.036	14890	0.337039	Primary sclerosing cholangitis || id:ieu-a-1112	Primary sclerosing cholangitis	Primary sclerosing cholangitis || ||	TRUE	igd	NA	NA	NA	NA	NA	NA	NA	2.39994e-24	0.00190117	462166	10	21830104	ukb-b-9405	|| id:ukb-b-9405	TRUE	reported	igd	2	TRUE	NA	NA	0.000224175	462166	6.13316e-05	14890	TRUE
21	rs11030016	T	C	T	C	0.0144084	-0.0266419	0.739701	0.73	FALSE	FALSE	FALSE	ieu-a-1112	11	27487992	0.033	14890	0.411317	Primary sclerosing cholangitis || id:ieu-a-1112	Primary sclerosing cholangitis	Primary sclerosing cholangitis || ||	TRUE	igd	NA	NA	NA	NA	NA	NA	NA	1.69981e-12	0.00204276	462166	11	27487992	ukb-b-9405	|| id:ukb-b-9405	TRUE	reported	igd	2	TRUE	NA	NA	0.000107635	462166	4.37771e-05	14890	TRUE
22	rs11058233	G	A	G	A	0.0159705	0.00697561	0.750601	0.75	FALSE	FALSE	FALSE	ieu-a-1112	12	122940075	0.034	14890	0.831795	Primary sclerosing cholangitis || id:ieu-a-1112	Primary sclerosing cholangitis	Primary sclerosing cholangitis || ||	TRUE	igd	NA	NA	NA	NA	NA	NA	NA	1.20005e-14	0.00206852	462166	12	122940075	ukb-b-9405	|| id:ukb-b-9405	TRUE	reported	igd	2	TRUE	NA	NA	0.000128963	462166	2.82728e-06	14890	TRUE
23	rs11079849	T	C	T	C	-0.0127211	-0.0372958	0.328497	0.35	FALSE	FALSE	FALSE	ieu-a-1112	17	47093398	0.037	14890	0.297288	Primary sclerosing cholangitis || id:ieu-a-1112	Primary sclerosing cholangitis	Primary sclerosing cholangitis || ||	TRUE	igd	TRUE	rs11079849	rs4794018	T	C	C	T	2.70023e-11	0.0019099	462166	17	47090785	ukb-b-9405	|| id:ukb-b-9405	TRUE	reported	igd	2	TRUE	NA	NA	9.59821e-05	462166	6.82418e-05	14890	TRUE
24	rs11162968	C	T	C	T	0.0122283	-0.0324672	0.31619	0.28	FALSE	FALSE	FALSE	ieu-a-1112	1	80789011	0.032	14890	0.309062	Primary sclerosing cholangitis || id:ieu-a-1112	Primary sclerosing cholangitis	Primary sclerosing cholangitis || ||	TRUE	igd	TRUE	rs11162968	rs7549987	C	T	T	C	2.1e-10	0.00192412	462166	1	80784642	ukb-b-9405	|| id:ukb-b-9405	TRUE	reported	igd	2	TRUE	NA	NA	8.73844e-05	462166	6.9139e-05	14890	TRUE
25	rs111768603	T	G	T	G	-0.0181111	-0.08158	0.109823	0.11	FALSE	FALSE	FALSE	ieu-a-1112	3	42332838	0.051	14890	0.102359	Primary sclerosing cholangitis || id:ieu-a-1112	Primary sclerosing cholangitis	Primary sclerosing cholangitis || ||	TRUE	igd	TRUE	rs111768603	rs9839618	T	G	C	T	2.30001e-10	0.00285746	462166	3	42329113	ukb-b-9405	|| id:ukb-b-9405	TRUE	reported	igd	2	TRUE	NA	NA	8.69151e-05	462166	0.000171837	14890	FALSE
26	rs111886096	G	A	G	A	0.0172346	0.0487902	0.136949	0.17	FALSE	FALSE	FALSE	ieu-a-1112	16	53642860	0.041	14890	0.217792	Primary sclerosing cholangitis || id:ieu-a-1112	Primary sclerosing cholangitis	Primary sclerosing cholangitis || ||	TRUE	igd	TRUE	rs111886096	rs17803830	G	A	C	T	3.80014e-11	0.00260735	462166	16	53598310	ukb-b-9405	|| id:ukb-b-9405	TRUE	reported	igd	2	TRUE	NA	NA	9.45293e-05	462166	9.51086e-05	14890	FALSE
27	rs11208659	C	T	C	T	0.0242301	-0.0148886	0.082983	0.09	FALSE	FALSE	FALSE	ieu-a-1112	1	65979280	0.052	14890	0.770831	Primary sclerosing cholangitis || id:ieu-a-1112	Primary sclerosing cholangitis	Primary sclerosing cholangitis || ||	TRUE	igd	NA	NA	NA	NA	NA	NA	NA	7.59976e-14	0.00324093	462166	1	65979280	ukb-b-9405	|| id:ukb-b-9405	TRUE	reported	igd	2	TRUE	NA	NA	0.000120927	462166	5.50633e-06	14890	TRUE
28	rs11218510	A	G	A	G	-0.0115323	-0.0148886	0.40049	0.39	FALSE	FALSE	FALSE	ieu-a-1112	11	121922587	0.031	14890	0.611702	Primary sclerosing cholangitis || id:ieu-a-1112	Primary sclerosing cholangitis	Primary sclerosing cholangitis || ||	TRUE	igd	NA	NA	NA	NA	NA	NA	NA	2.90001e-10	0.00182872	462166	11	121922587	ukb-b-9405	|| id:ukb-b-9405	TRUE	reported	igd	2	TRUE	NA	NA	8.60407e-05	462166	1.54932e-05	14890	TRUE
29	rs113866544	C	T	C	T	0.0303242	-0.112435	0.068322	0.08	FALSE	FALSE	FALSE	ieu-a-1112	17	46270606	0.057	14890	0.0429606	Primary sclerosing cholangitis || id:ieu-a-1112	Primary sclerosing cholangitis	Primary sclerosing cholangitis || ||	TRUE	igd	NA	NA	NA	NA	NA	NA	NA	1.39991e-17	0.003552	462166	17	46270606	ukb-b-9405	|| id:ukb-b-9405	TRUE	reported	igd	2	TRUE	NA	NA	0.000157677	462166	0.000261278	14890	FALSE
30	rs11603984	T	G	T	G	-0.0169839	0.0629748	0.135129	0.13	FALSE	FALSE	FALSE	ieu-a-1112	11	85238368	0.043	14890	0.130107	Primary sclerosing cholangitis || id:ieu-a-1112	Primary sclerosing cholangitis	Primary sclerosing cholangitis || ||	TRUE	igd	NA	NA	NA	NA	NA	NA	NA	8.9002e-11	0.00261937	462166	11	85238368	ukb-b-9405	|| id:ukb-b-9405	TRUE	reported	igd	2	TRUE	NA	NA	9.0959e-05	462166	0.000144045	14890	FALSE
31	rs11609659	C	T	C	T	-0.0144325	0.0207825	0.244124	0.23	FALSE	FALSE	FALSE	ieu-a-1112	12	108323113	0.037	14890	0.563538	Primary sclerosing cholangitis || id:ieu-a-1112	Primary sclerosing cholangitis	Primary sclerosing cholangitis || ||	TRUE	igd	TRUE	rs11609659	rs4964630	C	T	G	A	6.09958e-12	0.00209871	462166	12	108296260	ukb-b-9405	|| id:ukb-b-9405	TRUE	reported	igd	2	TRUE	NA	NA	0.000102315	462166	2.11908e-05	14890	TRUE
32	rs11659764	A	T	A	T	-0.0288521	-0.00697561	0.053076	0.05	FALSE	TRUE	FALSE	ieu-a-1112	18	53335512	0.069	14890	0.920714	Primary sclerosing cholangitis || id:ieu-a-1112	Primary sclerosing cholangitis	Primary sclerosing cholangitis || ||	TRUE	igd	NA	NA	NA	NA	NA	NA	NA	6.4998e-13	0.00401354	462166	18	53335512	ukb-b-9405	|| id:ukb-b-9405	TRUE	reported	igd	2	TRUE	NA	NA	0.000111803	462166	6.86483e-07	14890	TRUE
33	rs11757278	C	T	C	T	-0.012784	0.0227395	0.303836	0.3	FALSE	FALSE	FALSE	ieu-a-1112	6	13183121	0.032	14890	0.470899	Primary sclerosing cholangitis || id:ieu-a-1112	Primary sclerosing cholangitis	Primary sclerosing cholangitis || ||	TRUE	igd	TRUE	rs11757278	rs9381810	C	T	C	T	4.90004e-11	0.00194427	462166	6	13180454	ukb-b-9405	|| id:ukb-b-9405	TRUE	reported	igd	2	TRUE	NA	NA	9.3537e-05	462166	3.39165e-05	14890	TRUE
34	rs11781222	C	T	C	T	-0.0170089	-0.0639133	0.137763	0.13	FALSE	FALSE	FALSE	ieu-a-1112	8	23392733	0.046	14890	0.159653	Primary sclerosing cholangitis || id:ieu-a-1112	Primary sclerosing cholangitis	Primary sclerosing cholangitis || ||	TRUE	igd	TRUE	rs11781222	rs3736030	C	T	T	C	6.70039e-11	0.0026057	462166	8	23389571	ukb-b-9405	|| id:ukb-b-9405	TRUE	reported	igd	2	TRUE	NA	NA	9.21865e-05	462166	0.00012965	14890	FALSE
35	rs1182199	A	C	A	C	-0.0135196	0.00498754	0.3044	0.3	FALSE	FALSE	FALSE	ieu-a-1112	7	2884283	0.033	14890	0.881928	Primary sclerosing cholangitis || id:ieu-a-1112	Primary sclerosing cholangitis	Primary sclerosing cholangitis || ||	TRUE	igd	TRUE	rs1182199	rs1636249	A	C	G	T	3.59998e-12	0.00194469	462166	7	2862542	ukb-b-9405	|| id:ukb-b-9405	TRUE	reported	igd	2	TRUE	NA	NA	0.000104565	462166	1.53429e-06	14890	TRUE
36	rs11824092	C	T	C	T	0.012491	-0.0295588	0.635754	0.63	FALSE	FALSE	FALSE	ieu-a-1112	11	13346294	0.031	14890	0.336233	Primary sclerosing cholangitis || id:ieu-a-1112	Primary sclerosing cholangitis	Primary sclerosing cholangitis || ||	TRUE	igd	NA	NA	NA	NA	NA	NA	NA	2.39994e-11	0.00187069	462166	11	13346294	ukb-b-9405	|| id:ukb-b-9405	TRUE	reported	igd	2	TRUE	NA	NA	9.64612e-05	462166	6.10643e-05	14890	TRUE
37	rs11842871	T	G	T	G	-0.0127878	-0.0620354	0.259942	0.25	FALSE	FALSE	FALSE	ieu-a-1112	13	31042452	0.04	14890	0.108879	Primary sclerosing cholangitis || id:ieu-a-1112	Primary sclerosing cholangitis	Primary sclerosing cholangitis || ||	TRUE	igd	NA	NA	NA	NA	NA	NA	NA	4e-10	0.00204439	462166	13	31042452	ukb-b-9405	|| id:ukb-b-9405	TRUE	reported	igd	2	TRUE	NA	NA	8.46508e-05	462166	0.00016153	14890	FALSE
38	rs11873305	C	A	C	A	-0.0570726	0.001998	0.039105	0.04	FALSE	FALSE	FALSE	ieu-a-1112	18	58049192	0.088	14890	0.981036	Primary sclerosing cholangitis || id:ieu-a-1112	Primary sclerosing cholangitis	Primary sclerosing cholangitis || ||	TRUE	igd	NA	NA	NA	NA	NA	NA	NA	1.10002e-34	0.0046452	462166	18	58049192	ukb-b-9405	|| id:ukb-b-9405	TRUE	reported	igd	2	TRUE	NA	NA	0.000326519	462166	3.4625e-08	14890	TRUE
39	rs12072739	G	A	G	A	0.0162106	-0.0305292	0.224447	0.23	FALSE	FALSE	FALSE	ieu-a-1112	1	98315893	0.036	14890	0.393377	Primary sclerosing cholangitis || id:ieu-a-1112	Primary sclerosing cholangitis	Primary sclerosing cholangitis || ||	TRUE	igd	NA	NA	NA	NA	NA	NA	NA	3.90032e-14	0.00214325	462166	1	98315893	ukb-b-9405	|| id:ukb-b-9405	TRUE	reported	igd	2	TRUE	NA	NA	0.000123766	462166	4.83024e-05	14890	TRUE
40	rs1218824	A	G	A	G	0.012491	-0.0344014	0.661499	0.67	FALSE	FALSE	FALSE	ieu-a-1112	13	28012527	0.032	14890	0.282378	Primary sclerosing cholangitis || id:ieu-a-1112	Primary sclerosing cholangitis	Primary sclerosing cholangitis || ||	TRUE	igd	TRUE	rs1218824	rs9512696	G	A	A	G	4.19952e-11	0.00189332	462166	13	28010734	ukb-b-9405	|| id:ukb-b-9405	TRUE	reported	igd	2	TRUE	NA	NA	9.41693e-05	462166	7.76215e-05	14890	TRUE
41	rs12245654	C	A	C	A	0.023047	-0.0468836	0.072559	0.07	FALSE	FALSE	FALSE	ieu-a-1112	10	87562928	0.059	14890	0.413292	Primary sclerosing cholangitis || id:ieu-a-1112	Primary sclerosing cholangitis	Primary sclerosing cholangitis || ||	TRUE	igd	NA	NA	NA	NA	NA	NA	NA	3.19963e-11	0.00347158	462166	10	87562928	ukb-b-9405	|| id:ukb-b-9405	TRUE	reported	igd	2	TRUE	NA	NA	9.53536e-05	462166	4.24114e-05	14890	TRUE
42	rs12287076	C	G	C	G	0.0210638	0.00299551	0.707082	0.69	FALSE	TRUE	FALSE	ieu-a-1112	11	47626492	0.032	14890	0.931342	Primary sclerosing cholangitis || id:ieu-a-1112	Primary sclerosing cholangitis	Primary sclerosing cholangitis || ||	TRUE	igd	TRUE	rs12287076	rs10769282	G	C	G	T	1.29987e-26	0.00197238	462166	11	47606865	ukb-b-9405	|| id:ukb-b-9405	TRUE	reported	igd	2	TRUE	NA	NA	0.000246711	462166	5.88579e-07	14890	TRUE
43	rs12375196	A	C	A	C	0.0132187	0.0449734	0.424364	0.42	FALSE	FALSE	FALSE	ieu-a-1112	7	103416541	0.031	14890	0.13938	Primary sclerosing cholangitis || id:ieu-a-1112	Primary sclerosing cholangitis	Primary sclerosing cholangitis || ||	TRUE	igd	NA	NA	NA	NA	NA	NA	NA	3.80014e-13	0.00182044	462166	7	103416541	ukb-b-9405	|| id:ukb-b-9405	TRUE	reported	igd	2	TRUE	NA	NA	0.000114072	462166	0.000141348	14890	FALSE
44	rs12462975	A	G	A	G	0.01754	-0.0401818	0.329671	0.32	FALSE	FALSE	FALSE	ieu-a-1112	19	30272202	0.038	14890	0.286964	Primary sclerosing cholangitis || id:ieu-a-1112	Primary sclerosing cholangitis	Primary sclerosing cholangitis || ||	TRUE	igd	NA	NA	NA	NA	NA	NA	NA	5.90065e-20	0.00191777	462166	19	30272202	ukb-b-9405	|| id:ukb-b-9405	TRUE	reported	igd	2	TRUE	NA	NA	0.000180964	462166	7.5097e-05	14890	TRUE
45	rs12463617	C	A	C	A	0.0431919	-0.0178399	0.828064	0.83	FALSE	FALSE	FALSE	ieu-a-1112	2	629510	0.039	14890	0.638965	Primary sclerosing cholangitis || id:ieu-a-1112	Primary sclerosing cholangitis	Primary sclerosing cholangitis || ||	TRUE	igd	TRUE	rs12463617	rs6743060	A	C	C	A	1.80011e-74	0.00236577	462166	2	629244	ukb-b-9405	|| id:ukb-b-9405	TRUE	reported	igd	2	TRUE	NA	NA	0.000720693	462166	1.40544e-05	14890	TRUE
46	rs12709120	A	G	A	G	-0.0140917	0.00498754	0.568751	0.56	FALSE	FALSE	FALSE	ieu-a-1112	16	4946584	0.035	14890	0.87563	Primary sclerosing cholangitis || id:ieu-a-1112	Primary sclerosing cholangitis	Primary sclerosing cholangitis || ||	TRUE	igd	NA	NA	NA	NA	NA	NA	NA	6.70039e-15	0.00180883	462166	16	4946584	ukb-b-9405	|| id:ukb-b-9405	TRUE	reported	igd	2	TRUE	NA	NA	0.000131304	462166	1.36395e-06	14890	TRUE
47	rs12765002	T	C	T	C	0.0138538	-0.0592119	0.225195	0.24	FALSE	FALSE	FALSE	ieu-a-1112	10	104635620	0.035	14890	0.0820087	Primary sclerosing cholangitis || id:ieu-a-1112	Primary sclerosing cholangitis	Primary sclerosing cholangitis || ||	TRUE	igd	TRUE	rs12765002	rs12771681	T	C	C	T	1e-10	0.00214439	462166	10	104635348	ukb-b-9405	|| id:ukb-b-9405	TRUE	reported	igd	2	TRUE	NA	NA	9.03015e-05	462166	0.000192204	14890	FALSE
48	rs12877270	A	G	A	G	0.0117224	0.0276152	0.442217	0.45	FALSE	FALSE	FALSE	ieu-a-1112	13	97047020	0.035	14890	0.42428	Primary sclerosing cholangitis || id:ieu-a-1112	Primary sclerosing cholangitis	Primary sclerosing cholangitis || ||	TRUE	igd	NA	NA	NA	NA	NA	NA	NA	1.09999e-10	0.00181553	462166	13	97047020	ukb-b-9405	|| id:ukb-b-9405	TRUE	reported	igd	2	TRUE	NA	NA	9.01968e-05	462166	4.18125e-05	14890	TRUE
49	rs12880641	G	T	G	T	-0.0138449	0.0139029	0.661581	0.64	FALSE	FALSE	FALSE	ieu-a-1112	14	103267403	0.031	14890	0.650246	Primary sclerosing cholangitis || id:ieu-a-1112	Primary sclerosing cholangitis	Primary sclerosing cholangitis || ||	TRUE	igd	TRUE	rs12880641	rs3993347	T	G	T	C	2.39994e-13	0.00188965	462166	14	103251452	ukb-b-9405	|| id:ukb-b-9405	TRUE	reported	igd	2	TRUE	NA	NA	0.000116137	462166	1.35097e-05	14890	TRUE
50	rs1296328	C	A	C	A	-0.0131912	-0.0353671	0.559023	0.6	FALSE	FALSE	FALSE	ieu-a-1112	4	137094048	0.035	14890	0.306775	Primary sclerosing cholangitis || id:ieu-a-1112	Primary sclerosing cholangitis	Primary sclerosing cholangitis || ||	TRUE	igd	TRUE	rs1296328	rs1724557	A	C	C	A	3.10027e-13	0.00180908	462166	4	137083193	ukb-b-9405	|| id:ukb-b-9405	TRUE	reported	igd	2	TRUE	NA	NA	0.000115029	462166	6.85799e-05	14890	TRUE
51	rs13047416	G	C	G	C	-0.0139009	0.10075	0.37702	0.4	FALSE	TRUE	FALSE	ieu-a-1112	21	40310788	0.062	14890	0.0962698	Primary sclerosing cholangitis || id:ieu-a-1112	Primary sclerosing cholangitis	Primary sclerosing cholangitis || ||	TRUE	igd	TRUE	rs13047416	rs2836767	G	C	A	G	6.59933e-14	0.00185438	462166	21	40309436	ukb-b-9405	|| id:ukb-b-9405	TRUE	reported	igd	2	TRUE	NA	NA	0.000121574	462166	0.000177335	14890	FALSE
52	rs1320903	A	G	A	G	0.017072	-0.0382587	0.319725	0.31	FALSE	FALSE	FALSE	ieu-a-1112	3	131758077	0.033	14890	0.240019	Primary sclerosing cholangitis || id:ieu-a-1112	Primary sclerosing cholangitis	Primary sclerosing cholangitis || ||	TRUE	igd	NA	NA	NA	NA	NA	NA	NA	5.19996e-19	0.00191652	462166	3	131758077	ukb-b-9405	|| id:ukb-b-9405	TRUE	reported	igd	2	TRUE	NA	NA	0.000171661	462166	9.02728e-05	14890	TRUE
53	rs1322842	G	A	G	A	-0.0117059	-0.0525924	0.609261	0.62	FALSE	FALSE	FALSE	ieu-a-1112	6	20488897	0.036	14890	0.132178	Primary sclerosing cholangitis || id:ieu-a-1112	Primary sclerosing cholangitis	Primary sclerosing cholangitis || ||	TRUE	igd	NA	NA	NA	NA	NA	NA	NA	2.1e-10	0.00184196	462166	6	20488897	ukb-b-9405	|| id:ukb-b-9405	TRUE	reported	igd	2	TRUE	NA	NA	8.73806e-05	462166	0.000143332	14890	FALSE
54	rs13288841	A	G	A	G	0.0190501	-0.0109399	0.32166	0.31	FALSE	FALSE	FALSE	ieu-a-1112	9	28418511	0.033	14890	0.741998	Primary sclerosing cholangitis || id:ieu-a-1112	Primary sclerosing cholangitis	Primary sclerosing cholangitis || ||	TRUE	igd	NA	NA	NA	NA	NA	NA	NA	2.19989e-23	0.00191229	462166	9	28418511	ukb-b-9405	|| id:ukb-b-9405	TRUE	reported	igd	2	TRUE	NA	NA	0.000214683	462166	7.38175e-06	14890	TRUE
55	rs13322435	G	A	G	A	-0.0169561	0.00895974	0.404446	0.42	FALSE	FALSE	FALSE	ieu-a-1112	3	156795468	0.035	14890	0.791005	Primary sclerosing cholangitis || id:ieu-a-1112	Primary sclerosing cholangitis	Primary sclerosing cholangitis || ||	TRUE	igd	NA	NA	NA	NA	NA	NA	NA	1.9002e-20	0.00182964	462166	3	156795468	ukb-b-9405	|| id:ukb-b-9405	TRUE	reported	igd	2	TRUE	NA	NA	0.000185799	462166	4.40166e-06	14890	TRUE
56	rs1336486	G	T	G	T	0.012489	0.0610951	0.328585	0.32	FALSE	FALSE	FALSE	ieu-a-1112	13	40784814	0.033	14890	0.05844	Primary sclerosing cholangitis || id:ieu-a-1112	Primary sclerosing cholangitis	Primary sclerosing cholangitis || ||	TRUE	igd	NA	NA	NA	NA	NA	NA	NA	6.00067e-11	0.00190819	462166	13	40784814	ukb-b-9405	|| id:ukb-b-9405	TRUE	reported	igd	2	TRUE	NA	NA	9.26778e-05	462166	0.00023017	14890	FALSE
57	rs1339379	T	G	T	G	-0.0117298	-0.0188218	0.399788	0.4	FALSE	FALSE	FALSE	ieu-a-1112	6	81446732	0.031	14890	0.543984	Primary sclerosing cholangitis || id:ieu-a-1112	Primary sclerosing cholangitis	Primary sclerosing cholangitis || ||	TRUE	igd	NA	NA	NA	NA	NA	NA	NA	1.29999e-10	0.00182513	462166	6	81446732	ukb-b-9405	|| id:ukb-b-9405	TRUE	reported	igd	2	TRUE	NA	NA	8.93632e-05	462166	2.47601e-05	14890	TRUE
58	rs13404126	A	G	A	G	0.0114994	-0.0009995	0.416674	0.41	FALSE	FALSE	FALSE	ieu-a-1112	2	62848632	0.035	14890	0.971161	Primary sclerosing cholangitis || id:ieu-a-1112	Primary sclerosing cholangitis	Primary sclerosing cholangitis || ||	TRUE	igd	NA	NA	NA	NA	NA	NA	NA	2.19999e-10	0.00181206	462166	2	62848632	ukb-b-9405	|| id:ukb-b-9405	TRUE	reported	igd	2	TRUE	NA	NA	8.71307e-05	462166	5.47764e-08	14890	TRUE
59	rs13410783	G	A	G	A	0.0141058	-0.00697561	0.36952	0.36	FALSE	FALSE	FALSE	ieu-a-1112	2	36789166	0.031	14890	0.818533	Primary sclerosing cholangitis || id:ieu-a-1112	Primary sclerosing cholangitis	Primary sclerosing cholangitis || ||	TRUE	igd	NA	NA	NA	NA	NA	NA	NA	2.39994e-14	0.0018498	462166	2	36789166	ukb-b-9405	|| id:ukb-b-9405	TRUE	reported	igd	2	TRUE	NA	NA	0.000125804	462166	3.40097e-06	14890	TRUE
60	rs13414232	T	G	T	G	-0.0113413	-0.0129162	0.474848	0.5	FALSE	FALSE	FALSE	ieu-a-1112	2	188124190	0.029	14890	0.654265	Primary sclerosing cholangitis || id:ieu-a-1112	Primary sclerosing cholangitis	Primary sclerosing cholangitis || ||	TRUE	igd	NA	NA	NA	NA	NA	NA	NA	2.19999e-10	0.00178793	462166	2	188124190	ukb-b-9405	|| id:ukb-b-9405	TRUE	reported	igd	2	TRUE	NA	NA	8.70544e-05	462166	1.33239e-05	14890	TRUE
61	rs1363695	T	C	T	C	-0.0141198	-0.0285875	0.225895	0.23	FALSE	FALSE	FALSE	ieu-a-1112	5	130378027	0.035	14890	0.400375	Primary sclerosing cholangitis || id:ieu-a-1112	Primary sclerosing cholangitis	Primary sclerosing cholangitis || ||	TRUE	igd	NA	NA	NA	NA	NA	NA	NA	5.79963e-11	0.00215642	462166	5	130378027	ukb-b-9405	|| id:ukb-b-9405	TRUE	reported	igd	2	TRUE	NA	NA	9.27586e-05	462166	4.48085e-05	14890	TRUE
62	rs1369295	C	A	C	A	-0.0160039	-0.0009995	0.837301	0.84	FALSE	FALSE	FALSE	ieu-a-1112	2	50232266	0.04	14890	0.983132	Primary sclerosing cholangitis || id:ieu-a-1112	Primary sclerosing cholangitis	Primary sclerosing cholangitis || ||	TRUE	igd	NA	NA	NA	NA	NA	NA	NA	3.50026e-11	0.00241587	462166	2	50232266	ukb-b-9405	|| id:ukb-b-9405	TRUE	reported	igd	2	TRUE	NA	NA	9.49439e-05	462166	4.19381e-08	14890	TRUE
63	rs1373349	T	C	T	C	-0.0127211	0.0468836	0.68393	0.66	FALSE	FALSE	FALSE	ieu-a-1112	18	63297672	0.033	14890	0.150457	Primary sclerosing cholangitis || id:ieu-a-1112	Primary sclerosing cholangitis	Primary sclerosing cholangitis || ||	TRUE	igd	TRUE	rs1373349	rs2012927	C	T	A	G	4.49987e-11	0.00193122	462166	18	63282992	ukb-b-9405	|| id:ukb-b-9405	TRUE	reported	igd	2	TRUE	NA	NA	9.38748e-05	462166	0.000135556	14890	FALSE
64	rs1411432	C	A	C	A	0.0150036	0.0430595	0.186234	0.18	FALSE	FALSE	FALSE	ieu-a-1112	9	16737024	0.038	14890	0.250539	Primary sclerosing cholangitis || id:ieu-a-1112	Primary sclerosing cholangitis	Primary sclerosing cholangitis || ||	TRUE	igd	TRUE	rs1411432	rs4961741	C	A	A	G	7.70016e-11	0.00230632	462166	9	16728532	ukb-b-9405	|| id:ukb-b-9405	TRUE	reported	igd	2	TRUE	NA	NA	9.15621e-05	462166	8.62377e-05	14890	TRUE
65	rs142808910	C	G	C	G	0.0345419	-0.0834216	0.028001	0.03	FALSE	TRUE	FALSE	ieu-a-1112	11	65836003	0.094	14890	0.354876	Primary sclerosing cholangitis || id:ieu-a-1112	Primary sclerosing cholangitis	Primary sclerosing cholangitis || ||	TRUE	igd	NA	NA	NA	NA	NA	NA	NA	2.90001e-10	0.00547908	462166	11	65836003	ukb-b-9405	|| id:ukb-b-9405	TRUE	reported	igd	2	TRUE	NA	NA	8.59892e-05	462166	5.28983e-05	14890	TRUE
66	rs1436348	G	A	G	A	0.0124929	0.00399202	0.582801	0.59	FALSE	FALSE	FALSE	ieu-a-1112	3	104612668	0.031	14890	0.886423	Primary sclerosing cholangitis || id:ieu-a-1112	Primary sclerosing cholangitis	Primary sclerosing cholangitis || ||	TRUE	igd	NA	NA	NA	NA	NA	NA	NA	5.40008e-12	0.00181185	462166	3	104612668	ukb-b-9405	|| id:ukb-b-9405	TRUE	reported	igd	2	TRUE	NA	NA	0.000102859	462166	1.11385e-06	14890	TRUE
67	rs1441264	A	G	A	G	0.0150095	-0.0129162	0.593703	0.6	FALSE	FALSE	FALSE	ieu-a-1112	13	79580919	0.035	14890	0.701533	Primary sclerosing cholangitis || id:ieu-a-1112	Primary sclerosing cholangitis	Primary sclerosing cholangitis || ||	TRUE	igd	NA	NA	NA	NA	NA	NA	NA	7.59976e-16	0.00186203	462166	13	79580919	ukb-b-9405	|| id:ukb-b-9405	TRUE	reported	igd	2	TRUE	NA	NA	0.000140573	462166	9.1473e-06	14890	TRUE
68	rs1458156	T	C	T	C	0.0146036	-0.0109399	0.488413	0.48	FALSE	FALSE	FALSE	ieu-a-1112	12	41887940	0.031	14890	0.727036	Primary sclerosing cholangitis || id:ieu-a-1112	Primary sclerosing cholangitis	Primary sclerosing cholangitis || ||	TRUE	igd	NA	NA	NA	NA	NA	NA	NA	3.50026e-16	0.00179105	462166	12	41887940	ukb-b-9405	|| id:ukb-b-9405	TRUE	reported	igd	2	TRUE	NA	NA	0.000143829	462166	8.36495e-06	14890	TRUE
69	rs1471740	C	T	C	T	0.0179179	0.0506931	0.740495	0.73	FALSE	FALSE	FALSE	ieu-a-1112	3	136402153	0.033	14890	0.123278	Primary sclerosing cholangitis || id:ieu-a-1112	Primary sclerosing cholangitis	Primary sclerosing cholangitis || ||	TRUE	igd	TRUE	rs1471740	rs4456810	T	C	C	T	1.59993e-18	0.00204033	462166	3	136328270	ukb-b-9405	|| id:ukb-b-9405	TRUE	reported	igd	2	TRUE	NA	NA	0.000166842	462166	0.000158476	14890	TRUE
70	rs1502317	T	C	T	C	-0.0173687	0.00697561	0.276578	0.29	FALSE	FALSE	FALSE	ieu-a-1112	11	8682018	0.035	14890	0.833502	Primary sclerosing cholangitis || id:ieu-a-1112	Primary sclerosing cholangitis	Primary sclerosing cholangitis || ||	TRUE	igd	NA	NA	NA	NA	NA	NA	NA	4.30031e-18	0.0020032	462166	11	8682018	ukb-b-9405	|| id:ukb-b-9405	TRUE	reported	igd	2	TRUE	NA	NA	0.000162637	462166	2.66803e-06	14890	TRUE
71	rs1559900	T	C	T	C	0.0127734	-0.0276152	0.286025	0.29	FALSE	FALSE	FALSE	ieu-a-1112	8	14217331	0.035	14890	0.427147	Primary sclerosing cholangitis || id:ieu-a-1112	Primary sclerosing cholangitis	Primary sclerosing cholangitis || ||	TRUE	igd	TRUE	rs1559900	rs35588736	T	C	C	A	1.09999e-10	0.00197882	462166	8	14207321	ukb-b-9405	|| id:ukb-b-9405	TRUE	reported	igd	2	TRUE	NA	NA	9.01499e-05	462166	4.18125e-05	14890	TRUE
72	rs1582931	A	G	A	G	-0.0138548	0.0276152	0.473264	0.44	FALSE	FALSE	FALSE	ieu-a-1112	5	122716915	0.03	14890	0.355717	Primary sclerosing cholangitis || id:ieu-a-1112	Primary sclerosing cholangitis	Primary sclerosing cholangitis || ||	TRUE	igd	TRUE	rs1582931	rs9942363	A	G	C	A	1.69981e-14	0.00180588	462166	5	122657199	ukb-b-9405	|| id:ukb-b-9405	TRUE	reported	igd	2	TRUE	NA	NA	0.000127342	462166	5.69106e-05	14890	TRUE
73	rs1609010	G	A	G	A	0.0149337	-0.0266419	0.565725	0.56	FALSE	FALSE	FALSE	ieu-a-1112	8	77227464	0.03	14890	0.369284	Primary sclerosing cholangitis || id:ieu-a-1112	Primary sclerosing cholangitis	Primary sclerosing cholangitis || ||	TRUE	igd	NA	NA	NA	NA	NA	NA	NA	1.29987e-16	0.00180594	462166	8	77227464	ukb-b-9405	|| id:ukb-b-9405	TRUE	reported	igd	2	TRUE	NA	NA	0.000147934	462166	5.29698e-05	14890	TRUE
74	rs1609303	A	T	A	T	0.0152662	-0.0468836	0.631343	0.64	FALSE	TRUE	FALSE	ieu-a-1112	2	181567556	0.036	14890	0.18697	Primary sclerosing cholangitis || id:ieu-a-1112	Primary sclerosing cholangitis	Primary sclerosing cholangitis || ||	TRUE	igd	NA	NA	NA	NA	NA	NA	NA	2.09991e-16	0.00185779	462166	2	181567556	ukb-b-9405	|| id:ukb-b-9405	TRUE	reported	igd	2	TRUE	NA	NA	0.000146086	462166	0.000113907	14890	TRUE
75	rs1619442	C	T	C	T	-0.0162997	-0.0148886	0.859489	0.85	FALSE	FALSE	FALSE	ieu-a-1112	9	81348300	0.048	14890	0.753498	Primary sclerosing cholangitis || id:ieu-a-1112	Primary sclerosing cholangitis	Primary sclerosing cholangitis || ||	TRUE	igd	NA	NA	NA	NA	NA	NA	NA	2.39999e-10	0.00257242	462166	9	81348300	ukb-b-9405	|| id:ukb-b-9405	TRUE	reported	igd	2	TRUE	NA	NA	8.68644e-05	462166	6.46228e-06	14890	TRUE
76	rs1657930	A	G	A	G	-0.0142481	0.0411419	0.802922	0.8	FALSE	FALSE	FALSE	ieu-a-1112	15	57120989	0.037	14890	0.264857	Primary sclerosing cholangitis || id:ieu-a-1112	Primary sclerosing cholangitis	Primary sclerosing cholangitis || ||	TRUE	igd	NA	NA	NA	NA	NA	NA	NA	2.30001e-10	0.00224816	462166	15	57120989	ukb-b-9405	|| id:ukb-b-9405	TRUE	reported	igd	2	TRUE	NA	NA	8.69012e-05	462166	8.3041e-05	14890	TRUE
77	rs17296856	C	A	C	A	-0.0156228	0.0314987	0.280671	0.28	FALSE	FALSE	FALSE	ieu-a-1112	15	84557450	0.035	14890	0.357404	Primary sclerosing cholangitis || id:ieu-a-1112	Primary sclerosing cholangitis	Primary sclerosing cholangitis || ||	TRUE	igd	NA	NA	NA	NA	NA	NA	NA	5.00035e-15	0.00199629	462166	15	84557450	ukb-b-9405	|| id:ukb-b-9405	TRUE	reported	igd	2	TRUE	NA	NA	0.0001325	462166	5.43988e-05	14890	TRUE
78	rs1731260	T	G	T	G	0.013535	-0.0314987	0.472738	0.46	FALSE	FALSE	FALSE	ieu-a-1112	2	26953354	0.029	14890	0.283783	Primary sclerosing cholangitis || id:ieu-a-1112	Primary sclerosing cholangitis	Primary sclerosing cholangitis || ||	TRUE	igd	NA	NA	NA	NA	NA	NA	NA	3.90032e-14	0.00178908	462166	2	26953354	ukb-b-9405	|| id:ukb-b-9405	TRUE	reported	igd	2	TRUE	NA	NA	0.000123825	462166	7.92353e-05	14890	TRUE
79	rs1752169	A	C	A	C	0.0143082	0	0.250696	0.27	FALSE	FALSE	FALSE	ieu-a-1112	9	126586563	0.034	14890	1	Primary sclerosing cholangitis || id:ieu-a-1112	Primary sclerosing cholangitis	Primary sclerosing cholangitis || ||	TRUE	igd	NA	NA	NA	NA	NA	NA	NA	4.49987e-12	0.00206705	462166	9	126586563	ukb-b-9405	|| id:ukb-b-9405	TRUE	reported	igd	2	TRUE	NA	NA	0.000103664	462166	0	14890	TRUE
80	rs17639546	A	G	A	G	-0.0176011	0.0009995	0.148498	0.14	FALSE	FALSE	FALSE	ieu-a-1112	3	61262862	0.045	14890	0.977934	Primary sclerosing cholangitis || id:ieu-a-1112	Primary sclerosing cholangitis	Primary sclerosing cholangitis || ||	TRUE	igd	TRUE	rs17639546	rs74278876	A	G	T	C	2.49977e-12	0.00251376	462166	3	61251635	ukb-b-9405	|| id:ukb-b-9405	TRUE	reported	igd	2	TRUE	NA	NA	0.000106069	462166	3.31363e-08	14890	TRUE
81	rs1788808	G	A	G	A	-0.0208198	-0.0246926	0.494766	0.48	FALSE	FALSE	FALSE	ieu-a-1112	18	21090023	0.031	14890	0.414198	Primary sclerosing cholangitis || id:ieu-a-1112	Primary sclerosing cholangitis	Primary sclerosing cholangitis || ||	TRUE	igd	NA	NA	NA	NA	NA	NA	NA	3.59998e-31	0.00179299	462166	18	21090023	ukb-b-9405	|| id:ukb-b-9405	TRUE	reported	igd	2	TRUE	NA	NA	0.000291658	462166	4.26143e-05	14890	TRUE
82	rs1801282	G	C	G	C	0.0192233	0.0158733	0.119579	0.13	FALSE	TRUE	FALSE	ieu-a-1112	3	12393125	0.044	14890	0.707639	Primary sclerosing cholangitis || id:ieu-a-1112	Primary sclerosing cholangitis	Primary sclerosing cholangitis || ||	TRUE	igd	NA	NA	NA	NA	NA	NA	NA	2.60016e-12	0.00274708	462166	3	12393125	ukb-b-9405	|| id:ukb-b-9405	TRUE	reported	igd	2	TRUE	NA	NA	0.000105943	462166	8.74156e-06	14890	TRUE
83	rs1834144	A	C	A	C	-0.0146152	0.0421012	0.373194	0.38	FALSE	FALSE	FALSE	ieu-a-1112	18	40745096	0.032	14890	0.179177	Primary sclerosing cholangitis || id:ieu-a-1112	Primary sclerosing cholangitis	Primary sclerosing cholangitis || ||	TRUE	igd	TRUE	rs1834144	rs1834146	A	C	T	C	3.40017e-15	0.00185609	462166	18	40744790	ukb-b-9405	|| id:ukb-b-9405	TRUE	reported	igd	2	TRUE	NA	NA	0.00013414	462166	0.000116252	14890	TRUE
84	rs1861410	T	C	T	C	-0.016009	0.0266419	0.555467	0.55	FALSE	FALSE	FALSE	ieu-a-1112	2	58935282	0.035	14890	0.445012	Primary sclerosing cholangitis || id:ieu-a-1112	Primary sclerosing cholangitis	Primary sclerosing cholangitis || ||	TRUE	igd	TRUE	rs1861410	rs4671328	C	T	T	G	6.4003e-19	0.00180199	462166	2	58933591	ukb-b-9405	|| id:ukb-b-9405	TRUE	reported	igd	2	TRUE	NA	NA	0.000170747	462166	3.89172e-05	14890	TRUE
85	rs1891216	G	T	G	T	0.0117528	-0.0217615	0.375009	0.37	FALSE	FALSE	FALSE	ieu-a-1112	1	7728391	0.035	14890	0.520127	Primary sclerosing cholangitis || id:ieu-a-1112	Primary sclerosing cholangitis	Primary sclerosing cholangitis || ||	TRUE	igd	NA	NA	NA	NA	NA	NA	NA	2.19999e-10	0.00185117	462166	1	7728391	ukb-b-9405	|| id:ukb-b-9405	TRUE	reported	igd	2	TRUE	NA	NA	8.7208e-05	462166	2.59653e-05	14890	TRUE
86	rs200539	C	T	C	T	0.015959	-0.001998	0.732566	0.73	FALSE	FALSE	FALSE	ieu-a-1112	16	24735178	0.034	14890	0.942946	Primary sclerosing cholangitis || id:ieu-a-1112	Primary sclerosing cholangitis	Primary sclerosing cholangitis || ||	TRUE	igd	NA	NA	NA	NA	NA	NA	NA	2.99985e-15	0.00202278	462166	16	24735178	ukb-b-9405	|| id:ukb-b-9405	TRUE	reported	igd	2	TRUE	NA	NA	0.000134666	462166	2.31951e-07	14890	TRUE
87	rs2018749	T	G	T	G	-0.0145241	-0.0276152	0.223793	0.23	FALSE	FALSE	FALSE	ieu-a-1112	12	122472503	0.041	14890	0.48727	Primary sclerosing cholangitis || id:ieu-a-1112	Primary sclerosing cholangitis	Primary sclerosing cholangitis || ||	TRUE	igd	NA	NA	NA	NA	NA	NA	NA	1.50003e-11	0.00215329	462166	12	122472503	ukb-b-9405	|| id:ukb-b-9405	TRUE	reported	igd	2	TRUE	NA	NA	9.84316e-05	462166	3.04705e-05	14890	TRUE
88	rs2079860	G	C	G	C	-0.0122838	-0.0344014	0.307346	0.29	FALSE	TRUE	FALSE	ieu-a-1112	3	42441050	0.038	14890	0.359101	Primary sclerosing cholangitis || id:ieu-a-1112	Primary sclerosing cholangitis	Primary sclerosing cholangitis || ||	TRUE	igd	TRUE	rs2079860	rs57040244	G	C	C	T	3.79997e-10	0.00196185	462166	3	42431407	ukb-b-9405	|| id:ukb-b-9405	TRUE	reported	igd	2	TRUE	NA	NA	8.48205e-05	462166	5.50459e-05	14890	TRUE
89	rs2121058	C	T	C	T	-0.016252	0.0139029	0.227551	0.23	FALSE	FALSE	FALSE	ieu-a-1112	13	58627256	0.036	14890	0.69031	Primary sclerosing cholangitis || id:ieu-a-1112	Primary sclerosing cholangitis	Primary sclerosing cholangitis || ||	TRUE	igd	NA	NA	NA	NA	NA	NA	NA	2.90001e-14	0.00213717	462166	13	58627256	ukb-b-9405	|| id:ukb-b-9405	TRUE	reported	igd	2	TRUE	NA	NA	0.000125108	462166	1.00176e-05	14890	TRUE
90	rs2126165	G	A	G	A	-0.01122	0.0188218	0.511719	0.51	FALSE	FALSE	FALSE	ieu-a-1112	5	153167595	0.029	14890	0.512303	Primary sclerosing cholangitis || id:ieu-a-1112	Primary sclerosing cholangitis	Primary sclerosing cholangitis || ||	TRUE	igd	NA	NA	NA	NA	NA	NA	NA	3.59998e-10	0.00178907	462166	5	153167595	ukb-b-9405	|| id:ukb-b-9405	TRUE	reported	igd	2	TRUE	NA	NA	8.50938e-05	462166	2.82929e-05	14890	TRUE
91	rs215669	A	G	A	G	-0.0125095	-0.00995033	0.611654	0.62	FALSE	FALSE	FALSE	ieu-a-1112	7	32378979	0.033	14890	0.758803	Primary sclerosing cholangitis || id:ieu-a-1112	Primary sclerosing cholangitis	Primary sclerosing cholangitis || ||	TRUE	igd	NA	NA	NA	NA	NA	NA	NA	1.10002e-11	0.00184246	462166	7	32378979	ukb-b-9405	|| id:ukb-b-9405	TRUE	reported	igd	2	TRUE	NA	NA	9.97343e-05	462166	6.10672e-06	14890	TRUE
92	rs2161097	T	C	T	C	0.0142773	0.0217615	0.437804	0.44	FALSE	FALSE	FALSE	ieu-a-1112	5	103945178	0.031	14890	0.466418	Primary sclerosing cholangitis || id:ieu-a-1112	Primary sclerosing cholangitis	Primary sclerosing cholangitis || ||	TRUE	igd	NA	NA	NA	NA	NA	NA	NA	2.19989e-15	0.00180004	462166	5	103945178	ukb-b-9405	|| id:ukb-b-9405	TRUE	reported	igd	2	TRUE	NA	NA	0.000136105	462166	3.30981e-05	14890	TRUE
93	rs2172131	C	T	C	T	-0.0121742	-0.0266419	0.578709	0.54	FALSE	FALSE	FALSE	ieu-a-1112	10	134008812	0.034	14890	0.428364	Primary sclerosing cholangitis || id:ieu-a-1112	Primary sclerosing cholangitis	Primary sclerosing cholangitis || ||	TRUE	igd	TRUE	rs2172131	rs10781563	T	C	C	T	1.9002e-11	0.00181299	462166	10	133978962	ukb-b-9405	|| id:ukb-b-9405	TRUE	reported	igd	2	TRUE	NA	NA	9.75555e-05	462166	4.124e-05	14890	TRUE
94	rs217672	C	A	C	A	0.012731	-0.00498754	0.271758	0.27	FALSE	FALSE	FALSE	ieu-a-1112	14	62361021	0.04	14890	0.891517	Primary sclerosing cholangitis || id:ieu-a-1112	Primary sclerosing cholangitis	Primary sclerosing cholangitis || ||	TRUE	igd	NA	NA	NA	NA	NA	NA	NA	2.80001e-10	0.0020176	462166	14	62361021	ukb-b-9405	|| id:ukb-b-9405	TRUE	reported	igd	2	TRUE	NA	NA	8.61433e-05	462166	1.04428e-06	14890	TRUE
95	rs2180454	C	T	C	T	0.0179823	-0.00697561	0.771831	0.77	FALSE	FALSE	FALSE	ieu-a-1112	14	29690513	0.04	14890	0.869135	Primary sclerosing cholangitis || id:ieu-a-1112	Primary sclerosing cholangitis	Primary sclerosing cholangitis || ||	TRUE	igd	NA	NA	NA	NA	NA	NA	NA	3.69999e-17	0.00213539	462166	14	29690513	ukb-b-9405	|| id:ukb-b-9405	TRUE	reported	igd	2	TRUE	NA	NA	0.000153417	462166	2.04271e-06	14890	TRUE
96	rs2183947	A	G	A	G	-0.0220783	-0.0751075	0.225006	0.24	FALSE	FALSE	FALSE	ieu-a-1112	6	26159356	0.034	14890	0.0261198	Primary sclerosing cholangitis || id:ieu-a-1112	Primary sclerosing cholangitis	Primary sclerosing cholangitis || ||	TRUE	igd	NA	NA	NA	NA	NA	NA	NA	4.90004e-25	0.00213628	462166	6	26159356	ukb-b-9405	|| id:ukb-b-9405	TRUE	reported	igd	2	TRUE	NA	NA	0.000231057	462166	0.000327665	14890	FALSE
97	rs2192527	G	A	G	A	0.0139926	-0.123986	0.465477	0.52	FALSE	FALSE	FALSE	ieu-a-1112	4	18344877	0.06	14890	0.0319426	Primary sclerosing cholangitis || id:ieu-a-1112	Primary sclerosing cholangitis	Primary sclerosing cholangitis || ||	TRUE	igd	TRUE	rs2192527	rs10084832	G	A	A	C	6.09958e-15	0.00179337	462166	4	18329824	ukb-b-9405	|| id:ukb-b-9405	TRUE	reported	igd	2	TRUE	NA	NA	0.000131705	462166	0.000286736	14890	FALSE
98	rs2242449	T	C	T	C	0.0121882	0.0516432	0.425929	0.46	FALSE	FALSE	FALSE	ieu-a-1112	17	7101292	0.034	14890	0.123001	Primary sclerosing cholangitis || id:ieu-a-1112	Primary sclerosing cholangitis	Primary sclerosing cholangitis || ||	TRUE	igd	TRUE	rs2242449	rs3826408	T	C	T	C	2.39994e-11	0.00182476	462166	17	7095507	ukb-b-9405	|| id:ukb-b-9405	TRUE	reported	igd	2	TRUE	NA	NA	9.65227e-05	462166	0.00015494	14890	FALSE
99	rs2253310	G	C	G	C	0.018205	0.0363319	0.626102	0.62	FALSE	TRUE	FALSE	ieu-a-1112	6	108888593	0.032	14890	0.244882	Primary sclerosing cholangitis || id:ieu-a-1112	Primary sclerosing cholangitis	Primary sclerosing cholangitis || ||	TRUE	igd	NA	NA	NA	NA	NA	NA	NA	6.4998e-23	0.00184715	462166	6	108888593	ukb-b-9405	|| id:ukb-b-9405	TRUE	reported	igd	2	TRUE	NA	NA	0.000210131	462166	8.6577e-05	14890	TRUE
100	rs2302209	T	C	T	C	0.0198329	0.00498754	0.288806	0.29	FALSE	FALSE	FALSE	ieu-a-1112	19	18324329	0.039	14890	0.892867	Primary sclerosing cholangitis || id:ieu-a-1112	Primary sclerosing cholangitis	Primary sclerosing cholangitis || ||	TRUE	igd	NA	NA	NA	NA	NA	NA	NA	1.10002e-23	0.00197713	462166	19	18324329	ukb-b-9405	|| id:ukb-b-9405	TRUE	reported	igd	2	TRUE	NA	NA	0.000217676	462166	1.09852e-06	14890	TRUE
101	rs2306593	T	C	T	C	-0.0152919	0.0601539	0.488298	0.53	FALSE	FALSE	FALSE	ieu-a-1112	17	34896877	0.036	14890	0.0842248	Primary sclerosing cholangitis || id:ieu-a-1112	Primary sclerosing cholangitis	Primary sclerosing cholangitis || ||	TRUE	igd	TRUE	rs2306593	rs11263770	C	T	A	G	1.59993e-17	0.00179509	462166	17	34866546	ukb-b-9405	|| id:ukb-b-9405	TRUE	reported	igd	2	TRUE	NA	NA	0.000156995	462166	0.000187502	14890	FALSE
102	rs2307111	C	T	C	T	-0.0239722	0.00299551	0.394972	0.4	FALSE	FALSE	FALSE	ieu-a-1112	5	75003678	0.032	14890	0.914767	Primary sclerosing cholangitis || id:ieu-a-1112	Primary sclerosing cholangitis	Primary sclerosing cholangitis || ||	TRUE	igd	NA	NA	NA	NA	NA	NA	NA	3.29989e-39	0.0018299	462166	5	75003678	ukb-b-9405	|| id:ukb-b-9405	TRUE	reported	igd	2	TRUE	NA	NA	0.000371196	462166	5.88579e-07	14890	TRUE
103	rs245767	G	A	G	A	0.0145976	0.00598207	0.730365	0.73	FALSE	FALSE	FALSE	ieu-a-1112	5	170525393	0.034	14890	0.866703	Primary sclerosing cholangitis || id:ieu-a-1112	Primary sclerosing cholangitis	Primary sclerosing cholangitis || ||	TRUE	igd	NA	NA	NA	NA	NA	NA	NA	4.49987e-13	0.00201635	462166	5	170525393	ukb-b-9405	|| id:ukb-b-9405	TRUE	reported	igd	2	TRUE	NA	NA	0.000113393	462166	2.07926e-06	14890	TRUE
104	rs2470549	C	T	C	T	-0.0119541	0.001998	0.598143	0.6	FALSE	FALSE	FALSE	ieu-a-1112	3	15737698	0.032	14890	0.957687	Primary sclerosing cholangitis || id:ieu-a-1112	Primary sclerosing cholangitis	Primary sclerosing cholangitis || ||	TRUE	igd	NA	NA	NA	NA	NA	NA	NA	5.19996e-11	0.00182105	462166	3	15737698	ukb-b-9405	|| id:ukb-b-9405	TRUE	reported	igd	2	TRUE	NA	NA	9.32295e-05	462166	2.61851e-07	14890	TRUE
105	rs2470946	T	G	T	G	0.011687	-0.0246926	0.401445	0.39	FALSE	FALSE	FALSE	ieu-a-1112	7	104587323	0.031	14890	0.415424	Primary sclerosing cholangitis || id:ieu-a-1112	Primary sclerosing cholangitis	Primary sclerosing cholangitis || ||	TRUE	igd	NA	NA	NA	NA	NA	NA	NA	1.5e-10	0.00182473	462166	7	104587323	ukb-b-9405	|| id:ukb-b-9405	TRUE	reported	igd	2	TRUE	NA	NA	8.87512e-05	462166	4.26143e-05	14890	TRUE
106	rs2478879	A	G	A	G	0.011872	-0.0207825	0.601734	0.6	FALSE	FALSE	FALSE	ieu-a-1112	6	51152988	0.032	14890	0.512051	Primary sclerosing cholangitis || id:ieu-a-1112	Primary sclerosing cholangitis	Primary sclerosing cholangitis || ||	TRUE	igd	NA	NA	NA	NA	NA	NA	NA	1e-10	0.00183644	462166	6	51152988	ukb-b-9405	|| id:ukb-b-9405	TRUE	reported	igd	2	TRUE	NA	NA	9.04188e-05	462166	2.833e-05	14890	TRUE
107	rs2482704	T	G	T	G	-0.0115642	-0.00895974	0.426761	0.41	FALSE	FALSE	FALSE	ieu-a-1112	9	94182363	0.031	14890	0.77854	Primary sclerosing cholangitis || id:ieu-a-1112	Primary sclerosing cholangitis	Primary sclerosing cholangitis || ||	TRUE	igd	NA	NA	NA	NA	NA	NA	NA	1.5e-10	0.00180618	462166	9	94182363	ukb-b-9405	|| id:ukb-b-9405	TRUE	reported	igd	2	TRUE	NA	NA	8.869e-05	462166	5.61085e-06	14890	TRUE
108	rs2569993	C	T	C	T	0.0131094	0.0129162	0.320364	0.33	FALSE	FALSE	FALSE	ieu-a-1112	3	12928548	0.033	14890	0.689959	Primary sclerosing cholangitis || id:ieu-a-1112	Primary sclerosing cholangitis	Primary sclerosing cholangitis || ||	TRUE	igd	TRUE	rs2569993	rs2569994	C	T	G	A	8.80035e-12	0.00192075	462166	3	12926096	ukb-b-9405	|| id:ukb-b-9405	TRUE	reported	igd	2	TRUE	NA	NA	0.000100782	462166	1.02897e-05	14890	TRUE
109	rs2678204	G	T	G	T	0.0157074	-0.00399202	0.34017	0.33	FALSE	FALSE	FALSE	ieu-a-1112	1	201800511	0.033	14890	0.894369	Primary sclerosing cholangitis || id:ieu-a-1112	Primary sclerosing cholangitis	Primary sclerosing cholangitis || ||	TRUE	igd	NA	NA	NA	NA	NA	NA	NA	7.89951e-17	0.00188488	462166	1	201800511	ukb-b-9405	|| id:ukb-b-9405	TRUE	reported	igd	2	TRUE	NA	NA	0.000150238	462166	9.82926e-07	14890	TRUE
110	rs27218	C	T	C	T	0.013081	-0.0295588	0.719437	0.73	FALSE	FALSE	FALSE	ieu-a-1112	5	66207261	0.035	14890	0.38361	Primary sclerosing cholangitis || id:ieu-a-1112	Primary sclerosing cholangitis	Primary sclerosing cholangitis || ||	TRUE	igd	NA	NA	NA	NA	NA	NA	NA	5.50047e-11	0.00199505	462166	5	66207261	ukb-b-9405	|| id:ukb-b-9405	TRUE	reported	igd	2	TRUE	NA	NA	9.30117e-05	462166	4.79049e-05	14890	TRUE
111	rs2725371	G	A	G	A	-0.0154452	0.001998	0.696098	0.7	FALSE	FALSE	FALSE	ieu-a-1112	8	30854033	0.033	14890	0.941485	Primary sclerosing cholangitis || id:ieu-a-1112	Primary sclerosing cholangitis	Primary sclerosing cholangitis || ||	TRUE	igd	NA	NA	NA	NA	NA	NA	NA	2.60016e-15	0.00195255	462166	8	30854033	ukb-b-9405	|| id:ukb-b-9405	TRUE	reported	igd	2	TRUE	NA	NA	0.000135372	462166	2.46222e-07	14890	TRUE
112	rs2744938	G	A	G	A	0.0319686	-0.0601539	0.147512	0.16	FALSE	FALSE	FALSE	ieu-a-1112	6	34552110	0.042	14890	0.137037	Primary sclerosing cholangitis || id:ieu-a-1112	Primary sclerosing cholangitis	Primary sclerosing cholangitis || ||	TRUE	igd	NA	NA	NA	NA	NA	NA	NA	5.40008e-37	0.00251588	462166	6	34552110	ukb-b-9405	|| id:ukb-b-9405	TRUE	reported	igd	2	TRUE	NA	NA	0.000349236	462166	0.000137763	14890	TRUE
113	rs2803316	G	A	G	A	0.0118905	-0.0139029	0.545747	0.54	FALSE	FALSE	FALSE	ieu-a-1112	1	1865298	0.035	14890	0.680522	Primary sclerosing cholangitis || id:ieu-a-1112	Primary sclerosing cholangitis	Primary sclerosing cholangitis || ||	TRUE	igd	NA	NA	NA	NA	NA	NA	NA	3.90032e-11	0.00179949	462166	1	1865298	ukb-b-9405	|| id:ukb-b-9405	TRUE	reported	igd	2	TRUE	NA	NA	9.44635e-05	462166	1.05982e-05	14890	TRUE
114	rs2861692	C	T	C	T	-0.0166517	0.0582689	0.275371	0.28	FALSE	FALSE	FALSE	ieu-a-1112	2	67838719	0.033	14890	0.072292	Primary sclerosing cholangitis || id:ieu-a-1112	Primary sclerosing cholangitis	Primary sclerosing cholangitis || ||	TRUE	igd	NA	NA	NA	NA	NA	NA	NA	7.70016e-17	0.00199772	462166	2	67838719	ukb-b-9405	|| id:ukb-b-9405	TRUE	reported	igd	2	TRUE	NA	NA	0.00015031	462166	0.000209372	14890	FALSE
115	rs3130069	A	G	A	G	0.0160189	0.08158	0.721852	0.75	FALSE	FALSE	FALSE	ieu-a-1112	6	31591218	0.034	14890	0.0140686	Primary sclerosing cholangitis || id:ieu-a-1112	Primary sclerosing cholangitis	Primary sclerosing cholangitis || ||	TRUE	igd	NA	NA	NA	NA	NA	NA	NA	8.30042e-16	0.00198991	462166	6	31591218	ukb-b-9405	|| id:ukb-b-9405	TRUE	reported	igd	2	TRUE	NA	NA	0.000140198	462166	0.00038655	14890	FALSE
116	rs323759	T	A	T	A	0.0363086	-0.0806579	0.025239	0.03	FALSE	TRUE	FALSE	ieu-a-1112	5	86759713	0.093	14890	0.367321	Primary sclerosing cholangitis || id:ieu-a-1112	Primary sclerosing cholangitis	Primary sclerosing cholangitis || ||	TRUE	igd	NA	NA	NA	NA	NA	NA	NA	2.59998e-10	0.0057453	462166	5	86759713	ukb-b-9405	|| id:ukb-b-9405	TRUE	reported	igd	2	TRUE	NA	NA	8.64092e-05	462166	5.05207e-05	14890	TRUE
117	rs34045288	T	C	T	C	0.0203746	-0.0601539	0.334413	0.29	FALSE	FALSE	FALSE	ieu-a-1112	6	40369159	0.033	14890	0.0600288	Primary sclerosing cholangitis || id:ieu-a-1112	Primary sclerosing cholangitis	Primary sclerosing cholangitis || ||	TRUE	igd	TRUE	rs34045288	rs2436724	T	C	A	G	5.79963e-27	0.00189485	462166	6	40369081	ukb-b-9405	|| id:ukb-b-9405	TRUE	reported	igd	2	TRUE	NA	NA	0.000250106	462166	0.000223134	14890	TRUE
118	rs34234296	A	G	A	G	-0.0131214	0.00498754	0.392393	0.38	FALSE	FALSE	FALSE	ieu-a-1112	2	175170792	0.035	14890	0.893146	Primary sclerosing cholangitis || id:ieu-a-1112	Primary sclerosing cholangitis	Primary sclerosing cholangitis || ||	TRUE	igd	TRUE	rs34234296	rs13017832	A	G	A	G	1.29987e-12	0.00184833	462166	2	175166636	ukb-b-9405	|| id:ukb-b-9405	TRUE	reported	igd	2	TRUE	NA	NA	0.000109033	462166	1.36395e-06	14890	TRUE
119	rs34483452	A	C	A	C	0.0270483	0.0109399	0.136355	0.15	FALSE	FALSE	FALSE	ieu-a-1112	5	87986314	0.049	14890	0.817495	Primary sclerosing cholangitis || id:ieu-a-1112	Primary sclerosing cholangitis	Primary sclerosing cholangitis || ||	TRUE	igd	NA	NA	NA	NA	NA	NA	NA	7.29962e-25	0.0026269	462166	5	87986314	ukb-b-9405	|| id:ukb-b-9405	TRUE	reported	igd	2	TRUE	NA	NA	0.000229349	462166	3.34809e-06	14890	TRUE
120	rs34898535	T	C	T	C	-0.0195263	0.0372958	0.377853	0.39	FALSE	FALSE	FALSE	ieu-a-1112	16	31025641	0.031	14890	0.233091	Primary sclerosing cholangitis || id:ieu-a-1112	Primary sclerosing cholangitis	Primary sclerosing cholangitis || ||	TRUE	igd	NA	NA	NA	NA	NA	NA	NA	3.69999e-26	0.00184575	462166	16	31025641	ukb-b-9405	|| id:ukb-b-9405	TRUE	reported	igd	2	TRUE	NA	NA	0.000242099	462166	9.72116e-05	14890	TRUE
121	rs34994596	C	T	C	T	-0.014559	-0.001998	0.297289	0.29	FALSE	FALSE	FALSE	ieu-a-1112	15	80991447	0.038	14890	0.956037	Primary sclerosing cholangitis || id:ieu-a-1112	Primary sclerosing cholangitis	Primary sclerosing cholangitis || ||	TRUE	igd	NA	NA	NA	NA	NA	NA	NA	1.10002e-13	0.00195866	462166	15	80991447	ukb-b-9405	|| id:ukb-b-9405	TRUE	reported	igd	2	TRUE	NA	NA	0.000119536	462166	1.85689e-07	14890	TRUE
122	rs35689253	A	G	A	G	-0.0112632	-0.0363319	0.494717	0.5	FALSE	FALSE	FALSE	ieu-a-1112	5	76597887	0.036	14890	0.299504	Primary sclerosing cholangitis || id:ieu-a-1112	Primary sclerosing cholangitis	Primary sclerosing cholangitis || ||	TRUE	igd	NA	NA	NA	NA	NA	NA	NA	3.09999e-10	0.00178952	462166	5	76597887	ukb-b-9405	|| id:ukb-b-9405	TRUE	reported	igd	2	TRUE	NA	NA	8.57072e-05	462166	6.84077e-05	14890	TRUE
123	rs35882248	T	C	T	C	0.0157088	-0.0295588	0.317213	0.34	FALSE	FALSE	FALSE	ieu-a-1112	2	230681905	0.032	14890	0.348127	Primary sclerosing cholangitis || id:ieu-a-1112	Primary sclerosing cholangitis	Primary sclerosing cholangitis || ||	TRUE	igd	TRUE	rs35882248	rs3791837	T	C	G	A	2.80027e-16	0.00191956	462166	2	230627955	ukb-b-9405	|| id:ukb-b-9405	TRUE	reported	igd	2	TRUE	NA	NA	0.000144885	462166	5.73076e-05	14890	TRUE
124	rs36007635	A	G	A	G	-0.0165685	0.0246926	0.137694	0.13	FALSE	FALSE	FALSE	ieu-a-1112	6	163009335	0.047	14890	0.59471	Primary sclerosing cholangitis || id:ieu-a-1112	Primary sclerosing cholangitis	Primary sclerosing cholangitis || ||	TRUE	igd	NA	NA	NA	NA	NA	NA	NA	1.7e-10	0.00259543	462166	6	163009335	ukb-b-9405	|| id:ukb-b-9405	TRUE	reported	igd	2	TRUE	NA	NA	8.81685e-05	462166	1.85393e-05	14890	TRUE
125	rs36061954	T	C	T	C	0.0114574	-0.0109399	0.39881	0.42	FALSE	FALSE	FALSE	ieu-a-1112	8	38332249	0.031	14890	0.717842	Primary sclerosing cholangitis || id:ieu-a-1112	Primary sclerosing cholangitis	Primary sclerosing cholangitis || ||	TRUE	igd	TRUE	rs36061954	rs881299	T	C	C	T	3.59998e-10	0.00182669	462166	8	38329650	ukb-b-9405	|| id:ukb-b-9405	TRUE	reported	igd	2	TRUE	NA	NA	8.51156e-05	462166	8.36495e-06	14890	TRUE
126	rs3737992	A	G	A	G	-0.0171963	-0.00697561	0.168956	0.18	FALSE	FALSE	FALSE	ieu-a-1112	1	33234128	0.046	14890	0.879392	Primary sclerosing cholangitis || id:ieu-a-1112	Primary sclerosing cholangitis	Primary sclerosing cholangitis || ||	TRUE	igd	NA	NA	NA	NA	NA	NA	NA	5.10035e-13	0.00238057	462166	1	33234128	ukb-b-9405	|| id:ukb-b-9405	TRUE	reported	igd	2	TRUE	NA	NA	0.000112892	462166	1.54458e-06	14890	TRUE
127	rs3764002	T	C	T	C	-0.0160772	0.0246926	0.261552	0.26	FALSE	FALSE	FALSE	ieu-a-1112	12	108618630	0.039	14890	0.516044	Primary sclerosing cholangitis || id:ieu-a-1112	Primary sclerosing cholangitis	Primary sclerosing cholangitis || ||	TRUE	igd	NA	NA	NA	NA	NA	NA	NA	2.80027e-15	0.00203505	462166	12	108618630	ukb-b-9405	|| id:ukb-b-9405	TRUE	reported	igd	2	TRUE	NA	NA	0.000135026	462166	2.6925e-05	14890	TRUE
128	rs3784692	T	C	T	C	0.0185824	-0.0119286	0.601752	0.59	FALSE	FALSE	FALSE	ieu-a-1112	15	67988133	0.03	14890	0.676756	Primary sclerosing cholangitis || id:ieu-a-1112	Primary sclerosing cholangitis	Primary sclerosing cholangitis || ||	TRUE	igd	NA	NA	NA	NA	NA	NA	NA	2.60016e-24	0.00182662	462166	15	67988133	ukb-b-9405	|| id:ukb-b-9405	TRUE	reported	igd	2	TRUE	NA	NA	0.000223879	462166	1.06193e-05	14890	TRUE
129	rs3807566	T	G	T	G	-0.012149	-0.0449734	0.438304	0.44	FALSE	FALSE	FALSE	ieu-a-1112	7	50564204	0.03	14890	0.130862	Primary sclerosing cholangitis || id:ieu-a-1112	Primary sclerosing cholangitis	Primary sclerosing cholangitis || ||	TRUE	igd	NA	NA	NA	NA	NA	NA	NA	1.69981e-11	0.00180583	462166	7	50564204	ukb-b-9405	|| id:ukb-b-9405	TRUE	reported	igd	2	TRUE	NA	NA	9.79239e-05	462166	0.000150927	14890	FALSE
130	rs3808422	C	T	C	T	-0.0122081	-0.00697561	0.546079	0.55	FALSE	FALSE	FALSE	ieu-a-1112	8	116535753	0.031	14890	0.832142	Primary sclerosing cholangitis || id:ieu-a-1112	Primary sclerosing cholangitis	Primary sclerosing cholangitis || ||	TRUE	igd	TRUE	rs3808422	rs13266941	T	C	T	C	1.10002e-11	0.00179812	462166	8	116516853	ukb-b-9405	|| id:ukb-b-9405	TRUE	reported	igd	2	TRUE	NA	NA	9.97285e-05	462166	3.40097e-06	14890	TRUE
131	rs3810291	A	G	A	G	0.020158	-0.0314987	0.675009	0.67	FALSE	FALSE	FALSE	ieu-a-1112	19	47569003	0.036	14890	0.359617	Primary sclerosing cholangitis || id:ieu-a-1112	Primary sclerosing cholangitis	Primary sclerosing cholangitis || ||	TRUE	igd	NA	NA	NA	NA	NA	NA	NA	5.00035e-26	0.0019103	462166	19	47569003	ukb-b-9405	|| id:ukb-b-9405	TRUE	reported	igd	2	TRUE	NA	NA	0.000240875	462166	5.14188e-05	14890	TRUE
132	rs3814883	T	C	T	C	0.0239816	0.0237165	0.482382	0.45	FALSE	FALSE	FALSE	ieu-a-1112	16	30011618	0.029	14890	0.405906	Primary sclerosing cholangitis || id:ieu-a-1112	Primary sclerosing cholangitis	Primary sclerosing cholangitis || ||	TRUE	igd	TRUE	rs3814883	rs12921996	T	C	T	C	1.10002e-40	0.00179535	462166	16	29994922	ukb-b-9405	|| id:ukb-b-9405	TRUE	reported	igd	2	TRUE	NA	NA	0.000385917	462166	4.4921e-05	14890	TRUE
133	rs40071	C	T	C	T	-0.0156935	0.0256677	0.17948	0.18	FALSE	FALSE	FALSE	ieu-a-1112	5	107496102	0.042	14890	0.543454	Primary sclerosing cholangitis || id:ieu-a-1112	Primary sclerosing cholangitis	Primary sclerosing cholangitis || ||	TRUE	igd	NA	NA	NA	NA	NA	NA	NA	1.9002e-11	0.00233665	462166	5	107496102	ukb-b-9405	|| id:ukb-b-9405	TRUE	reported	igd	2	TRUE	NA	NA	9.75919e-05	462166	2.50858e-05	14890	TRUE
134	rs4072917	A	G	A	G	0.0117189	0.0109399	0.474253	0.52	FALSE	FALSE	FALSE	ieu-a-1112	8	143302580	0.035	14890	0.752106	Primary sclerosing cholangitis || id:ieu-a-1112	Primary sclerosing cholangitis	Primary sclerosing cholangitis || ||	TRUE	igd	TRUE	rs4072917	rs6583604	A	G	A	C	7.39946e-11	0.0017994	462166	8	143300279	ukb-b-9405	|| id:ukb-b-9405	TRUE	reported	igd	2	TRUE	NA	NA	9.17661e-05	462166	6.56223e-06	14890	TRUE
135	rs412243	C	T	C	T	-0.0127327	-0.0227395	0.378771	0.37	FALSE	FALSE	FALSE	ieu-a-1112	16	339672	0.035	14890	0.504274	Primary sclerosing cholangitis || id:ieu-a-1112	Primary sclerosing cholangitis	Primary sclerosing cholangitis || ||	TRUE	igd	NA	NA	NA	NA	NA	NA	NA	5.50047e-12	0.00184712	462166	16	339672	ukb-b-9405	|| id:ukb-b-9405	TRUE	reported	igd	2	TRUE	NA	NA	0.000102804	462166	2.83516e-05	14890	TRUE
136	rs41279738	G	T	G	T	0.0522591	-0.239804	0.025998	0.03	FALSE	FALSE	FALSE	ieu-a-1112	1	110082551	0.094	14890	0.00737242	Primary sclerosing cholangitis || id:ieu-a-1112	Primary sclerosing cholangitis	Primary sclerosing cholangitis || ||	TRUE	igd	NA	NA	NA	NA	NA	NA	NA	1.69981e-20	0.00563338	462166	1	110082551	ukb-b-9405	|| id:ukb-b-9405	TRUE	reported	igd	2	TRUE	NA	NA	0.00018617	462166	0.000436949	14890	FALSE
137	rs4148155	G	A	G	A	-0.0189755	0.0667236	0.113256	0.11	FALSE	FALSE	FALSE	ieu-a-1112	4	89054667	0.047	14890	0.150901	Primary sclerosing cholangitis || id:ieu-a-1112	Primary sclerosing cholangitis	Primary sclerosing cholangitis || ||	TRUE	igd	NA	NA	NA	NA	NA	NA	NA	1.50003e-11	0.00281242	462166	4	89054667	ukb-b-9405	|| id:ukb-b-9405	TRUE	reported	igd	2	TRUE	NA	NA	9.84889e-05	462166	0.000135353	14890	FALSE
138	rs4291242	C	T	C	T	0.0139303	0.0266419	0.771812	0.77	FALSE	FALSE	FALSE	ieu-a-1112	8	76554124	0.036	14890	0.447718	Primary sclerosing cholangitis || id:ieu-a-1112	Primary sclerosing cholangitis	Primary sclerosing cholangitis || ||	TRUE	igd	NA	NA	NA	NA	NA	NA	NA	8.10028e-11	0.0021437	462166	8	76554124	ukb-b-9405	|| id:ukb-b-9405	TRUE	reported	igd	2	TRUE	NA	NA	9.13602e-05	462166	3.67852e-05	14890	TRUE
139	rs429343	G	A	G	A	-0.0124509	-0.0344014	0.576576	0.58	FALSE	FALSE	FALSE	ieu-a-1112	2	147903382	0.035	14890	0.313412	Primary sclerosing cholangitis || id:ieu-a-1112	Primary sclerosing cholangitis	Primary sclerosing cholangitis || ||	TRUE	igd	NA	NA	NA	NA	NA	NA	NA	5.90065e-12	0.00180931	462166	2	147903382	ukb-b-9405	|| id:ukb-b-9405	TRUE	reported	igd	2	TRUE	NA	NA	0.000102455	462166	6.48861e-05	14890	TRUE
140	rs429358	C	T	C	T	-0.0271422	0.0861777	0.154146	0.14	FALSE	FALSE	FALSE	ieu-a-1112	19	45411941	0.048	14890	0.0660465	Primary sclerosing cholangitis || id:ieu-a-1112	Primary sclerosing cholangitis	Primary sclerosing cholangitis || ||	TRUE	igd	NA	NA	NA	NA	NA	NA	NA	7.50067e-28	0.00248126	462166	19	45411941	ukb-b-9405	|| id:ukb-b-9405	TRUE	reported	igd	2	TRUE	NA	NA	0.000258843	462166	0.00021646	14890	TRUE
141	rs4456769	T	C	T	C	0.0134001	0.0119286	0.333423	0.33	FALSE	FALSE	FALSE	ieu-a-1112	20	25190777	0.031	14890	0.691837	Primary sclerosing cholangitis || id:ieu-a-1112	Primary sclerosing cholangitis	Primary sclerosing cholangitis || ||	TRUE	igd	NA	NA	NA	NA	NA	NA	NA	1.80011e-12	0.0019003	462166	20	25190777	ukb-b-9405	|| id:ukb-b-9405	TRUE	reported	igd	2	TRUE	NA	NA	0.000107579	462166	9.94523e-06	14890	TRUE
142	rs4482463	A	C	A	C	-0.0258908	-0.0305292	0.923005	0.93	FALSE	FALSE	FALSE	ieu-a-1112	2	205377705	0.058	14890	0.591345	Primary sclerosing cholangitis || id:ieu-a-1112	Primary sclerosing cholangitis	Primary sclerosing cholangitis || ||	TRUE	igd	TRUE	rs4482463	rs10804139	C	A	A	G	1.29987e-14	0.00335821	462166	2	205375909	ukb-b-9405	|| id:ukb-b-9405	TRUE	reported	igd	2	TRUE	NA	NA	0.000128595	462166	1.86093e-05	14890	TRUE
143	rs4711986	A	G	A	G	0.0142307	-0.00498754	0.346182	0.35	FALSE	FALSE	FALSE	ieu-a-1112	6	51789259	0.031	14890	0.871294	Primary sclerosing cholangitis || id:ieu-a-1112	Primary sclerosing cholangitis	Primary sclerosing cholangitis || ||	TRUE	igd	NA	NA	NA	NA	NA	NA	NA	4.00037e-14	0.00188242	462166	6	51789259	ukb-b-9405	|| id:ukb-b-9405	TRUE	reported	igd	2	TRUE	NA	NA	0.000123643	462166	1.73865e-06	14890	TRUE
144	rs4718964	T	G	T	G	0.0122483	-0.07139	0.413175	0.42	FALSE	FALSE	FALSE	ieu-a-1112	7	70038969	0.036	14890	0.0408131	Primary sclerosing cholangitis || id:ieu-a-1112	Primary sclerosing cholangitis	Primary sclerosing cholangitis || ||	TRUE	igd	NA	NA	NA	NA	NA	NA	NA	1.80011e-11	0.00182202	462166	7	70038969	ukb-b-9405	|| id:ukb-b-9405	TRUE	reported	igd	2	TRUE	NA	NA	9.77703e-05	462166	0.00026407	14890	FALSE
145	rs4722398	T	C	T	C	0.0168104	0.0907544	0.136117	0.14	FALSE	FALSE	FALSE	ieu-a-1112	7	3125220	0.044	14890	0.0338174	Primary sclerosing cholangitis || id:ieu-a-1112	Primary sclerosing cholangitis	Primary sclerosing cholangitis || ||	TRUE	igd	NA	NA	NA	NA	NA	NA	NA	1e-10	0.00260196	462166	7	3125220	ukb-b-9405	|| id:ukb-b-9405	TRUE	reported	igd	2	TRUE	NA	NA	9.03066e-05	462166	0.000285673	14890	FALSE
146	rs4740627	C	T	C	T	-0.0147232	0.0246926	0.44248	0.44	FALSE	FALSE	FALSE	ieu-a-1112	9	15857875	0.031	14890	0.423035	Primary sclerosing cholangitis || id:ieu-a-1112	Primary sclerosing cholangitis	Primary sclerosing cholangitis || ||	TRUE	igd	NA	NA	NA	NA	NA	NA	NA	3.40017e-16	0.00180496	462166	9	15857875	ukb-b-9405	|| id:ukb-b-9405	TRUE	reported	igd	2	TRUE	NA	NA	0.00014395	462166	4.26143e-05	14890	TRUE
147	rs4742782	G	C	G	C	0.0124912	0.0139029	0.315942	0.33	FALSE	TRUE	FALSE	ieu-a-1112	9	103089143	0.031	14890	0.65799	Primary sclerosing cholangitis || id:ieu-a-1112	Primary sclerosing cholangitis	Primary sclerosing cholangitis || ||	TRUE	igd	NA	NA	NA	NA	NA	NA	NA	8.00018e-11	0.00192172	462166	9	103089143	ukb-b-9405	|| id:ukb-b-9405	TRUE	reported	igd	2	TRUE	NA	NA	9.14097e-05	462166	1.35097e-05	14890	TRUE
148	rs4755713	T	C	T	C	-0.0115516	-0.0246926	0.611816	0.61	FALSE	FALSE	FALSE	ieu-a-1112	11	43532201	0.032	14890	0.440231	Primary sclerosing cholangitis || id:ieu-a-1112	Primary sclerosing cholangitis	Primary sclerosing cholangitis || ||	TRUE	igd	NA	NA	NA	NA	NA	NA	NA	3.29997e-10	0.0018387	462166	11	43532201	ukb-b-9405	|| id:ukb-b-9405	TRUE	reported	igd	2	TRUE	NA	NA	8.53944e-05	462166	3.99926e-05	14890	TRUE
149	rs4764949	G	A	G	A	-0.0136234	0.0246926	0.325915	0.35	FALSE	FALSE	FALSE	ieu-a-1112	12	103716512	0.032	14890	0.433517	Primary sclerosing cholangitis || id:ieu-a-1112	Primary sclerosing cholangitis	Primary sclerosing cholangitis || ||	TRUE	igd	TRUE	rs4764949	rs10778231	G	A	G	A	1e-12	0.00191098	462166	12	103658096	ukb-b-9405	|| id:ukb-b-9405	TRUE	reported	igd	2	TRUE	NA	NA	0.000109955	462166	3.99926e-05	14890	TRUE
150	rs4807179	A	G	A	G	0.0122935	0.0353671	0.629295	0.56	FALSE	FALSE	FALSE	ieu-a-1112	19	1957079	0.034	14890	0.294103	Primary sclerosing cholangitis || id:ieu-a-1112	Primary sclerosing cholangitis	Primary sclerosing cholangitis || ||	TRUE	igd	TRUE	rs4807179	rs11084923	G	A	C	T	3.59998e-11	0.00185752	462166	19	1956035	ukb-b-9405	|| id:ukb-b-9405	TRUE	reported	igd	2	TRUE	NA	NA	9.47648e-05	462166	7.2673e-05	14890	TRUE
151	rs484455	A	G	A	G	-0.0115336	-0.0353671	0.481363	0.49	FALSE	FALSE	FALSE	ieu-a-1112	13	109835686	0.03	14890	0.238753	Primary sclerosing cholangitis || id:ieu-a-1112	Primary sclerosing cholangitis	Primary sclerosing cholangitis || ||	TRUE	igd	NA	NA	NA	NA	NA	NA	NA	1.40001e-10	0.00179638	462166	13	109835686	ukb-b-9405	|| id:ukb-b-9405	TRUE	reported	igd	2	TRUE	NA	NA	8.91864e-05	462166	9.33425e-05	14890	FALSE
152	rs4851283	G	C	G	C	-0.0173961	0.0237165	0.684805	0.69	FALSE	TRUE	FALSE	ieu-a-1112	2	100894802	0.031	14890	0.445905	Primary sclerosing cholangitis || id:ieu-a-1112	Primary sclerosing cholangitis	Primary sclerosing cholangitis || ||	TRUE	igd	NA	NA	NA	NA	NA	NA	NA	2.49977e-19	0.00193525	462166	2	100894802	ukb-b-9405	|| id:ukb-b-9405	TRUE	reported	igd	2	TRUE	NA	NA	0.000174807	462166	3.93119e-05	14890	TRUE
153	rs4876611	G	A	G	A	0.0150085	0.0237165	0.720239	0.72	FALSE	FALSE	FALSE	ieu-a-1112	8	116671848	0.033	14890	0.465229	Primary sclerosing cholangitis || id:ieu-a-1112	Primary sclerosing cholangitis	Primary sclerosing cholangitis || ||	TRUE	igd	NA	NA	NA	NA	NA	NA	NA	5.30029e-14	0.0019947	462166	8	116671848	ukb-b-9405	|| id:ukb-b-9405	TRUE	reported	igd	2	TRUE	NA	NA	0.000122481	462166	3.46914e-05	14890	TRUE
154	rs4900715	A	G	A	G	-0.0114279	0.0246926	0.507101	0.49	FALSE	FALSE	FALSE	ieu-a-1112	14	47311988	0.029	14890	0.401976	Primary sclerosing cholangitis || id:ieu-a-1112	Primary sclerosing cholangitis	Primary sclerosing cholangitis || ||	TRUE	igd	TRUE	rs4900715	rs12885033	G	A	C	A	1.89998e-10	0.00179331	462166	14	47306418	ukb-b-9405	|| id:ukb-b-9405	TRUE	reported	igd	2	TRUE	NA	NA	8.78593e-05	462166	4.86945e-05	14890	TRUE
155	rs520478	T	G	T	G	-0.0125051	0.0009995	0.701359	0.69	FALSE	FALSE	FALSE	ieu-a-1112	6	124897878	0.038	14890	0.983688	Primary sclerosing cholangitis || id:ieu-a-1112	Primary sclerosing cholangitis	Primary sclerosing cholangitis || ||	TRUE	igd	NA	NA	NA	NA	NA	NA	NA	2.30001e-10	0.00197262	462166	6	124897878	ukb-b-9405	|| id:ukb-b-9405	TRUE	reported	igd	2	TRUE	NA	NA	8.69468e-05	462166	4.64689e-08	14890	TRUE
156	rs539515	C	A	C	A	0.0378223	0.001998	0.204929	0.19	FALSE	FALSE	FALSE	ieu-a-1112	1	177889025	0.039	14890	0.96331	Primary sclerosing cholangitis || id:ieu-a-1112	Primary sclerosing cholangitis	Primary sclerosing cholangitis || ||	TRUE	igd	NA	NA	NA	NA	NA	NA	NA	1.50003e-65	0.00221181	462166	1	177889025	ukb-b-9405	|| id:ukb-b-9405	TRUE	reported	igd	2	TRUE	NA	NA	0.000632309	462166	1.76289e-07	14890	TRUE
157	rs55726687	A	G	A	G	0.0199369	0.0487902	0.209735	0.2	FALSE	FALSE	FALSE	ieu-a-1112	12	1041450	0.044	14890	0.260652	Primary sclerosing cholangitis || id:ieu-a-1112	Primary sclerosing cholangitis	Primary sclerosing cholangitis || ||	TRUE	igd	TRUE	rs55726687	rs11571404	A	G	T	C	1.10002e-19	0.00219529	462166	12	991306	ukb-b-9405	|| id:ukb-b-9405	TRUE	reported	igd	2	TRUE	NA	NA	0.000178426	462166	8.25824e-05	14890	TRUE
158	rs56094641	G	A	G	A	0.057552	0.0334348	0.404591	0.4	FALSE	FALSE	FALSE	ieu-a-1112	16	53816275	0.03	14890	0.250049	Primary sclerosing cholangitis || id:ieu-a-1112	Primary sclerosing cholangitis	Primary sclerosing cholangitis || ||	TRUE	igd	TRUE	rs56094641	rs8050136	G	A	A	C	1e-200	0.00182234	462166	16	53806453	ukb-b-9405	|| id:ukb-b-9405	TRUE	reported	igd	2	TRUE	NA	NA	0.00215342	462166	8.34223e-05	14890	TRUE
159	rs577721086	C	T	C	T	0.0306437	-0.0324672	0.049503	0.05	FALSE	FALSE	FALSE	ieu-a-1112	6	127454893	0.08	14890	0.676033	Primary sclerosing cholangitis || id:ieu-a-1112	Primary sclerosing cholangitis	Primary sclerosing cholangitis || ||	TRUE	igd	TRUE	rs577721086	rs72959041	C	T	A	G	1.99986e-13	0.0041713	462166	6	127440047	ukb-b-9405	|| id:ukb-b-9405	TRUE	reported	igd	2	TRUE	NA	NA	0.00011676	462166	1.10629e-05	14890	TRUE
160	rs586461	G	C	G	C	-0.0130384	-0.0285875	0.244871	0.25	FALSE	TRUE	FALSE	ieu-a-1112	13	86342059	0.034	14890	0.389185	Primary sclerosing cholangitis || id:ieu-a-1112	Primary sclerosing cholangitis	Primary sclerosing cholangitis || ||	TRUE	igd	NA	NA	NA	NA	NA	NA	NA	4e-10	0.00208431	462166	13	86342059	ukb-b-9405	|| id:ukb-b-9405	TRUE	reported	igd	2	TRUE	NA	NA	8.46625e-05	462166	4.74829e-05	14890	TRUE
161	rs58862095	T	C	T	C	-0.0165812	-0.00796817	0.419271	0.43	FALSE	FALSE	FALSE	ieu-a-1112	7	75094545	0.06	14890	0.895507	Primary sclerosing cholangitis || id:ieu-a-1112	Primary sclerosing cholangitis	Primary sclerosing cholangitis || ||	TRUE	igd	TRUE	rs58862095	rs112920189	T	C	A	C	7.10068e-20	0.00181678	462166	7	75081418	ukb-b-9405	|| id:ukb-b-9405	TRUE	reported	igd	2	TRUE	NA	NA	0.000180199	462166	1.18462e-06	14890	TRUE
162	rs588660	A	G	A	G	0.0155276	0.0246926	0.584119	0.58	FALSE	FALSE	FALSE	ieu-a-1112	1	96886604	0.035	14890	0.469684	Primary sclerosing cholangitis || id:ieu-a-1112	Primary sclerosing cholangitis	Primary sclerosing cholangitis || ||	TRUE	igd	NA	NA	NA	NA	NA	NA	NA	1e-17	0.00181174	462166	1	96886604	ukb-b-9405	|| id:ukb-b-9405	TRUE	reported	igd	2	TRUE	NA	NA	0.00015891	462166	3.34308e-05	14890	TRUE
163	rs59227842	G	A	G	A	0.0183821	0.0314987	0.311495	0.31	FALSE	FALSE	FALSE	ieu-a-1112	11	43692423	0.032	14890	0.317102	Primary sclerosing cholangitis || id:ieu-a-1112	Primary sclerosing cholangitis	Primary sclerosing cholangitis || ||	TRUE	igd	NA	NA	NA	NA	NA	NA	NA	3.90032e-21	0.00194812	462166	11	43692423	ukb-b-9405	|| id:ukb-b-9405	TRUE	reported	igd	2	TRUE	NA	NA	0.00019261	462166	6.5076e-05	14890	TRUE
164	rs59399491	A	G	A	G	-0.0143998	0.0158733	0.197392	0.2	FALSE	FALSE	FALSE	ieu-a-1112	5	92560816	0.043	14890	0.700537	Primary sclerosing cholangitis || id:ieu-a-1112	Primary sclerosing cholangitis	Primary sclerosing cholangitis || ||	TRUE	igd	NA	NA	NA	NA	NA	NA	NA	1.6e-10	0.00225086	462166	5	92560816	ukb-b-9405	|| id:ukb-b-9405	TRUE	reported	igd	2	TRUE	NA	NA	8.85485e-05	462166	9.15287e-06	14890	TRUE
165	rs59893724	G	A	G	A	-0.0153749	-0.0497421	0.243604	0.23	FALSE	FALSE	FALSE	ieu-a-1112	5	80830788	0.035	14890	0.153464	Primary sclerosing cholangitis || id:ieu-a-1112	Primary sclerosing cholangitis	Primary sclerosing cholangitis || ||	TRUE	igd	NA	NA	NA	NA	NA	NA	NA	1.59993e-13	0.00208261	462166	5	80830788	ukb-b-9405	|| id:ukb-b-9405	TRUE	reported	igd	2	TRUE	NA	NA	0.000117913	462166	0.000135649	14890	FALSE
166	rs6030803	C	T	C	T	-0.0176808	0.0516432	0.126588	0.12	FALSE	FALSE	FALSE	ieu-a-1112	20	41986507	0.045	14890	0.236896	Primary sclerosing cholangitis || id:ieu-a-1112	Primary sclerosing cholangitis	Primary sclerosing cholangitis || ||	TRUE	igd	NA	NA	NA	NA	NA	NA	NA	6.09958e-11	0.00270327	462166	20	41986507	ukb-b-9405	|| id:ukb-b-9405	TRUE	reported	igd	2	TRUE	NA	NA	9.25526e-05	462166	8.84558e-05	14890	TRUE
167	rs61765650	G	A	G	A	-0.0239386	0.0421012	0.190755	0.17	FALSE	FALSE	FALSE	ieu-a-1112	1	72753956	0.039	14890	0.266488	Primary sclerosing cholangitis || id:ieu-a-1112	Primary sclerosing cholangitis	Primary sclerosing cholangitis || ||	TRUE	igd	TRUE	rs61765650	rs2568953	G	A	T	C	4.79954e-26	0.00226804	462166	1	72753112	ukb-b-9405	|| id:ukb-b-9405	TRUE	reported	igd	2	TRUE	NA	NA	0.000240988	462166	7.82689e-05	14890	TRUE
168	rs62243489	G	T	G	T	-0.0155648	-0.0109399	0.259239	0.26	FALSE	FALSE	FALSE	ieu-a-1112	3	62482927	0.041	14890	0.774915	Primary sclerosing cholangitis || id:ieu-a-1112	Primary sclerosing cholangitis	Primary sclerosing cholangitis || ||	TRUE	igd	NA	NA	NA	NA	NA	NA	NA	2.99985e-14	0.00204876	462166	3	62482927	ukb-b-9405	|| id:ukb-b-9405	TRUE	reported	igd	2	TRUE	NA	NA	0.000124869	462166	4.78212e-06	14890	TRUE
169	rs62246311	A	G	A	G	0.0204929	-0.0516432	0.102338	0.11	FALSE	FALSE	FALSE	ieu-a-1112	3	9498143	0.057	14890	0.353202	Primary sclerosing cholangitis || id:ieu-a-1112	Primary sclerosing cholangitis	Primary sclerosing cholangitis || ||	TRUE	igd	NA	NA	NA	NA	NA	NA	NA	3.50026e-12	0.00294652	462166	3	9498143	ukb-b-9405	|| id:ukb-b-9405	TRUE	reported	igd	2	TRUE	NA	NA	0.000104652	462166	5.51336e-05	14890	TRUE
170	rs62261725	G	A	G	A	-0.0148698	-0.0207825	0.326101	0.32	FALSE	FALSE	FALSE	ieu-a-1112	3	85898626	0.031	14890	0.498562	Primary sclerosing cholangitis || id:ieu-a-1112	Primary sclerosing cholangitis	Primary sclerosing cholangitis || ||	TRUE	igd	NA	NA	NA	NA	NA	NA	NA	6.70039e-15	0.00190872	462166	3	85898626	ukb-b-9405	|| id:ukb-b-9405	TRUE	reported	igd	2	TRUE	NA	NA	0.000131302	462166	3.01872e-05	14890	TRUE
171	rs6235	G	C	G	C	0.0131093	0.0256677	0.268068	0.27	FALSE	TRUE	FALSE	ieu-a-1112	5	95728898	0.035	14890	0.448045	Primary sclerosing cholangitis || id:ieu-a-1112	Primary sclerosing cholangitis	Primary sclerosing cholangitis || ||	TRUE	igd	NA	NA	NA	NA	NA	NA	NA	8.10028e-11	0.00201708	462166	5	95728898	ukb-b-9405	|| id:ukb-b-9405	TRUE	reported	igd	2	TRUE	NA	NA	9.13854e-05	462166	3.61232e-05	14890	TRUE
172	rs6493498	C	T	C	T	-0.013082	0.0237165	0.54539	0.56	FALSE	FALSE	FALSE	ieu-a-1112	15	51754451	0.03	14890	0.410228	Primary sclerosing cholangitis || id:ieu-a-1112	Primary sclerosing cholangitis	Primary sclerosing cholangitis || ||	TRUE	igd	NA	NA	NA	NA	NA	NA	NA	4.19952e-13	0.001805	462166	15	51754451	ukb-b-9405	|| id:ukb-b-9405	TRUE	reported	igd	2	TRUE	NA	NA	0.000113644	462166	4.19763e-05	14890	TRUE
173	rs649458	A	T	A	T	-0.018179	0.0449734	0.860102	0.86	FALSE	TRUE	FALSE	ieu-a-1112	1	23712773	0.045	14890	0.30383	Primary sclerosing cholangitis || id:ieu-a-1112	Primary sclerosing cholangitis	Primary sclerosing cholangitis || ||	TRUE	igd	TRUE	rs649458	rs1198443	T	A	A	T	1.50003e-12	0.00256951	462166	1	23712528	ukb-b-9405	|| id:ukb-b-9405	TRUE	reported	igd	2	TRUE	NA	NA	0.000108292	462166	6.70843e-05	14890	TRUE
174	rs6551304	G	A	G	A	0.016827	0.117783	0.831916	0.83	FALSE	FALSE	FALSE	ieu-a-1112	3	88306596	0.042	14890	0.00452783	Primary sclerosing cholangitis || id:ieu-a-1112	Primary sclerosing cholangitis	Primary sclerosing cholangitis || ||	TRUE	igd	NA	NA	NA	NA	NA	NA	NA	2.09991e-12	0.00239416	462166	3	88306596	ukb-b-9405	|| id:ukb-b-9405	TRUE	reported	igd	2	TRUE	NA	NA	0.000106872	462166	0.00052796	14890	FALSE
175	rs6567160	C	T	C	T	0.0451644	0.0629748	0.232725	0.24	FALSE	FALSE	FALSE	ieu-a-1112	18	57829135	0.035	14890	0.0660876	Primary sclerosing cholangitis || id:ieu-a-1112	Primary sclerosing cholangitis	Primary sclerosing cholangitis || ||	TRUE	igd	NA	NA	NA	NA	NA	NA	NA	7.19449e-101	0.00211824	462166	18	57829135	ukb-b-9405	|| id:ukb-b-9405	TRUE	reported	igd	2	TRUE	NA	NA	0.000982696	462166	0.000217404	14890	TRUE
176	rs6575340	A	G	A	G	0.0161584	0.0305292	0.636022	0.64	FALSE	FALSE	FALSE	ieu-a-1112	14	94023972	0.032	14890	0.339245	Primary sclerosing cholangitis || id:ieu-a-1112	Primary sclerosing cholangitis	Primary sclerosing cholangitis || ||	TRUE	igd	NA	NA	NA	NA	NA	NA	NA	4.60045e-18	0.00186502	462166	14	94023972	ukb-b-9405	|| id:ukb-b-9405	TRUE	reported	igd	2	TRUE	NA	NA	0.000162391	462166	6.11319e-05	14890	TRUE
177	rs6669341	G	A	G	A	-0.0125214	-0.00299551	0.58271	0.6	FALSE	FALSE	FALSE	ieu-a-1112	1	47678458	0.03	14890	0.928283	Primary sclerosing cholangitis || id:ieu-a-1112	Primary sclerosing cholangitis	Primary sclerosing cholangitis || ||	TRUE	igd	NA	NA	NA	NA	NA	NA	NA	4.49987e-12	0.0018097	462166	1	47678458	ukb-b-9405	|| id:ukb-b-9405	TRUE	reported	igd	2	TRUE	NA	NA	0.000103574	462166	6.69672e-07	14890	TRUE
178	rs6682438	C	T	C	T	0.0124771	-0.0305292	0.673097	0.67	FALSE	FALSE	FALSE	ieu-a-1112	1	33784146	0.031	14890	0.325771	Primary sclerosing cholangitis || id:ieu-a-1112	Primary sclerosing cholangitis	Primary sclerosing cholangitis || ||	TRUE	igd	NA	NA	NA	NA	NA	NA	NA	5.40008e-11	0.00190203	462166	1	33784146	ukb-b-9405	|| id:ukb-b-9405	TRUE	reported	igd	2	TRUE	NA	NA	9.31014e-05	462166	6.51393e-05	14890	TRUE
179	rs6693294	G	A	G	A	-0.0170126	0.0314987	0.688535	0.69	FALSE	FALSE	FALSE	ieu-a-1112	1	49879122	0.031	14890	0.301728	Primary sclerosing cholangitis || id:ieu-a-1112	Primary sclerosing cholangitis	Primary sclerosing cholangitis || ||	TRUE	igd	NA	NA	NA	NA	NA	NA	NA	1.10002e-18	0.00192843	462166	1	49879122	ukb-b-9405	|| id:ukb-b-9405	TRUE	reported	igd	2	TRUE	NA	NA	0.00016837	462166	6.93418e-05	14890	TRUE
180	rs6733972	C	T	C	T	0.0119043	0.0207825	0.483711	0.5	FALSE	FALSE	FALSE	ieu-a-1112	2	203652838	0.035	14890	0.540141	Primary sclerosing cholangitis || id:ieu-a-1112	Primary sclerosing cholangitis	Primary sclerosing cholangitis || ||	TRUE	igd	NA	NA	NA	NA	NA	NA	NA	3.29989e-11	0.00179442	462166	2	203652838	ukb-b-9405	|| id:ukb-b-9405	TRUE	reported	igd	2	TRUE	NA	NA	9.52187e-05	462166	2.36817e-05	14890	TRUE
181	rs6739755	G	A	G	A	-0.0159241	0.00796817	0.603358	0.61	FALSE	FALSE	FALSE	ieu-a-1112	2	59330227	0.03	14890	0.779868	Primary sclerosing cholangitis || id:ieu-a-1112	Primary sclerosing cholangitis	Primary sclerosing cholangitis || ||	TRUE	igd	NA	NA	NA	NA	NA	NA	NA	3.10027e-18	0.00182885	462166	2	59330227	ukb-b-9405	|| id:ukb-b-9405	TRUE	reported	igd	2	TRUE	NA	NA	0.000164016	462166	4.73845e-06	14890	TRUE
182	rs6849518	T	C	T	C	0.0218636	-0.0363319	0.12428	0.12	FALSE	FALSE	FALSE	ieu-a-1112	4	20120274	0.045	14890	0.411654	Primary sclerosing cholangitis || id:ieu-a-1112	Primary sclerosing cholangitis	Primary sclerosing cholangitis || ||	TRUE	igd	NA	NA	NA	NA	NA	NA	NA	7.10068e-16	0.00270973	462166	4	20120274	ukb-b-9405	|| id:ukb-b-9405	TRUE	reported	igd	2	TRUE	NA	NA	0.000140843	462166	4.3782e-05	14890	TRUE
183	rs6938973	C	T	C	T	0.0120106	0.0305292	0.601488	0.61	FALSE	FALSE	FALSE	ieu-a-1112	6	98421721	0.03	14890	0.30126	Primary sclerosing cholangitis || id:ieu-a-1112	Primary sclerosing cholangitis	Primary sclerosing cholangitis || ||	TRUE	igd	NA	NA	NA	NA	NA	NA	NA	4.90004e-11	0.001827	462166	6	98421721	ukb-b-9405	|| id:ukb-b-9405	TRUE	reported	igd	2	TRUE	NA	NA	9.35009e-05	462166	6.95539e-05	14890	TRUE
184	rs703983	G	A	G	A	-0.0114394	-0.00895974	0.415045	0.41	FALSE	FALSE	FALSE	ieu-a-1112	10	80941885	0.031	14890	0.763477	Primary sclerosing cholangitis || id:ieu-a-1112	Primary sclerosing cholangitis	Primary sclerosing cholangitis || ||	TRUE	igd	NA	NA	NA	NA	NA	NA	NA	3.09999e-10	0.00181827	462166	10	80941885	ukb-b-9405	|| id:ukb-b-9405	TRUE	reported	igd	2	TRUE	NA	NA	8.5636e-05	462166	5.61085e-06	14890	TRUE
185	rs704061	C	T	C	T	0.0146223	-0.0525924	0.455057	0.46	FALSE	FALSE	FALSE	ieu-a-1112	12	89771903	0.03	14890	0.0741105	Primary sclerosing cholangitis || id:ieu-a-1112	Primary sclerosing cholangitis	Primary sclerosing cholangitis || ||	TRUE	igd	NA	NA	NA	NA	NA	NA	NA	4.00037e-16	0.00179659	462166	12	89771903	ukb-b-9405	|| id:ukb-b-9405	TRUE	reported	igd	2	TRUE	NA	NA	0.00014331	462166	0.000206385	14890	FALSE
186	rs7070670	T	C	T	C	-0.0120318	-0.0158733	0.327941	0.31	FALSE	FALSE	FALSE	ieu-a-1112	10	61849882	0.037	14890	0.665213	Primary sclerosing cholangitis || id:ieu-a-1112	Primary sclerosing cholangitis	Primary sclerosing cholangitis || ||	TRUE	igd	TRUE	rs7070670	rs6479690	T	C	T	C	3.50002e-10	0.00191737	462166	10	61842645	ukb-b-9405	|| id:ukb-b-9405	TRUE	reported	igd	2	TRUE	NA	NA	8.51954e-05	462166	1.2362e-05	14890	TRUE
187	rs7132908	A	G	A	G	0.0215129	0.0168571	0.384454	0.39	FALSE	FALSE	FALSE	ieu-a-1112	12	50263148	0.036	14890	0.623314	Primary sclerosing cholangitis || id:ieu-a-1112	Primary sclerosing cholangitis	Primary sclerosing cholangitis || ||	TRUE	igd	NA	NA	NA	NA	NA	NA	NA	1.39991e-31	0.00183998	462166	12	50263148	ukb-b-9405	|| id:ukb-b-9405	TRUE	reported	igd	2	TRUE	NA	NA	0.000295697	462166	1.47271e-05	14890	TRUE
188	rs71495038	A	G	A	G	0.0223778	0.0535408	0.076924	0.07	FALSE	FALSE	FALSE	ieu-a-1112	10	33971383	0.057	14890	0.338057	Primary sclerosing cholangitis || id:ieu-a-1112	Primary sclerosing cholangitis	Primary sclerosing cholangitis || ||	TRUE	igd	NA	NA	NA	NA	NA	NA	NA	2.60016e-11	0.00335663	462166	10	33971383	ukb-b-9405	|| id:ukb-b-9405	TRUE	reported	igd	2	TRUE	NA	NA	9.6159e-05	462166	5.92595e-05	14890	TRUE
189	rs7154982	A	G	A	G	-0.0166203	0.0148886	0.269555	0.27	FALSE	FALSE	FALSE	ieu-a-1112	14	25935161	0.034	14890	0.653051	Primary sclerosing cholangitis || id:ieu-a-1112	Primary sclerosing cholangitis	Primary sclerosing cholangitis || ||	TRUE	igd	NA	NA	NA	NA	NA	NA	NA	1.80011e-16	0.00201799	462166	14	25935161	ukb-b-9405	|| id:ukb-b-9405	TRUE	reported	igd	2	TRUE	NA	NA	0.000146751	462166	1.28798e-05	14890	TRUE
190	rs7164727	T	C	T	C	0.0138547	-0.0266419	0.667353	0.68	FALSE	FALSE	FALSE	ieu-a-1112	15	73093991	0.033	14890	0.415183	Primary sclerosing cholangitis || id:ieu-a-1112	Primary sclerosing cholangitis	Primary sclerosing cholangitis || ||	TRUE	igd	NA	NA	NA	NA	NA	NA	NA	3.69999e-13	0.00190669	462166	15	73093991	ukb-b-9405	|| id:ukb-b-9405	TRUE	reported	igd	2	TRUE	NA	NA	0.000114232	462166	4.37771e-05	14890	TRUE
191	rs7204864	T	C	T	C	-0.0176741	-0.0506931	0.143436	0.14	FALSE	FALSE	FALSE	ieu-a-1112	16	19942927	0.044	14890	0.240046	Primary sclerosing cholangitis || id:ieu-a-1112	Primary sclerosing cholangitis	Primary sclerosing cholangitis || ||	TRUE	igd	NA	NA	NA	NA	NA	NA	NA	4.40048e-12	0.00255255	462166	16	19942927	ukb-b-9405	|| id:ukb-b-9405	TRUE	reported	igd	2	TRUE	NA	NA	0.000103725	462166	8.91492e-05	14890	TRUE
192	rs7206608	G	C	G	C	0.0120004	0	0.321623	0.28	FALSE	TRUE	FALSE	ieu-a-1112	16	82876486	0.035	14890	0.995348	Primary sclerosing cholangitis || id:ieu-a-1112	Primary sclerosing cholangitis	Primary sclerosing cholangitis || ||	TRUE	igd	TRUE	rs7206608	rs8044562	G	C	A	G	3.79997e-10	0.00191641	462166	16	82872628	ukb-b-9405	|| id:ukb-b-9405	TRUE	reported	igd	2	TRUE	NA	NA	8.48363e-05	462166	0	14890	TRUE
193	rs7218014	C	T	C	T	0.0224089	-0.0487902	0.197315	0.2	FALSE	FALSE	FALSE	ieu-a-1112	17	65832016	0.037	14890	0.182619	Primary sclerosing cholangitis || id:ieu-a-1112	Primary sclerosing cholangitis	Primary sclerosing cholangitis || ||	TRUE	igd	NA	NA	NA	NA	NA	NA	NA	2.70023e-23	0.00225393	462166	17	65832016	ukb-b-9405	|| id:ukb-b-9405	TRUE	reported	igd	2	TRUE	NA	NA	0.000213831	462166	0.000116782	14890	TRUE
194	rs7223535	A	G	A	G	-0.0141121	-0.0516432	0.270315	0.27	FALSE	FALSE	FALSE	ieu-a-1112	17	29211667	0.033	14890	0.114299	Primary sclerosing cholangitis || id:ieu-a-1112	Primary sclerosing cholangitis	Primary sclerosing cholangitis || ||	TRUE	igd	NA	NA	NA	NA	NA	NA	NA	2.60016e-12	0.00201624	462166	17	29211667	ukb-b-9405	|| id:ukb-b-9405	TRUE	reported	igd	2	TRUE	NA	NA	0.000105988	462166	0.000164471	14890	FALSE
195	rs7239114	A	G	A	G	0.0114895	0.0168571	0.541655	0.54	FALSE	FALSE	FALSE	ieu-a-1112	18	45921214	0.034	14890	0.618458	Primary sclerosing cholangitis || id:ieu-a-1112	Primary sclerosing cholangitis	Primary sclerosing cholangitis || ||	TRUE	igd	NA	NA	NA	NA	NA	NA	NA	2.19999e-10	0.00181061	462166	18	45921214	ukb-b-9405	|| id:ukb-b-9405	TRUE	reported	igd	2	TRUE	NA	NA	8.71201e-05	462166	1.65107e-05	14890	TRUE
196	rs72617140	C	A	C	A	0.0152073	0.0119286	0.213903	0.22	FALSE	FALSE	FALSE	ieu-a-1112	2	229019109	0.041	14890	0.774926	Primary sclerosing cholangitis || id:ieu-a-1112	Primary sclerosing cholangitis	Primary sclerosing cholangitis || ||	TRUE	igd	NA	NA	NA	NA	NA	NA	NA	2.99985e-12	0.00217889	462166	2	229019109	ukb-b-9405	|| id:ukb-b-9405	TRUE	reported	igd	2	TRUE	NA	NA	0.000105388	462166	5.68555e-06	14890	TRUE
197	rs72663503	T	C	T	C	0.017107	0.00299551	0.228302	0.24	FALSE	FALSE	FALSE	ieu-a-1112	1	39969059	0.037	14890	0.939388	Primary sclerosing cholangitis || id:ieu-a-1112	Primary sclerosing cholangitis	Primary sclerosing cholangitis || ||	TRUE	igd	NA	NA	NA	NA	NA	NA	NA	9.30037e-16	0.00212883	462166	1	39969059	ukb-b-9405	|| id:ukb-b-9405	TRUE	reported	igd	2	TRUE	NA	NA	0.000139704	462166	4.40252e-07	14890	TRUE
198	rs72892910	T	G	T	G	0.0301404	-0.0158733	0.172259	0.17	FALSE	FALSE	FALSE	ieu-a-1112	6	50816887	0.046	14890	0.720928	Primary sclerosing cholangitis || id:ieu-a-1112	Primary sclerosing cholangitis	Primary sclerosing cholangitis || ||	TRUE	igd	NA	NA	NA	NA	NA	NA	NA	5.19996e-37	0.00237148	462166	6	50816887	ukb-b-9405	|| id:ukb-b-9405	TRUE	reported	igd	2	TRUE	NA	NA	0.000349391	462166	7.99795e-06	14890	TRUE
199	rs72976986	A	G	A	G	-0.0157587	0.0305292	0.190131	0.2	FALSE	FALSE	FALSE	ieu-a-1112	19	4052920	0.043	14890	0.46939	Primary sclerosing cholangitis || id:ieu-a-1112	Primary sclerosing cholangitis	Primary sclerosing cholangitis || ||	TRUE	igd	TRUE	rs72976986	rs72976987	A	G	T	C	7.8001e-12	0.00230334	462166	19	4050424	ukb-b-9405	|| id:ukb-b-9405	TRUE	reported	igd	2	TRUE	NA	NA	0.000101271	462166	3.38566e-05	14890	TRUE
200	rs73052033	C	T	C	T	-0.0210096	0.139762	0.184916	0.18	FALSE	FALSE	FALSE	ieu-a-1112	3	185828465	0.038	14890	0.00018268	Primary sclerosing cholangitis || id:ieu-a-1112	Primary sclerosing cholangitis	Primary sclerosing cholangitis || ||	TRUE	igd	NA	NA	NA	NA	NA	NA	NA	7.89951e-20	0.00230513	462166	3	185828465	ukb-b-9405	|| id:ukb-b-9405	TRUE	reported	igd	2	TRUE	NA	NA	0.000179709	462166	0.000907779	14890	FALSE
201	rs73142879	T	C	T	C	-0.0241942	0.00796817	0.192309	0.19	FALSE	FALSE	FALSE	ieu-a-1112	20	51195932	0.039	14890	0.823406	Primary sclerosing cholangitis || id:ieu-a-1112	Primary sclerosing cholangitis	Primary sclerosing cholangitis || ||	TRUE	igd	NA	NA	NA	NA	NA	NA	NA	2.80027e-26	0.00228107	462166	20	51195932	ukb-b-9405	|| id:ukb-b-9405	TRUE	reported	igd	2	TRUE	NA	NA	0.000243357	462166	2.80382e-06	14890	TRUE
202	rs73213484	T	A	T	A	-0.0193728	0.0237165	0.141217	0.15	FALSE	TRUE	FALSE	ieu-a-1112	4	28489339	0.048	14890	0.612707	Primary sclerosing cholangitis || id:ieu-a-1112	Primary sclerosing cholangitis	Primary sclerosing cholangitis || ||	TRUE	igd	NA	NA	NA	NA	NA	NA	NA	4.49987e-14	0.00256775	462166	4	28489339	ukb-b-9405	|| id:ukb-b-9405	TRUE	reported	igd	2	TRUE	NA	NA	0.000123149	462166	1.63974e-05	14890	TRUE
203	rs73985439	C	A	C	A	0.0124046	0.00796817	0.307294	0.3	FALSE	FALSE	FALSE	ieu-a-1112	2	212299249	0.033	14890	0.796625	Primary sclerosing cholangitis || id:ieu-a-1112	Primary sclerosing cholangitis	Primary sclerosing cholangitis || ||	TRUE	igd	NA	NA	NA	NA	NA	NA	NA	1.6e-10	0.00193905	462166	2	212299249	ukb-b-9405	|| id:ukb-b-9405	TRUE	reported	igd	2	TRUE	NA	NA	8.85427e-05	462166	3.91608e-06	14890	TRUE
204	rs7442885	G	C	G	C	-0.0204724	0.0188218	0.214033	0.23	FALSE	TRUE	FALSE	ieu-a-1112	5	87682877	0.036	14890	0.589019	Primary sclerosing cholangitis || id:ieu-a-1112	Primary sclerosing cholangitis	Primary sclerosing cholangitis || ||	TRUE	igd	NA	NA	NA	NA	NA	NA	NA	6.79986e-21	0.00218339	462166	5	87682877	ukb-b-9405	|| id:ukb-b-9405	TRUE	reported	igd	2	TRUE	NA	NA	0.000190194	462166	1.836e-05	14890	TRUE
205	rs7498044	A	G	A	G	-0.0151498	-0.0639133	0.217312	0.22	FALSE	FALSE	FALSE	ieu-a-1112	15	92573639	0.044	14890	0.138135	Primary sclerosing cholangitis || id:ieu-a-1112	Primary sclerosing cholangitis	Primary sclerosing cholangitis || ||	TRUE	igd	NA	NA	NA	NA	NA	NA	NA	4.90004e-12	0.00219298	462166	15	92573639	ukb-b-9405	|| id:ukb-b-9405	TRUE	reported	igd	2	TRUE	NA	NA	0.000103253	462166	0.000141703	14890	FALSE
206	rs7498665	G	A	G	A	0.026616	0.0506931	0.399688	0.4	FALSE	FALSE	FALSE	ieu-a-1112	16	28883241	0.031	14890	0.100429	Primary sclerosing cholangitis || id:ieu-a-1112	Primary sclerosing cholangitis	Primary sclerosing cholangitis || ||	TRUE	igd	NA	NA	NA	NA	NA	NA	NA	4.90004e-48	0.00182769	462166	16	28883241	ukb-b-9405	|| id:ukb-b-9405	TRUE	reported	igd	2	TRUE	NA	NA	0.000458654	462166	0.000179581	14890	TRUE
207	rs7519259	A	G	A	G	0.0126703	-0.00895974	0.528392	0.53	FALSE	FALSE	FALSE	ieu-a-1112	1	66434743	0.031	14890	0.759513	Primary sclerosing cholangitis || id:ieu-a-1112	Primary sclerosing cholangitis	Primary sclerosing cholangitis || ||	TRUE	igd	NA	NA	NA	NA	NA	NA	NA	1.69981e-12	0.00179634	462166	1	66434743	ukb-b-9405	|| id:ukb-b-9405	TRUE	reported	igd	2	TRUE	NA	NA	0.000107635	462166	5.61085e-06	14890	TRUE
208	rs7569646	G	A	G	A	0.0126347	0.0563803	0.366062	0.36	FALSE	FALSE	FALSE	ieu-a-1112	2	25152800	0.036	14890	0.106085	Primary sclerosing cholangitis || id:ieu-a-1112	Primary sclerosing cholangitis	Primary sclerosing cholangitis || ||	TRUE	igd	NA	NA	NA	NA	NA	NA	NA	9.49948e-12	0.00185419	462166	2	25152800	ukb-b-9405	|| id:ukb-b-9405	TRUE	reported	igd	2	TRUE	NA	NA	0.000100457	462166	0.000164718	14890	FALSE
209	rs7619139	A	T	A	T	0.0116839	0.0168571	0.588642	0.59	FALSE	TRUE	FALSE	ieu-a-1112	3	25110415	0.03	14890	0.560738	Primary sclerosing cholangitis || id:ieu-a-1112	Primary sclerosing cholangitis	Primary sclerosing cholangitis || ||	TRUE	igd	NA	NA	NA	NA	NA	NA	NA	1.40001e-10	0.00182014	462166	3	25110415	ukb-b-9405	|| id:ukb-b-9405	TRUE	reported	igd	2	TRUE	NA	NA	8.9152e-05	462166	2.12069e-05	14890	TRUE
210	rs76286777	C	T	C	T	0.0234759	0.0459289	0.217783	0.2	FALSE	FALSE	FALSE	ieu-a-1112	2	25195577	0.037	14890	0.207322	Primary sclerosing cholangitis || id:ieu-a-1112	Primary sclerosing cholangitis	Primary sclerosing cholangitis || ||	TRUE	igd	NA	NA	NA	NA	NA	NA	NA	1.80011e-27	0.0021623	462166	2	25195577	ukb-b-9405	|| id:ukb-b-9405	TRUE	reported	igd	2	TRUE	NA	NA	0.00025498	462166	0.000103487	14890	TRUE
211	rs7630382	T	C	T	C	0.013362	0.0314987	0.531552	0.54	FALSE	FALSE	FALSE	ieu-a-1112	3	85111108	0.029	14890	0.280221	Primary sclerosing cholangitis || id:ieu-a-1112	Primary sclerosing cholangitis	Primary sclerosing cholangitis || ||	TRUE	igd	NA	NA	NA	NA	NA	NA	NA	9.30037e-14	0.00179336	462166	3	85111108	ukb-b-9405	|| id:ukb-b-9405	TRUE	reported	igd	2	TRUE	NA	NA	0.000120105	462166	7.92353e-05	14890	TRUE
212	rs76929617	G	A	G	A	-0.0330476	-0.001998	0.038875	0.03	FALSE	FALSE	FALSE	ieu-a-1112	12	120867798	0.105	14890	0.981443	Primary sclerosing cholangitis || id:ieu-a-1112	Primary sclerosing cholangitis	Primary sclerosing cholangitis || ||	TRUE	igd	NA	NA	NA	NA	NA	NA	NA	1e-12	0.00463714	462166	12	120867798	ukb-b-9405	|| id:ukb-b-9405	TRUE	reported	igd	2	TRUE	NA	NA	0.000109884	462166	2.43207e-08	14890	TRUE
213	rs7708584	G	A	G	A	-0.0121976	0.00299551	0.572375	0.58	FALSE	FALSE	FALSE	ieu-a-1112	5	153543466	0.03	14890	0.908057	Primary sclerosing cholangitis || id:ieu-a-1112	Primary sclerosing cholangitis	Primary sclerosing cholangitis || ||	TRUE	igd	NA	NA	NA	NA	NA	NA	NA	1.39991e-11	0.00180534	462166	5	153543466	ukb-b-9405	|| id:ukb-b-9405	TRUE	reported	igd	2	TRUE	NA	NA	9.87624e-05	462166	6.69672e-07	14890	TRUE
214	rs77560793	A	G	A	G	-0.0341296	0.0246926	0.03064	0.03	FALSE	FALSE	FALSE	ieu-a-1112	1	175001179	0.087	14890	0.77049	Primary sclerosing cholangitis || id:ieu-a-1112	Primary sclerosing cholangitis	Primary sclerosing cholangitis || ||	TRUE	igd	NA	NA	NA	NA	NA	NA	NA	5.70033e-11	0.00521033	462166	1	175001179	ukb-b-9405	|| id:ukb-b-9405	TRUE	reported	igd	2	TRUE	NA	NA	9.28315e-05	462166	5.41074e-06	14890	TRUE
215	rs7845090	A	G	A	G	-0.0195133	0.0139029	0.709022	0.71	FALSE	FALSE	FALSE	ieu-a-1112	8	73449940	0.032	14890	0.669684	Primary sclerosing cholangitis || id:ieu-a-1112	Primary sclerosing cholangitis	Primary sclerosing cholangitis || ||	TRUE	igd	NA	NA	NA	NA	NA	NA	NA	6.29941e-23	0.00197942	462166	8	73449940	ukb-b-9405	|| id:ukb-b-9405	TRUE	reported	igd	2	TRUE	NA	NA	0.000210232	462166	1.26785e-05	14890	TRUE
216	rs78508049	C	T	C	T	0.016362	0.00697561	0.187651	0.18	FALSE	FALSE	FALSE	ieu-a-1112	1	210344884	0.04	14890	0.860029	Primary sclerosing cholangitis || id:ieu-a-1112	Primary sclerosing cholangitis	Primary sclerosing cholangitis || ||	TRUE	igd	NA	NA	NA	NA	NA	NA	NA	8.49963e-13	0.00228746	462166	1	210344884	ukb-b-9405	|| id:ukb-b-9405	TRUE	reported	igd	2	TRUE	NA	NA	0.000110693	462166	2.04271e-06	14890	TRUE
217	rs7925100	A	G	A	G	0.0140407	-0.0723207	0.396115	0.39	FALSE	FALSE	FALSE	ieu-a-1112	11	118941596	0.031	14890	0.0172635	Primary sclerosing cholangitis || id:ieu-a-1112	Primary sclerosing cholangitis	Primary sclerosing cholangitis || ||	TRUE	igd	NA	NA	NA	NA	NA	NA	NA	1.69981e-14	0.00182953	462166	11	118941596	ukb-b-9405	|| id:ukb-b-9405	TRUE	reported	igd	2	TRUE	NA	NA	0.000127423	462166	0.000365432	14890	FALSE
218	rs7942037	C	G	C	G	-0.0154486	-0.00697561	0.360338	0.36	FALSE	TRUE	FALSE	ieu-a-1112	11	30430332	0.037	14890	0.844309	Primary sclerosing cholangitis || id:ieu-a-1112	Primary sclerosing cholangitis	Primary sclerosing cholangitis || ||	TRUE	igd	NA	NA	NA	NA	NA	NA	NA	1.10002e-16	0.00186189	462166	11	30430332	ukb-b-9405	|| id:ukb-b-9405	TRUE	reported	igd	2	TRUE	NA	NA	0.000148939	462166	2.38739e-06	14890	TRUE
219	rs7952436	T	C	T	C	-0.0289945	-0.0962189	0.081988	0.08	FALSE	FALSE	FALSE	ieu-a-1112	11	67097778	0.066	14890	0.128792	Primary sclerosing cholangitis || id:ieu-a-1112	Primary sclerosing cholangitis	Primary sclerosing cholangitis || ||	TRUE	igd	TRUE	rs7952436	rs76335321	T	C	C	T	5.90065e-19	0.00326001	462166	11	67024534	ukb-b-9405	|| id:ukb-b-9405	TRUE	reported	igd	2	TRUE	NA	NA	0.000171129	462166	0.000142736	14890	TRUE
220	rs7982447	C	T	C	T	0.016226	-0.0207825	0.20648	0.2	FALSE	FALSE	FALSE	ieu-a-1112	13	54453811	0.036	14890	0.550321	Primary sclerosing cholangitis || id:ieu-a-1112	Primary sclerosing cholangitis	Primary sclerosing cholangitis || ||	TRUE	igd	NA	NA	NA	NA	NA	NA	NA	2.70023e-13	0.00222082	462166	13	54453811	ukb-b-9405	|| id:ukb-b-9405	TRUE	reported	igd	2	TRUE	NA	NA	0.000115491	462166	2.23844e-05	14890	TRUE
221	rs8097672	T	A	T	A	0.0167802	-0.0732505	0.145231	0.15	FALSE	TRUE	FALSE	ieu-a-1112	18	1839601	0.049	14890	0.126093	Primary sclerosing cholangitis || id:ieu-a-1112	Primary sclerosing cholangitis	Primary sclerosing cholangitis || ||	TRUE	igd	NA	NA	NA	NA	NA	NA	NA	5.00035e-11	0.00255407	462166	18	1839601	ukb-b-9405	|| id:ukb-b-9405	TRUE	reported	igd	2	TRUE	NA	NA	9.33882e-05	462166	0.000150082	14890	FALSE
222	rs809955	A	G	A	G	-0.0126493	0.0639133	0.366048	0.36	FALSE	FALSE	FALSE	ieu-a-1112	4	140874760	0.032	14890	0.0408771	Primary sclerosing cholangitis || id:ieu-a-1112	Primary sclerosing cholangitis	Primary sclerosing cholangitis || ||	TRUE	igd	NA	NA	NA	NA	NA	NA	NA	1e-11	0.00185836	462166	4	140874760	ukb-b-9405	|| id:ukb-b-9405	TRUE	reported	igd	2	TRUE	NA	NA	0.000100238	462166	0.000267874	14890	FALSE
223	rs811054	T	C	T	C	0.0113388	0.0401818	0.537237	0.54	FALSE	FALSE	FALSE	ieu-a-1112	16	72251132	0.03	14890	0.17888	Primary sclerosing cholangitis || id:ieu-a-1112	Primary sclerosing cholangitis	Primary sclerosing cholangitis || ||	TRUE	igd	NA	NA	NA	NA	NA	NA	NA	3.40001e-10	0.00180546	462166	16	72251132	ukb-b-9405	|| id:ukb-b-9405	TRUE	reported	igd	2	TRUE	NA	NA	8.53346e-05	462166	0.000120484	14890	FALSE
224	rs8112818	G	A	G	A	-0.0159195	-0.0544882	0.400336	0.4	FALSE	FALSE	FALSE	ieu-a-1112	19	18812785	0.035	14890	0.107282	Primary sclerosing cholangitis || id:ieu-a-1112	Primary sclerosing cholangitis	Primary sclerosing cholangitis || ||	TRUE	igd	NA	NA	NA	NA	NA	NA	NA	3.80014e-18	0.00183308	462166	19	18812785	ukb-b-9405	|| id:ukb-b-9405	TRUE	reported	igd	2	TRUE	NA	NA	0.000163166	462166	0.000162765	14890	TRUE
225	rs815163	C	T	C	T	-0.0131383	0.00796817	0.563195	0.57	FALSE	FALSE	FALSE	ieu-a-1112	1	190294726	0.03	14890	0.785749	Primary sclerosing cholangitis || id:ieu-a-1112	Primary sclerosing cholangitis	Primary sclerosing cholangitis || ||	TRUE	igd	NA	NA	NA	NA	NA	NA	NA	2.70023e-13	0.00179812	462166	1	190294726	ukb-b-9405	|| id:ukb-b-9405	TRUE	reported	igd	2	TRUE	NA	NA	0.000115503	462166	4.73845e-06	14890	TRUE
226	rs8192675	C	T	C	T	0.0159923	0.00995033	0.288645	0.29	FALSE	FALSE	FALSE	ieu-a-1112	3	170733076	0.039	14890	0.799867	Primary sclerosing cholangitis || id:ieu-a-1112	Primary sclerosing cholangitis	Primary sclerosing cholangitis || ||	TRUE	igd	TRUE	rs8192675	rs9873618	C	T	A	G	4.49987e-16	0.00196858	462166	3	170724883	ukb-b-9405	|| id:ukb-b-9405	TRUE	reported	igd	2	TRUE	NA	NA	0.000142777	462166	4.37228e-06	14890	TRUE
227	rs861491	C	T	C	T	-0.0125043	0.0382587	0.340222	0.34	FALSE	FALSE	FALSE	ieu-a-1112	7	71586049	0.032	14890	0.228226	Primary sclerosing cholangitis || id:ieu-a-1112	Primary sclerosing cholangitis	Primary sclerosing cholangitis || ||	TRUE	igd	NA	NA	NA	NA	NA	NA	NA	4.30031e-11	0.00189614	462166	7	71586049	ukb-b-9405	|| id:ukb-b-9405	TRUE	reported	igd	2	TRUE	NA	NA	9.40895e-05	462166	9.60025e-05	14890	FALSE
228	rs862320	T	C	T	C	-0.0180264	-0.0324672	0.409625	0.43	FALSE	FALSE	FALSE	ieu-a-1112	16	69651866	0.03	14890	0.274962	Primary sclerosing cholangitis || id:ieu-a-1112	Primary sclerosing cholangitis	Primary sclerosing cholangitis || ||	TRUE	igd	NA	NA	NA	NA	NA	NA	NA	4.40048e-23	0.0018218	462166	16	69651866	ukb-b-9405	|| id:ukb-b-9405	TRUE	reported	igd	2	TRUE	NA	NA	0.000211801	462166	7.86641e-05	14890	TRUE
229	rs883403	C	T	C	T	-0.0176676	-0.0009995	0.154427	0.15	FALSE	FALSE	FALSE	ieu-a-1112	7	99047978	0.041	14890	0.985506	Primary sclerosing cholangitis || id:ieu-a-1112	Primary sclerosing cholangitis	Primary sclerosing cholangitis || ||	TRUE	igd	NA	NA	NA	NA	NA	NA	NA	9.49948e-13	0.00247511	462166	7	99047978	ukb-b-9405	|| id:ukb-b-9405	TRUE	reported	igd	2	TRUE	NA	NA	0.000110236	462166	3.99173e-08	14890	TRUE
230	rs894736	G	A	G	A	0.0157371	0.0168571	0.362765	0.36	FALSE	FALSE	FALSE	ieu-a-1112	12	54418166	0.037	14890	0.649407	Primary sclerosing cholangitis || id:ieu-a-1112	Primary sclerosing cholangitis	Primary sclerosing cholangitis || ||	TRUE	igd	NA	NA	NA	NA	NA	NA	NA	3.59998e-17	0.00186806	462166	12	54418166	ukb-b-9405	|| id:ukb-b-9405	TRUE	reported	igd	2	TRUE	NA	NA	0.000153534	462166	1.39418e-05	14890	TRUE
231	rs900448	G	C	G	C	0.0133551	-0.00598207	0.30747	0.31	FALSE	TRUE	FALSE	ieu-a-1112	12	133445269	0.032	14890	0.846479	Primary sclerosing cholangitis || id:ieu-a-1112	Primary sclerosing cholangitis	Primary sclerosing cholangitis || ||	TRUE	igd	TRUE	rs900448	rs55939852	G	C	C	A	5.79963e-12	0.0019396	462166	12	133404805	ukb-b-9405	|| id:ukb-b-9405	TRUE	reported	igd	2	TRUE	NA	NA	0.000102572	462166	2.34728e-06	14890	TRUE
232	rs9277990	G	A	G	A	0.0203166	-0.115113	0.186489	0.18	FALSE	FALSE	FALSE	ieu-a-1112	6	33308607	0.039	14890	0.00257531	Primary sclerosing cholangitis || id:ieu-a-1112	Primary sclerosing cholangitis	Primary sclerosing cholangitis || ||	TRUE	igd	NA	NA	NA	NA	NA	NA	NA	8.30042e-19	0.00229408	462166	6	33308607	ukb-b-9405	|| id:ukb-b-9405	TRUE	reported	igd	2	TRUE	NA	NA	0.000169674	462166	0.000584829	14890	FALSE
233	rs9289630	C	G	C	G	0.0144758	-0.001998	0.389039	0.37	FALSE	TRUE	FALSE	ieu-a-1112	3	141178670	0.059	14890	0.97056	Primary sclerosing cholangitis || id:ieu-a-1112	Primary sclerosing cholangitis	Primary sclerosing cholangitis || ||	TRUE	igd	NA	NA	NA	NA	NA	NA	NA	3.50026e-15	0.00183898	462166	3	141178670	ukb-b-9405	|| id:ukb-b-9405	TRUE	reported	igd	2	TRUE	NA	NA	0.000134053	462166	7.70283e-08	14890	TRUE
234	rs9568867	A	G	A	G	0.022614	-0.0639133	0.129253	0.12	FALSE	FALSE	FALSE	ieu-a-1112	13	54107352	0.045	14890	0.150781	Primary sclerosing cholangitis || id:ieu-a-1112	Primary sclerosing cholangitis	Primary sclerosing cholangitis || ||	TRUE	igd	NA	NA	NA	NA	NA	NA	NA	4.19952e-17	0.00268971	462166	13	54107352	ukb-b-9405	|| id:ukb-b-9405	TRUE	reported	igd	2	TRUE	NA	NA	0.000152926	462166	0.000135476	14890	TRUE
235	rs9654453	C	T	C	T	0.0170405	-0.0314987	0.129259	0.13	FALSE	FALSE	FALSE	ieu-a-1112	5	299621	0.044	14890	0.472698	Primary sclerosing cholangitis || id:ieu-a-1112	Primary sclerosing cholangitis	Primary sclerosing cholangitis || ||	TRUE	igd	NA	NA	NA	NA	NA	NA	NA	1.7e-10	0.00266903	462166	5	299621	ukb-b-9405	|| id:ukb-b-9405	TRUE	reported	igd	2	TRUE	NA	NA	8.81908e-05	462166	3.44214e-05	14890	TRUE
236	rs9843653	C	T	C	T	0.0195793	-0.0962189	0.511657	0.49	FALSE	FALSE	FALSE	ieu-a-1112	3	49920571	0.031	14890	0.0014872	Primary sclerosing cholangitis || id:ieu-a-1112	Primary sclerosing cholangitis	Primary sclerosing cholangitis || ||	TRUE	igd	NA	NA	NA	NA	NA	NA	NA	6.70039e-28	0.00178819	462166	3	49920571	ukb-b-9405	|| id:ukb-b-9405	TRUE	reported	igd	2	TRUE	NA	NA	0.000259333	462166	0.000646666	14890	FALSE
237	rs9902846	T	C	T	C	0.0133756	0.0411419	0.316036	0.32	FALSE	FALSE	FALSE	ieu-a-1112	17	4040774	0.038	14890	0.263685	Primary sclerosing cholangitis || id:ieu-a-1112	Primary sclerosing cholangitis	Primary sclerosing cholangitis || ||	TRUE	igd	NA	NA	NA	NA	NA	NA	NA	4.19952e-12	0.00192994	462166	17	4040774	ukb-b-9405	|| id:ukb-b-9405	TRUE	reported	igd	2	TRUE	NA	NA	0.00010392	462166	7.87283e-05	14890	TRUE
[truncated: 2 more columns]

## Sheet: WBFMonPSC
Column1	SNP	effect_allele.exposure	other_allele.exposure	effect_allele.outcome	other_allele.outcome	beta.exposure	beta.outcome	eaf.exposure	eaf.outcome	remove	palindromic	ambiguous	id.outcome	chr	pos	se.outcome	samplesize.outcome	pval.outcome	outcome	originalname.outcome	outcome.deprecated	mr_keep.outcome	data_source.outcome	proxy.outcome	target_snp.outcome	proxy_snp.outcome	target_a1.outcome	target_a2.outcome	proxy_a1.outcome	proxy_a2.outcome	pos.exposure	chr.exposure	se.exposure	pval.exposure	samplesize.exposure	id.exposure	exposure	mr_keep.exposure	pval_origin.exposure	data_source.exposure	action	mr_keep	units.outcome	units.exposure	rsq.exposure	effective_n.exposure	rsq.outcome	effective_n.outcome	steiger_dir
1	rs10100245	A	G	A	G	0.0194145	-0.0246926	0.564528	0.56	FALSE	FALSE	FALSE	ieu-a-1112	8	77226919	0.03	14890	0.399739	Primary sclerosing cholangitis || id:ieu-a-1112	Primary sclerosing cholangitis	Primary sclerosing cholangitis || ||	TRUE	igd	NA	NA	NA	NA	NA	NA	NA	77226919	8	0.00197253	7.39946e-23	454137	ukb-b-19393	|| id:ukb-b-19393	TRUE	reported	igd	2	TRUE	NA	NA	0.000213269	454137	4.55025e-05	14890	TRUE
2	rs1013293	A	G	A	G	-0.0199173	0.001998	0.43027	0.44	FALSE	FALSE	FALSE	ieu-a-1112	1	62570321	0.031	14890	0.946061	Primary sclerosing cholangitis || id:ieu-a-1112	Primary sclerosing cholangitis	Primary sclerosing cholangitis || ||	TRUE	igd	NA	NA	NA	NA	NA	NA	NA	62570321	1	0.00197478	6.4003e-24	454137	ukb-b-19393	|| id:ukb-b-19393	TRUE	reported	igd	2	TRUE	NA	NA	0.000223945	454137	2.79017e-07	14890	TRUE
3	rs1013402	G	A	G	A	0.0285045	-0.0168571	0.318471	0.3	FALSE	FALSE	FALSE	ieu-a-1112	11	27722298	0.033	14890	0.598401	Primary sclerosing cholangitis || id:ieu-a-1112	Primary sclerosing cholangitis	Primary sclerosing cholangitis || ||	TRUE	igd	TRUE	rs1013402	rs7944119	G	A	T	G	27712381	11	0.00209435	3.50026e-42	454137	ukb-b-19393	|| id:ukb-b-19393	TRUE	reported	igd	2	TRUE	NA	NA	0.000407724	454137	1.75264e-05	14890	TRUE
4	rs10146997	G	A	G	A	0.0266959	0.0535408	0.221894	0.21	FALSE	FALSE	FALSE	ieu-a-1112	14	79945162	0.043	14890	0.208272	Primary sclerosing cholangitis || id:ieu-a-1112	Primary sclerosing cholangitis	Primary sclerosing cholangitis || ||	TRUE	igd	NA	NA	NA	NA	NA	NA	NA	79945162	14	0.00235343	8.00018e-30	454137	ukb-b-19393	|| id:ukb-b-19393	TRUE	reported	igd	2	TRUE	NA	NA	0.000283256	454137	0.000104124	14890	TRUE
5	rs10175266	G	A	G	A	0.0180564	-0.0109399	0.368857	0.35	FALSE	FALSE	FALSE	ieu-a-1112	2	36784987	0.031	14890	0.724429	Primary sclerosing cholangitis || id:ieu-a-1112	Primary sclerosing cholangitis	Primary sclerosing cholangitis || ||	TRUE	igd	NA	NA	NA	NA	NA	NA	NA	36784987	2	0.00201927	3.80014e-19	454137	ukb-b-19393	|| id:ukb-b-19393	TRUE	reported	igd	2	TRUE	NA	NA	0.00017604	454137	8.36495e-06	14890	TRUE
6	rs10209821	T	C	T	C	0.0154229	0.00796817	0.342644	0.35	FALSE	FALSE	FALSE	ieu-a-1112	2	228983546	0.031	14890	0.786149	Primary sclerosing cholangitis || id:ieu-a-1112	Primary sclerosing cholangitis	Primary sclerosing cholangitis || ||	TRUE	igd	TRUE	rs10209821	rs12468166	T	C	G	A	228980358	2	0.00205116	5.50047e-14	454137	ukb-b-19393	|| id:ukb-b-19393	TRUE	reported	igd	2	TRUE	NA	NA	0.000124478	454137	4.43768e-06	14890	TRUE
7	rs10248298	A	C	A	C	0.015535	0.0266419	0.365966	0.38	FALSE	FALSE	FALSE	ieu-a-1112	7	121963813	0.032	14890	0.390464	Primary sclerosing cholangitis || id:ieu-a-1112	Primary sclerosing cholangitis	Primary sclerosing cholangitis || ||	TRUE	igd	NA	NA	NA	NA	NA	NA	NA	121963813	7	0.00202571	1.69981e-14	454137	ukb-b-19393	|| id:ukb-b-19393	TRUE	reported	igd	2	TRUE	NA	NA	0.000129487	454137	4.65558e-05	14890	TRUE
8	rs10510025	T	C	T	C	0.0179707	-0.0760347	0.247061	0.25	FALSE	FALSE	FALSE	ieu-a-1112	10	118650996	0.036	14890	0.0329708	Primary sclerosing cholangitis || id:ieu-a-1112	Primary sclerosing cholangitis	Primary sclerosing cholangitis || ||	TRUE	igd	NA	NA	NA	NA	NA	NA	NA	118650996	10	0.00227166	2.60016e-15	454137	ukb-b-19393	|| id:ukb-b-19393	TRUE	reported	igd	2	TRUE	NA	NA	0.000137784	454137	0.000299538	14890	FALSE
9	rs10756798	T	C	T	C	-0.0156105	-0.00598207	0.642425	0.64	FALSE	FALSE	FALSE	ieu-a-1112	9	16739763	0.031	14890	0.847879	Primary sclerosing cholangitis || id:ieu-a-1112	Primary sclerosing cholangitis	Primary sclerosing cholangitis || ||	TRUE	igd	NA	NA	NA	NA	NA	NA	NA	16739763	9	0.00203905	1.9002e-14	454137	ukb-b-19393	|| id:ukb-b-19393	TRUE	reported	igd	2	TRUE	NA	NA	0.000129044	454137	2.50116e-06	14890	TRUE
10	rs10792	T	A	T	A	0.0150948	0.0411419	0.298615	0.3	FALSE	TRUE	FALSE	ieu-a-1112	17	5288179	0.033	14890	0.214271	Primary sclerosing cholangitis || id:ieu-a-1112	Primary sclerosing cholangitis	Primary sclerosing cholangitis || ||	TRUE	igd	NA	NA	NA	NA	NA	NA	NA	5288179	17	0.00214253	1.9002e-12	454137	ukb-b-19393	|| id:ukb-b-19393	TRUE	reported	igd	2	TRUE	NA	NA	0.000109287	454137	0.00010439	14890	TRUE
11	rs10799778	G	T	G	T	-0.018464	0.0392207	0.833665	0.83	FALSE	FALSE	FALSE	ieu-a-1112	1	23313353	0.041	14890	0.325193	Primary sclerosing cholangitis || id:ieu-a-1112	Primary sclerosing cholangitis	Primary sclerosing cholangitis || ||	TRUE	igd	NA	NA	NA	NA	NA	NA	NA	23313353	1	0.00261798	1.80011e-12	454137	ukb-b-19393	|| id:ukb-b-19393	TRUE	reported	igd	2	TRUE	NA	NA	0.000109518	454137	6.1461e-05	14890	TRUE
12	rs10878349	G	A	G	A	-0.0146733	-0.0440169	0.513092	0.51	FALSE	FALSE	FALSE	ieu-a-1112	12	66327632	0.031	14890	0.144428	Primary sclerosing cholangitis || id:ieu-a-1112	Primary sclerosing cholangitis	Primary sclerosing cholangitis || ||	TRUE	igd	NA	NA	NA	NA	NA	NA	NA	66327632	12	0.00195894	6.89922e-14	454137	ukb-b-19393	|| id:ukb-b-19393	TRUE	reported	igd	2	TRUE	NA	NA	0.000123531	454137	0.000135401	14890	FALSE
13	rs10896012	C	T	C	T	0.017096	0.001998	0.217397	0.21	FALSE	FALSE	FALSE	ieu-a-1112	11	65278461	0.043	14890	0.962564	Primary sclerosing cholangitis || id:ieu-a-1112	Primary sclerosing cholangitis	Primary sclerosing cholangitis || ||	TRUE	igd	NA	NA	NA	NA	NA	NA	NA	65278461	11	0.00237435	6.00067e-13	454137	ukb-b-19393	|| id:ukb-b-19393	TRUE	reported	igd	2	TRUE	NA	NA	0.000114147	454137	1.45017e-07	14890	TRUE
14	rs10930502	G	A	G	A	-0.0160868	0.00598207	0.300435	0.31	FALSE	FALSE	FALSE	ieu-a-1112	2	172890588	0.033	14890	0.856274	Primary sclerosing cholangitis || id:ieu-a-1112	Primary sclerosing cholangitis	Primary sclerosing cholangitis || ||	TRUE	igd	NA	NA	NA	NA	NA	NA	NA	172890588	2	0.00212842	4.10015e-14	454137	ukb-b-19393	|| id:ukb-b-19393	TRUE	reported	igd	2	TRUE	NA	NA	0.000125772	454137	2.20718e-06	14890	TRUE
15	rs10938398	A	G	A	G	0.0275414	0.0256677	0.433522	0.43	FALSE	FALSE	FALSE	ieu-a-1112	4	45186139	0.032	14890	0.415537	Primary sclerosing cholangitis || id:ieu-a-1112	Primary sclerosing cholangitis	Primary sclerosing cholangitis || ||	TRUE	igd	NA	NA	NA	NA	NA	NA	NA	45186139	4	0.00197323	2.80027e-44	454137	ukb-b-19393	|| id:ukb-b-19393	TRUE	reported	igd	2	TRUE	NA	NA	0.000428791	454137	4.32134e-05	14890	TRUE
16	rs10954772	C	T	C	T	-0.0155199	-0.00399202	0.685208	0.68	FALSE	FALSE	FALSE	ieu-a-1112	8	30863938	0.037	14890	0.911367	Primary sclerosing cholangitis || id:ieu-a-1112	Primary sclerosing cholangitis	Primary sclerosing cholangitis || ||	TRUE	igd	NA	NA	NA	NA	NA	NA	NA	30863938	8	0.00211879	2.39994e-13	454137	ukb-b-19393	|| id:ukb-b-19393	TRUE	reported	igd	2	TRUE	NA	NA	0.000118132	454137	7.81889e-07	14890	TRUE
17	rs10999456	T	C	T	C	0.0157879	-0.0314987	0.267947	0.26	FALSE	FALSE	FALSE	ieu-a-1112	10	72413827	0.035	14890	0.346617	Primary sclerosing cholangitis || id:ieu-a-1112	Primary sclerosing cholangitis	Primary sclerosing cholangitis || ||	TRUE	igd	NA	NA	NA	NA	NA	NA	NA	72413827	10	0.00221376	9.8992e-13	454137	ukb-b-19393	|| id:ukb-b-19393	TRUE	reported	igd	2	TRUE	NA	NA	0.000111984	454137	5.43988e-05	14890	TRUE
18	rs11012732	G	A	G	A	0.0210978	-0.0344014	0.331724	0.34	FALSE	FALSE	FALSE	ieu-a-1112	10	21830104	0.036	14890	0.337039	Primary sclerosing cholangitis || id:ieu-a-1112	Primary sclerosing cholangitis	Primary sclerosing cholangitis || ||	TRUE	igd	NA	NA	NA	NA	NA	NA	NA	21830104	10	0.00207656	2.99985e-24	454137	ukb-b-19393	|| id:ukb-b-19393	TRUE	reported	igd	2	TRUE	NA	NA	0.000227249	454137	6.13316e-05	14890	TRUE
19	rs11030016	T	C	T	C	0.0176637	-0.0266419	0.739778	0.73	FALSE	FALSE	FALSE	ieu-a-1112	11	27487992	0.033	14890	0.411317	Primary sclerosing cholangitis || id:ieu-a-1112	Primary sclerosing cholangitis	Primary sclerosing cholangitis || ||	TRUE	igd	NA	NA	NA	NA	NA	NA	NA	27487992	11	0.00223158	2.49977e-15	454137	ukb-b-19393	|| id:ukb-b-19393	TRUE	reported	igd	2	TRUE	NA	NA	0.000137941	454137	4.37771e-05	14890	TRUE
20	rs1106761	A	G	A	G	0.014834	-0.00995033	0.384047	0.39	FALSE	FALSE	FALSE	ieu-a-1112	8	142642480	0.031	14890	0.729489	Primary sclerosing cholangitis || id:ieu-a-1112	Primary sclerosing cholangitis	Primary sclerosing cholangitis || ||	TRUE	igd	TRUE	rs1106761	rs35981568	A	G	A	G	142619234	8	0.00203434	3.10027e-13	454137	ukb-b-19393	|| id:ukb-b-19393	TRUE	reported	igd	2	TRUE	NA	NA	0.000117067	454137	6.9201e-06	14890	TRUE
21	rs11079849	T	C	T	C	-0.0154809	-0.0372958	0.328579	0.35	FALSE	FALSE	FALSE	ieu-a-1112	17	47093398	0.037	14890	0.297288	Primary sclerosing cholangitis || id:ieu-a-1112	Primary sclerosing cholangitis	Primary sclerosing cholangitis || ||	TRUE	igd	TRUE	rs11079849	rs4794018	T	C	C	T	47090785	17	0.00208676	1.20005e-13	454137	ukb-b-19393	|| id:ukb-b-19393	TRUE	reported	igd	2	TRUE	NA	NA	0.000121174	454137	6.82418e-05	14890	TRUE
22	rs11105842	A	G	A	G	-0.0140812	0.0372958	0.367545	0.38	FALSE	FALSE	FALSE	ieu-a-1112	12	91247947	0.03	14890	0.203801	Primary sclerosing cholangitis || id:ieu-a-1112	Primary sclerosing cholangitis	Primary sclerosing cholangitis || ||	TRUE	igd	TRUE	rs11105842	rs7305621	A	G	A	G	91243910	12	0.00203605	4.60045e-12	454137	ukb-b-19393	|| id:ukb-b-19393	TRUE	reported	igd	2	TRUE	NA	NA	0.000105311	454137	0.0001038	14890	TRUE
23	rs11165643	T	C	T	C	0.0199108	0.0295588	0.590189	0.58	FALSE	FALSE	FALSE	ieu-a-1112	1	96924097	0.03	14890	0.314097	Primary sclerosing cholangitis || id:ieu-a-1112	Primary sclerosing cholangitis	Primary sclerosing cholangitis || ||	TRUE	igd	NA	NA	NA	NA	NA	NA	NA	96924097	1	0.00197995	8.60003e-24	454137	ukb-b-19393	|| id:ukb-b-19393	TRUE	reported	igd	2	TRUE	NA	NA	0.000222632	454137	6.52028e-05	14890	TRUE
24	rs111768603	T	G	T	G	-0.0226954	-0.08158	0.109826	0.11	FALSE	FALSE	FALSE	ieu-a-1112	3	42332838	0.051	14890	0.102359	Primary sclerosing cholangitis || id:ieu-a-1112	Primary sclerosing cholangitis	Primary sclerosing cholangitis || ||	TRUE	igd	TRUE	rs111768603	rs9839618	T	G	C	T	42329113	3	0.00311944	3.50026e-13	454137	ukb-b-19393	|| id:ukb-b-19393	TRUE	reported	igd	2	TRUE	NA	NA	0.000116543	454137	0.000171837	14890	FALSE
25	rs11205303	C	T	C	T	0.0225892	-0.0178399	0.406671	0.4	FALSE	FALSE	FALSE	ieu-a-1112	1	149906413	0.035	14890	0.608571	Primary sclerosing cholangitis || id:ieu-a-1112	Primary sclerosing cholangitis	Primary sclerosing cholangitis || ||	TRUE	igd	NA	NA	NA	NA	NA	NA	NA	149906413	1	0.00198498	5.30029e-30	454137	ukb-b-19393	|| id:ukb-b-19393	TRUE	reported	igd	2	TRUE	NA	NA	0.000285089	454137	1.74504e-05	14890	TRUE
26	rs113866544	C	T	C	T	0.0347508	-0.112435	0.068327	0.08	FALSE	FALSE	FALSE	ieu-a-1112	17	46270606	0.057	14890	0.0429606	Primary sclerosing cholangitis || id:ieu-a-1112	Primary sclerosing cholangitis	Primary sclerosing cholangitis || ||	TRUE	igd	NA	NA	NA	NA	NA	NA	NA	46270606	17	0.0038815	3.50026e-19	454137	ukb-b-19393	|| id:ukb-b-19393	TRUE	reported	igd	2	TRUE	NA	NA	0.000176469	454137	0.000261278	14890	FALSE
27	rs1160543	T	C	T	C	-0.0185222	-0.0129162	0.400832	0.39	FALSE	FALSE	FALSE	ieu-a-1112	2	100832182	0.03	14890	0.660283	Primary sclerosing cholangitis || id:ieu-a-1112	Primary sclerosing cholangitis	Primary sclerosing cholangitis || ||	TRUE	igd	NA	NA	NA	NA	NA	NA	NA	100832182	2	0.00198725	1.20005e-20	454137	ukb-b-19393	|| id:ukb-b-19393	TRUE	reported	igd	2	TRUE	NA	NA	0.000191255	454137	1.24505e-05	14890	TRUE
28	rs11609659	C	T	C	T	-0.0163563	0.0207825	0.2441	0.23	FALSE	FALSE	FALSE	ieu-a-1112	12	108323113	0.037	14890	0.563538	Primary sclerosing cholangitis || id:ieu-a-1112	Primary sclerosing cholangitis	Primary sclerosing cholangitis || ||	TRUE	igd	TRUE	rs11609659	rs4964630	C	T	G	A	108296260	12	0.00229198	9.60064e-13	454137	ukb-b-19393	|| id:ukb-b-19393	TRUE	reported	igd	2	TRUE	NA	NA	0.000112128	454137	2.11908e-05	14890	TRUE
29	rs1167309	T	C	T	C	-0.0188395	0.0324672	0.681108	0.68	FALSE	FALSE	FALSE	ieu-a-1112	1	50024848	0.031	14890	0.286387	Primary sclerosing cholangitis || id:ieu-a-1112	Primary sclerosing cholangitis	Primary sclerosing cholangitis || ||	TRUE	igd	TRUE	rs1167309	rs1305489	C	T	T	C	49997674	1	0.00209079	1.99986e-19	454137	ukb-b-19393	|| id:ukb-b-19393	TRUE	reported	igd	2	TRUE	NA	NA	0.000178754	454137	7.36712e-05	14890	TRUE
30	rs11698185	C	T	C	T	0.0161058	-0.0363319	0.462588	0.47	FALSE	FALSE	FALSE	ieu-a-1112	20	25181998	0.029	14890	0.208967	Primary sclerosing cholangitis || id:ieu-a-1112	Primary sclerosing cholangitis	Primary sclerosing cholangitis || ||	TRUE	igd	NA	NA	NA	NA	NA	NA	NA	25181998	20	0.00196301	2.29985e-16	454137	ukb-b-19393	|| id:ukb-b-19393	TRUE	reported	igd	2	TRUE	NA	NA	0.000148208	454137	0.000105414	14890	TRUE
31	rs11709402	G	A	G	A	0.0206294	0.00399202	0.278651	0.27	FALSE	FALSE	FALSE	ieu-a-1112	3	131560859	0.034	14890	0.900517	Primary sclerosing cholangitis || id:ieu-a-1112	Primary sclerosing cholangitis	Primary sclerosing cholangitis || ||	TRUE	igd	TRUE	rs11709402	rs9289399	G	A	G	T	131551027	3	0.00218265	3.29989e-21	454137	ukb-b-19393	|| id:ukb-b-19393	TRUE	reported	igd	2	TRUE	NA	NA	0.000196668	454137	9.25957e-07	14890	TRUE
32	rs11779446	G	A	G	A	-0.0206159	-0.0256677	0.161272	0.16	FALSE	FALSE	FALSE	ieu-a-1112	8	23388326	0.042	14890	0.528804	Primary sclerosing cholangitis || id:ieu-a-1112	Primary sclerosing cholangitis	Primary sclerosing cholangitis || ||	TRUE	igd	NA	NA	NA	NA	NA	NA	NA	23388326	8	0.00266577	1e-14	454137	ukb-b-19393	|| id:ukb-b-19393	TRUE	reported	igd	2	TRUE	NA	NA	0.000131679	454137	2.50858e-05	14890	TRUE
33	rs1182199	A	C	A	C	-0.0203673	0.00498754	0.304437	0.3	FALSE	FALSE	FALSE	ieu-a-1112	7	2884283	0.033	14890	0.881928	Primary sclerosing cholangitis || id:ieu-a-1112	Primary sclerosing cholangitis	Primary sclerosing cholangitis || ||	TRUE	igd	TRUE	rs1182199	rs1636249	A	C	G	T	2862542	7	0.00212386	8.80035e-22	454137	ukb-b-19393	|| id:ukb-b-19393	TRUE	reported	igd	2	TRUE	NA	NA	0.000202461	454137	1.53429e-06	14890	TRUE
34	rs11854132	A	G	A	G	-0.0158556	-0.00598207	0.270185	0.27	FALSE	FALSE	FALSE	ieu-a-1112	15	99229330	0.034	14890	0.861606	Primary sclerosing cholangitis || id:ieu-a-1112	Primary sclerosing cholangitis	Primary sclerosing cholangitis || ||	TRUE	igd	NA	NA	NA	NA	NA	NA	NA	99229330	15	0.00220564	6.4998e-13	454137	ukb-b-19393	|| id:ukb-b-19393	TRUE	reported	igd	2	TRUE	NA	NA	0.000113779	454137	2.07926e-06	14890	TRUE
35	rs11873305	C	A	C	A	-0.0632835	0.001998	0.039116	0.04	FALSE	FALSE	FALSE	ieu-a-1112	18	58049192	0.088	14890	0.981036	Primary sclerosing cholangitis || id:ieu-a-1112	Primary sclerosing cholangitis	Primary sclerosing cholangitis || ||	TRUE	igd	NA	NA	NA	NA	NA	NA	NA	58049192	18	0.00507388	1.10002e-35	454137	ukb-b-19393	|| id:ukb-b-19393	TRUE	reported	igd	2	TRUE	NA	NA	0.000342426	454137	3.4625e-08	14890	TRUE
36	rs11951885	C	T	C	T	0.0513139	-0.0468836	0.022872	0.03	FALSE	FALSE	FALSE	ieu-a-1112	5	86727566	0.095	14890	0.602705	Primary sclerosing cholangitis || id:ieu-a-1112	Primary sclerosing cholangitis	Primary sclerosing cholangitis || ||	TRUE	igd	NA	NA	NA	NA	NA	NA	NA	86727566	5	0.00657345	5.90065e-15	454137	ukb-b-19393	|| id:ukb-b-19393	TRUE	reported	igd	2	TRUE	NA	NA	0.000134165	454137	1.63588e-05	14890	TRUE
37	rs12072739	G	A	G	A	0.0174262	-0.0305292	0.224583	0.23	FALSE	FALSE	FALSE	ieu-a-1112	1	98315893	0.036	14890	0.393377	Primary sclerosing cholangitis || id:ieu-a-1112	Primary sclerosing cholangitis	Primary sclerosing cholangitis || ||	TRUE	igd	NA	NA	NA	NA	NA	NA	NA	98315893	1	0.00233926	9.3994e-14	454137	ukb-b-19393	|| id:ukb-b-19393	TRUE	reported	igd	2	TRUE	NA	NA	0.000122183	454137	4.83024e-05	14890	TRUE
38	rs12144626	C	T	C	T	-0.0152607	0.0129162	0.582757	0.59	FALSE	FALSE	FALSE	ieu-a-1112	1	47670525	0.035	14890	0.712335	Primary sclerosing cholangitis || id:ieu-a-1112	Primary sclerosing cholangitis	Primary sclerosing cholangitis || ||	TRUE	igd	NA	NA	NA	NA	NA	NA	NA	47670525	1	0.00198063	1.29987e-14	454137	ukb-b-19393	|| id:ukb-b-19393	TRUE	reported	igd	2	TRUE	NA	NA	0.000130707	454137	9.1473e-06	14890	TRUE
39	rs12147845	T	C	T	C	0.022274	-0.064851	0.11619	0.11	FALSE	FALSE	FALSE	ieu-a-1112	14	101144596	0.049	14890	0.17947	Primary sclerosing cholangitis || id:ieu-a-1112	Primary sclerosing cholangitis	Primary sclerosing cholangitis || ||	TRUE	igd	NA	NA	NA	NA	NA	NA	NA	101144596	14	0.00306032	3.40017e-13	454137	ukb-b-19393	|| id:ukb-b-19393	TRUE	reported	igd	2	TRUE	NA	NA	0.000116635	454137	0.00011764	14890	FALSE
40	rs1218822	A	G	A	G	0.0155474	-0.0353671	0.661484	0.67	FALSE	FALSE	FALSE	ieu-a-1112	13	28011963	0.032	14890	0.26848	Primary sclerosing cholangitis || id:ieu-a-1112	Primary sclerosing cholangitis	Primary sclerosing cholangitis || ||	TRUE	igd	NA	NA	NA	NA	NA	NA	NA	28011963	13	0.00206908	5.70033e-14	454137	ukb-b-19393	|| id:ukb-b-19393	TRUE	reported	igd	2	TRUE	NA	NA	0.000124315	454137	8.20402e-05	14890	TRUE
41	rs12300276	A	G	A	G	0.0174663	0.00796817	0.233959	0.22	FALSE	FALSE	FALSE	ieu-a-1112	12	110697965	0.042	14890	0.855883	Primary sclerosing cholangitis || id:ieu-a-1112	Primary sclerosing cholangitis	Primary sclerosing cholangitis || ||	TRUE	igd	NA	NA	NA	NA	NA	NA	NA	110697965	12	0.00231161	4.19952e-14	454137	ukb-b-19393	|| id:ukb-b-19393	TRUE	reported	igd	2	TRUE	NA	NA	0.000125699	454137	2.41758e-06	14890	TRUE
42	rs12375196	A	C	A	C	0.015808	0.0449734	0.424283	0.42	FALSE	FALSE	FALSE	ieu-a-1112	7	103416541	0.031	14890	0.13938	Primary sclerosing cholangitis || id:ieu-a-1112	Primary sclerosing cholangitis	Primary sclerosing cholangitis || ||	TRUE	igd	NA	NA	NA	NA	NA	NA	NA	103416541	7	0.00198852	1.9002e-15	454137	ukb-b-19393	|| id:ukb-b-19393	TRUE	reported	igd	2	TRUE	NA	NA	0.000139139	454137	0.000141348	14890	FALSE
43	rs12462975	A	G	A	G	0.0200333	-0.0401818	0.329586	0.32	FALSE	FALSE	FALSE	ieu-a-1112	19	30272202	0.038	14890	0.286964	Primary sclerosing cholangitis || id:ieu-a-1112	Primary sclerosing cholangitis	Primary sclerosing cholangitis || ||	TRUE	igd	NA	NA	NA	NA	NA	NA	NA	30272202	19	0.00209576	1.20005e-21	454137	ukb-b-19393	|| id:ukb-b-19393	TRUE	reported	igd	2	TRUE	NA	NA	0.000201164	454137	7.5097e-05	14890	TRUE
44	rs12477088	C	T	C	T	-0.0154363	0.0363319	0.410503	0.41	FALSE	FALSE	FALSE	ieu-a-1112	2	67841326	0.03	14890	0.21774	Primary sclerosing cholangitis || id:ieu-a-1112	Primary sclerosing cholangitis	Primary sclerosing cholangitis || ||	TRUE	igd	NA	NA	NA	NA	NA	NA	NA	67841326	2	0.00197679	5.79963e-15	454137	ukb-b-19393	|| id:ukb-b-19393	TRUE	reported	igd	2	TRUE	NA	NA	0.000134252	454137	9.85042e-05	14890	TRUE
45	rs12538435	G	A	G	A	-0.015801	0.076961	0.26181	0.27	FALSE	FALSE	FALSE	ieu-a-1112	7	71437104	0.038	14890	0.0398768	Primary sclerosing cholangitis || id:ieu-a-1112	Primary sclerosing cholangitis	Primary sclerosing cholangitis || ||	TRUE	igd	NA	NA	NA	NA	NA	NA	NA	71437104	7	0.00222183	1.10002e-12	454137	ukb-b-19393	|| id:ukb-b-19393	TRUE	reported	igd	2	TRUE	NA	NA	0.000111356	454137	0.000275434	14890	FALSE
46	rs12635614	A	G	A	G	0.0143666	0.0198026	0.509844	0.52	FALSE	FALSE	FALSE	ieu-a-1112	3	173113041	0.031	14890	0.528099	Primary sclerosing cholangitis || id:ieu-a-1112	Primary sclerosing cholangitis	Primary sclerosing cholangitis || ||	TRUE	igd	NA	NA	NA	NA	NA	NA	NA	173113041	3	0.00195116	1.80011e-13	454137	ukb-b-19393	|| id:ukb-b-19393	TRUE	reported	igd	2	TRUE	NA	NA	0.000119367	454137	2.74077e-05	14890	TRUE
47	rs12709120	A	G	A	G	-0.0159243	0.00498754	0.568779	0.56	FALSE	FALSE	FALSE	ieu-a-1112	16	4946584	0.035	14890	0.87563	Primary sclerosing cholangitis || id:ieu-a-1112	Primary sclerosing cholangitis	Primary sclerosing cholangitis || ||	TRUE	igd	NA	NA	NA	NA	NA	NA	NA	4946584	16	0.00197574	7.59976e-16	454137	ukb-b-19393	|| id:ukb-b-19393	TRUE	reported	igd	2	TRUE	NA	NA	0.000143026	454137	1.36395e-06	14890	TRUE
48	rs12879423	G	A	G	A	0.0171054	-0.0158733	0.678716	0.73	FALSE	FALSE	FALSE	ieu-a-1112	14	25943786	0.034	14890	0.636117	Primary sclerosing cholangitis || id:ieu-a-1112	Primary sclerosing cholangitis	Primary sclerosing cholangitis || ||	TRUE	igd	TRUE	rs12879423	rs10138528	A	G	C	T	25927832	14	0.00210716	4.70002e-16	454137	ukb-b-19393	|| id:ukb-b-19393	TRUE	reported	igd	2	TRUE	NA	NA	0.000145085	454137	1.46398e-05	14890	TRUE
49	rs12937411	T	C	T	C	-0.0151638	0.0440169	0.408044	0.41	FALSE	FALSE	FALSE	ieu-a-1112	17	34950239	0.031	14890	0.150997	Primary sclerosing cholangitis || id:ieu-a-1112	Primary sclerosing cholangitis	Primary sclerosing cholangitis || ||	TRUE	igd	NA	NA	NA	NA	NA	NA	NA	34950239	17	0.00199026	2.60016e-14	454137	ukb-b-19393	|| id:ukb-b-19393	TRUE	reported	igd	2	TRUE	NA	NA	0.000127807	454137	0.000135401	14890	FALSE
50	rs1296328	C	A	C	A	-0.0166952	-0.0353671	0.558984	0.6	FALSE	FALSE	FALSE	ieu-a-1112	4	137094048	0.035	14890	0.306775	Primary sclerosing cholangitis || id:ieu-a-1112	Primary sclerosing cholangitis	Primary sclerosing cholangitis || ||	TRUE	igd	TRUE	rs1296328	rs1724557	A	C	C	A	137083193	4	0.00197551	2.90001e-17	454137	ukb-b-19393	|| id:ukb-b-19393	TRUE	reported	igd	2	TRUE	NA	NA	0.000157243	454137	6.85799e-05	14890	TRUE
51	rs13218383	G	C	G	C	-0.0149169	-0.00498754	0.33511	0.33	FALSE	TRUE	FALSE	ieu-a-1112	6	120213880	0.032	14890	0.867835	Primary sclerosing cholangitis || id:ieu-a-1112	Primary sclerosing cholangitis	Primary sclerosing cholangitis || ||	TRUE	igd	TRUE	rs13218383	rs2357760	G	C	G	A	120173501	6	0.00206744	5.40008e-13	454137	ukb-b-19393	|| id:ukb-b-19393	TRUE	reported	igd	2	TRUE	NA	NA	0.000114619	454137	1.63168e-06	14890	TRUE
52	rs13292699	C	A	C	A	-0.0223076	0.0266419	0.433698	0.43	FALSE	FALSE	FALSE	ieu-a-1112	9	15910044	0.031	14890	0.381402	Primary sclerosing cholangitis || id:ieu-a-1112	Primary sclerosing cholangitis	Primary sclerosing cholangitis || ||	TRUE	igd	NA	NA	NA	NA	NA	NA	NA	15910044	9	0.00197517	1.39991e-29	454137	ukb-b-19393	|| id:ukb-b-19393	TRUE	reported	igd	2	TRUE	NA	NA	0.000280795	454137	4.96077e-05	14890	TRUE
53	rs1336486	G	T	G	T	0.0144371	0.0610951	0.328658	0.32	FALSE	FALSE	FALSE	ieu-a-1112	13	40784814	0.033	14890	0.05844	Primary sclerosing cholangitis || id:ieu-a-1112	Primary sclerosing cholangitis	Primary sclerosing cholangitis || ||	TRUE	igd	NA	NA	NA	NA	NA	NA	NA	40784814	13	0.00208531	4.40048e-12	454137	ukb-b-19393	|| id:ukb-b-19393	TRUE	reported	igd	2	TRUE	NA	NA	0.000105533	454137	0.00023017	14890	FALSE
54	rs13389219	T	C	T	C	0.0165	0.00498754	0.392426	0.4	FALSE	FALSE	FALSE	ieu-a-1112	2	165528876	0.03	14890	0.859442	Primary sclerosing cholangitis || id:ieu-a-1112	Primary sclerosing cholangitis	Primary sclerosing cholangitis || ||	TRUE	igd	NA	NA	NA	NA	NA	NA	NA	165528876	2	0.00199334	1.29987e-16	454137	ukb-b-19393	|| id:ukb-b-19393	TRUE	reported	igd	2	TRUE	NA	NA	0.000150853	454137	1.85649e-06	14890	TRUE
55	rs13408397	T	C	T	C	-0.0157786	-0.001998	0.411036	0.43	FALSE	FALSE	FALSE	ieu-a-1112	2	69582028	0.03	14890	0.944439	Primary sclerosing cholangitis || id:ieu-a-1112	Primary sclerosing cholangitis	Primary sclerosing cholangitis || ||	TRUE	igd	NA	NA	NA	NA	NA	NA	NA	69582028	2	0.00197847	1.50003e-15	454137	ukb-b-19393	|| id:ukb-b-19393	TRUE	reported	igd	2	TRUE	NA	NA	0.000140034	454137	2.97928e-07	14890	TRUE
56	rs1349990	C	T	C	T	0.016987	-0.00796817	0.371289	0.38	FALSE	FALSE	FALSE	ieu-a-1112	4	146016997	0.032	14890	0.788422	Primary sclerosing cholangitis || id:ieu-a-1112	Primary sclerosing cholangitis	Primary sclerosing cholangitis || ||	TRUE	igd	NA	NA	NA	NA	NA	NA	NA	146016997	4	0.00202006	4.10015e-17	454137	ukb-b-19393	|| id:ukb-b-19393	TRUE	reported	igd	2	TRUE	NA	NA	0.000155687	454137	4.16466e-06	14890	TRUE
57	rs1379828	T	C	T	C	-0.0185653	0.0207825	0.798213	0.8	FALSE	FALSE	FALSE	ieu-a-1112	13	54453811	0.036	14890	0.550321	Primary sclerosing cholangitis || id:ieu-a-1112	Primary sclerosing cholangitis	Primary sclerosing cholangitis || ||	TRUE	igd	TRUE	rs1379828	rs7982447	C	T	C	T	54396602	13	0.0024445	3.10027e-14	454137	ukb-b-19393	|| id:ukb-b-19393	TRUE	reported	igd	2	TRUE	NA	NA	0.000126994	454137	2.23844e-05	14890	TRUE
58	rs1414506	T	C	T	C	0.0163358	-0.0592119	0.651502	0.64	FALSE	FALSE	FALSE	ieu-a-1112	6	51487416	0.032	14890	0.0544678	Primary sclerosing cholangitis || id:ieu-a-1112	Primary sclerosing cholangitis	Primary sclerosing cholangitis || ||	TRUE	igd	NA	NA	NA	NA	NA	NA	NA	51487416	6	0.0020532	1.80011e-15	454137	ukb-b-19393	|| id:ukb-b-19393	TRUE	reported	igd	2	TRUE	NA	NA	0.000139371	454137	0.000229923	14890	FALSE
59	rs1436348	G	A	G	A	0.0143852	0.00399202	0.582731	0.59	FALSE	FALSE	FALSE	ieu-a-1112	3	104612668	0.031	14890	0.886423	Primary sclerosing cholangitis || id:ieu-a-1112	Primary sclerosing cholangitis	Primary sclerosing cholangitis || ||	TRUE	igd	NA	NA	NA	NA	NA	NA	NA	104612668	3	0.00197796	3.50026e-13	454137	ukb-b-19393	|| id:ukb-b-19393	TRUE	reported	igd	2	TRUE	NA	NA	0.000116456	454137	1.11385e-06	14890	TRUE
60	rs1441264	A	G	A	G	0.0168227	-0.0129162	0.593707	0.6	FALSE	FALSE	FALSE	ieu-a-1112	13	79580919	0.035	14890	0.701533	Primary sclerosing cholangitis || id:ieu-a-1112	Primary sclerosing cholangitis	Primary sclerosing cholangitis || ||	TRUE	igd	NA	NA	NA	NA	NA	NA	NA	79580919	13	0.00203425	1.29987e-16	454137	ukb-b-19393	|| id:ukb-b-19393	TRUE	reported	igd	2	TRUE	NA	NA	0.000150568	454137	9.1473e-06	14890	TRUE
61	rs1458156	T	C	T	C	0.0143399	-0.0109399	0.488497	0.48	FALSE	FALSE	FALSE	ieu-a-1112	12	41887940	0.031	14890	0.727036	Primary sclerosing cholangitis || id:ieu-a-1112	Primary sclerosing cholangitis	Primary sclerosing cholangitis || ||	TRUE	igd	NA	NA	NA	NA	NA	NA	NA	41887940	12	0.00195592	2.29985e-13	454137	ukb-b-19393	|| id:ukb-b-19393	TRUE	reported	igd	2	TRUE	NA	NA	0.000118346	454137	8.36495e-06	14890	TRUE
62	rs1503526	C	T	C	T	0.0139637	0.00399202	0.480033	0.49	FALSE	FALSE	FALSE	ieu-a-1112	5	63020706	0.031	14890	0.897927	Primary sclerosing cholangitis || id:ieu-a-1112	Primary sclerosing cholangitis	Primary sclerosing cholangitis || ||	TRUE	igd	NA	NA	NA	NA	NA	NA	NA	63020706	5	0.00195362	8.80035e-13	454137	ukb-b-19393	|| id:ukb-b-19393	TRUE	reported	igd	2	TRUE	NA	NA	0.000112483	454137	1.11385e-06	14890	TRUE
63	rs1547874	C	T	C	T	-0.0172982	-0.0353671	0.190369	0.19	FALSE	FALSE	FALSE	ieu-a-1112	18	22159869	0.041	14890	0.379468	Primary sclerosing cholangitis || id:ieu-a-1112	Primary sclerosing cholangitis	Primary sclerosing cholangitis || ||	TRUE	igd	NA	NA	NA	NA	NA	NA	NA	22159869	18	0.00250165	4.70002e-12	454137	ukb-b-19393	|| id:ukb-b-19393	TRUE	reported	igd	2	TRUE	NA	NA	0.000105273	454137	4.99773e-05	14890	TRUE
64	rs1554654	T	C	T	C	-0.0138327	0.0305292	0.470556	0.47	FALSE	FALSE	FALSE	ieu-a-1112	3	44044344	0.035	14890	0.37081	Primary sclerosing cholangitis || id:ieu-a-1112	Primary sclerosing cholangitis	Primary sclerosing cholangitis || ||	TRUE	igd	NA	NA	NA	NA	NA	NA	NA	44044344	3	0.00195785	1.59993e-12	454137	ukb-b-19393	|| id:ukb-b-19393	TRUE	reported	igd	2	TRUE	NA	NA	0.000109906	454137	5.11018e-05	14890	TRUE
66	rs16996657	C	T	C	T	0.020554	0.0657877	0.127763	0.12	FALSE	FALSE	FALSE	ieu-a-1112	20	15816236	0.047	14890	0.149964	Primary sclerosing cholangitis || id:ieu-a-1112	Primary sclerosing cholangitis	Primary sclerosing cholangitis || ||	TRUE	igd	NA	NA	NA	NA	NA	NA	NA	15816236	20	0.00293913	2.70023e-12	454137	ukb-b-19393	|| id:ukb-b-19393	TRUE	reported	igd	2	TRUE	NA	NA	0.000107677	454137	0.000131583	14890	FALSE
67	rs17024393	C	T	C	T	0.0665947	-0.221542	0.02591	0.03	FALSE	FALSE	FALSE	ieu-a-1112	1	110154688	0.094	14890	0.0131747	Primary sclerosing cholangitis || id:ieu-a-1112	Primary sclerosing cholangitis	Primary sclerosing cholangitis || ||	TRUE	igd	NA	NA	NA	NA	NA	NA	NA	110154688	1	0.00615325	2.70023e-27	454137	ukb-b-19393	|| id:ukb-b-19393	TRUE	reported	igd	2	TRUE	NA	NA	0.000257854	454137	0.000372956	14890	FALSE
68	rs17115145	T	C	T	C	0.0140719	-0.0506931	0.401271	0.4	FALSE	FALSE	FALSE	ieu-a-1112	14	30122409	0.031	14890	0.0965651	Primary sclerosing cholangitis || id:ieu-a-1112	Primary sclerosing cholangitis	Primary sclerosing cholangitis || ||	TRUE	igd	NA	NA	NA	NA	NA	NA	NA	30122409	14	0.0020035	2.19989e-12	454137	ukb-b-19393	|| id:ukb-b-19393	TRUE	reported	igd	2	TRUE	NA	NA	0.000108616	454137	0.000179581	14890	FALSE
69	rs1730851	G	A	G	A	-0.014283	0.0324672	0.656761	0.66	FALSE	FALSE	FALSE	ieu-a-1112	1	107596443	0.032	14890	0.297326	Primary sclerosing cholangitis || id:ieu-a-1112	Primary sclerosing cholangitis	Primary sclerosing cholangitis || ||	TRUE	igd	NA	NA	NA	NA	NA	NA	NA	107596443	1	0.00206355	4.49987e-12	454137	ukb-b-19393	|| id:ukb-b-19393	TRUE	reported	igd	2	TRUE	NA	NA	0.000105482	454137	6.9139e-05	14890	TRUE
70	rs1731260	T	G	T	G	0.0162225	-0.0314987	0.472714	0.46	FALSE	FALSE	FALSE	ieu-a-1112	2	26953354	0.029	14890	0.283783	Primary sclerosing cholangitis || id:ieu-a-1112	Primary sclerosing cholangitis	Primary sclerosing cholangitis || ||	TRUE	igd	NA	NA	NA	NA	NA	NA	NA	26953354	2	0.00195279	9.79941e-17	454137	ukb-b-19393	|| id:ukb-b-19393	TRUE	reported	igd	2	TRUE	NA	NA	0.00015194	454137	7.92353e-05	14890	TRUE
71	rs17491275	G	T	G	T	0.0186602	0.00697561	0.160088	0.17	FALSE	FALSE	FALSE	ieu-a-1112	1	39672545	0.047	14890	0.879119	Primary sclerosing cholangitis || id:ieu-a-1112	Primary sclerosing cholangitis	Primary sclerosing cholangitis || ||	TRUE	igd	NA	NA	NA	NA	NA	NA	NA	39672545	1	0.00268268	3.50026e-12	454137	ukb-b-19393	|| id:ukb-b-19393	TRUE	reported	igd	2	TRUE	NA	NA	0.000106528	454137	1.47956e-06	14890	TRUE
72	rs17668356	G	C	G	C	-0.0215606	0.0158733	0.145987	0.14	FALSE	TRUE	FALSE	ieu-a-1112	3	61208619	0.044	14890	0.707635	Primary sclerosing cholangitis || id:ieu-a-1112	Primary sclerosing cholangitis	Primary sclerosing cholangitis || ||	TRUE	igd	NA	NA	NA	NA	NA	NA	NA	61208619	3	0.00276035	5.70033e-15	454137	ukb-b-19393	|| id:ukb-b-19393	TRUE	reported	igd	2	TRUE	NA	NA	0.000134323	454137	8.74156e-06	14890	TRUE
73	rs17770336	T	C	T	C	0.0212749	-0.001998	0.322489	0.31	FALSE	FALSE	FALSE	ieu-a-1112	9	28414625	0.038	14890	0.964329	Primary sclerosing cholangitis || id:ieu-a-1112	Primary sclerosing cholangitis	Primary sclerosing cholangitis || ||	TRUE	igd	NA	NA	NA	NA	NA	NA	NA	28414625	9	0.00208654	2.09991e-24	454137	ukb-b-19393	|| id:ukb-b-19393	TRUE	reported	igd	2	TRUE	NA	NA	0.000228874	454137	1.85689e-07	14890	TRUE
74	rs1788808	G	A	G	A	-0.0244406	-0.0246926	0.494893	0.48	FALSE	FALSE	FALSE	ieu-a-1112	18	21090023	0.031	14890	0.414198	Primary sclerosing cholangitis || id:ieu-a-1112	Primary sclerosing cholangitis	Primary sclerosing cholangitis || ||	TRUE	igd	NA	NA	NA	NA	NA	NA	NA	21090023	18	0.00195957	1.10002e-35	454137	ukb-b-19393	|| id:ukb-b-19393	TRUE	reported	igd	2	TRUE	NA	NA	0.000342427	454137	4.26143e-05	14890	TRUE
75	rs1801282	G	C	G	C	0.0311211	0.0158733	0.119546	0.13	FALSE	TRUE	FALSE	ieu-a-1112	3	12393125	0.044	14890	0.707639	Primary sclerosing cholangitis || id:ieu-a-1112	Primary sclerosing cholangitis	Primary sclerosing cholangitis || ||	TRUE	igd	NA	NA	NA	NA	NA	NA	NA	12393125	3	0.00299903	3.19963e-25	454137	ukb-b-19393	|| id:ukb-b-19393	TRUE	reported	igd	2	TRUE	NA	NA	0.000237061	454137	8.74156e-06	14890	TRUE
76	rs1861410	T	C	T	C	-0.0194111	0.0266419	0.555339	0.55	FALSE	FALSE	FALSE	ieu-a-1112	2	58935282	0.035	14890	0.445012	Primary sclerosing cholangitis || id:ieu-a-1112	Primary sclerosing cholangitis	Primary sclerosing cholangitis || ||	TRUE	igd	TRUE	rs1861410	rs4671328	C	T	T	G	58933591	2	0.00196687	5.70033e-23	454137	ukb-b-19393	|| id:ukb-b-19393	TRUE	reported	igd	2	TRUE	NA	NA	0.000214423	454137	3.89172e-05	14890	TRUE
77	rs200539	C	T	C	T	0.0203573	-0.001998	0.732598	0.73	FALSE	FALSE	FALSE	ieu-a-1112	16	24735178	0.034	14890	0.942946	Primary sclerosing cholangitis || id:ieu-a-1112	Primary sclerosing cholangitis	Primary sclerosing cholangitis || ||	TRUE	igd	NA	NA	NA	NA	NA	NA	NA	24735178	16	0.00220967	3.19963e-20	454137	ukb-b-19393	|| id:ukb-b-19393	TRUE	reported	igd	2	TRUE	NA	NA	0.000186861	454137	2.31951e-07	14890	TRUE
78	rs2018749	T	G	T	G	-0.0193945	-0.0276152	0.223782	0.23	FALSE	FALSE	FALSE	ieu-a-1112	12	122472503	0.041	14890	0.48727	Primary sclerosing cholangitis || id:ieu-a-1112	Primary sclerosing cholangitis	Primary sclerosing cholangitis || ||	TRUE	igd	NA	NA	NA	NA	NA	NA	NA	122472503	12	0.00235108	1.59993e-16	454137	ukb-b-19393	|| id:ukb-b-19393	TRUE	reported	igd	2	TRUE	NA	NA	0.000149821	454137	3.04705e-05	14890	TRUE
79	rs2052607	A	G	A	G	-0.0175566	0.0382587	0.343856	0.35	FALSE	FALSE	FALSE	ieu-a-1112	18	40788387	0.032	14890	0.231582	Primary sclerosing cholangitis || id:ieu-a-1112	Primary sclerosing cholangitis	Primary sclerosing cholangitis || ||	TRUE	igd	NA	NA	NA	NA	NA	NA	NA	40788387	18	0.002065	1.9002e-17	454137	ukb-b-19393	|| id:ukb-b-19393	TRUE	reported	igd	2	TRUE	NA	NA	0.000159143	454137	9.60025e-05	14890	TRUE
80	rs2091074	T	C	T	C	0.0158191	-0.0295588	0.743558	0.75	FALSE	FALSE	FALSE	ieu-a-1112	6	35006409	0.035	14890	0.381213	Primary sclerosing cholangitis || id:ieu-a-1112	Primary sclerosing cholangitis	Primary sclerosing cholangitis || ||	TRUE	igd	NA	NA	NA	NA	NA	NA	NA	35006409	6	0.00223371	1.39991e-12	454137	ukb-b-19393	|| id:ukb-b-19393	TRUE	reported	igd	2	TRUE	NA	NA	0.000110427	454137	4.79049e-05	14890	TRUE
81	rs215634	G	A	G	A	-0.0162386	-0.00796817	0.611924	0.62	FALSE	FALSE	FALSE	ieu-a-1112	7	32369148	0.033	14890	0.796637	Primary sclerosing cholangitis || id:ieu-a-1112	Primary sclerosing cholangitis	Primary sclerosing cholangitis || ||	TRUE	igd	NA	NA	NA	NA	NA	NA	NA	32369148	7	0.0020116	6.89922e-16	454137	ukb-b-19393	|| id:ukb-b-19393	TRUE	reported	igd	2	TRUE	NA	NA	0.000143472	454137	3.91608e-06	14890	TRUE
82	rs2172131	C	T	C	T	-0.0147647	-0.0266419	0.578558	0.54	FALSE	FALSE	FALSE	ieu-a-1112	10	134008812	0.034	14890	0.428364	Primary sclerosing cholangitis || id:ieu-a-1112	Primary sclerosing cholangitis	Primary sclerosing cholangitis || ||	TRUE	igd	TRUE	rs2172131	rs10781563	T	C	C	T	133978962	10	0.00198052	8.99912e-14	454137	ukb-b-19393	|| id:ukb-b-19393	TRUE	reported	igd	2	TRUE	NA	NA	0.000122364	454137	4.124e-05	14890	TRUE
83	rs217672	C	A	C	A	0.0169888	-0.00498754	0.271743	0.27	FALSE	FALSE	FALSE	ieu-a-1112	14	62361021	0.04	14890	0.891517	Primary sclerosing cholangitis || id:ieu-a-1112	Primary sclerosing cholangitis	Primary sclerosing cholangitis || ||	TRUE	igd	NA	NA	NA	NA	NA	NA	NA	62361021	14	0.002204	1.29987e-14	454137	ukb-b-19393	|| id:ukb-b-19393	TRUE	reported	igd	2	TRUE	NA	NA	0.000130816	454137	1.04428e-06	14890	TRUE
84	rs2192527	G	A	G	A	0.0186849	-0.123986	0.465514	0.52	FALSE	FALSE	FALSE	ieu-a-1112	4	18344877	0.06	14890	0.0319426	Primary sclerosing cholangitis || id:ieu-a-1112	Primary sclerosing cholangitis	Primary sclerosing cholangitis || ||	TRUE	igd	TRUE	rs2192527	rs10084832	G	A	A	C	18329824	4	0.00195803	1.39991e-21	454137	ukb-b-19393	|| id:ukb-b-19393	TRUE	reported	igd	2	TRUE	NA	NA	0.00020048	454137	0.000286736	14890	FALSE
85	rs2216931	A	C	A	C	0.0167032	-0.0657877	0.66198	0.67	FALSE	FALSE	FALSE	ieu-a-1112	2	181599070	0.036	14890	0.0643576	Primary sclerosing cholangitis || id:ieu-a-1112	Primary sclerosing cholangitis	Primary sclerosing cholangitis || ||	TRUE	igd	NA	NA	NA	NA	NA	NA	NA	181599070	2	0.00206274	5.60015e-16	454137	ukb-b-19393	|| id:ukb-b-19393	TRUE	reported	igd	2	TRUE	NA	NA	0.000144365	454137	0.000224259	14890	FALSE
86	rs2239647	C	A	C	A	-0.0178441	0.0372958	0.551128	0.54	FALSE	FALSE	FALSE	ieu-a-1112	14	33292743	0.035	14890	0.270958	Primary sclerosing cholangitis || id:ieu-a-1112	Primary sclerosing cholangitis	Primary sclerosing cholangitis || ||	TRUE	igd	NA	NA	NA	NA	NA	NA	NA	33292743	14	0.00196938	1.29987e-19	454137	ukb-b-19393	|| id:ukb-b-19393	TRUE	reported	igd	2	TRUE	NA	NA	0.000180745	454137	7.62631e-05	14890	TRUE
87	rs2287214	G	A	G	A	0.0160733	-0.0198026	0.397779	0.41	FALSE	FALSE	FALSE	ieu-a-1112	12	108090518	0.03	14890	0.513075	Primary sclerosing cholangitis || id:ieu-a-1112	Primary sclerosing cholangitis	Primary sclerosing cholangitis || ||	TRUE	igd	NA	NA	NA	NA	NA	NA	NA	108090518	12	0.00199427	7.59976e-16	454137	ukb-b-19393	|| id:ukb-b-19393	TRUE	reported	igd	2	TRUE	NA	NA	0.000143019	454137	2.92653e-05	14890	TRUE
88	rs2302209	T	C	T	C	0.0216824	0.00498754	0.288827	0.29	FALSE	FALSE	FALSE	ieu-a-1112	19	18324329	0.039	14890	0.892867	Primary sclerosing cholangitis || id:ieu-a-1112	Primary sclerosing cholangitis	Primary sclerosing cholangitis || ||	TRUE	igd	NA	NA	NA	NA	NA	NA	NA	18324329	19	0.00216059	1.10002e-23	454137	ukb-b-19393	|| id:ukb-b-19393	TRUE	reported	igd	2	TRUE	NA	NA	0.000221712	454137	1.09852e-06	14890	TRUE
89	rs2306937	T	C	T	C	-0.0184312	0.0834216	0.202944	0.21	FALSE	FALSE	FALSE	ieu-a-1112	1	113246506	0.037	14890	0.0233185	Primary sclerosing cholangitis || id:ieu-a-1112	Primary sclerosing cholangitis	Primary sclerosing cholangitis || ||	TRUE	igd	NA	NA	NA	NA	NA	NA	NA	113246506	1	0.00243231	3.50026e-14	454137	ukb-b-19393	|| id:ukb-b-19393	TRUE	reported	igd	2	TRUE	NA	NA	0.000126424	454137	0.000341326	14890	FALSE
90	rs2307111	C	T	C	T	-0.0265622	0.00299551	0.395076	0.4	FALSE	FALSE	FALSE	ieu-a-1112	5	75003678	0.032	14890	0.914767	Primary sclerosing cholangitis || id:ieu-a-1112	Primary sclerosing cholangitis	Primary sclerosing cholangitis || ||	TRUE	igd	NA	NA	NA	NA	NA	NA	NA	75003678	5	0.00199805	2.49977e-40	454137	ukb-b-19393	|| id:ukb-b-19393	TRUE	reported	igd	2	TRUE	NA	NA	0.000389011	454137	5.88579e-07	14890	TRUE
91	rs2417084	C	T	C	T	0.0167542	0.0139029	0.315954	0.33	FALSE	FALSE	FALSE	ieu-a-1112	9	103119277	0.031	14890	0.652579	Primary sclerosing cholangitis || id:ieu-a-1112	Primary sclerosing cholangitis	Primary sclerosing cholangitis || ||	TRUE	igd	NA	NA	NA	NA	NA	NA	NA	103119277	9	0.00209908	1.39991e-15	454137	ukb-b-19393	|| id:ukb-b-19393	TRUE	reported	igd	2	TRUE	NA	NA	0.000140263	454137	1.35097e-05	14890	TRUE
92	rs2447832	T	C	T	C	0.0138303	0.0314987	0.439644	0.45	FALSE	FALSE	FALSE	ieu-a-1112	5	103933473	0.031	14890	0.296673	Primary sclerosing cholangitis || id:ieu-a-1112	Primary sclerosing cholangitis	Primary sclerosing cholangitis || ||	TRUE	igd	NA	NA	NA	NA	NA	NA	NA	103933473	5	0.00196628	1.99986e-12	454137	ukb-b-19393	|| id:ukb-b-19393	TRUE	reported	igd	2	TRUE	NA	NA	0.000108928	454137	6.93418e-05	14890	TRUE
93	rs2494196	A	C	A	C	0.0227658	0.0620354	0.286018	0.28	FALSE	FALSE	FALSE	ieu-a-1112	1	219762581	0.034	14890	0.0681083	Primary sclerosing cholangitis || id:ieu-a-1112	Primary sclerosing cholangitis	Primary sclerosing cholangitis || ||	TRUE	igd	NA	NA	NA	NA	NA	NA	NA	219762581	1	0.00215631	4.70002e-26	454137	ukb-b-19393	|| id:ukb-b-19393	TRUE	reported	igd	2	TRUE	NA	NA	0.000245387	454137	0.000223557	14890	TRUE
94	rs249612	T	C	T	C	0.0163848	-0.0305292	0.719069	0.73	FALSE	FALSE	FALSE	ieu-a-1112	5	66200783	0.035	14890	0.37295	Primary sclerosing cholangitis || id:ieu-a-1112	Primary sclerosing cholangitis	Primary sclerosing cholangitis || ||	TRUE	igd	NA	NA	NA	NA	NA	NA	NA	66200783	5	0.00217701	5.19996e-14	454137	ukb-b-19393	|| id:ukb-b-19393	TRUE	reported	igd	2	TRUE	NA	NA	0.000124716	454137	5.11018e-05	14890	TRUE
95	rs252749	A	G	A	G	-0.0179935	-0.0148886	0.245964	0.24	FALSE	FALSE	FALSE	ieu-a-1112	5	77389973	0.035	14890	0.665276	Primary sclerosing cholangitis || id:ieu-a-1112	Primary sclerosing cholangitis	Primary sclerosing cholangitis || ||	TRUE	igd	NA	NA	NA	NA	NA	NA	NA	77389973	5	0.00226342	1.9002e-15	454137	ukb-b-19393	|| id:ukb-b-19393	TRUE	reported	igd	2	TRUE	NA	NA	0.000139141	454137	1.21543e-05	14890	TRUE
96	rs2678204	G	T	G	T	0.0211458	-0.00399202	0.340185	0.33	FALSE	FALSE	FALSE	ieu-a-1112	1	201800511	0.033	14890	0.894369	Primary sclerosing cholangitis || id:ieu-a-1112	Primary sclerosing cholangitis	Primary sclerosing cholangitis || ||	TRUE	igd	NA	NA	NA	NA	NA	NA	NA	201800511	1	0.00205731	8.80035e-25	454137	ukb-b-19393	|| id:ukb-b-19393	TRUE	reported	igd	2	TRUE	NA	NA	0.000232575	454137	9.82926e-07	14890	TRUE
97	rs2802295	G	A	G	A	0.020442	0.0382587	0.626185	0.62	FALSE	FALSE	FALSE	ieu-a-1112	6	108926496	0.032	14890	0.22059	Primary sclerosing cholangitis || id:ieu-a-1112	Primary sclerosing cholangitis	Primary sclerosing cholangitis || ||	TRUE	igd	NA	NA	NA	NA	NA	NA	NA	108926496	6	0.00201791	4.10015e-24	454137	ukb-b-19393	|| id:ukb-b-19393	TRUE	reported	igd	2	TRUE	NA	NA	0.000225923	454137	9.60025e-05	14890	TRUE
98	rs2814993	A	G	A	G	0.044939	-0.0695261	0.139796	0.15	FALSE	FALSE	FALSE	ieu-a-1112	6	34618893	0.042	14890	0.0960462	Primary sclerosing cholangitis || id:ieu-a-1112	Primary sclerosing cholangitis	Primary sclerosing cholangitis || ||	TRUE	igd	NA	NA	NA	NA	NA	NA	NA	34618893	6	0.00280896	1.29987e-57	454137	ukb-b-19393	|| id:ukb-b-19393	TRUE	reported	igd	2	TRUE	NA	NA	0.000563282	454137	0.000184027	14890	TRUE
99	rs28350	G	A	G	A	-0.0187817	0.0276152	0.820601	0.19	FALSE	FALSE	FALSE	ieu-a-1112	3	42425059	0.038	14890	0.458717	Primary sclerosing cholangitis || id:ieu-a-1112	Primary sclerosing cholangitis	Primary sclerosing cholangitis || ||	TRUE	igd	TRUE	rs28350	rs33494	A	G	C	G	42418446	3	0.00255183	1.80011e-13	454137	ukb-b-19393	|| id:ukb-b-19393	TRUE	reported	igd	2	TRUE	NA	NA	0.00011927	454137	3.54713e-05	14890	TRUE
100	rs28587941	C	T	C	T	-0.0266406	0.0535408	0.224977	0.24	FALSE	FALSE	FALSE	ieu-a-1112	15	68122509	0.035	14890	0.125137	Primary sclerosing cholangitis || id:ieu-a-1112	Primary sclerosing cholangitis	Primary sclerosing cholangitis || ||	TRUE	igd	NA	NA	NA	NA	NA	NA	NA	68122509	15	0.00233792	4.40048e-30	454137	ukb-b-19393	|| id:ukb-b-19393	TRUE	reported	igd	2	TRUE	NA	NA	0.000285838	454137	0.000157155	14890	TRUE
101	rs2926614	C	T	C	T	0.0208866	0.0178399	0.816839	0.82	FALSE	FALSE	FALSE	ieu-a-1112	8	76301610	0.039	14890	0.636293	Primary sclerosing cholangitis || id:ieu-a-1112	Primary sclerosing cholangitis	Primary sclerosing cholangitis || ||	TRUE	igd	NA	NA	NA	NA	NA	NA	NA	76301610	8	0.00254153	2.09991e-16	454137	ukb-b-19393	|| id:ukb-b-19393	TRUE	reported	igd	2	TRUE	NA	NA	0.000148695	454137	1.40544e-05	14890	TRUE
102	rs2954021	G	A	G	A	0.0158876	0.0459289	0.504587	0.5	FALSE	FALSE	FALSE	ieu-a-1112	8	126482077	0.03	14890	0.124224	Primary sclerosing cholangitis || id:ieu-a-1112	Primary sclerosing cholangitis	Primary sclerosing cholangitis || ||	TRUE	igd	NA	NA	NA	NA	NA	NA	NA	126482077	8	0.00195392	4.30031e-16	454137	ukb-b-19393	|| id:ukb-b-19393	TRUE	reported	igd	2	TRUE	NA	NA	0.000145564	454137	0.000157407	14890	FALSE
103	rs3113509	T	C	T	C	-0.0162395	-0.0256677	0.731949	0.75	FALSE	FALSE	FALSE	ieu-a-1112	4	52932825	0.034	14890	0.446687	Primary sclerosing cholangitis || id:ieu-a-1112	Primary sclerosing cholangitis	Primary sclerosing cholangitis || ||	TRUE	igd	NA	NA	NA	NA	NA	NA	NA	52932825	4	0.00220477	1.80011e-13	454137	ukb-b-19393	|| id:ukb-b-19393	TRUE	reported	igd	2	TRUE	NA	NA	0.000119449	454137	3.82792e-05	14890	TRUE
104	rs314279	A	C	A	C	-0.0239116	0.0168571	0.884507	0.88	FALSE	FALSE	FALSE	ieu-a-1112	6	105402083	0.054	14890	0.753439	Primary sclerosing cholangitis || id:ieu-a-1112	Primary sclerosing cholangitis	Primary sclerosing cholangitis || ||	TRUE	igd	NA	NA	NA	NA	NA	NA	NA	105402083	6	0.00305945	5.50047e-15	454137	ukb-b-19393	|| id:ukb-b-19393	TRUE	reported	igd	2	TRUE	NA	NA	0.000134489	454137	6.54544e-06	14890	TRUE
105	rs33836	T	C	T	C	-0.0170439	-0.0148886	0.464343	0.46	FALSE	FALSE	FALSE	ieu-a-1112	19	34008600	0.034	14890	0.665963	Primary sclerosing cholangitis || id:ieu-a-1112	Primary sclerosing cholangitis	Primary sclerosing cholangitis || ||	TRUE	igd	NA	NA	NA	NA	NA	NA	NA	34008600	19	0.0019872	9.70063e-18	454137	ukb-b-19393	|| id:ukb-b-19393	TRUE	reported	igd	2	TRUE	NA	NA	0.000161957	454137	1.28798e-05	14890	TRUE
106	rs34045288	T	C	T	C	0.0208101	-0.0601539	0.334494	0.29	FALSE	FALSE	FALSE	ieu-a-1112	6	40369159	0.033	14890	0.0600288	Primary sclerosing cholangitis || id:ieu-a-1112	Primary sclerosing cholangitis	Primary sclerosing cholangitis || ||	TRUE	igd	TRUE	rs34045288	rs2436724	T	C	A	G	40369081	6	0.00206866	8.30042e-24	454137	ukb-b-19393	|| id:ukb-b-19393	TRUE	reported	igd	2	TRUE	NA	NA	0.000222786	454137	0.000223134	14890	FALSE
107	rs34483452	A	C	A	C	0.0324202	0.0109399	0.136334	0.15	FALSE	FALSE	FALSE	ieu-a-1112	5	87986314	0.049	14890	0.817495	Primary sclerosing cholangitis || id:ieu-a-1112	Primary sclerosing cholangitis	Primary sclerosing cholangitis || ||	TRUE	igd	NA	NA	NA	NA	NA	NA	NA	87986314	5	0.00286872	1.29987e-29	454137	ukb-b-19393	|| id:ukb-b-19393	TRUE	reported	igd	2	TRUE	NA	NA	0.000281156	454137	3.34809e-06	14890	TRUE
108	rs34675417	G	A	G	A	0.0165144	-0.00299551	0.254766	0.24	FALSE	FALSE	FALSE	ieu-a-1112	17	28283302	0.04	14890	0.943381	Primary sclerosing cholangitis || id:ieu-a-1112	Primary sclerosing cholangitis	Primary sclerosing cholangitis || ||	TRUE	igd	TRUE	rs34675417	rs34625018	G	A	C	T	28079167	17	0.00225493	2.39994e-13	454137	ukb-b-19393	|| id:ukb-b-19393	TRUE	reported	igd	2	TRUE	NA	NA	0.000118093	454137	3.76691e-07	14890	TRUE
109	rs34769775	T	C	T	C	-0.015519	-0.001998	0.29741	0.29	FALSE	FALSE	FALSE	ieu-a-1112	15	80991447	0.038	14890	0.956037	Primary sclerosing cholangitis || id:ieu-a-1112	Primary sclerosing cholangitis	Primary sclerosing cholangitis || ||	TRUE	igd	TRUE	rs34769775	rs34994596	T	C	C	T	80989172	15	0.00214086	4.19952e-13	454137	ukb-b-19393	|| id:ukb-b-19393	TRUE	reported	igd	2	TRUE	NA	NA	0.000115695	454137	1.85689e-07	14890	TRUE
110	rs34898535	T	C	T	C	-0.0204599	0.0372958	0.377888	0.39	FALSE	FALSE	FALSE	ieu-a-1112	16	31025641	0.031	14890	0.233091	Primary sclerosing cholangitis || id:ieu-a-1112	Primary sclerosing cholangitis	Primary sclerosing cholangitis || ||	TRUE	igd	NA	NA	NA	NA	NA	NA	NA	31025641	16	0.0020163	3.40017e-24	454137	ukb-b-19393	|| id:ukb-b-19393	TRUE	reported	igd	2	TRUE	NA	NA	0.00022668	454137	9.72116e-05	14890	TRUE
111	rs35099456	C	G	C	G	-0.0387799	-0.064851	0.062856	0.06	FALSE	TRUE	FALSE	ieu-a-1112	11	66649527	0.078	14890	0.38951	Primary sclerosing cholangitis || id:ieu-a-1112	Primary sclerosing cholangitis	Primary sclerosing cholangitis || ||	TRUE	igd	NA	NA	NA	NA	NA	NA	NA	66649527	11	0.00407213	1.69981e-21	454137	ukb-b-19393	|| id:ukb-b-19393	TRUE	reported	igd	2	TRUE	NA	NA	0.000199663	454137	4.64288e-05	14890	TRUE
112	rs35589149	C	G	C	G	0.0200218	-0.00498754	0.132426	0.14	FALSE	TRUE	FALSE	ieu-a-1112	7	6426273	0.044	14890	0.902481	Primary sclerosing cholangitis || id:ieu-a-1112	Primary sclerosing cholangitis	Primary sclerosing cholangitis || ||	TRUE	igd	NA	NA	NA	NA	NA	NA	NA	6426273	7	0.00288457	3.90032e-12	454137	ukb-b-19393	|| id:ukb-b-19393	TRUE	reported	igd	2	TRUE	NA	NA	0.000106075	454137	8.6304e-07	14890	TRUE
113	rs35882248	T	C	T	C	0.0186983	-0.0295588	0.317111	0.34	FALSE	FALSE	FALSE	ieu-a-1112	2	230681905	0.032	14890	0.348127	Primary sclerosing cholangitis || id:ieu-a-1112	Primary sclerosing cholangitis	Primary sclerosing cholangitis || ||	TRUE	igd	TRUE	rs35882248	rs3791837	T	C	G	A	230627955	2	0.00209543	4.49987e-19	454137	ukb-b-19393	|| id:ukb-b-19393	TRUE	reported	igd	2	TRUE	NA	NA	0.000175306	454137	5.73076e-05	14890	TRUE
114	rs36090025	C	A	C	A	-0.0149715	-0.0843411	0.29968	0.29	FALSE	FALSE	FALSE	ieu-a-1112	10	114774433	0.033	14890	0.0090153	Primary sclerosing cholangitis || id:ieu-a-1112	Primary sclerosing cholangitis	Primary sclerosing cholangitis || ||	TRUE	igd	NA	NA	NA	NA	NA	NA	NA	114774433	10	0.00213361	2.29985e-12	454137	ukb-b-19393	|| id:ukb-b-19393	TRUE	reported	igd	2	TRUE	NA	NA	0.00010841	454137	0.000438555	14890	FALSE
115	rs3737992	A	G	A	G	-0.0194482	-0.00697561	0.168988	0.18	FALSE	FALSE	FALSE	ieu-a-1112	1	33234128	0.046	14890	0.879392	Primary sclerosing cholangitis || id:ieu-a-1112	Primary sclerosing cholangitis	Primary sclerosing cholangitis || ||	TRUE	igd	NA	NA	NA	NA	NA	NA	NA	33234128	1	0.00259868	7.19946e-14	454137	ukb-b-19393	|| id:ukb-b-19393	TRUE	reported	igd	2	TRUE	NA	NA	0.000123315	454137	1.54458e-06	14890	TRUE
116	rs3764002	T	C	T	C	-0.0179083	0.0246926	0.261486	0.26	FALSE	FALSE	FALSE	ieu-a-1112	12	108618630	0.039	14890	0.516044	Primary sclerosing cholangitis || id:ieu-a-1112	Primary sclerosing cholangitis	Primary sclerosing cholangitis || ||	TRUE	igd	NA	NA	NA	NA	NA	NA	NA	108618630	12	0.00222235	7.70016e-16	454137	ukb-b-19393	|| id:ukb-b-19393	TRUE	reported	igd	2	TRUE	NA	NA	0.000142967	454137	2.6925e-05	14890	TRUE
117	rs3766823	A	G	A	G	0.0190655	0.0168571	0.171973	0.18	FALSE	FALSE	FALSE	ieu-a-1112	1	32197257	0.045	14890	0.706526	Primary sclerosing cholangitis || id:ieu-a-1112	Primary sclerosing cholangitis	Primary sclerosing cholangitis || ||	TRUE	igd	NA	NA	NA	NA	NA	NA	NA	32197257	1	0.00258351	1.59993e-13	454137	ukb-b-19393	|| id:ukb-b-19393	TRUE	reported	igd	2	TRUE	NA	NA	0.000119905	454137	9.42541e-06	14890	TRUE
118	rs3803286	G	A	G	A	-0.0163725	0.0139029	0.666738	0.64	FALSE	FALSE	FALSE	ieu-a-1112	14	103267403	0.031	14890	0.650246	Primary sclerosing cholangitis || id:ieu-a-1112	Primary sclerosing cholangitis	Primary sclerosing cholangitis || ||	TRUE	igd	TRUE	rs3803286	rs3993347	A	G	T	C	103246470	14	0.00207372	2.90001e-15	454137	ukb-b-19393	|| id:ukb-b-19393	TRUE	reported	igd	2	TRUE	NA	NA	0.000137241	454137	1.35097e-05	14890	TRUE
119	rs3810291	A	G	A	G	0.0210937	-0.0314987	0.675124	0.67	FALSE	FALSE	FALSE	ieu-a-1112	19	47569003	0.036	14890	0.359617	Primary sclerosing cholangitis || id:ieu-a-1112	Primary sclerosing cholangitis	Primary sclerosing cholangitis || ||	TRUE	igd	NA	NA	NA	NA	NA	NA	NA	47569003	19	0.00208779	5.30029e-24	454137	ukb-b-19393	|| id:ukb-b-19393	TRUE	reported	igd	2	TRUE	NA	NA	0.000224724	454137	5.14188e-05	14890	TRUE
120	rs3814883	T	C	T	C	0.0225304	0.0237165	0.482265	0.45	FALSE	FALSE	FALSE	ieu-a-1112	16	30011618	0.029	14890	0.405906	Primary sclerosing cholangitis || id:ieu-a-1112	Primary sclerosing cholangitis	Primary sclerosing cholangitis || ||	TRUE	igd	TRUE	rs3814883	rs12921996	T	C	T	C	29994922	16	0.00196129	1.50003e-30	454137	ukb-b-19393	|| id:ukb-b-19393	TRUE	reported	igd	2	TRUE	NA	NA	0.000290498	454137	4.4921e-05	14890	TRUE
121	rs3822742	A	C	A	C	0.0161316	0.0723207	0.371036	0.35	FALSE	FALSE	FALSE	ieu-a-1112	5	139065988	0.036	14890	0.0390265	Primary sclerosing cholangitis || id:ieu-a-1112	Primary sclerosing cholangitis	Primary sclerosing cholangitis || ||	TRUE	igd	TRUE	rs3822742	rs9687282	A	C	G	T	139059017	5	0.00202598	1.69981e-15	454137	ukb-b-19393	|| id:ukb-b-19393	TRUE	reported	igd	2	TRUE	NA	NA	0.000139585	454137	0.000270998	14890	FALSE
122	rs394608	C	T	C	T	0.0158642	-0.00995033	0.537787	0.56	FALSE	FALSE	FALSE	ieu-a-1112	21	46601177	0.03	14890	0.748252	Primary sclerosing cholangitis || id:ieu-a-1112	Primary sclerosing cholangitis	Primary sclerosing cholangitis || ||	TRUE	igd	TRUE	rs394608	rs914206	T	C	A	C	46581798	21	0.00197101	8.4004e-16	454137	ukb-b-19393	|| id:ukb-b-19393	TRUE	reported	igd	2	TRUE	NA	NA	0.00014263	454137	7.38912e-06	14890	TRUE
123	rs40071	C	T	C	T	-0.0198339	0.0256677	0.179506	0.18	FALSE	FALSE	FALSE	ieu-a-1112	5	107496102	0.042	14890	0.543454	Primary sclerosing cholangitis || id:ieu-a-1112	Primary sclerosing cholangitis	Primary sclerosing cholangitis || ||	TRUE	igd	NA	NA	NA	NA	NA	NA	NA	107496102	5	0.00255126	7.59976e-15	454137	ukb-b-19393	|| id:ukb-b-19393	TRUE	reported	igd	2	TRUE	NA	NA	0.000133065	454137	2.50858e-05	14890	TRUE
124	rs412243	C	T	C	T	-0.0142426	-0.0227395	0.378678	0.37	FALSE	FALSE	FALSE	ieu-a-1112	16	339672	0.035	14890	0.504274	Primary sclerosing cholangitis || id:ieu-a-1112	Primary sclerosing cholangitis	Primary sclerosing cholangitis || ||	TRUE	igd	NA	NA	NA	NA	NA	NA	NA	339672	16	0.00201805	1.69981e-12	454137	ukb-b-19393	|| id:ukb-b-19393	TRUE	reported	igd	2	TRUE	NA	NA	0.000109669	454137	2.83516e-05	14890	TRUE
125	rs429343	G	A	G	A	-0.0151584	-0.0344014	0.576574	0.58	FALSE	FALSE	FALSE	ieu-a-1112	2	147903382	0.035	14890	0.313412	Primary sclerosing cholangitis || id:ieu-a-1112	Primary sclerosing cholangitis	Primary sclerosing cholangitis || ||	TRUE	igd	NA	NA	NA	NA	NA	NA	NA	147903382	2	0.00197504	1.69981e-14	454137	ukb-b-19393	|| id:ukb-b-19393	TRUE	reported	igd	2	TRUE	NA	NA	0.000129692	454137	6.48861e-05	14890	TRUE
126	rs4377779	C	T	C	T	-0.0161903	-0.0372958	0.346841	0.35	FALSE	FALSE	FALSE	ieu-a-1112	6	12117344	0.031	14890	0.21988	Primary sclerosing cholangitis || id:ieu-a-1112	Primary sclerosing cholangitis	Primary sclerosing cholangitis || ||	TRUE	igd	NA	NA	NA	NA	NA	NA	NA	12117344	6	0.00205102	2.90001e-15	454137	ukb-b-19393	|| id:ukb-b-19393	TRUE	reported	igd	2	TRUE	NA	NA	0.000137191	454137	9.72116e-05	14890	TRUE
127	rs441792	G	A	G	A	0.0142917	0.001998	0.486643	0.47	FALSE	FALSE	FALSE	ieu-a-1112	2	105404221	0.03	14890	0.940231	Primary sclerosing cholangitis || id:ieu-a-1112	Primary sclerosing cholangitis	Primary sclerosing cholangitis || ||	TRUE	igd	NA	NA	NA	NA	NA	NA	NA	105404221	2	0.00195402	2.60016e-13	454137	ukb-b-19393	|| id:ukb-b-19393	TRUE	reported	igd	2	TRUE	NA	NA	0.000117781	454137	2.97928e-07	14890	TRUE
128	rs4473241	T	G	T	G	0.0161363	0.0440169	0.286563	0.25	FALSE	FALSE	FALSE	ieu-a-1112	17	42283037	0.068	14890	0.507417	Primary sclerosing cholangitis || id:ieu-a-1112	Primary sclerosing cholangitis	Primary sclerosing cholangitis || ||	TRUE	igd	TRUE	rs4473241	rs9910055	T	G	T	C	42281282	17	0.00217092	1.10002e-13	454137	ukb-b-19393	|| id:ukb-b-19393	TRUE	reported	igd	2	TRUE	NA	NA	0.000121642	454137	2.81431e-05	14890	TRUE
129	rs4474693	A	G	A	G	0.0215582	0.0314987	0.869637	0.87	FALSE	FALSE	FALSE	ieu-a-1112	16	20246313	0.046	14890	0.480901	Primary sclerosing cholangitis || id:ieu-a-1112	Primary sclerosing cholangitis	Primary sclerosing cholangitis || ||	TRUE	igd	NA	NA	NA	NA	NA	NA	NA	20246313	16	0.00295045	2.70023e-13	454137	ukb-b-19393	|| id:ukb-b-19393	TRUE	reported	igd	2	TRUE	NA	NA	0.000117547	454137	3.14934e-05	14890	TRUE
130	rs4477562	T	C	T	C	0.029284	-0.0639133	0.128613	0.12	FALSE	FALSE	FALSE	ieu-a-1112	13	54107352	0.045	14890	0.150781	Primary sclerosing cholangitis || id:ieu-a-1112	Primary sclerosing cholangitis	Primary sclerosing cholangitis || ||	TRUE	igd	TRUE	rs4477562	rs9568867	T	C	A	G	54104968	13	0.00294554	2.70023e-23	454137	ukb-b-19393	|| id:ukb-b-19393	TRUE	reported	igd	2	TRUE	NA	NA	0.000217596	454137	0.000135476	14890	TRUE
131	rs4482463	A	C	A	C	-0.0299133	-0.0305292	0.923039	0.93	FALSE	FALSE	FALSE	ieu-a-1112	2	205377705	0.058	14890	0.591345	Primary sclerosing cholangitis || id:ieu-a-1112	Primary sclerosing cholangitis	Primary sclerosing cholangitis || ||	TRUE	igd	TRUE	rs4482463	rs10804139	C	A	A	G	205375909	2	0.00366606	3.40017e-16	454137	ukb-b-19393	|| id:ukb-b-19393	TRUE	reported	igd	2	TRUE	NA	NA	0.000146582	454137	1.86093e-05	14890	TRUE
132	rs4660586	T	C	T	C	-0.016625	-0.0382587	0.739405	0.73	FALSE	FALSE	FALSE	ieu-a-1112	1	42428844	0.034	14890	0.253905	Primary sclerosing cholangitis || id:ieu-a-1112	Primary sclerosing cholangitis	Primary sclerosing cholangitis || ||	TRUE	igd	TRUE	rs4660586	rs685229	C	T	A	G	42407229	1	0.00222654	8.19974e-14	454137	ukb-b-19393	|| id:ukb-b-19393	TRUE	reported	igd	2	TRUE	NA	NA	0.000122751	454137	8.50412e-05	14890	TRUE
133	rs4718964	T	G	T	G	0.0146651	-0.07139	0.413152	0.42	FALSE	FALSE	FALSE	ieu-a-1112	7	70038969	0.036	14890	0.0408131	Primary sclerosing cholangitis || id:ieu-a-1112	Primary sclerosing cholangitis	Primary sclerosing cholangitis || ||	TRUE	igd	NA	NA	NA	NA	NA	NA	NA	70038969	7	0.0019903	1.69981e-13	454137	ukb-b-19393	|| id:ukb-b-19393	TRUE	reported	igd	2	TRUE	NA	NA	0.000119535	454137	0.00026407	14890	FALSE
134	rs4755713	T	C	T	C	-0.0141112	-0.0246926	0.611848	0.61	FALSE	FALSE	FALSE	ieu-a-1112	11	43532201	0.032	14890	0.440231	Primary sclerosing cholangitis || id:ieu-a-1112	Primary sclerosing cholangitis	Primary sclerosing cholangitis || ||	TRUE	igd	NA	NA	NA	NA	NA	NA	NA	43532201	11	0.00200835	2.09991e-12	454137	ukb-b-19393	|| id:ukb-b-19393	TRUE	reported	igd	2	TRUE	NA	NA	0.000108697	454137	3.99926e-05	14890	TRUE
135	rs4764949	G	A	G	A	-0.0144794	0.0246926	0.325784	0.35	FALSE	FALSE	FALSE	ieu-a-1112	12	103716512	0.032	14890	0.433517	Primary sclerosing cholangitis || id:ieu-a-1112	Primary sclerosing cholangitis	Primary sclerosing cholangitis || ||	TRUE	igd	TRUE	rs4764949	rs10778231	G	A	G	A	103658096	12	0.00208703	4.00037e-12	454137	ukb-b-19393	|| id:ukb-b-19393	TRUE	reported	igd	2	TRUE	NA	NA	0.000105977	454137	3.99926e-05	14890	TRUE
136	rs477895	T	C	T	C	0.0189346	-0.0620354	0.836504	0.85	FALSE	FALSE	FALSE	ieu-a-1112	11	64048912	0.041	14890	0.122671	Primary sclerosing cholangitis || id:ieu-a-1112	Primary sclerosing cholangitis	Primary sclerosing cholangitis || ||	TRUE	igd	NA	NA	NA	NA	NA	NA	NA	64048912	11	0.00263844	7.19946e-13	454137	ukb-b-19393	|| id:ukb-b-19393	TRUE	reported	igd	2	TRUE	NA	NA	0.000113392	454137	0.000153748	14890	FALSE
137	rs4820323	G	C	G	C	-0.0193466	-0.079735	0.580959	0.58	FALSE	TRUE	FALSE	ieu-a-1112	22	38599767	0.03	14890	0.00763115	Primary sclerosing cholangitis || id:ieu-a-1112	Primary sclerosing cholangitis	Primary sclerosing cholangitis || ||	TRUE	igd	NA	NA	NA	NA	NA	NA	NA	38599767	22	0.00198862	2.29985e-22	454137	ukb-b-19393	|| id:ukb-b-19393	TRUE	reported	igd	2	TRUE	NA	NA	0.000208368	454137	0.000474256	14890	FALSE
138	rs4876611	G	A	G	A	0.0226808	0.0237165	0.720231	0.72	FALSE	FALSE	FALSE	ieu-a-1112	8	116671848	0.033	14890	0.465229	Primary sclerosing cholangitis || id:ieu-a-1112	Primary sclerosing cholangitis	Primary sclerosing cholangitis || ||	TRUE	igd	NA	NA	NA	NA	NA	NA	NA	116671848	8	0.00217833	2.19989e-25	454137	ukb-b-19393	|| id:ukb-b-19393	TRUE	reported	igd	2	TRUE	NA	NA	0.000238661	454137	3.46914e-05	14890	TRUE
139	rs4958702	C	T	C	T	-0.0144847	0.00299551	0.572323	0.58	FALSE	FALSE	FALSE	ieu-a-1112	5	153544512	0.03	14890	0.907625	Primary sclerosing cholangitis || id:ieu-a-1112	Primary sclerosing cholangitis	Primary sclerosing cholangitis || ||	TRUE	igd	NA	NA	NA	NA	NA	NA	NA	153544512	5	0.00197176	1.99986e-13	454137	ukb-b-19393	|| id:ukb-b-19393	TRUE	reported	igd	2	TRUE	NA	NA	0.000118816	454137	6.69672e-07	14890	TRUE
140	rs543874	G	A	G	A	0.0444915	0.00697561	0.205271	0.19	FALSE	FALSE	FALSE	ieu-a-1112	1	177889480	0.039	14890	0.863287	Primary sclerosing cholangitis || id:ieu-a-1112	Primary sclerosing cholangitis	Primary sclerosing cholangitis || ||	TRUE	igd	NA	NA	NA	NA	NA	NA	NA	177889480	1	0.00241278	6.29941e-76	454137	ukb-b-19393	|| id:ukb-b-19393	TRUE	reported	igd	2	TRUE	NA	NA	0.000748184	454137	2.14881e-06	14890	TRUE
142	rs55726687	A	G	A	G	0.0223062	0.0487902	0.209742	0.2	FALSE	FALSE	FALSE	ieu-a-1112	12	1041450	0.044	14890	0.260652	Primary sclerosing cholangitis || id:ieu-a-1112	Primary sclerosing cholangitis	Primary sclerosing cholangitis || ||	TRUE	igd	TRUE	rs55726687	rs11571404	A	G	T	C	991306	12	0.00239713	1.29987e-20	454137	ukb-b-19393	|| id:ukb-b-19393	TRUE	reported	igd	2	TRUE	NA	NA	0.000190634	454137	8.25824e-05	14890	TRUE
143	rs56094641	G	A	G	A	0.0625602	0.0334348	0.404637	0.4	FALSE	FALSE	FALSE	ieu-a-1112	16	53816275	0.03	14890	0.250049	Primary sclerosing cholangitis || id:ieu-a-1112	Primary sclerosing cholangitis	Primary sclerosing cholangitis || ||	TRUE	igd	TRUE	rs56094641	rs8050136	G	A	A	C	53806453	16	0.0019907	1e-200	454137	ukb-b-19393	|| id:ukb-b-19393	TRUE	reported	igd	2	TRUE	NA	NA	0.00216998	454137	8.34223e-05	14890	TRUE
144	rs562103	C	T	C	T	0.0149385	0.0129162	0.383233	0.38	FALSE	FALSE	FALSE	ieu-a-1112	11	30417956	0.031	14890	0.666973	Primary sclerosing cholangitis || id:ieu-a-1112	Primary sclerosing cholangitis	Primary sclerosing cholangitis || ||	TRUE	igd	NA	NA	NA	NA	NA	NA	NA	30417956	11	0.00200984	1.10002e-13	454137	ukb-b-19393	|| id:ukb-b-19393	TRUE	reported	igd	2	TRUE	NA	NA	0.000121634	454137	1.16602e-05	14890	TRUE
145	rs577525	C	T	C	T	0.0186462	-0.0217615	0.562069	0.56	FALSE	FALSE	FALSE	ieu-a-1112	10	99772404	0.03	14890	0.471398	Primary sclerosing cholangitis || id:ieu-a-1112	Primary sclerosing cholangitis	Primary sclerosing cholangitis || ||	TRUE	igd	TRUE	rs577525	rs563296	T	C	G	A	99769388	10	0.00196979	2.90001e-21	454137	ukb-b-19393	|| id:ukb-b-19393	TRUE	reported	igd	2	TRUE	NA	NA	0.000197274	454137	3.53414e-05	14890	TRUE
146	rs57800857	C	A	C	A	-0.0146674	0.0620354	0.364879	0.37	FALSE	FALSE	FALSE	ieu-a-1112	4	140867638	0.032	14890	0.0471954	Primary sclerosing cholangitis || id:ieu-a-1112	Primary sclerosing cholangitis	Primary sclerosing cholangitis || ||	TRUE	igd	TRUE	rs57800857	rs769665	C	A	A	G	140863365	4	0.00203943	6.4003e-13	454137	ukb-b-19393	|| id:ukb-b-19393	TRUE	reported	igd	2	TRUE	NA	NA	0.000113882	454137	0.000252367	14890	FALSE
147	rs58243949	T	C	T	C	0.0166614	-0.0314987	0.232717	0.23	FALSE	FALSE	FALSE	ieu-a-1112	18	52509833	0.037	14890	0.393123	Primary sclerosing cholangitis || id:ieu-a-1112	Primary sclerosing cholangitis	Primary sclerosing cholangitis || ||	TRUE	igd	NA	NA	NA	NA	NA	NA	NA	52509833	18	0.00232315	7.39946e-13	454137	ukb-b-19393	|| id:ukb-b-19393	TRUE	reported	igd	2	TRUE	NA	NA	0.000113249	454137	4.86771e-05	14890	TRUE
148	rs59227842	G	A	G	A	0.022946	0.0314987	0.311473	0.31	FALSE	FALSE	FALSE	ieu-a-1112	11	43692423	0.032	14890	0.317102	Primary sclerosing cholangitis || id:ieu-a-1112	Primary sclerosing cholangitis	Primary sclerosing cholangitis || ||	TRUE	igd	NA	NA	NA	NA	NA	NA	NA	43692423	11	0.00212771	4.10015e-27	454137	ukb-b-19393	|| id:ukb-b-19393	TRUE	reported	igd	2	TRUE	NA	NA	0.000256031	454137	6.5076e-05	14890	TRUE
149	rs59893724	G	A	G	A	-0.0170034	-0.0497421	0.243571	0.23	FALSE	FALSE	FALSE	ieu-a-1112	5	80830788	0.035	14890	0.153464	Primary sclerosing cholangitis || id:ieu-a-1112	Primary sclerosing cholangitis	Primary sclerosing cholangitis || ||	TRUE	igd	NA	NA	NA	NA	NA	NA	NA	80830788	5	0.00227422	7.59976e-14	454137	ukb-b-19393	|| id:ukb-b-19393	TRUE	reported	igd	2	TRUE	NA	NA	0.000123075	454137	0.000135649	14890	FALSE
150	rs6058209	A	G	A	G	0.0146479	-0.0237165	0.32206	0.34	FALSE	FALSE	FALSE	ieu-a-1112	20	33844938	0.03	14890	0.427269	Primary sclerosing cholangitis || id:ieu-a-1112	Primary sclerosing cholangitis	Primary sclerosing cholangitis || ||	TRUE	igd	TRUE	rs6058209	rs2425024	A	G	C	A	33821577	20	0.00209635	2.80027e-12	454137	ukb-b-19393	|| id:ukb-b-19393	TRUE	reported	igd	2	TRUE	NA	NA	0.000107496	454137	4.19763e-05	14890	TRUE
151	rs60661769	A	T	A	T	0.0142386	-0.0129162	0.356321	0.35	FALSE	TRUE	FALSE	ieu-a-1112	4	80812960	0.032	14890	0.675946	Primary sclerosing cholangitis || id:ieu-a-1112	Primary sclerosing cholangitis	Primary sclerosing cholangitis || ||	TRUE	igd	TRUE	rs60661769	rs6847975	A	T	A	G	80811207	4	0.00204372	3.19963e-12	454137	ukb-b-19393	|| id:ukb-b-19393	TRUE	reported	igd	2	TRUE	NA	NA	0.000106871	454137	1.09428e-05	14890	TRUE
152	rs60814640	G	A	G	A	0.0155148	0	0.345365	0.37	FALSE	FALSE	FALSE	ieu-a-1112	7	92286918	0.031	14890	0.993421	Primary sclerosing cholangitis || id:ieu-a-1112	Primary sclerosing cholangitis	Primary sclerosing cholangitis || ||	TRUE	igd	NA	NA	NA	NA	NA	NA	NA	92286918	7	0.00206143	5.19996e-14	454137	ukb-b-19393	|| id:ukb-b-19393	TRUE	reported	igd	2	TRUE	NA	NA	0.000124714	454137	0	14890	TRUE
153	rs61765650	G	A	G	A	-0.0276133	0.0421012	0.190772	0.17	FALSE	FALSE	FALSE	ieu-a-1112	1	72753956	0.039	14890	0.266488	Primary sclerosing cholangitis || id:ieu-a-1112	Primary sclerosing cholangitis	Primary sclerosing cholangitis || ||	TRUE	igd	TRUE	rs61765650	rs2568953	G	A	T	C	72753112	1	0.00247603	7.00003e-29	454137	ukb-b-19393	|| id:ukb-b-19393	TRUE	reported	igd	2	TRUE	NA	NA	0.000273792	454137	7.82689e-05	14890	TRUE
154	rs61969510	C	T	C	T	0.0152468	0.0188218	0.279057	0.27	FALSE	FALSE	FALSE	ieu-a-1112	13	86485327	0.034	14890	0.572478	Primary sclerosing cholangitis || id:ieu-a-1112	Primary sclerosing cholangitis	Primary sclerosing cholangitis || ||	TRUE	igd	TRUE	rs61969510	rs55865303	C	T	A	G	86484025	13	0.00219909	4.10015e-12	454137	ukb-b-19393	|| id:ukb-b-19393	TRUE	reported	igd	2	TRUE	NA	NA	0.000105838	454137	2.05835e-05	14890	TRUE
155	rs62025831	C	T	C	T	-0.0252975	0.0324672	0.28054	0.28	FALSE	FALSE	FALSE	ieu-a-1112	15	84545685	0.035	14890	0.339726	Primary sclerosing cholangitis || id:ieu-a-1112	Primary sclerosing cholangitis	Primary sclerosing cholangitis || ||	TRUE	igd	NA	NA	NA	NA	NA	NA	NA	84545685	15	0.00218025	4.00037e-31	454137	ukb-b-19393	|| id:ukb-b-19393	TRUE	reported	igd	2	TRUE	NA	NA	0.000296366	454137	5.77952e-05	14890	TRUE
156	rs6235	G	C	G	C	0.0170216	0.0256677	0.26795	0.27	FALSE	TRUE	FALSE	ieu-a-1112	5	95728898	0.035	14890	0.448045	Primary sclerosing cholangitis || id:ieu-a-1112	Primary sclerosing cholangitis	Primary sclerosing cholangitis || ||	TRUE	igd	NA	NA	NA	NA	NA	NA	NA	95728898	5	0.00220304	1.10002e-14	454137	ukb-b-19393	|| id:ukb-b-19393	TRUE	reported	igd	2	TRUE	NA	NA	0.000131436	454137	3.61232e-05	14890	TRUE
157	rs62396185	C	G	C	G	-0.0351601	-0.107059	0.259954	0.28	FALSE	TRUE	FALSE	ieu-a-1112	6	26180634	0.038	14890	0.00445862	Primary sclerosing cholangitis || id:ieu-a-1112	Primary sclerosing cholangitis	Primary sclerosing cholangitis || ||	TRUE	igd	NA	NA	NA	NA	NA	NA	NA	26180634	6	0.0022264	3.50026e-56	454137	ukb-b-19393	|| id:ukb-b-19393	TRUE	reported	igd	2	TRUE	NA	NA	0.000548871	454137	0.000532858	14890	TRUE
158	rs6567160	C	T	C	T	0.0486668	0.0629748	0.23266	0.24	FALSE	FALSE	FALSE	ieu-a-1112	18	57829135	0.035	14890	0.0660876	Primary sclerosing cholangitis || id:ieu-a-1112	Primary sclerosing cholangitis	Primary sclerosing cholangitis || ||	TRUE	igd	NA	NA	NA	NA	NA	NA	NA	57829135	18	0.00231465	3.80014e-98	454137	ukb-b-19393	|| id:ukb-b-19393	TRUE	reported	igd	2	TRUE	NA	NA	0.000972495	454137	0.000217404	14890	TRUE
159	rs6569648	T	C	T	C	-0.0178981	-0.00697561	0.760889	0.77	FALSE	FALSE	FALSE	ieu-a-1112	6	130349119	0.035	14890	0.842043	Primary sclerosing cholangitis || id:ieu-a-1112	Primary sclerosing cholangitis	Primary sclerosing cholangitis || ||	TRUE	igd	NA	NA	NA	NA	NA	NA	NA	130349119	6	0.00228474	4.70002e-15	454137	ukb-b-19393	|| id:ukb-b-19393	TRUE	reported	igd	2	TRUE	NA	NA	0.000135113	454137	2.66803e-06	14890	TRUE
160	rs6575340	A	G	A	G	0.0183932	0.0305292	0.636047	0.64	FALSE	FALSE	FALSE	ieu-a-1112	14	94023972	0.032	14890	0.339245	Primary sclerosing cholangitis || id:ieu-a-1112	Primary sclerosing cholangitis	Primary sclerosing cholangitis || ||	TRUE	igd	NA	NA	NA	NA	NA	NA	NA	94023972	14	0.00203768	1.80011e-19	454137	ukb-b-19393	|| id:ukb-b-19393	TRUE	reported	igd	2	TRUE	NA	NA	0.000179382	454137	6.11319e-05	14890	TRUE
161	rs6744646	G	A	G	A	0.0471154	-0.0227395	0.828314	0.83	FALSE	FALSE	FALSE	ieu-a-1112	2	628504	0.04	14890	0.55487	Primary sclerosing cholangitis || id:ieu-a-1112	Primary sclerosing cholangitis	Primary sclerosing cholangitis || ||	TRUE	igd	NA	NA	NA	NA	NA	NA	NA	628504	2	0.00258261	2.29985e-74	454137	ukb-b-19393	|| id:ukb-b-19393	TRUE	reported	igd	2	TRUE	NA	NA	0.000732327	454137	2.17068e-05	14890	TRUE
162	rs6752378	A	C	A	C	0.0240987	0.0217615	0.486283	0.47	FALSE	FALSE	FALSE	ieu-a-1112	2	25150116	0.035	14890	0.520369	Primary sclerosing cholangitis || id:ieu-a-1112	Primary sclerosing cholangitis	Primary sclerosing cholangitis || ||	TRUE	igd	NA	NA	NA	NA	NA	NA	NA	25150116	2	0.00194906	4.10015e-35	454137	ukb-b-19393	|| id:ukb-b-19393	TRUE	reported	igd	2	TRUE	NA	NA	0.000336516	454137	2.59653e-05	14890	TRUE
163	rs6840236	C	T	C	T	0.0141758	0.0276152	0.464888	0.47	FALSE	FALSE	FALSE	ieu-a-1112	4	56289785	0.03	14890	0.343371	Primary sclerosing cholangitis || id:ieu-a-1112	Primary sclerosing cholangitis	Primary sclerosing cholangitis || ||	TRUE	igd	NA	NA	NA	NA	NA	NA	NA	56289785	4	0.00195841	4.49987e-13	454137	ukb-b-19393	|| id:ukb-b-19393	TRUE	reported	igd	2	TRUE	NA	NA	0.000115359	454137	5.69106e-05	14890	TRUE
164	rs6849518	T	C	T	C	0.0226839	-0.0363319	0.124235	0.12	FALSE	FALSE	FALSE	ieu-a-1112	4	20120274	0.045	14890	0.411654	Primary sclerosing cholangitis || id:ieu-a-1112	Primary sclerosing cholangitis	Primary sclerosing cholangitis || ||	TRUE	igd	NA	NA	NA	NA	NA	NA	NA	20120274	4	0.00295895	1.80011e-14	454137	ukb-b-19393	|| id:ukb-b-19393	TRUE	reported	igd	2	TRUE	NA	NA	0.000129395	454137	4.3782e-05	14890	TRUE
165	rs6857	T	C	T	C	-0.0258392	0.114221	0.170299	0.16	FALSE	FALSE	FALSE	ieu-a-1112	19	45392254	0.045	14890	0.00911045	Primary sclerosing cholangitis || id:ieu-a-1112	Primary sclerosing cholangitis	Primary sclerosing cholangitis || ||	TRUE	igd	NA	NA	NA	NA	NA	NA	NA	45392254	19	0.00260915	4.00037e-23	454137	ukb-b-19393	|| id:ukb-b-19393	TRUE	reported	igd	2	TRUE	NA	NA	0.000215914	454137	0.000432556	14890	FALSE
166	rs7038943	C	T	C	T	-0.0143227	0.00995033	0.338801	0.36	FALSE	FALSE	FALSE	ieu-a-1112	9	120377178	0.032	14890	0.752679	Primary sclerosing cholangitis || id:ieu-a-1112	Primary sclerosing cholangitis	Primary sclerosing cholangitis || ||	TRUE	igd	NA	NA	NA	NA	NA	NA	NA	120377178	9	0.00206176	3.69999e-12	454137	ukb-b-19393	|| id:ukb-b-19393	TRUE	reported	igd	2	TRUE	NA	NA	0.000106253	454137	6.49435e-06	14890	TRUE
167	rs7124681	A	C	A	C	0.0234274	-0.00995033	0.408433	0.41	FALSE	FALSE	FALSE	ieu-a-1112	11	47529947	0.03	14890	0.730135	Primary sclerosing cholangitis || id:ieu-a-1112	Primary sclerosing cholangitis	Primary sclerosing cholangitis || ||	TRUE	igd	NA	NA	NA	NA	NA	NA	NA	47529947	11	0.00198294	3.29989e-32	454137	ukb-b-19393	|| id:ukb-b-19393	TRUE	reported	igd	2	TRUE	NA	NA	0.000307263	454137	7.38912e-06	14890	TRUE
168	rs7132908	A	G	A	G	0.0287176	0.0168571	0.384506	0.39	FALSE	FALSE	FALSE	ieu-a-1112	12	50263148	0.036	14890	0.623314	Primary sclerosing cholangitis || id:ieu-a-1112	Primary sclerosing cholangitis	Primary sclerosing cholangitis || ||	TRUE	igd	NA	NA	NA	NA	NA	NA	NA	50263148	12	0.00200949	2.49977e-46	454137	ukb-b-19393	|| id:ukb-b-19393	TRUE	reported	igd	2	TRUE	NA	NA	0.000449515	454137	1.47271e-05	14890	TRUE
169	rs7133378	A	G	A	G	0.0169853	0.0198026	0.319467	0.33	FALSE	FALSE	FALSE	ieu-a-1112	12	124409502	0.033	14890	0.542159	Primary sclerosing cholangitis || id:ieu-a-1112	Primary sclerosing cholangitis	Primary sclerosing cholangitis || ||	TRUE	igd	NA	NA	NA	NA	NA	NA	NA	124409502	12	0.00209903	5.90065e-16	454137	ukb-b-19393	|| id:ukb-b-19393	TRUE	reported	igd	2	TRUE	NA	NA	0.000144166	454137	2.41863e-05	14890	TRUE
170	rs7171864	A	G	A	G	0.0175619	-0.0421012	0.660091	0.65	FALSE	FALSE	FALSE	ieu-a-1112	15	73227669	0.033	14890	0.197703	Primary sclerosing cholangitis || id:ieu-a-1112	Primary sclerosing cholangitis	Primary sclerosing cholangitis || ||	TRUE	igd	TRUE	rs7171864	rs2415212	G	A	G	A	73227249	15	0.00207457	2.60016e-17	454137	ukb-b-19393	|| id:ukb-b-19393	TRUE	reported	igd	2	TRUE	NA	NA	0.000157773	454137	0.000109314	14890	TRUE
171	rs7218014	C	T	C	T	0.0269074	-0.0487902	0.197323	0.2	FALSE	FALSE	FALSE	ieu-a-1112	17	65832016	0.037	14890	0.182619	Primary sclerosing cholangitis || id:ieu-a-1112	Primary sclerosing cholangitis	Primary sclerosing cholangitis || ||	TRUE	igd	NA	NA	NA	NA	NA	NA	NA	65832016	17	0.0024626	8.60003e-28	454137	ukb-b-19393	|| id:ukb-b-19393	TRUE	reported	igd	2	TRUE	NA	NA	0.000262819	454137	0.000116782	14890	TRUE
172	rs7233512	A	G	A	G	-0.0152118	-0.0554347	0.294457	0.3	FALSE	FALSE	FALSE	ieu-a-1112	18	42596789	0.033	14890	0.0905962	Primary sclerosing cholangitis || id:ieu-a-1112	Primary sclerosing cholangitis	Primary sclerosing cholangitis || ||	TRUE	igd	TRUE	rs7233512	rs11874246	A	G	T	C	42595076	18	0.00214891	1.50003e-12	454137	ukb-b-19393	|| id:ukb-b-19393	TRUE	reported	igd	2	TRUE	NA	NA	0.00011033	454137	0.000189503	14890	FALSE
173	rs72828935	C	G	C	G	0.0151615	0.0119286	0.282658	0.27	FALSE	TRUE	FALSE	ieu-a-1112	10	126683766	0.039	14890	0.753397	Primary sclerosing cholangitis || id:ieu-a-1112	Primary sclerosing cholangitis	Primary sclerosing cholangitis || ||	TRUE	igd	TRUE	rs72828935	rs11245453	C	G	A	G	126587488	10	0.00217701	3.29989e-12	454137	ukb-b-19393	|| id:ukb-b-19393	TRUE	reported	igd	2	TRUE	NA	NA	0.00010679	454137	6.28363e-06	14890	TRUE
174	rs72892910	T	G	T	G	0.034486	-0.0158733	0.172203	0.17	FALSE	FALSE	FALSE	ieu-a-1112	6	50816887	0.046	14890	0.720928	Primary sclerosing cholangitis || id:ieu-a-1112	Primary sclerosing cholangitis	Primary sclerosing cholangitis || ||	TRUE	igd	NA	NA	NA	NA	NA	NA	NA	50816887	6	0.00258879	1.69981e-40	454137	ukb-b-19393	|| id:ukb-b-19393	TRUE	reported	igd	2	TRUE	NA	NA	0.000390605	454137	7.99795e-06	14890	TRUE
175	rs72976986	A	G	A	G	-0.0190324	0.0305292	0.190201	0.2	FALSE	FALSE	FALSE	ieu-a-1112	19	4052920	0.043	14890	0.46939	Primary sclerosing cholangitis || id:ieu-a-1112	Primary sclerosing cholangitis	Primary sclerosing cholangitis || ||	TRUE	igd	TRUE	rs72976986	rs72976987	A	G	T	C	4050424	19	0.00251664	4.00037e-14	454137	ukb-b-19393	|| id:ukb-b-19393	TRUE	reported	igd	2	TRUE	NA	NA	0.000125923	454137	3.38566e-05	14890	TRUE
177	rs73142879	T	C	T	C	-0.0250526	0.00796817	0.192216	0.19	FALSE	FALSE	FALSE	ieu-a-1112	20	51195932	0.039	14890	0.823406	Primary sclerosing cholangitis || id:ieu-a-1112	Primary sclerosing cholangitis	Primary sclerosing cholangitis || ||	TRUE	igd	NA	NA	NA	NA	NA	NA	NA	51195932	20	0.0024928	9.20026e-24	454137	ukb-b-19393	|| id:ukb-b-19393	TRUE	reported	igd	2	TRUE	NA	NA	0.000222356	454137	2.80382e-06	14890	TRUE
178	rs73213484	T	A	T	A	-0.0230745	0.0237165	0.141217	0.15	FALSE	TRUE	FALSE	ieu-a-1112	4	28489339	0.048	14890	0.612707	Primary sclerosing cholangitis || id:ieu-a-1112	Primary sclerosing cholangitis	Primary sclerosing cholangitis || ||	TRUE	igd	NA	NA	NA	NA	NA	NA	NA	28489339	4	0.00280342	1.9002e-16	454137	ukb-b-19393	|| id:ukb-b-19393	TRUE	reported	igd	2	TRUE	NA	NA	0.000149155	454137	1.63974e-05	14890	TRUE
179	rs7412	T	C	T	C	0.0271379	-0.0723207	0.080217	0.08	FALSE	FALSE	FALSE	ieu-a-1112	19	45412079	0.065	14890	0.247802	Primary sclerosing cholangitis || id:ieu-a-1112	Primary sclerosing cholangitis	Primary sclerosing cholangitis || ||	TRUE	igd	NA	NA	NA	NA	NA	NA	NA	45412079	19	0.00360527	5.19996e-14	454137	ukb-b-19393	|| id:ukb-b-19393	TRUE	reported	igd	2	TRUE	NA	NA	0.000124749	454137	8.31431e-05	14890	TRUE
180	rs7442885	G	C	G	C	-0.0211336	0.0188218	0.214107	0.23	FALSE	TRUE	FALSE	ieu-a-1112	5	87682877	0.036	14890	0.589019	Primary sclerosing cholangitis || id:ieu-a-1112	Primary sclerosing cholangitis	Primary sclerosing cholangitis || ||	TRUE	igd	NA	NA	NA	NA	NA	NA	NA	87682877	5	0.00238351	7.50067e-19	454137	ukb-b-19393	|| id:ukb-b-19393	TRUE	reported	igd	2	TRUE	NA	NA	0.000173082	454137	1.836e-05	14890	TRUE
181	rs7498665	G	A	G	A	0.0311398	0.0506931	0.399561	0.4	FALSE	FALSE	FALSE	ieu-a-1112	16	28883241	0.031	14890	0.100429	Primary sclerosing cholangitis || id:ieu-a-1112	Primary sclerosing cholangitis	Primary sclerosing cholangitis || ||	TRUE	igd	NA	NA	NA	NA	NA	NA	NA	28883241	16	0.00199676	7.89951e-55	454137	ukb-b-19393	|| id:ukb-b-19393	TRUE	reported	igd	2	TRUE	NA	NA	0.000535257	454137	0.000179581	14890	TRUE
182	rs75281888	C	T	C	T	0.0382694	-0.0582689	0.032469	0.04	FALSE	FALSE	FALSE	ieu-a-1112	5	50961753	0.082	14890	0.461304	Primary sclerosing cholangitis || id:ieu-a-1112	Primary sclerosing cholangitis	Primary sclerosing cholangitis || ||	TRUE	igd	NA	NA	NA	NA	NA	NA	NA	50961753	5	0.00551616	4.00037e-12	454137	ukb-b-19393	|| id:ukb-b-19393	TRUE	reported	igd	2	TRUE	NA	NA	0.000105974	454137	3.39152e-05	14890	TRUE
183	rs7619139	A	T	A	T	0.0137529	0.0168571	0.588629	0.59	FALSE	TRUE	FALSE	ieu-a-1112	3	25110415	0.03	14890	0.560738	Primary sclerosing cholangitis || id:ieu-a-1112	Primary sclerosing cholangitis	Primary sclerosing cholangitis || ||	TRUE	igd	NA	NA	NA	NA	NA	NA	NA	25110415	3	0.00198694	4.49987e-12	454137	ukb-b-19393	|| id:ukb-b-19393	TRUE	reported	igd	2	TRUE	NA	NA	0.000105484	454137	2.12069e-05	14890	TRUE
184	rs7632381	C	T	C	T	0.0225939	0.00598207	0.444374	0.44	FALSE	FALSE	FALSE	ieu-a-1112	3	141109348	0.035	14890	0.86325	Primary sclerosing cholangitis || id:ieu-a-1112	Primary sclerosing cholangitis	Primary sclerosing cholangitis || ||	TRUE	igd	TRUE	rs7632381	rs6785012	C	T	T	C	141106063	3	0.00196048	9.8992e-31	454137	ukb-b-19393	|| id:ukb-b-19393	TRUE	reported	igd	2	TRUE	NA	NA	0.000292379	454137	1.96214e-06	14890	TRUE
185	rs76929617	G	A	G	A	-0.0474576	-0.001998	0.038882	0.03	FALSE	FALSE	FALSE	ieu-a-1112	12	120867798	0.105	14890	0.981443	Primary sclerosing cholangitis || id:ieu-a-1112	Primary sclerosing cholangitis	Primary sclerosing cholangitis || ||	TRUE	igd	NA	NA	NA	NA	NA	NA	NA	120867798	12	0.00506348	7.10068e-21	454137	ukb-b-19393	|| id:ukb-b-19393	TRUE	reported	igd	2	TRUE	NA	NA	0.000193395	454137	2.43207e-08	14890	TRUE
186	rs77560793	A	G	A	G	-0.0436092	0.0246926	0.030615	0.03	FALSE	FALSE	FALSE	ieu-a-1112	1	175001179	0.087	14890	0.77049	Primary sclerosing cholangitis || id:ieu-a-1112	Primary sclerosing cholangitis	Primary sclerosing cholangitis || ||	TRUE	igd	NA	NA	NA	NA	NA	NA	NA	175001179	1	0.00568943	1.80011e-14	454137	ukb-b-19393	|| id:ukb-b-19393	TRUE	reported	igd	2	TRUE	NA	NA	0.000129353	454137	5.41074e-06	14890	TRUE
187	rs7845090	A	G	A	G	-0.0228497	0.0139029	0.70896	0.71	FALSE	FALSE	FALSE	ieu-a-1112	8	73449940	0.032	14890	0.669684	Primary sclerosing cholangitis || id:ieu-a-1112	Primary sclerosing cholangitis	Primary sclerosing cholangitis || ||	TRUE	igd	NA	NA	NA	NA	NA	NA	NA	73449940	8	0.00216201	4.19952e-26	454137	ukb-b-19393	|| id:ukb-b-19393	TRUE	reported	igd	2	TRUE	NA	NA	0.000245897	454137	1.26785e-05	14890	TRUE
188	rs78508049	C	T	C	T	0.018032	0.00697561	0.187697	0.18	FALSE	FALSE	FALSE	ieu-a-1112	1	210344884	0.04	14890	0.860029	Primary sclerosing cholangitis || id:ieu-a-1112	Primary sclerosing cholangitis	Primary sclerosing cholangitis || ||	TRUE	igd	NA	NA	NA	NA	NA	NA	NA	210344884	1	0.00249646	5.10035e-13	454137	ukb-b-19393	|| id:ukb-b-19393	TRUE	reported	igd	2	TRUE	NA	NA	0.000114869	454137	2.04271e-06	14890	TRUE
189	rs7893571	T	G	T	G	0.0146196	0.0276152	0.665918	0.67	FALSE	FALSE	FALSE	ieu-a-1112	10	16750129	0.037	14890	0.444447	Primary sclerosing cholangitis || id:ieu-a-1112	Primary sclerosing cholangitis	Primary sclerosing cholangitis || ||	TRUE	igd	NA	NA	NA	NA	NA	NA	NA	16750129	10	0.00207681	1.9002e-12	454137	ukb-b-19393	|| id:ukb-b-19393	TRUE	reported	igd	2	TRUE	NA	NA	0.000109105	454137	3.74145e-05	14890	TRUE
190	rs7944782	G	T	G	T	0.0149978	0.0198026	0.509795	0.49	FALSE	FALSE	FALSE	ieu-a-1112	11	130811356	0.036	14890	0.564204	Primary sclerosing cholangitis || id:ieu-a-1112	Primary sclerosing cholangitis	Primary sclerosing cholangitis || ||	TRUE	igd	TRUE	rs7944782	rs35774874	T	G	T	C	130795698	11	0.00196395	2.19989e-14	454137	ukb-b-19393	|| id:ukb-b-19393	TRUE	reported	igd	2	TRUE	NA	NA	0.000128397	454137	2.03233e-05	14890	TRUE
191	rs8112818	G	A	G	A	-0.0192493	-0.0544882	0.400384	0.4	FALSE	FALSE	FALSE	ieu-a-1112	19	18812785	0.035	14890	0.107282	Primary sclerosing cholangitis || id:ieu-a-1112	Primary sclerosing cholangitis	Primary sclerosing cholangitis || ||	TRUE	igd	NA	NA	NA	NA	NA	NA	NA	18812785	19	0.002003	7.19946e-22	454137	ukb-b-19393	|| id:ukb-b-19393	TRUE	reported	igd	2	TRUE	NA	NA	0.000203327	454137	0.000162765	14890	TRUE
192	rs812949	C	T	C	T	0.0176994	0.00598207	0.729231	0.73	FALSE	FALSE	FALSE	ieu-a-1112	5	170506141	0.034	14890	0.857583	Primary sclerosing cholangitis || id:ieu-a-1112	Primary sclerosing cholangitis	Primary sclerosing cholangitis || ||	TRUE	igd	NA	NA	NA	NA	NA	NA	NA	170506141	5	0.00219661	7.8001e-16	454137	ukb-b-19393	|| id:ukb-b-19393	TRUE	reported	igd	2	TRUE	NA	NA	0.000142943	454137	2.07926e-06	14890	TRUE
193	rs815163	C	T	C	T	-0.0138291	0.00796817	0.563206	0.57	FALSE	FALSE	FALSE	ieu-a-1112	1	190294726	0.03	14890	0.785749	Primary sclerosing cholangitis || id:ieu-a-1112	Primary sclerosing cholangitis	Primary sclerosing cholangitis || ||	TRUE	igd	NA	NA	NA	NA	NA	NA	NA	190294726	1	0.00196314	1.9002e-12	454137	ukb-b-19393	|| id:ukb-b-19393	TRUE	reported	igd	2	TRUE	NA	NA	0.000109258	454137	4.73845e-06	14890	TRUE
194	rs8192675	C	T	C	T	0.0160216	0.00995033	0.28869	0.29	FALSE	FALSE	FALSE	ieu-a-1112	3	170733076	0.039	14890	0.799867	Primary sclerosing cholangitis || id:ieu-a-1112	Primary sclerosing cholangitis	Primary sclerosing cholangitis || ||	TRUE	igd	TRUE	rs8192675	rs9873618	C	T	A	G	170724883	3	0.00214912	8.99912e-14	454137	ukb-b-19393	|| id:ukb-b-19393	TRUE	reported	igd	2	TRUE	NA	NA	0.000122364	454137	4.37228e-06	14890	TRUE
195	rs8356	T	C	T	C	0.0155701	-0.0525924	0.26939	0.28	FALSE	FALSE	FALSE	ieu-a-1112	20	43536455	0.034	14890	0.115901	Primary sclerosing cholangitis || id:ieu-a-1112	Primary sclerosing cholangitis	Primary sclerosing cholangitis || ||	TRUE	igd	NA	NA	NA	NA	NA	NA	NA	43536455	20	0.00220604	1.69981e-12	454137	ukb-b-19393	|| id:ukb-b-19393	TRUE	reported	igd	2	TRUE	NA	NA	0.000109679	454137	0.000160687	14890	FALSE
196	rs862320	T	C	T	C	-0.0183073	-0.0324672	0.409765	0.43	FALSE	FALSE	FALSE	ieu-a-1112	16	69651866	0.03	14890	0.274962	Primary sclerosing cholangitis || id:ieu-a-1112	Primary sclerosing cholangitis	Primary sclerosing cholangitis || ||	TRUE	igd	NA	NA	NA	NA	NA	NA	NA	69651866	16	0.00198982	3.59998e-20	454137	ukb-b-19393	|| id:ukb-b-19393	TRUE	reported	igd	2	TRUE	NA	NA	0.000186361	454137	7.86641e-05	14890	TRUE
197	rs885114	A	G	A	G	-0.0199119	0.00895974	0.275571	0.29	FALSE	FALSE	FALSE	ieu-a-1112	11	8678756	0.035	14890	0.799838	Primary sclerosing cholangitis || id:ieu-a-1112	Primary sclerosing cholangitis	Primary sclerosing cholangitis || ||	TRUE	igd	NA	NA	NA	NA	NA	NA	NA	8678756	11	0.00218994	9.70063e-20	454137	ukb-b-19393	|| id:ukb-b-19393	TRUE	reported	igd	2	TRUE	NA	NA	0.000182011	454137	4.40166e-06	14890	TRUE
198	rs9277990	G	A	G	A	0.0206875	-0.115113	0.186513	0.18	FALSE	FALSE	FALSE	ieu-a-1112	6	33308607	0.039	14890	0.00257531	Primary sclerosing cholangitis || id:ieu-a-1112	Primary sclerosing cholangitis	Primary sclerosing cholangitis || ||	TRUE	igd	NA	NA	NA	NA	NA	NA	NA	33308607	6	0.00250454	1.50003e-16	454137	ukb-b-19393	|| id:ukb-b-19393	TRUE	reported	igd	2	TRUE	NA	NA	0.000150214	454137	0.000584829	14890	FALSE
199	rs9317002	A	C	A	C	0.0144353	0.0411419	0.514611	0.52	FALSE	FALSE	FALSE	ieu-a-1112	13	59175727	0.035	14890	0.232318	Primary sclerosing cholangitis || id:ieu-a-1112	Primary sclerosing cholangitis	Primary sclerosing cholangitis || ||	TRUE	igd	NA	NA	NA	NA	NA	NA	NA	59175727	13	0.00197043	2.39994e-13	454137	ukb-b-19393	|| id:ukb-b-19393	TRUE	reported	igd	2	TRUE	NA	NA	0.000118166	454137	9.28017e-05	14890	TRUE
200	rs9320823	C	T	C	T	0.0188041	0.0344014	0.602914	0.61	FALSE	FALSE	FALSE	ieu-a-1112	6	98429337	0.03	14890	0.251761	Primary sclerosing cholangitis || id:ieu-a-1112	Primary sclerosing cholangitis	Primary sclerosing cholangitis || ||	TRUE	igd	NA	NA	NA	NA	NA	NA	NA	98429337	6	0.00199609	4.49987e-21	454137	ukb-b-19393	|| id:ukb-b-19393	TRUE	reported	igd	2	TRUE	NA	NA	0.000195378	454137	8.83151e-05	14890	TRUE
201	rs9496567	A	G	A	G	0.016025	0.0778865	0.243357	0.25	FALSE	FALSE	FALSE	ieu-a-1112	6	100602753	0.039	14890	0.0436556	Primary sclerosing cholangitis || id:ieu-a-1112	Primary sclerosing cholangitis	Primary sclerosing cholangitis || ||	TRUE	igd	NA	NA	NA	NA	NA	NA	NA	100602753	6	0.00227835	1.99986e-12	454137	ukb-b-19393	|| id:ukb-b-19393	TRUE	reported	igd	2	TRUE	NA	NA	0.000108924	454137	0.00026782	14890	FALSE
202	rs9788550	C	G	C	G	-0.0221218	-0.00598207	0.247503	0.23	FALSE	TRUE	FALSE	ieu-a-1112	14	29681294	0.034	14890	0.849274	Primary sclerosing cholangitis || id:ieu-a-1112	Primary sclerosing cholangitis	Primary sclerosing cholangitis || ||	TRUE	igd	TRUE	rs9788550	rs1569979	C	G	G	A	29681138	14	0.00227487	2.39994e-22	454137	ukb-b-19393	|| id:ukb-b-19393	TRUE	reported	igd	2	TRUE	NA	NA	0.000208186	454137	2.07926e-06	14890	TRUE
203	rs9791001	A	T	A	T	-0.0150768	0.0009995	0.277776	0.29	FALSE	TRUE	FALSE	ieu-a-1112	5	92508851	0.033	14890	0.977295	Primary sclerosing cholangitis || id:ieu-a-1112	Primary sclerosing cholangitis	Primary sclerosing cholangitis || ||	TRUE	igd	NA	NA	NA	NA	NA	NA	NA	92508851	5	0.00217674	4.30031e-12	454137	ukb-b-19393	|| id:ukb-b-19393	TRUE	reported	igd	2	TRUE	NA	NA	0.000105627	454137	6.16171e-08	14890	TRUE
204	rs9814758	G	T	G	T	-0.0152476	0.0188218	0.355741	0.36	FALSE	FALSE	FALSE	ieu-a-1112	3	123062657	0.036	14890	0.605227	Primary sclerosing cholangitis || id:ieu-a-1112	Primary sclerosing cholangitis	Primary sclerosing cholangitis || ||	TRUE	igd	NA	NA	NA	NA	NA	NA	NA	123062657	3	0.00204729	9.49948e-14	454137	ukb-b-19393	|| id:ukb-b-19393	TRUE	reported	igd	2	TRUE	NA	NA	0.000122125	454137	1.836e-05	14890	TRUE
206	rs9851777	C	T	C	T	0.0224847	-0.0324672	0.884948	0.89	FALSE	FALSE	FALSE	ieu-a-1112	3	88273071	0.049	14890	0.488999	Primary sclerosing cholangitis || id:ieu-a-1112	Primary sclerosing cholangitis	Primary sclerosing cholangitis || ||	TRUE	igd	TRUE	rs9851777	rs9284814	T	C	G	A	88267467	3	0.00305205	1.69981e-13	454137	ukb-b-19393	|| id:ukb-b-19393	TRUE	reported	igd	2	TRUE	NA	NA	0.000119496	454137	2.94882e-05	14890	TRUE
207	rs9876664	T	G	T	G	-0.0162889	-0.0353671	0.375486	0.38	FALSE	FALSE	FALSE	ieu-a-1112	3	85806313	0.03	14890	0.232218	Primary sclerosing cholangitis || id:ieu-a-1112	Primary sclerosing cholangitis	Primary sclerosing cholangitis || ||	TRUE	igd	NA	NA	NA	NA	NA	NA	NA	85806313	3	0.00201752	6.79986e-16	454137	ukb-b-19393	|| id:ukb-b-19393	TRUE	reported	igd	2	TRUE	NA	NA	0.000143516	454137	9.33425e-05	14890	TRUE
208	rs9938120	T	C	T	C	-0.0199771	-0.0601539	0.143949	0.14	FALSE	FALSE	FALSE	ieu-a-1112	16	19977733	0.051	14890	0.231106	Primary sclerosing cholangitis || id:ieu-a-1112	Primary sclerosing cholangitis	Primary sclerosing cholangitis || ||	TRUE	igd	NA	NA	NA	NA	NA	NA	NA	19977733	16	0.00282009	1.39991e-12	454137	ukb-b-19393	|| id:ukb-b-19393	TRUE	reported	igd	2	TRUE	NA	NA	0.000110486	454137	9.34351e-05	14890	TRUE
209	rs9968060	T	C	T	C	0.0146472	0.0392207	0.642602	0.63	FALSE	FALSE	FALSE	ieu-a-1112	3	62471282	0.032	14890	0.221398	Primary sclerosing cholangitis || id:ieu-a-1112	Primary sclerosing cholangitis	Primary sclerosing cholangitis || ||	TRUE	igd	NA	NA	NA	NA	NA	NA	NA	62471282	3	0.00207288	1.59993e-12	454137	ukb-b-19393	|| id:ukb-b-19393	TRUE	reported	igd	2	TRUE	NA	NA	0.000109933	454137	0.000100891	14890	TRUE
[truncated: 2 more columns]

## Sheet: VITDonPSC
Column1	SNP	effect_allele.exposure	other_allele.exposure	effect_allele.outcome	other_allele.outcome	beta.exposure	beta.outcome	eaf.exposure	eaf.outcome	remove	palindromic	ambiguous	id.outcome	chr	pos	se.outcome	samplesize.outcome	pval.outcome	outcome	originalname.outcome	outcome.deprecated	mr_keep.outcome	data_source.outcome	proxy.outcome	target_snp.outcome	proxy_snp.outcome	target_a1.outcome	target_a2.outcome	proxy_a1.outcome	proxy_a2.outcome	chr.exposure	pos.exposure	se.exposure	pval.exposure	samplesize.exposure	id.exposure	exposure	mr_keep.exposure	pval_origin.exposure	data_source.exposure	action	mr_keep	units.outcome	units.exposure	rsq.exposure	effective_n.exposure	rsq.outcome	effective_n.outcome	steiger_dir
1	rs10160436	T	C	T	C	-0.058434	0.266969	0.0226277	0.02	FALSE	FALSE	FALSE	ieu-a-1112	11	14570113	0.093	14890	0.00259514	Primary sclerosing cholangitis || id:ieu-a-1112	Primary sclerosing cholangitis	Primary sclerosing cholangitis || ||	TRUE	igd	NA	NA	NA	NA	NA	NA	NA	11	14570113	0.00683302	1.21283e-17	496946	ebi-a-GCST90000618	|| id:ebi-a-GCST90000618	TRUE	reported	igd	2	TRUE	NA	NA	0.000147141	496946	0.000553196	14890	FALSE
2	rs10277163	G	A	G	A	-0.0143336	0.0217615	0.254715	0.25	FALSE	FALSE	FALSE	ieu-a-1112	7	21569089	0.04	14890	0.576391	Primary sclerosing cholangitis || id:ieu-a-1112	Primary sclerosing cholangitis	Primary sclerosing cholangitis || ||	TRUE	igd	NA	NA	NA	NA	NA	NA	NA	7	21569089	0.0023507	1.07676e-09	496946	ebi-a-GCST90000618	|| id:ebi-a-GCST90000618	TRUE	reported	igd	2	TRUE	NA	NA	7.48129e-05	496946	1.98798e-05	14890	TRUE
3	rs1038165	T	C	T	C	0.0115149	0.0401818	0.579451	0.57	FALSE	FALSE	FALSE	ieu-a-1112	12	68665940	0.032	14890	0.203826	Primary sclerosing cholangitis || id:ieu-a-1112	Primary sclerosing cholangitis	Primary sclerosing cholangitis || ||	TRUE	igd	NA	NA	NA	NA	NA	NA	NA	12	68665940	0.00205629	2.14541e-08	496946	ebi-a-GCST90000618	|| id:ebi-a-GCST90000618	TRUE	reported	igd	2	TRUE	NA	NA	6.30982e-05	496946	0.000105895	14890	FALSE
4	rs10438978	C	T	C	T	-0.0172243	-0.0459289	0.820277	0.83	FALSE	FALSE	FALSE	ieu-a-1112	18	47167407	0.041	14890	0.255245	Primary sclerosing cholangitis || id:ieu-a-1112	Primary sclerosing cholangitis	Primary sclerosing cholangitis || ||	TRUE	igd	TRUE	rs10438978	rs4939884	T	C	T	C	18	47158186	0.00264437	7.33838e-11	496946	ebi-a-GCST90000618	|| id:ebi-a-GCST90000618	TRUE	reported	igd	2	TRUE	NA	NA	8.53678e-05	496946	8.42813e-05	14890	TRUE
5	rs1047891	A	C	A	C	-0.0133984	0.00399202	0.317078	0.32	FALSE	FALSE	FALSE	ieu-a-1112	2	211540507	0.037	14890	0.921484	Primary sclerosing cholangitis || id:ieu-a-1112	Primary sclerosing cholangitis	Primary sclerosing cholangitis || ||	TRUE	igd	NA	NA	NA	NA	NA	NA	NA	2	211540507	0.00218016	7.96453e-10	496946	ebi-a-GCST90000618	|| id:ebi-a-GCST90000618	TRUE	reported	igd	2	TRUE	NA	NA	7.59956e-05	496946	7.81889e-07	14890	TRUE
6	rs10859995	C	T	C	T	-0.0436264	0.0468836	0.579841	0.56	FALSE	FALSE	FALSE	ieu-a-1112	12	96378771	0.032	14890	0.129985	Primary sclerosing cholangitis || id:ieu-a-1112	Primary sclerosing cholangitis	Primary sclerosing cholangitis || ||	TRUE	igd	TRUE	rs10859995	rs3819817	T	C	C	T	12	96375682	0.00205452	4.60045e-100	496946	ebi-a-GCST90000618	|| id:ebi-a-GCST90000618	TRUE	reported	igd	2	TRUE	NA	NA	0.000906519	496946	0.000144159	14890	TRUE
7	rs10896045	G	A	G	A	0.0127838	0.0971267	0.70406	0.7	FALSE	FALSE	FALSE	ieu-a-1112	11	65555524	0.039	14890	0.010409	Primary sclerosing cholangitis || id:ieu-a-1112	Primary sclerosing cholangitis	Primary sclerosing cholangitis || ||	TRUE	igd	NA	NA	NA	NA	NA	NA	NA	11	65555524	0.00222949	9.8107e-09	496946	ebi-a-GCST90000618	|| id:ebi-a-GCST90000618	TRUE	reported	igd	2	TRUE	NA	NA	6.61565e-05	496946	0.000416419	14890	FALSE
8	rs111515741	A	G	A	G	-0.0487364	0.138021	0.0173081	0.02	FALSE	FALSE	FALSE	ieu-a-1112	11	14370944	0.126	14890	0.245127	Primary sclerosing cholangitis || id:ieu-a-1112	Primary sclerosing cholangitis	Primary sclerosing cholangitis || ||	TRUE	igd	NA	NA	NA	NA	NA	NA	NA	11	14370944	0.00779044	3.95185e-10	496946	ebi-a-GCST90000618	|| id:ebi-a-GCST90000618	TRUE	reported	igd	2	TRUE	NA	NA	7.87483e-05	496946	8.05894e-05	14890	FALSE
9	rs11207969	G	A	G	A	0.0209396	-0.0009995	0.351365	0.33	FALSE	FALSE	FALSE	ieu-a-1112	1	62914978	0.031	14890	0.983964	Primary sclerosing cholangitis || id:ieu-a-1112	Primary sclerosing cholangitis	Primary sclerosing cholangitis || ||	TRUE	igd	TRUE	rs11207969	rs783291	G	A	A	G	1	62911751	0.00212672	7.1351e-23	496946	ebi-a-GCST90000618	|| id:ebi-a-GCST90000618	TRUE	reported	igd	2	TRUE	NA	NA	0.00019504	496946	6.98242e-08	14890	TRUE
10	rs11217815	A	G	A	G	-0.0122913	0.0109399	0.387963	0.39	FALSE	FALSE	FALSE	ieu-a-1112	11	120191828	0.036	14890	0.74893	Primary sclerosing cholangitis || id:ieu-a-1112	Primary sclerosing cholangitis	Primary sclerosing cholangitis || ||	TRUE	igd	TRUE	rs11217815	rs2212641	A	G	C	T	11	120190262	0.00210136	4.93958e-09	496946	ebi-a-GCST90000618	|| id:ebi-a-GCST90000618	TRUE	reported	igd	2	TRUE	NA	NA	6.88426e-05	496946	6.20273e-06	14890	TRUE
11	rs11264223	A	G	A	G	-0.0119615	-0.0188218	0.490051	0.49	FALSE	FALSE	FALSE	ieu-a-1112	1	154565519	0.03	14890	0.528991	Primary sclerosing cholangitis || id:ieu-a-1112	Primary sclerosing cholangitis	Primary sclerosing cholangitis || ||	TRUE	igd	NA	NA	NA	NA	NA	NA	NA	1	154565519	0.00203042	3.83513e-09	496946	ebi-a-GCST90000618	|| id:ebi-a-GCST90000618	TRUE	reported	igd	2	TRUE	NA	NA	6.98332e-05	496946	2.64382e-05	14890	TRUE
12	rs11264361	G	T	G	T	0.0174875	-0.0629748	0.251408	0.25	FALSE	FALSE	FALSE	ieu-a-1112	1	155289545	0.036	14890	0.0739401	Primary sclerosing cholangitis || id:ieu-a-1112	Primary sclerosing cholangitis	Primary sclerosing cholangitis || ||	TRUE	igd	NA	NA	NA	NA	NA	NA	NA	1	155289545	0.00234081	7.97444e-14	496946	ebi-a-GCST90000618	|| id:ebi-a-GCST90000618	TRUE	reported	igd	2	TRUE	NA	NA	0.000112297	496946	0.000205496	14890	FALSE
14	rs114687675	A	G	A	G	-0.0709735	0.0732505	0.0212284	0.02	FALSE	FALSE	FALSE	ieu-a-1112	4	72826736	0.097	14890	0.428643	Primary sclerosing cholangitis || id:ieu-a-1112	Primary sclerosing cholangitis	Primary sclerosing cholangitis || ||	TRUE	igd	NA	NA	NA	NA	NA	NA	NA	4	72826736	0.00704847	7.54918e-24	496946	ebi-a-GCST90000618	|| id:ebi-a-GCST90000618	TRUE	reported	igd	2	TRUE	NA	NA	0.000203989	496946	3.83023e-05	14890	TRUE
15	rs1149605	C	T	C	T	0.0224664	-0.00995033	0.169441	0.16	FALSE	FALSE	FALSE	ieu-a-1112	11	76485216	0.04	14890	0.79138	Primary sclerosing cholangitis || id:ieu-a-1112	Primary sclerosing cholangitis	Primary sclerosing cholangitis || ||	TRUE	igd	NA	NA	NA	NA	NA	NA	NA	11	76485216	0.00271557	1.30437e-16	496946	ebi-a-GCST90000618	|| id:ebi-a-GCST90000618	TRUE	reported	igd	2	TRUE	NA	NA	0.000137714	496946	4.1564e-06	14890	TRUE
16	rs117804816	T	C	T	C	-0.0352431	-0.0207825	0.0545272	0.06	FALSE	FALSE	FALSE	ieu-a-1112	11	14550594	0.075	14890	0.775972	Primary sclerosing cholangitis || id:ieu-a-1112	Primary sclerosing cholangitis	Primary sclerosing cholangitis || ||	TRUE	igd	NA	NA	NA	NA	NA	NA	NA	11	14550594	0.00447117	3.21366e-15	496946	ebi-a-GCST90000618	|| id:ebi-a-GCST90000618	TRUE	reported	igd	2	TRUE	NA	NA	0.00012501	496946	5.15744e-06	14890	TRUE
17	rs117862422	C	T	C	T	-0.0504625	0.00895974	0.0140306	0.01	FALSE	FALSE	FALSE	ieu-a-1112	11	13210063	0.179	14890	0.957038	Primary sclerosing cholangitis || id:ieu-a-1112	Primary sclerosing cholangitis	Primary sclerosing cholangitis || ||	TRUE	igd	NA	NA	NA	NA	NA	NA	NA	11	13210063	0.00865469	5.52116e-09	496946	ebi-a-GCST90000618	|| id:ebi-a-GCST90000618	TRUE	reported	igd	2	TRUE	NA	NA	6.84065e-05	496946	1.68286e-07	14890	TRUE
18	rs11867297	T	C	T	C	0.0135432	-0.00598207	0.38533	0.4	FALSE	FALSE	FALSE	ieu-a-1112	17	66433493	0.031	14890	0.840778	Primary sclerosing cholangitis || id:ieu-a-1112	Primary sclerosing cholangitis	Primary sclerosing cholangitis || ||	TRUE	igd	NA	NA	NA	NA	NA	NA	NA	17	66433493	0.00209454	1.00649e-10	496946	ebi-a-GCST90000618	|| id:ebi-a-GCST90000618	TRUE	reported	igd	2	TRUE	NA	NA	8.41243e-05	496946	2.50116e-06	14890	TRUE
19	rs12026113	T	A	T	A	-0.0154585	0.142367	0.15694	0.15	FALSE	TRUE	FALSE	ieu-a-1112	1	155105882	0.078	14890	0.0572493	Primary sclerosing cholangitis || id:ieu-a-1112	Primary sclerosing cholangitis	Primary sclerosing cholangitis || ||	TRUE	igd	TRUE	rs12026113	rs4971066	T	A	G	T	1	155071167	0.00280084	3.40447e-08	496946	ebi-a-GCST90000618	|| id:ebi-a-GCST90000618	TRUE	reported	igd	2	TRUE	NA	NA	6.12949e-05	496946	0.000223715	14890	FALSE
20	rs12056768	G	T	G	T	-0.0231961	0.0109399	0.584044	0.59	FALSE	FALSE	FALSE	ieu-a-1112	8	116988527	0.031	14890	0.715473	Primary sclerosing cholangitis || id:ieu-a-1112	Primary sclerosing cholangitis	Primary sclerosing cholangitis || ||	TRUE	igd	NA	NA	NA	NA	NA	NA	NA	8	116988527	0.00206406	2.65094e-29	496946	ebi-a-GCST90000618	|| id:ebi-a-GCST90000618	TRUE	reported	igd	2	TRUE	NA	NA	0.000254078	496946	8.36495e-06	14890	TRUE
21	rs12085336	T	A	T	A	-0.0144159	-0.105261	0.367569	0.36	FALSE	TRUE	FALSE	ieu-a-1112	1	150775780	0.031	14890	0.000460447	Primary sclerosing cholangitis || id:ieu-a-1112	Primary sclerosing cholangitis	Primary sclerosing cholangitis || ||	TRUE	igd	NA	NA	NA	NA	NA	NA	NA	1	150775780	0.00210582	7.60852e-12	496946	ebi-a-GCST90000618	|| id:ebi-a-GCST90000618	TRUE	reported	igd	2	TRUE	NA	NA	9.42959e-05	496946	0.000773818	14890	FALSE
22	rs12153819	T	C	T	C	-0.0178178	-0.0788112	0.123154	0.13	FALSE	FALSE	FALSE	ieu-a-1112	6	83773049	0.046	14890	0.0771134	Primary sclerosing cholangitis || id:ieu-a-1112	Primary sclerosing cholangitis	Primary sclerosing cholangitis || ||	TRUE	igd	NA	NA	NA	NA	NA	NA	NA	6	83773049	0.0030906	8.15831e-09	496946	ebi-a-GCST90000618	|| id:ebi-a-GCST90000618	TRUE	reported	igd	2	TRUE	NA	NA	6.68784e-05	496946	0.000197123	14890	FALSE
23	rs12196316	C	T	C	T	-0.0140459	0.0237165	0.300845	0.31	FALSE	FALSE	FALSE	ieu-a-1112	6	22757900	0.038	14890	0.522838	Primary sclerosing cholangitis || id:ieu-a-1112	Primary sclerosing cholangitis	Primary sclerosing cholangitis || ||	TRUE	igd	NA	NA	NA	NA	NA	NA	NA	6	22757900	0.00223554	3.3207e-10	496946	ebi-a-GCST90000618	|| id:ebi-a-GCST90000618	TRUE	reported	igd	2	TRUE	NA	NA	7.94314e-05	496946	2.61629e-05	14890	TRUE
24	rs12307364	T	C	T	C	0.0212982	0.0324672	0.238578	0.24	FALSE	FALSE	FALSE	ieu-a-1112	12	96382938	0.035	14890	0.346881	Primary sclerosing cholangitis || id:ieu-a-1112	Primary sclerosing cholangitis	Primary sclerosing cholangitis || ||	TRUE	igd	NA	NA	NA	NA	NA	NA	NA	12	96382938	0.00239107	5.22396e-19	496946	ebi-a-GCST90000618	|| id:ebi-a-GCST90000618	TRUE	reported	igd	2	TRUE	NA	NA	0.000159634	496946	5.77952e-05	14890	TRUE
25	rs12411742	A	G	A	G	-0.0116916	0.00598207	0.527271	0.52	FALSE	FALSE	FALSE	ieu-a-1112	10	82042782	0.03	14890	0.832972	Primary sclerosing cholangitis || id:ieu-a-1112	Primary sclerosing cholangitis	Primary sclerosing cholangitis || ||	TRUE	igd	NA	NA	NA	NA	NA	NA	NA	10	82042782	0.00203745	9.56115e-09	496946	ebi-a-GCST90000618	|| id:ebi-a-GCST90000618	TRUE	reported	igd	2	TRUE	NA	NA	6.62579e-05	496946	2.67069e-06	14890	TRUE
26	rs12462826	A	G	A	G	-0.0132119	-0.0430595	0.369566	0.38	FALSE	FALSE	FALSE	ieu-a-1112	19	11955767	0.062	14890	0.467196	Primary sclerosing cholangitis || id:ieu-a-1112	Primary sclerosing cholangitis	Primary sclerosing cholangitis || ||	TRUE	igd	NA	NA	NA	NA	NA	NA	NA	19	11955767	0.0021149	4.18312e-10	496946	ebi-a-GCST90000618	|| id:ebi-a-GCST90000618	TRUE	reported	igd	2	TRUE	NA	NA	7.85252e-05	496946	3.2397e-05	14890	TRUE
27	rs12501515	A	G	A	G	-0.078957	0.0009995	0.58966	0.58	FALSE	FALSE	FALSE	ieu-a-1112	4	72592838	0.034	14890	0.976174	Primary sclerosing cholangitis || id:ieu-a-1112	Primary sclerosing cholangitis	Primary sclerosing cholangitis || ||	TRUE	igd	NA	NA	NA	NA	NA	NA	NA	4	72592838	0.00206932	1e-200	496946	ebi-a-GCST90000618	|| id:ebi-a-GCST90000618	TRUE	reported	igd	2	TRUE	NA	NA	0.00292111	496946	5.80459e-08	14890	TRUE
28	rs1260326	C	T	C	T	0.0197194	0.0148886	0.603925	0.59	FALSE	FALSE	FALSE	ieu-a-1112	2	27730940	0.03	14890	0.624708	Primary sclerosing cholangitis || id:ieu-a-1112	Primary sclerosing cholangitis	Primary sclerosing cholangitis || ||	TRUE	igd	NA	NA	NA	NA	NA	NA	NA	2	27730940	0.00207421	1.96336e-21	496946	ebi-a-GCST90000618	|| id:ebi-a-GCST90000618	TRUE	reported	igd	2	TRUE	NA	NA	0.000181843	496946	1.65433e-05	14890	TRUE
29	rs12775091	T	C	T	C	0.0155618	0.0217615	0.213441	0.21	FALSE	FALSE	FALSE	ieu-a-1112	10	91524012	0.037	14890	0.543106	Primary sclerosing cholangitis || id:ieu-a-1112	Primary sclerosing cholangitis	Primary sclerosing cholangitis || ||	TRUE	igd	NA	NA	NA	NA	NA	NA	NA	10	91524012	0.00247693	3.32767e-10	496946	ebi-a-GCST90000618	|| id:ebi-a-GCST90000618	TRUE	reported	igd	2	TRUE	NA	NA	7.94237e-05	496946	2.32342e-05	14890	TRUE
30	rs13108245	G	A	G	A	-0.0122246	0.00399202	0.386601	0.39	FALSE	FALSE	FALSE	ieu-a-1112	4	57790205	0.031	14890	0.883889	Primary sclerosing cholangitis || id:ieu-a-1112	Primary sclerosing cholangitis	Primary sclerosing cholangitis || ||	TRUE	igd	NA	NA	NA	NA	NA	NA	NA	4	57790205	0.00208616	4.63234e-09	496946	ebi-a-GCST90000618	|| id:ebi-a-GCST90000618	TRUE	reported	igd	2	TRUE	NA	NA	6.90934e-05	496946	1.11385e-06	14890	TRUE
31	rs1321247	T	A	T	A	-0.0221847	-0.0639133	0.101578	0.09	FALSE	TRUE	FALSE	ieu-a-1112	6	25662873	0.052	14890	0.205066	Primary sclerosing cholangitis || id:ieu-a-1112	Primary sclerosing cholangitis	Primary sclerosing cholangitis || ||	TRUE	igd	NA	NA	NA	NA	NA	NA	NA	6	25662873	0.00336578	4.36214e-11	496946	ebi-a-GCST90000618	|| id:ebi-a-GCST90000618	TRUE	reported	igd	2	TRUE	NA	NA	8.74159e-05	496946	0.00010146	14890	FALSE
32	rs13294734	T	C	T	C	0.012568	-0.0305292	0.466128	0.47	FALSE	FALSE	FALSE	ieu-a-1112	9	80710910	0.031	14890	0.322768	Primary sclerosing cholangitis || id:ieu-a-1112	Primary sclerosing cholangitis	Primary sclerosing cholangitis || ||	TRUE	igd	NA	NA	NA	NA	NA	NA	NA	9	80710910	0.00205837	1.02277e-09	496946	ebi-a-GCST90000618	|| id:ebi-a-GCST90000618	TRUE	reported	igd	2	TRUE	NA	NA	7.50145e-05	496946	6.51393e-05	14890	TRUE
33	rs1343776	A	G	A	G	0.0180762	0.0237165	0.22133	0.22	FALSE	FALSE	FALSE	ieu-a-1112	1	41757718	0.037	14890	0.516204	Primary sclerosing cholangitis || id:ieu-a-1112	Primary sclerosing cholangitis	Primary sclerosing cholangitis || ||	TRUE	igd	NA	NA	NA	NA	NA	NA	NA	1	41757718	0.00245028	1.61659e-13	496946	ebi-a-GCST90000618	|| id:ebi-a-GCST90000618	TRUE	reported	igd	2	TRUE	NA	NA	0.000109503	496946	2.75962e-05	14890	TRUE
34	rs138335	G	C	G	C	-0.0137663	0.0246926	0.658587	0.65	FALSE	TRUE	FALSE	ieu-a-1112	22	41227086	0.032	14890	0.421961	Primary sclerosing cholangitis || id:ieu-a-1112	Primary sclerosing cholangitis	Primary sclerosing cholangitis || ||	TRUE	igd	NA	NA	NA	NA	NA	NA	NA	22	41227086	0.00215115	1.55887e-10	496946	ebi-a-GCST90000618	|| id:ebi-a-GCST90000618	TRUE	reported	igd	2	TRUE	NA	NA	8.24043e-05	496946	3.99926e-05	14890	TRUE
35	rs1384687	A	G	A	G	-0.0168656	-0.0497421	0.132271	0.14	FALSE	FALSE	FALSE	ieu-a-1112	8	61525963	0.043	14890	0.239299	Primary sclerosing cholangitis || id:ieu-a-1112	Primary sclerosing cholangitis	Primary sclerosing cholangitis || ||	TRUE	igd	NA	NA	NA	NA	NA	NA	NA	8	61525963	0.00299675	1.82331e-08	496946	ebi-a-GCST90000618	|| id:ebi-a-GCST90000618	TRUE	reported	igd	2	TRUE	NA	NA	6.37335e-05	496946	8.98744e-05	14890	FALSE
36	rs142004400	C	A	C	A	-0.0310034	-0.0276152	0.0342066	0.03	FALSE	FALSE	FALSE	ieu-a-1112	14	50829560	0.085	14890	0.738079	Primary sclerosing cholangitis || id:ieu-a-1112	Primary sclerosing cholangitis	Primary sclerosing cholangitis || ||	TRUE	igd	NA	NA	NA	NA	NA	NA	NA	14	50829560	0.00559561	3.01328e-08	496946	ebi-a-GCST90000618	|| id:ebi-a-GCST90000618	TRUE	reported	igd	2	TRUE	NA	NA	6.17717e-05	496946	7.08956e-06	14890	TRUE
37	rs142158911	A	G	A	G	0.026284	-0.105261	0.111826	0.11	FALSE	FALSE	FALSE	ieu-a-1112	19	11191197	0.056	14890	0.0525025	Primary sclerosing cholangitis || id:ieu-a-1112	Primary sclerosing cholangitis	Primary sclerosing cholangitis || ||	TRUE	igd	TRUE	rs142158911	rs114846969	A	G	A	G	19	11190534	0.00323446	4.42792e-16	496946	ebi-a-GCST90000618	|| id:ebi-a-GCST90000618	TRUE	reported	igd	2	TRUE	NA	NA	0.000132866	496946	0.000237257	14890	FALSE
38	rs144965707	A	G	A	G	-0.0348143	0.0497421	0.0618296	0.07	FALSE	FALSE	FALSE	ieu-a-1112	11	14059511	0.058	14890	0.377351	Primary sclerosing cholangitis || id:ieu-a-1112	Primary sclerosing cholangitis	Primary sclerosing cholangitis || ||	TRUE	igd	NA	NA	NA	NA	NA	NA	NA	11	14059511	0.00421754	1.52335e-16	496946	ebi-a-GCST90000618	|| id:ebi-a-GCST90000618	TRUE	reported	igd	2	TRUE	NA	NA	0.000137098	496946	4.94009e-05	14890	TRUE
39	rs148022286	G	A	G	A	0.053223	0.00399202	0.0135955	0.01	FALSE	FALSE	FALSE	ieu-a-1112	11	14810340	0.16	14890	0.978712	Primary sclerosing cholangitis || id:ieu-a-1112	Primary sclerosing cholangitis	Primary sclerosing cholangitis || ||	TRUE	igd	NA	NA	NA	NA	NA	NA	NA	11	14810340	0.00876478	1.26035e-09	496946	ebi-a-GCST90000618	|| id:ebi-a-GCST90000618	TRUE	reported	igd	2	TRUE	NA	NA	7.41954e-05	496946	4.18128e-08	14890	TRUE
40	rs1496044	A	G	A	G	-0.0169558	-0.0285875	0.143956	0.15	FALSE	FALSE	FALSE	ieu-a-1112	1	152144633	0.049	14890	0.549551	Primary sclerosing cholangitis || id:ieu-a-1112	Primary sclerosing cholangitis	Primary sclerosing cholangitis || ||	TRUE	igd	TRUE	rs1496044	rs903796	A	G	A	T	1	152144275	0.00294249	8.29297e-09	496946	ebi-a-GCST90000618	|| id:ebi-a-GCST90000618	TRUE	reported	igd	2	TRUE	NA	NA	6.68144e-05	496946	2.2862e-05	14890	TRUE
41	rs1548546	A	G	A	G	0.0113363	0.0861777	0.412345	0.41	FALSE	FALSE	FALSE	ieu-a-1112	19	13111374	0.034	14890	0.0105061	Primary sclerosing cholangitis || id:ieu-a-1112	Primary sclerosing cholangitis	Primary sclerosing cholangitis || ||	TRUE	igd	NA	NA	NA	NA	NA	NA	NA	19	13111374	0.00206867	4.25305e-08	496946	ebi-a-GCST90000618	|| id:ebi-a-GCST90000618	TRUE	reported	igd	2	TRUE	NA	NA	6.04264e-05	496946	0.000431329	14890	FALSE
42	rs1558902	A	T	A	T	0.0115207	0.0344014	0.405799	0.4	FALSE	TRUE	FALSE	ieu-a-1112	16	53825905	0.03	14890	0.245291	Primary sclerosing cholangitis || id:ieu-a-1112	Primary sclerosing cholangitis	Primary sclerosing cholangitis || ||	TRUE	igd	TRUE	rs1558902	rs56137030	A	T	A	G	16	53803574	0.00206648	2.47503e-08	496946	ebi-a-GCST90000618	|| id:ebi-a-GCST90000618	TRUE	reported	igd	2	TRUE	NA	NA	6.25404e-05	496946	8.83151e-05	14890	FALSE
43	rs1684600	T	C	T	C	-0.0125301	-0.0217615	0.298695	0.29	FALSE	FALSE	FALSE	ieu-a-1112	16	4595269	0.033	14890	0.50793	Primary sclerosing cholangitis || id:ieu-a-1112	Primary sclerosing cholangitis	Primary sclerosing cholangitis || ||	TRUE	igd	TRUE	rs1684600	rs1659499	T	C	A	G	16	4594671	0.00221719	1.59188e-08	496946	ebi-a-GCST90000618	|| id:ebi-a-GCST90000618	TRUE	reported	igd	2	TRUE	NA	NA	6.4264e-05	496946	2.92079e-05	14890	TRUE
44	rs16846771	A	G	A	G	0.0449162	0.0188218	0.147568	0.14	FALSE	FALSE	FALSE	ieu-a-1112	4	72514252	0.044	14890	0.661531	Primary sclerosing cholangitis || id:ieu-a-1112	Primary sclerosing cholangitis	Primary sclerosing cholangitis || ||	TRUE	igd	NA	NA	NA	NA	NA	NA	NA	4	72514252	0.00286509	2.1702e-55	496946	ebi-a-GCST90000618	|| id:ebi-a-GCST90000618	TRUE	reported	igd	2	TRUE	NA	NA	0.000494319	496946	1.22907e-05	14890	TRUE
45	rs16848425	T	C	T	C	-0.053218	-0.0639133	0.0640708	0.06	FALSE	FALSE	FALSE	ieu-a-1112	4	73516324	0.066	14890	0.320255	Primary sclerosing cholangitis || id:ieu-a-1112	Primary sclerosing cholangitis	Primary sclerosing cholangitis || ||	TRUE	igd	TRUE	rs16848425	rs11730270	T	C	A	T	4	73515825	0.00414301	9.14534e-38	496946	ebi-a-GCST90000618	|| id:ebi-a-GCST90000618	TRUE	reported	igd	2	TRUE	NA	NA	0.00033192	496946	6.29841e-05	14890	TRUE
46	rs1693457	T	C	T	C	-0.0170702	0.0401818	0.821623	0.83	FALSE	FALSE	FALSE	ieu-a-1112	4	100236762	0.04	14890	0.307324	Primary sclerosing cholangitis || id:ieu-a-1112	Primary sclerosing cholangitis	Primary sclerosing cholangitis || ||	TRUE	igd	NA	NA	NA	NA	NA	NA	NA	4	100236762	0.00265637	1.30882e-10	496946	ebi-a-GCST90000618	|| id:ebi-a-GCST90000618	TRUE	reported	igd	2	TRUE	NA	NA	8.30915e-05	496946	6.77755e-05	14890	TRUE
47	rs17460167	T	G	T	G	-0.0169945	-0.0392207	0.154527	0.15	FALSE	FALSE	FALSE	ieu-a-1112	11	13901821	0.043	14890	0.351361	Primary sclerosing cholangitis || id:ieu-a-1112	Primary sclerosing cholangitis	Primary sclerosing cholangitis || ||	TRUE	igd	NA	NA	NA	NA	NA	NA	NA	11	13901821	0.00280676	1.40537e-09	496946	ebi-a-GCST90000618	|| id:ebi-a-GCST90000618	TRUE	reported	igd	2	TRUE	NA	NA	7.37678e-05	496946	5.5877e-05	14890	TRUE
48	rs17473257	A	G	A	G	-0.0611372	-0.121332	0.0172466	0.02	FALSE	FALSE	FALSE	ieu-a-1112	11	14298224	0.113	14890	0.256689	Primary sclerosing cholangitis || id:ieu-a-1112	Primary sclerosing cholangitis	Primary sclerosing cholangitis || ||	TRUE	igd	TRUE	rs17473257	rs118047886	A	G	A	G	11	14283186	0.00780044	4.59092e-15	496946	ebi-a-GCST90000618	|| id:ebi-a-GCST90000618	TRUE	reported	igd	2	TRUE	NA	NA	0.000123598	496946	7.74326e-05	14890	TRUE
49	rs1792211	C	T	C	T	-0.0223166	0.0148886	0.11586	0.13	FALSE	FALSE	FALSE	ieu-a-1112	11	71013706	0.045	14890	0.74212	Primary sclerosing cholangitis || id:ieu-a-1112	Primary sclerosing cholangitis	Primary sclerosing cholangitis || ||	TRUE	igd	NA	NA	NA	NA	NA	NA	NA	11	71013706	0.00317496	2.08113e-12	496946	ebi-a-GCST90000618	|| id:ebi-a-GCST90000618	TRUE	reported	igd	2	TRUE	NA	NA	9.94097e-05	496946	7.35264e-06	14890	TRUE
50	rs1800588	T	C	T	C	-0.0305021	0.0237165	0.214964	0.22	FALSE	FALSE	FALSE	ieu-a-1112	15	58723675	0.042	14890	0.554123	Primary sclerosing cholangitis || id:ieu-a-1112	Primary sclerosing cholangitis	Primary sclerosing cholangitis || ||	TRUE	igd	NA	NA	NA	NA	NA	NA	NA	15	58723675	0.00246932	4.72607e-35	496946	ebi-a-GCST90000618	|| id:ebi-a-GCST90000618	TRUE	reported	igd	2	TRUE	NA	NA	0.000306947	496946	2.14169e-05	14890	TRUE
51	rs1800775	A	C	A	C	-0.0174191	-0.0198026	0.488804	0.49	FALSE	FALSE	FALSE	ieu-a-1112	16	56995236	0.034	14890	0.564767	Primary sclerosing cholangitis || id:ieu-a-1112	Primary sclerosing cholangitis	Primary sclerosing cholangitis || ||	TRUE	igd	NA	NA	NA	NA	NA	NA	NA	16	56995236	0.00202945	9.22996e-18	496946	ebi-a-GCST90000618	|| id:ebi-a-GCST90000618	TRUE	reported	igd	2	TRUE	NA	NA	0.000148225	496946	2.27845e-05	14890	TRUE
52	rs183409297	C	T	C	T	0.0435674	-0.14842	0.0249213	0.03	FALSE	FALSE	FALSE	ieu-a-1112	11	70547682	0.106	14890	0.142755	Primary sclerosing cholangitis || id:ieu-a-1112	Primary sclerosing cholangitis	Primary sclerosing cholangitis || ||	TRUE	igd	NA	NA	NA	NA	NA	NA	NA	11	70547682	0.00652784	2.48771e-11	496946	ebi-a-GCST90000618	|| id:ebi-a-GCST90000618	TRUE	reported	igd	2	TRUE	NA	NA	8.96268e-05	496946	0.000131668	14890	FALSE
53	rs1858889	C	A	C	A	0.0134514	-0.0363319	0.502532	0.5	FALSE	FALSE	FALSE	ieu-a-1112	7	107117447	0.031	14890	0.229059	Primary sclerosing cholangitis || id:ieu-a-1112	Primary sclerosing cholangitis	Primary sclerosing cholangitis || ||	TRUE	igd	NA	NA	NA	NA	NA	NA	NA	7	107117447	0.00203065	3.4914e-11	496946	ebi-a-GCST90000618	|| id:ebi-a-GCST90000618	TRUE	reported	igd	2	TRUE	NA	NA	8.82915e-05	496946	9.22521e-05	14890	FALSE
55	rs188691477	A	T	A	T	0.0664413	0.0285875	0.0344031	0.04	FALSE	TRUE	FALSE	ieu-a-1112	11	14350667	0.08	14890	0.711376	Primary sclerosing cholangitis || id:ieu-a-1112	Primary sclerosing cholangitis	Primary sclerosing cholangitis || ||	TRUE	igd	NA	NA	NA	NA	NA	NA	NA	11	14350667	0.00558802	1.33475e-32	496946	ebi-a-GCST90000618	|| id:ebi-a-GCST90000618	TRUE	reported	igd	2	TRUE	NA	NA	0.0002844	496946	8.57694e-06	14890	TRUE
56	rs1887407	A	G	A	G	0.0244575	0.0314987	0.0621828	0.05	FALSE	FALSE	FALSE	ieu-a-1112	20	62463347	0.076	14890	0.670377	Primary sclerosing cholangitis || id:ieu-a-1112	Primary sclerosing cholangitis	Primary sclerosing cholangitis || ||	TRUE	igd	TRUE	rs1887407	rs6011174	A	G	G	A	20	62446569	0.00420408	5.97145e-09	496946	ebi-a-GCST90000618	|| id:ebi-a-GCST90000618	TRUE	reported	igd	2	TRUE	NA	NA	6.80997e-05	496946	1.15376e-05	14890	TRUE
57	rs189172768	T	G	T	G	-0.0388159	-0.0392207	0.0216861	0.03	FALSE	FALSE	FALSE	ieu-a-1112	11	14199740	0.112	14890	0.708101	Primary sclerosing cholangitis || id:ieu-a-1112	Primary sclerosing cholangitis	Primary sclerosing cholangitis || ||	TRUE	igd	NA	NA	NA	NA	NA	NA	NA	11	14199740	0.00699953	2.9311e-08	496946	ebi-a-GCST90000618	|| id:ebi-a-GCST90000618	TRUE	reported	igd	2	TRUE	NA	NA	6.18796e-05	496946	8.23673e-06	14890	TRUE
58	rs189913267	T	C	T	C	-0.0455004	0.10075	0.016231	0.02	FALSE	FALSE	FALSE	ieu-a-1112	11	14922540	0.117	14890	0.359813	Primary sclerosing cholangitis || id:ieu-a-1112	Primary sclerosing cholangitis	Primary sclerosing cholangitis || ||	TRUE	igd	NA	NA	NA	NA	NA	NA	NA	11	14922540	0.00803812	1.50869e-08	496946	ebi-a-GCST90000618	|| id:ebi-a-GCST90000618	TRUE	reported	igd	2	TRUE	NA	NA	6.44742e-05	496946	4.98036e-05	14890	TRUE
59	rs1949633	C	T	C	T	0.0114162	0.00995033	0.605759	0.59	FALSE	FALSE	FALSE	ieu-a-1112	3	153761914	0.031	14890	0.752707	Primary sclerosing cholangitis || id:ieu-a-1112	Primary sclerosing cholangitis	Primary sclerosing cholangitis || ||	TRUE	igd	TRUE	rs1949633	rs13080778	T	C	T	C	3	153758806	0.00208637	4.45492e-08	496946	ebi-a-GCST90000618	|| id:ebi-a-GCST90000618	TRUE	reported	igd	2	TRUE	NA	NA	6.02458e-05	496946	6.9201e-06	14890	TRUE
60	rs2037511	A	G	A	G	0.0176624	-0.0554347	0.165924	0.17	FALSE	FALSE	FALSE	ieu-a-1112	18	61366207	0.046	14890	0.220367	Primary sclerosing cholangitis || id:ieu-a-1112	Primary sclerosing cholangitis	Primary sclerosing cholangitis || ||	TRUE	igd	NA	NA	NA	NA	NA	NA	NA	18	61366207	0.00272732	9.41239e-11	496946	ebi-a-GCST90000618	|| id:ebi-a-GCST90000618	TRUE	reported	igd	2	TRUE	NA	NA	8.43885e-05	496946	9.75369e-05	14890	FALSE
61	rs2068888	A	G	A	G	0.0112586	0.0148886	0.455938	0.46	FALSE	FALSE	FALSE	ieu-a-1112	10	94839642	0.034	14890	0.655268	Primary sclerosing cholangitis || id:ieu-a-1112	Primary sclerosing cholangitis	Primary sclerosing cholangitis || ||	TRUE	igd	NA	NA	NA	NA	NA	NA	NA	10	94839642	0.00203696	3.25439e-08	496946	ebi-a-GCST90000618	|| id:ebi-a-GCST90000618	TRUE	reported	igd	2	TRUE	NA	NA	6.14709e-05	496946	1.28798e-05	14890	TRUE
62	rs2074735	C	G	C	G	0.0292667	-0.0324672	0.0648365	0.07	FALSE	TRUE	FALSE	ieu-a-1112	22	31535872	0.059	14890	0.571855	Primary sclerosing cholangitis || id:ieu-a-1112	Primary sclerosing cholangitis	Primary sclerosing cholangitis || ||	TRUE	igd	NA	NA	NA	NA	NA	NA	NA	22	31535872	0.00412	1.21563e-12	496946	ebi-a-GCST90000618	|| id:ebi-a-GCST90000618	TRUE	reported	igd	2	TRUE	NA	NA	0.000101532	496946	2.03395e-05	14890	TRUE
63	rs2186773	C	T	C	T	0.101839	-0.178983	0.959415	0.95	FALSE	FALSE	FALSE	ieu-a-1112	11	71235194	0.066	14890	0.00494652	Primary sclerosing cholangitis || id:ieu-a-1112	Primary sclerosing cholangitis	Primary sclerosing cholangitis || ||	TRUE	igd	NA	NA	NA	NA	NA	NA	NA	11	71235194	0.00514151	2.58285e-87	496946	ebi-a-GCST90000618	|| id:ebi-a-GCST90000618	TRUE	reported	igd	2	TRUE	NA	NA	0.000788854	496946	0.000493725	14890	TRUE
64	rs2229742	C	G	C	G	-0.0249837	-0.079735	0.104659	0.1	FALSE	TRUE	FALSE	ieu-a-1112	21	16410960	0.052	14890	0.116445	Primary sclerosing cholangitis || id:ieu-a-1112	Primary sclerosing cholangitis	Primary sclerosing cholangitis || ||	TRUE	igd	TRUE	rs2229742	rs11088259	C	G	A	G	21	16339172	0.00331409	4.75007e-14	496946	ebi-a-GCST90000618	|| id:ebi-a-GCST90000618	TRUE	reported	igd	2	TRUE	NA	NA	0.000114348	496946	0.000157902	14890	FALSE
65	rs2271828	A	G	A	G	0.0152893	0.0535408	0.170884	0.17	FALSE	FALSE	FALSE	ieu-a-1112	11	15261826	0.039	14890	0.164561	Primary sclerosing cholangitis || id:ieu-a-1112	Primary sclerosing cholangitis	Primary sclerosing cholangitis || ||	TRUE	igd	NA	NA	NA	NA	NA	NA	NA	11	15261826	0.00270588	1.60088e-08	496946	ebi-a-GCST90000618	|| id:ebi-a-GCST90000618	TRUE	reported	igd	2	TRUE	NA	NA	6.42426e-05	496946	0.000126575	14890	FALSE
66	rs2278892	G	C	G	C	0.0225926	0.0592119	0.239976	0.24	FALSE	TRUE	FALSE	ieu-a-1112	4	72413746	0.035	14890	0.085931	Primary sclerosing cholangitis || id:ieu-a-1112	Primary sclerosing cholangitis	Primary sclerosing cholangitis || ||	TRUE	igd	NA	NA	NA	NA	NA	NA	NA	4	72413746	0.00238137	2.37301e-21	496946	ebi-a-GCST90000618	|| id:ebi-a-GCST90000618	TRUE	reported	igd	2	TRUE	NA	NA	0.000181089	496946	0.000192204	14890	FALSE
67	rs2297991	C	T	C	T	0.0127547	0.0207825	0.718478	0.7	FALSE	FALSE	FALSE	ieu-a-1112	10	113913222	0.033	14890	0.510758	Primary sclerosing cholangitis || id:ieu-a-1112	Primary sclerosing cholangitis	Primary sclerosing cholangitis || ||	TRUE	igd	NA	NA	NA	NA	NA	NA	NA	10	113913222	0.00225578	1.5656e-08	496946	ebi-a-GCST90000618	|| id:ebi-a-GCST90000618	TRUE	reported	igd	2	TRUE	NA	NA	6.43297e-05	496946	2.66391e-05	14890	TRUE
68	rs2351060	G	C	G	C	0.0183122	0.0129162	0.206072	0.2	FALSE	TRUE	FALSE	ieu-a-1112	11	15665794	0.042	14890	0.750326	Primary sclerosing cholangitis || id:ieu-a-1112	Primary sclerosing cholangitis	Primary sclerosing cholangitis || ||	TRUE	igd	NA	NA	NA	NA	NA	NA	NA	11	15665794	0.00250888	2.90068e-13	496946	ebi-a-GCST90000618	|| id:ebi-a-GCST90000618	TRUE	reported	igd	2	TRUE	NA	NA	0.000107193	496946	6.35231e-06	14890	TRUE
69	rs2365518	C	T	C	T	-0.0866087	-0.0148886	0.979132	0.98	FALSE	FALSE	FALSE	ieu-a-1112	4	72740803	0.104	14890	0.884271	Primary sclerosing cholangitis || id:ieu-a-1112	Primary sclerosing cholangitis	Primary sclerosing cholangitis || ||	TRUE	igd	NA	NA	NA	NA	NA	NA	NA	4	72740803	0.00710156	3.27567e-34	496946	ebi-a-GCST90000618	|| id:ebi-a-GCST90000618	TRUE	reported	igd	2	TRUE	NA	NA	0.000299211	496946	1.37659e-06	14890	TRUE
70	rs2398113	G	A	G	A	-0.0117606	0.0554347	0.423526	0.41	FALSE	FALSE	FALSE	ieu-a-1112	10	10076429	0.031	14890	0.0726691	Primary sclerosing cholangitis || id:ieu-a-1112	Primary sclerosing cholangitis	Primary sclerosing cholangitis || ||	TRUE	igd	NA	NA	NA	NA	NA	NA	NA	10	10076429	0.00205797	1.09921e-08	496946	ebi-a-GCST90000618	|| id:ebi-a-GCST90000618	TRUE	reported	igd	2	TRUE	NA	NA	6.5712e-05	496946	0.000214739	14890	FALSE
71	rs2494429	G	A	G	A	-0.0148459	0.0421012	0.822999	0.82	FALSE	FALSE	FALSE	ieu-a-1112	1	2339395	0.044	14890	0.334767	Primary sclerosing cholangitis || id:ieu-a-1112	Primary sclerosing cholangitis	Primary sclerosing cholangitis || ||	TRUE	igd	NA	NA	NA	NA	NA	NA	NA	1	2339395	0.00267333	2.80292e-08	496946	ebi-a-GCST90000618	|| id:ebi-a-GCST90000618	TRUE	reported	igd	2	TRUE	NA	NA	6.20545e-05	496946	6.14923e-05	14890	TRUE
72	rs2579309	A	G	A	G	0.0239991	0.00299551	0.0679304	0.07	FALSE	FALSE	FALSE	ieu-a-1112	4	72077830	0.058	14890	0.962234	Primary sclerosing cholangitis || id:ieu-a-1112	Primary sclerosing cholangitis	Primary sclerosing cholangitis || ||	TRUE	igd	NA	NA	NA	NA	NA	NA	NA	4	72077830	0.00405667	3.29929e-09	496946	ebi-a-GCST90000618	|| id:ebi-a-GCST90000618	TRUE	reported	igd	2	TRUE	NA	NA	7.04227e-05	496946	1.79163e-07	14890	TRUE
73	rs2595644	T	G	T	G	-0.0122625	-0.0459289	0.384889	0.4	FALSE	FALSE	FALSE	ieu-a-1112	7	43981034	0.03	14890	0.124589	Primary sclerosing cholangitis || id:ieu-a-1112	Primary sclerosing cholangitis	Primary sclerosing cholangitis || ||	TRUE	igd	TRUE	rs2595644	rs2527811	T	G	C	A	7	43980540	0.00209685	4.9737e-09	496946	ebi-a-GCST90000618	|| id:ebi-a-GCST90000618	TRUE	reported	igd	2	TRUE	NA	NA	6.88155e-05	496946	0.000157407	14890	FALSE
74	rs261291	C	T	C	T	-0.0261207	-0.0353671	0.353923	0.35	FALSE	FALSE	FALSE	ieu-a-1112	15	58680178	0.036	14890	0.319571	Primary sclerosing cholangitis || id:ieu-a-1112	Primary sclerosing cholangitis	Primary sclerosing cholangitis || ||	TRUE	igd	NA	NA	NA	NA	NA	NA	NA	15	58680178	0.00212471	9.78363e-35	496946	ebi-a-GCST90000618	|| id:ebi-a-GCST90000618	TRUE	reported	igd	2	TRUE	NA	NA	0.00030404	496946	6.4823e-05	14890	TRUE
75	rs2710651	A	G	A	G	-0.0115892	0	0.526101	0.52	FALSE	FALSE	FALSE	ieu-a-1112	2	63166379	0.03	14890	0.995213	Primary sclerosing cholangitis || id:ieu-a-1112	Primary sclerosing cholangitis	Primary sclerosing cholangitis || ||	TRUE	igd	NA	NA	NA	NA	NA	NA	NA	2	63166379	0.00203474	1.2288e-08	496946	ebi-a-GCST90000618	|| id:ebi-a-GCST90000618	TRUE	reported	igd	2	TRUE	NA	NA	6.5276e-05	496946	0	14890	TRUE
76	rs2807834	G	T	G	T	-0.0150625	0.0178399	0.68514	0.69	FALSE	FALSE	FALSE	ieu-a-1112	1	220972343	0.033	14890	0.594678	Primary sclerosing cholangitis || id:ieu-a-1112	Primary sclerosing cholangitis	Primary sclerosing cholangitis || ||	TRUE	igd	TRUE	rs2807834	rs867772	T	G	A	G	1	220970593	0.00218678	5.65979e-12	496946	ebi-a-GCST90000618	|| id:ebi-a-GCST90000618	TRUE	reported	igd	2	TRUE	NA	NA	9.5463e-05	496946	1.96296e-05	14890	TRUE
77	rs2870307	G	A	G	A	-0.0127151	-0.0760347	0.54724	0.54	FALSE	FALSE	FALSE	ieu-a-1112	20	52698572	0.035	14890	0.026978	Primary sclerosing cholangitis || id:ieu-a-1112	Primary sclerosing cholangitis	Primary sclerosing cholangitis || ||	TRUE	igd	NA	NA	NA	NA	NA	NA	NA	20	52698572	0.00204896	5.44829e-10	496946	ebi-a-GCST90000618	|| id:ebi-a-GCST90000618	TRUE	reported	igd	2	TRUE	NA	NA	7.74875e-05	496946	0.000316894	14890	FALSE
78	rs296381	T	C	T	C	-0.0611063	0.001998	0.839135	0.84	FALSE	FALSE	FALSE	ieu-a-1112	19	48371102	0.047	14890	0.967315	Primary sclerosing cholangitis || id:ieu-a-1112	Primary sclerosing cholangitis	Primary sclerosing cholangitis || ||	TRUE	igd	NA	NA	NA	NA	NA	NA	NA	19	48371102	0.00276319	2.29615e-108	496946	ebi-a-GCST90000618	|| id:ebi-a-GCST90000618	TRUE	reported	igd	2	TRUE	NA	NA	0.000983141	496946	1.21383e-07	14890	TRUE
79	rs3114045	C	T	C	T	-0.0221737	0.0392207	0.866137	0.86	FALSE	FALSE	FALSE	ieu-a-1112	4	100252560	0.043	14890	0.355096	Primary sclerosing cholangitis || id:ieu-a-1112	Primary sclerosing cholangitis	Primary sclerosing cholangitis || ||	TRUE	igd	NA	NA	NA	NA	NA	NA	NA	4	100252560	0.00298008	1.00207e-13	496946	ebi-a-GCST90000618	|| id:ebi-a-GCST90000618	TRUE	reported	igd	2	TRUE	NA	NA	0.000111395	496946	5.5877e-05	14890	TRUE
80	rs34186890	G	A	G	A	-0.0156853	0.0497421	0.259637	0.26	FALSE	FALSE	FALSE	ieu-a-1112	3	141720712	0.035	14890	0.14836	Primary sclerosing cholangitis || id:ieu-a-1112	Primary sclerosing cholangitis	Primary sclerosing cholangitis || ||	TRUE	igd	NA	NA	NA	NA	NA	NA	NA	3	141720712	0.00231839	1.3277e-11	496946	ebi-a-GCST90000618	|| id:ebi-a-GCST90000618	TRUE	reported	igd	2	TRUE	NA	NA	9.21012e-05	496946	0.000135649	14890	FALSE
81	rs34726834	T	C	T	C	0.014013	0.0449734	0.252209	0.25	FALSE	FALSE	FALSE	ieu-a-1112	8	25889606	0.035	14890	0.19678	Primary sclerosing cholangitis || id:ieu-a-1112	Primary sclerosing cholangitis	Primary sclerosing cholangitis || ||	TRUE	igd	NA	NA	NA	NA	NA	NA	NA	8	25889606	0.00234858	2.42237e-09	496946	ebi-a-GCST90000618	|| id:ebi-a-GCST90000618	TRUE	reported	igd	2	TRUE	NA	NA	7.1633e-05	496946	0.00011089	14890	FALSE
82	rs35270497	T	C	T	C	0.0156723	0.0430595	0.176236	0.19	FALSE	FALSE	FALSE	ieu-a-1112	2	38259872	0.074	14890	0.543008	Primary sclerosing cholangitis || id:ieu-a-1112	Primary sclerosing cholangitis	Primary sclerosing cholangitis || ||	TRUE	igd	NA	NA	NA	NA	NA	NA	NA	2	38259872	0.0026815	5.07715e-09	496946	ebi-a-GCST90000618	|| id:ebi-a-GCST90000618	TRUE	reported	igd	2	TRUE	NA	NA	6.87342e-05	496946	2.2742e-05	14890	TRUE
83	rs35823191	C	T	C	T	-0.0232636	0.0695261	0.342049	0.35	FALSE	FALSE	FALSE	ieu-a-1112	1	17560123	0.031	14890	0.0212061	Primary sclerosing cholangitis || id:ieu-a-1112	Primary sclerosing cholangitis	Primary sclerosing cholangitis || ||	TRUE	igd	NA	NA	NA	NA	NA	NA	NA	1	17560123	0.00214072	1.65272e-27	496946	ebi-a-GCST90000618	|| id:ebi-a-GCST90000618	TRUE	reported	igd	2	TRUE	NA	NA	0.000237587	496946	0.000337745	14890	FALSE
84	rs3732220	A	G	A	G	-0.0478406	-0.0382587	0.0852646	0.09	FALSE	FALSE	FALSE	ieu-a-1112	2	234627304	0.052	14890	0.450999	Primary sclerosing cholangitis || id:ieu-a-1112	Primary sclerosing cholangitis	Primary sclerosing cholangitis || ||	TRUE	igd	TRUE	rs3732220	rs3732218	A	G	A	G	2	234627048	0.00363266	1.31341e-39	496946	ebi-a-GCST90000618	|| id:ebi-a-GCST90000618	TRUE	reported	igd	2	TRUE	NA	NA	0.000348887	496946	3.63581e-05	14890	TRUE
85	rs3829251	A	G	A	G	-0.114453	0.00299551	0.133277	0.16	FALSE	FALSE	FALSE	ieu-a-1112	11	71194559	0.04	14890	0.939262	Primary sclerosing cholangitis || id:ieu-a-1112	Primary sclerosing cholangitis	Primary sclerosing cholangitis || ||	TRUE	igd	NA	NA	NA	NA	NA	NA	NA	11	71194559	0.00298056	1e-200	496946	ebi-a-GCST90000618	|| id:ebi-a-GCST90000618	TRUE	reported	igd	2	TRUE	NA	NA	0.00295845	496946	3.76691e-07	14890	TRUE
86	rs3924150	T	C	T	C	0.0112572	0.001998	0.582515	0.58	FALSE	FALSE	FALSE	ieu-a-1112	2	16229928	0.034	14890	0.942481	Primary sclerosing cholangitis || id:ieu-a-1112	Primary sclerosing cholangitis	Primary sclerosing cholangitis || ||	TRUE	igd	TRUE	rs3924150	rs12467165	C	T	C	T	2	16228604	0.00206256	4.8177e-08	496946	ebi-a-GCST90000618	|| id:ebi-a-GCST90000618	TRUE	reported	igd	2	TRUE	NA	NA	5.99396e-05	496946	2.31951e-07	14890	TRUE
87	rs4575545	A	G	A	G	-0.0151655	-0.0861777	0.306499	0.31	FALSE	FALSE	FALSE	ieu-a-1112	16	79755446	0.038	14890	0.0222055	Primary sclerosing cholangitis || id:ieu-a-1112	Primary sclerosing cholangitis	Primary sclerosing cholangitis || ||	TRUE	igd	NA	NA	NA	NA	NA	NA	NA	16	79755446	0.00221176	7.04531e-12	496946	ebi-a-GCST90000618	|| id:ebi-a-GCST90000618	TRUE	reported	igd	2	TRUE	NA	NA	9.45995e-05	496946	0.000345332	14890	FALSE
88	rs4580037	C	A	C	A	-0.0135627	0.0582689	0.285578	0.29	FALSE	FALSE	FALSE	ieu-a-1112	13	55702646	0.033	14890	0.0715468	Primary sclerosing cholangitis || id:ieu-a-1112	Primary sclerosing cholangitis	Primary sclerosing cholangitis || ||	TRUE	igd	NA	NA	NA	NA	NA	NA	NA	13	55702646	0.00225079	1.68306e-09	496946	ebi-a-GCST90000618	|| id:ebi-a-GCST90000618	TRUE	reported	igd	2	TRUE	NA	NA	7.30606e-05	496946	0.000209372	14890	FALSE
89	rs533617	C	T	C	T	0.0313426	-0.0178399	0.0405056	0.04	FALSE	FALSE	FALSE	ieu-a-1112	2	21233972	0.088	14890	0.83273	Primary sclerosing cholangitis || id:ieu-a-1112	Primary sclerosing cholangitis	Primary sclerosing cholangitis || ||	TRUE	igd	NA	NA	NA	NA	NA	NA	NA	2	21233972	0.00514609	1.12517e-09	496946	ebi-a-GCST90000618	|| id:ebi-a-GCST90000618	TRUE	reported	igd	2	TRUE	NA	NA	7.46407e-05	496946	2.76046e-06	14890	TRUE
90	rs55829990	C	T	C	T	-0.0181927	-0.0516432	0.346108	0.37	FALSE	FALSE	FALSE	ieu-a-1112	15	63790642	0.061	14890	0.38539	Primary sclerosing cholangitis || id:ieu-a-1112	Primary sclerosing cholangitis	Primary sclerosing cholangitis || ||	TRUE	igd	NA	NA	NA	NA	NA	NA	NA	15	63790642	0.00214025	1.89147e-17	496946	ebi-a-GCST90000618	|| id:ebi-a-GCST90000618	TRUE	reported	igd	2	TRUE	NA	NA	0.000145377	496946	4.81404e-05	14890	TRUE
91	rs562338	G	A	G	A	-0.015996	0.0139029	0.818242	0.82	FALSE	FALSE	FALSE	ieu-a-1112	2	21288321	0.038	14890	0.706524	Primary sclerosing cholangitis || id:ieu-a-1112	Primary sclerosing cholangitis	Primary sclerosing cholangitis || ||	TRUE	igd	NA	NA	NA	NA	NA	NA	NA	2	21288321	0.00263069	1.19765e-09	496946	ebi-a-GCST90000618	|| id:ebi-a-GCST90000618	TRUE	reported	igd	2	TRUE	NA	NA	7.4395e-05	496946	8.9909e-06	14890	TRUE
92	rs56336860	A	G	A	G	-0.0534779	-0.0506931	0.0377739	0.04	FALSE	FALSE	FALSE	ieu-a-1112	11	14478516	0.079	14890	0.507876	Primary sclerosing cholangitis || id:ieu-a-1112	Primary sclerosing cholangitis	Primary sclerosing cholangitis || ||	TRUE	igd	NA	NA	NA	NA	NA	NA	NA	11	14478516	0.0053422	1.3712e-23	496946	ebi-a-GCST90000618	|| id:ebi-a-GCST90000618	TRUE	reported	igd	2	TRUE	NA	NA	0.000201611	496946	2.76564e-05	14890	TRUE
93	rs57601828	T	A	T	A	0.011542	0.0109399	0.394508	0.38	FALSE	TRUE	FALSE	ieu-a-1112	12	93204367	0.031	14890	0.730789	Primary sclerosing cholangitis || id:ieu-a-1112	Primary sclerosing cholangitis	Primary sclerosing cholangitis || ||	TRUE	igd	TRUE	rs57601828	rs7977757	T	A	A	G	12	93192127	0.00208192	2.95801e-08	496946	ebi-a-GCST90000618	|| id:ebi-a-GCST90000618	TRUE	reported	igd	2	TRUE	NA	NA	6.18443e-05	496946	8.36495e-06	14890	TRUE
94	rs57631352	G	A	G	A	-0.0125522	-0.0382587	0.297914	0.29	FALSE	FALSE	FALSE	ieu-a-1112	19	4340742	0.038	14890	0.303554	Primary sclerosing cholangitis || id:ieu-a-1112	Primary sclerosing cholangitis	Primary sclerosing cholangitis || ||	TRUE	igd	TRUE	rs57631352	rs12978346	G	A	A	C	19	4338173	0.00222071	1.58263e-08	496946	ebi-a-GCST90000618	|| id:ebi-a-GCST90000618	TRUE	reported	igd	2	TRUE	NA	NA	6.42866e-05	496946	6.80812e-05	14890	FALSE
95	rs58038553	G	A	G	A	0.0209304	0.0834216	0.129234	0.13	FALSE	FALSE	FALSE	ieu-a-1112	15	58576226	0.045	14890	0.0573892	Primary sclerosing cholangitis || id:ieu-a-1112	Primary sclerosing cholangitis	Primary sclerosing cholangitis || ||	TRUE	igd	TRUE	rs58038553	rs11071371	G	A	T	C	15	58574324	0.00304035	5.81032e-12	496946	ebi-a-GCST90000618	|| id:ebi-a-GCST90000618	TRUE	reported	igd	2	TRUE	NA	NA	9.53584e-05	496946	0.000230779	14890	FALSE
96	rs58387006	C	A	C	A	-0.0135724	0.0188218	0.219497	0.22	FALSE	FALSE	FALSE	ieu-a-1112	2	32579999	0.037	14890	0.615368	Primary sclerosing cholangitis || id:ieu-a-1112	Primary sclerosing cholangitis	Primary sclerosing cholangitis || ||	TRUE	igd	NA	NA	NA	NA	NA	NA	NA	2	32579999	0.00245712	3.31956e-08	496946	ebi-a-GCST90000618	|| id:ebi-a-GCST90000618	TRUE	reported	igd	2	TRUE	NA	NA	6.13941e-05	496946	1.7381e-05	14890	TRUE
97	rs58411334	T	G	T	G	0.0258023	-0.0870947	0.0936957	0.1	FALSE	FALSE	FALSE	ieu-a-1112	11	75467350	0.049	14890	0.0703218	Primary sclerosing cholangitis || id:ieu-a-1112	Primary sclerosing cholangitis	Primary sclerosing cholangitis || ||	TRUE	igd	NA	NA	NA	NA	NA	NA	NA	11	75467350	0.00348711	1.36867e-13	496946	ebi-a-GCST90000618	|| id:ebi-a-GCST90000618	TRUE	reported	igd	2	TRUE	NA	NA	0.000110162	496946	0.00021216	14890	FALSE
98	rs6013892	A	C	A	C	0.030816	0.001998	0.0688976	0.07	FALSE	FALSE	FALSE	ieu-a-1112	20	52724216	0.057	14890	0.970196	Primary sclerosing cholangitis || id:ieu-a-1112	Primary sclerosing cholangitis	Primary sclerosing cholangitis || ||	TRUE	igd	NA	NA	NA	NA	NA	NA	NA	20	52724216	0.00400909	1.51147e-14	496946	ebi-a-GCST90000618	|| id:ebi-a-GCST90000618	TRUE	reported	igd	2	TRUE	NA	NA	0.000118878	496946	8.25287e-08	14890	TRUE
99	rs60144015	A	C	A	C	-0.0129175	-0.0430595	0.531848	0.53	FALSE	FALSE	FALSE	ieu-a-1112	1	41845246	0.031	14890	0.154124	Primary sclerosing cholangitis || id:ieu-a-1112	Primary sclerosing cholangitis	Primary sclerosing cholangitis || ||	TRUE	igd	NA	NA	NA	NA	NA	NA	NA	1	41845246	0.00204445	2.64381e-10	496946	ebi-a-GCST90000618	|| id:ebi-a-GCST90000618	TRUE	reported	igd	2	TRUE	NA	NA	8.0327e-05	496946	0.000129575	14890	FALSE
100	rs6129648	G	A	G	A	0.0140631	-0.0139029	0.379837	0.36	FALSE	FALSE	FALSE	ieu-a-1112	20	39231118	0.032	14890	0.650639	Primary sclerosing cholangitis || id:ieu-a-1112	Primary sclerosing cholangitis	Primary sclerosing cholangitis || ||	TRUE	igd	NA	NA	NA	NA	NA	NA	NA	20	39231118	0.00210628	2.44287e-11	496946	ebi-a-GCST90000618	|| id:ebi-a-GCST90000618	TRUE	reported	igd	2	TRUE	NA	NA	8.96982e-05	496946	1.26785e-05	14890	TRUE
101	rs61698755	C	T	C	T	-0.011465	0.0276152	0.560041	0.57	FALSE	FALSE	FALSE	ieu-a-1112	17	79268234	0.035	14890	0.413692	Primary sclerosing cholangitis || id:ieu-a-1112	Primary sclerosing cholangitis	Primary sclerosing cholangitis || ||	TRUE	igd	TRUE	rs61698755	rs6565549	T	C	T	G	17	79257880	0.0020505	2.25372e-08	496946	ebi-a-GCST90000618	|| id:ebi-a-GCST90000618	TRUE	reported	igd	2	TRUE	NA	NA	6.29063e-05	496946	4.18125e-05	14890	TRUE
102	rs61884030	C	T	C	T	0.0644032	-0.0870947	0.137406	0.14	FALSE	FALSE	FALSE	ieu-a-1112	11	14444543	0.044	14890	0.0426128	Primary sclerosing cholangitis || id:ieu-a-1112	Primary sclerosing cholangitis	Primary sclerosing cholangitis || ||	TRUE	igd	NA	NA	NA	NA	NA	NA	NA	11	14444543	0.00295611	3.11889e-105	496946	ebi-a-GCST90000618	|| id:ebi-a-GCST90000618	TRUE	reported	igd	2	TRUE	NA	NA	0.000954227	496946	0.000263104	14890	TRUE
103	rs61891388	G	T	G	T	0.0126293	0.00498754	0.455233	0.44	FALSE	FALSE	FALSE	ieu-a-1112	11	66079818	0.035	14890	0.894214	Primary sclerosing cholangitis || id:ieu-a-1112	Primary sclerosing cholangitis	Primary sclerosing cholangitis || ||	TRUE	igd	NA	NA	NA	NA	NA	NA	NA	11	66079818	0.00204406	6.46949e-10	496946	ebi-a-GCST90000618	|| id:ebi-a-GCST90000618	TRUE	reported	igd	2	TRUE	NA	NA	7.68122e-05	496946	1.36395e-06	14890	TRUE
104	rs62007299	A	G	A	G	-0.0124205	-0.0139029	0.712958	0.71	FALSE	FALSE	FALSE	ieu-a-1112	15	77711719	0.034	14890	0.684477	Primary sclerosing cholangitis || id:ieu-a-1112	Primary sclerosing cholangitis	Primary sclerosing cholangitis || ||	TRUE	igd	NA	NA	NA	NA	NA	NA	NA	15	77711719	0.00224413	3.11853e-08	496946	ebi-a-GCST90000618	|| id:ebi-a-GCST90000618	TRUE	reported	igd	2	TRUE	NA	NA	6.16379e-05	496946	1.12308e-05	14890	TRUE
105	rs635634	T	C	T	C	-0.0150476	-0.0601539	0.186573	0.19	FALSE	FALSE	FALSE	ieu-a-1112	9	136155000	0.038	14890	0.111804	Primary sclerosing cholangitis || id:ieu-a-1112	Primary sclerosing cholangitis	Primary sclerosing cholangitis || ||	TRUE	igd	NA	NA	NA	NA	NA	NA	NA	9	136155000	0.0026042	7.55092e-09	496946	ebi-a-GCST90000618	|| id:ebi-a-GCST90000618	TRUE	reported	igd	2	TRUE	NA	NA	6.71814e-05	496946	0.000168287	14890	FALSE
106	rs6438900	G	C	G	C	0.0150486	0.00697561	0.256034	0.26	FALSE	TRUE	FALSE	ieu-a-1112	3	125148287	0.036	14890	0.851096	Primary sclerosing cholangitis || id:ieu-a-1112	Primary sclerosing cholangitis	Primary sclerosing cholangitis || ||	TRUE	igd	NA	NA	NA	NA	NA	NA	NA	3	125148287	0.00234031	1.27447e-10	496946	ebi-a-GCST90000618	|| id:ebi-a-GCST90000618	TRUE	reported	igd	2	TRUE	NA	NA	8.31959e-05	496946	2.52187e-06	14890	TRUE
107	rs6445969	T	C	T	C	-0.012587	0.079735	0.700576	0.7	FALSE	FALSE	FALSE	ieu-a-1112	3	58301336	0.033	14890	0.01323	Primary sclerosing cholangitis || id:ieu-a-1112	Primary sclerosing cholangitis	Primary sclerosing cholangitis || ||	TRUE	igd	NA	NA	NA	NA	NA	NA	NA	3	58301336	0.00221901	1.40838e-08	496946	ebi-a-GCST90000618	|| id:ebi-a-GCST90000618	TRUE	reported	igd	2	TRUE	NA	NA	6.47426e-05	496946	0.00039198	14890	FALSE
108	rs6486150	A	G	A	G	0.0346307	0.0535408	0.0453689	0.05	FALSE	FALSE	FALSE	ieu-a-1112	11	13883385	0.071	14890	0.430611	Primary sclerosing cholangitis || id:ieu-a-1112	Primary sclerosing cholangitis	Primary sclerosing cholangitis || ||	TRUE	igd	NA	NA	NA	NA	NA	NA	NA	11	13883385	0.00487685	1.23823e-12	496946	ebi-a-GCST90000618	|| id:ebi-a-GCST90000618	TRUE	reported	igd	2	TRUE	NA	NA	0.000101459	496946	3.81944e-05	14890	TRUE
109	rs6600876	G	T	G	T	-0.0312445	-0.0266419	0.456377	0.47	FALSE	FALSE	FALSE	ieu-a-1112	4	69956930	0.031	14890	0.37525	Primary sclerosing cholangitis || id:ieu-a-1112	Primary sclerosing cholangitis	Primary sclerosing cholangitis || ||	TRUE	igd	NA	NA	NA	NA	NA	NA	NA	4	69956930	0.00203638	3.93641e-53	496946	ebi-a-GCST90000618	|| id:ebi-a-GCST90000618	TRUE	reported	igd	2	TRUE	NA	NA	0.000473496	496946	4.96077e-05	14890	TRUE
110	rs6672758	T	C	T	C	0.0162478	0.0778865	0.80023	0.8	FALSE	FALSE	FALSE	ieu-a-1112	1	230303512	0.038	14890	0.0375587	Primary sclerosing cholangitis || id:ieu-a-1112	Primary sclerosing cholangitis	Primary sclerosing cholangitis || ||	TRUE	igd	NA	NA	NA	NA	NA	NA	NA	1	230303512	0.0025554	2.04094e-10	496946	ebi-a-GCST90000618	|| id:ebi-a-GCST90000618	TRUE	reported	igd	2	TRUE	NA	NA	8.13446e-05	496946	0.000282097	14890	FALSE
111	rs6827519	A	G	A	G	0.0142116	-0.0421012	0.512444	0.52	FALSE	FALSE	FALSE	ieu-a-1112	4	74466409	0.031	14890	0.167549	Primary sclerosing cholangitis || id:ieu-a-1112	Primary sclerosing cholangitis	Primary sclerosing cholangitis || ||	TRUE	igd	NA	NA	NA	NA	NA	NA	NA	4	74466409	0.00203586	2.93833e-12	496946	ebi-a-GCST90000618	|| id:ebi-a-GCST90000618	TRUE	reported	igd	2	TRUE	NA	NA	9.80483e-05	496946	0.000123873	14890	FALSE
112	rs6834488	T	C	T	C	-0.01445	-0.0353671	0.422833	0.42	FALSE	FALSE	FALSE	ieu-a-1112	4	88178919	0.032	14890	0.262788	Primary sclerosing cholangitis || id:ieu-a-1112	Primary sclerosing cholangitis	Primary sclerosing cholangitis || ||	TRUE	igd	NA	NA	NA	NA	NA	NA	NA	4	88178919	0.00205911	2.25684e-12	496946	ebi-a-GCST90000618	|| id:ebi-a-GCST90000618	TRUE	reported	igd	2	TRUE	NA	NA	9.90892e-05	496946	8.20402e-05	14890	TRUE
113	rs7116978	C	T	C	T	-0.0769073	-0.0497421	0.629418	0.64	FALSE	FALSE	FALSE	ieu-a-1112	11	14881771	0.032	14890	0.107337	Primary sclerosing cholangitis || id:ieu-a-1112	Primary sclerosing cholangitis	Primary sclerosing cholangitis || ||	TRUE	igd	NA	NA	NA	NA	NA	NA	NA	11	14881771	0.00209972	1e-200	496946	ebi-a-GCST90000618	|| id:ebi-a-GCST90000618	TRUE	reported	igd	2	TRUE	NA	NA	0.00269237	496946	0.000162271	14890	TRUE
114	rs7248342	G	A	G	A	0.024389	-0.00299551	0.234272	0.23	FALSE	FALSE	FALSE	ieu-a-1112	19	51515549	0.04	14890	0.932472	Primary sclerosing cholangitis || id:ieu-a-1112	Primary sclerosing cholangitis	Primary sclerosing cholangitis || ||	TRUE	igd	NA	NA	NA	NA	NA	NA	NA	19	51515549	0.00241231	4.97737e-24	496946	ebi-a-GCST90000618	|| id:ebi-a-GCST90000618	TRUE	reported	igd	2	TRUE	NA	NA	0.000205648	496946	3.76691e-07	14890	TRUE
115	rs7256200	T	G	T	G	-0.0214868	0.0148886	0.117189	0.12	FALSE	FALSE	FALSE	ieu-a-1112	19	45415935	0.053	14890	0.768375	Primary sclerosing cholangitis || id:ieu-a-1112	Primary sclerosing cholangitis	Primary sclerosing cholangitis || ||	TRUE	igd	NA	NA	NA	NA	NA	NA	NA	19	45415935	0.00316204	1.08118e-11	496946	ebi-a-GCST90000618	|| id:ebi-a-GCST90000618	TRUE	reported	igd	2	TRUE	NA	NA	9.29097e-05	496946	5.30051e-06	14890	TRUE
116	rs72645665	A	G	A	G	-0.0927879	-0.0525924	0.190583	0.19	FALSE	FALSE	FALSE	ieu-a-1112	4	72703145	0.039	14890	0.172492	Primary sclerosing cholangitis || id:ieu-a-1112	Primary sclerosing cholangitis	Primary sclerosing cholangitis || ||	TRUE	igd	NA	NA	NA	NA	NA	NA	NA	4	72703145	0.00258424	1e-200	496946	ebi-a-GCST90000618	|| id:ebi-a-GCST90000618	TRUE	reported	igd	2	TRUE	NA	NA	0.00258752	496946	0.000122131	14890	TRUE
117	rs727857	A	G	A	G	-0.0120548	-0.0372958	0.61181	0.61	FALSE	FALSE	FALSE	ieu-a-1112	2	58981967	0.031	14890	0.228797	Primary sclerosing cholangitis || id:ieu-a-1112	Primary sclerosing cholangitis	Primary sclerosing cholangitis || ||	TRUE	igd	NA	NA	NA	NA	NA	NA	NA	2	58981967	0.00209882	9.26659e-09	496946	ebi-a-GCST90000618	|| id:ebi-a-GCST90000618	TRUE	reported	igd	2	TRUE	NA	NA	6.63794e-05	496946	9.72116e-05	14890	FALSE
118	rs729417	A	G	A	G	0.0159263	-0.00598207	0.211199	0.2	FALSE	FALSE	FALSE	ieu-a-1112	11	15615679	0.038	14890	0.872886	Primary sclerosing cholangitis || id:ieu-a-1112	Primary sclerosing cholangitis	Primary sclerosing cholangitis || ||	TRUE	igd	TRUE	rs729417	rs729418	A	G	A	C	11	15615390	0.00248556	1.47924e-10	496946	ebi-a-GCST90000618	|| id:ebi-a-GCST90000618	TRUE	reported	igd	2	TRUE	NA	NA	8.2611e-05	496946	1.66456e-06	14890	TRUE
119	rs73413596	C	T	C	T	0.0223468	0.00299551	0.0740317	0.07	FALSE	FALSE	FALSE	ieu-a-1112	12	111582630	0.066	14890	0.958529	Primary sclerosing cholangitis || id:ieu-a-1112	Primary sclerosing cholangitis	Primary sclerosing cholangitis || ||	TRUE	igd	NA	NA	NA	NA	NA	NA	NA	12	111582630	0.00388928	9.15103e-09	496946	ebi-a-GCST90000618	|| id:ebi-a-GCST90000618	TRUE	reported	igd	2	TRUE	NA	NA	6.64287e-05	496946	1.38362e-07	14890	TRUE
120	rs7412	T	C	T	C	0.0311298	-0.0723207	0.0809351	0.08	FALSE	FALSE	FALSE	ieu-a-1112	19	45412079	0.065	14890	0.247802	Primary sclerosing cholangitis || id:ieu-a-1112	Primary sclerosing cholangitis	Primary sclerosing cholangitis || ||	TRUE	igd	NA	NA	NA	NA	NA	NA	NA	19	45412079	0.00371964	5.80898e-17	496946	ebi-a-GCST90000618	|| id:ebi-a-GCST90000618	TRUE	reported	igd	2	TRUE	NA	NA	0.000140923	496946	8.31431e-05	14890	TRUE
121	rs742493	C	T	C	T	0.0183528	-0.0430595	0.112871	0.12	FALSE	FALSE	FALSE	ieu-a-1112	6	40998167	0.053	14890	0.402883	Primary sclerosing cholangitis || id:ieu-a-1112	Primary sclerosing cholangitis	Primary sclerosing cholangitis || ||	TRUE	igd	NA	NA	NA	NA	NA	NA	NA	6	40998167	0.00320607	1.03805e-08	496946	ebi-a-GCST90000618	|| id:ebi-a-GCST90000618	TRUE	reported	igd	2	TRUE	NA	NA	6.5936e-05	496946	4.43334e-05	14890	TRUE
122	rs7528419	G	A	G	A	0.0215389	-0.0227395	0.22441	0.22	FALSE	FALSE	FALSE	ieu-a-1112	1	109817192	0.036	14890	0.512694	Primary sclerosing cholangitis || id:ieu-a-1112	Primary sclerosing cholangitis	Primary sclerosing cholangitis || ||	TRUE	igd	NA	NA	NA	NA	NA	NA	NA	1	109817192	0.00243165	8.16582e-19	496946	ebi-a-GCST90000618	|| id:ebi-a-GCST90000618	TRUE	reported	igd	2	TRUE	NA	NA	0.000157859	496946	2.67984e-05	14890	TRUE
123	rs7569755	A	G	A	G	0.0136395	0.0305292	0.288618	0.28	FALSE	FALSE	FALSE	ieu-a-1112	2	118648261	0.033	14890	0.346257	Primary sclerosing cholangitis || id:ieu-a-1112	Primary sclerosing cholangitis	Primary sclerosing cholangitis || ||	TRUE	igd	NA	NA	NA	NA	NA	NA	NA	2	118648261	0.00225626	1.49242e-09	496946	ebi-a-GCST90000618	|| id:ebi-a-GCST90000618	TRUE	reported	igd	2	TRUE	NA	NA	7.35325e-05	496946	5.74833e-05	14890	TRUE
124	rs75741381	G	C	G	C	-0.0162666	-0.0109399	0.149104	0.16	FALSE	TRUE	FALSE	ieu-a-1112	7	100809458	0.047	14890	0.806694	Primary sclerosing cholangitis || id:ieu-a-1112	Primary sclerosing cholangitis	Primary sclerosing cholangitis || ||	TRUE	igd	NA	NA	NA	NA	NA	NA	NA	7	100809458	0.00286467	1.35988e-08	496946	ebi-a-GCST90000618	|| id:ebi-a-GCST90000618	TRUE	reported	igd	2	TRUE	NA	NA	6.48797e-05	496946	3.63909e-06	14890	TRUE
125	rs7580771	T	G	T	G	-0.0165625	-0.079735	0.175983	0.18	FALSE	FALSE	FALSE	ieu-a-1112	2	101428119	0.039	14890	0.0379699	Primary sclerosing cholangitis || id:ieu-a-1112	Primary sclerosing cholangitis	Primary sclerosing cholangitis || ||	TRUE	igd	NA	NA	NA	NA	NA	NA	NA	2	101428119	0.0026652	5.15383e-10	496946	ebi-a-GCST90000618	|| id:ebi-a-GCST90000618	TRUE	reported	igd	2	TRUE	NA	NA	7.77054e-05	496946	0.000280679	14890	FALSE
126	rs76277448	T	C	T	C	0.0609549	-0.0217615	0.0206732	0.02	FALSE	FALSE	FALSE	ieu-a-1112	11	14540311	0.111	14890	0.838864	Primary sclerosing cholangitis || id:ieu-a-1112	Primary sclerosing cholangitis	Primary sclerosing cholangitis || ||	TRUE	igd	NA	NA	NA	NA	NA	NA	NA	11	14540311	0.0071382	1.35083e-17	496946	ebi-a-GCST90000618	|| id:ebi-a-GCST90000618	TRUE	reported	igd	2	TRUE	NA	NA	0.000146713	496946	2.58163e-06	14890	TRUE
127	rs7639267	T	G	T	G	0.0130804	-0.0266419	0.559603	0.56	FALSE	FALSE	FALSE	ieu-a-1112	3	52568805	0.031	14890	0.37558	Primary sclerosing cholangitis || id:ieu-a-1112	Primary sclerosing cholangitis	Primary sclerosing cholangitis || ||	TRUE	igd	NA	NA	NA	NA	NA	NA	NA	3	52568805	0.00204499	1.59184e-10	496946	ebi-a-GCST90000618	|| id:ebi-a-GCST90000618	TRUE	reported	igd	2	TRUE	NA	NA	8.23221e-05	496946	4.96077e-05	14890	TRUE
128	rs7652808	G	T	G	T	-0.0212858	-0.0459289	0.649492	0.63	FALSE	FALSE	FALSE	ieu-a-1112	3	85604320	0.03	14890	0.119449	Primary sclerosing cholangitis || id:ieu-a-1112	Primary sclerosing cholangitis	Primary sclerosing cholangitis || ||	TRUE	igd	TRUE	rs7652808	rs1375545	T	G	G	T	3	85603643	0.00212614	1.35738e-23	496946	ebi-a-GCST90000618	|| id:ebi-a-GCST90000618	TRUE	reported	igd	2	TRUE	NA	NA	0.000201651	496946	0.000157407	14890	TRUE
129	rs7712001	G	T	G	T	0.011939	0.0657877	0.440176	0.41	FALSE	FALSE	FALSE	ieu-a-1112	5	148025070	0.03	14890	0.0278311	Primary sclerosing cholangitis || id:ieu-a-1112	Primary sclerosing cholangitis	Primary sclerosing cholangitis || ||	TRUE	igd	TRUE	rs7712001	rs7737338	G	T	C	T	5	148020950	0.00206215	7.05472e-09	496946	ebi-a-GCST90000618	|| id:ebi-a-GCST90000618	TRUE	reported	igd	2	TRUE	NA	NA	6.74464e-05	496946	0.000322902	14890	FALSE
130	rs77532868	T	C	T	C	0.0259557	0.140631	0.0521528	0.05	FALSE	FALSE	FALSE	ieu-a-1112	10	88081438	0.068	14890	0.0337559	Primary sclerosing cholangitis || id:ieu-a-1112	Primary sclerosing cholangitis	Primary sclerosing cholangitis || ||	TRUE	igd	NA	NA	NA	NA	NA	NA	NA	10	88081438	0.00456301	1.28316e-08	496946	ebi-a-GCST90000618	|| id:ebi-a-GCST90000618	TRUE	reported	igd	2	TRUE	NA	NA	6.51069e-05	496946	0.000287199	14890	FALSE
131	rs77697233	T	C	T	C	0.0155723	-0.00697561	0.153432	0.15	FALSE	FALSE	FALSE	ieu-a-1112	10	5246125	0.043	14890	0.875002	Primary sclerosing cholangitis || id:ieu-a-1112	Primary sclerosing cholangitis	Primary sclerosing cholangitis || ||	TRUE	igd	NA	NA	NA	NA	NA	NA	NA	10	5246125	0.00281575	3.19418e-08	496946	ebi-a-GCST90000618	|| id:ebi-a-GCST90000618	TRUE	reported	igd	2	TRUE	NA	NA	6.15436e-05	496946	1.76763e-06	14890	TRUE
132	rs7784802	T	A	T	A	0.0133202	0.0449734	0.358913	0.35	FALSE	TRUE	FALSE	ieu-a-1112	7	64015379	0.03	14890	0.132228	Primary sclerosing cholangitis || id:ieu-a-1112	Primary sclerosing cholangitis	Primary sclerosing cholangitis || ||	TRUE	igd	NA	NA	NA	NA	NA	NA	NA	7	64015379	0.0021157	3.05675e-10	496946	ebi-a-GCST90000618	|| id:ebi-a-GCST90000618	TRUE	reported	igd	2	TRUE	NA	NA	7.97574e-05	496946	0.000150927	14890	FALSE
133	rs8018720	C	G	C	G	-0.0344962	0	0.823508	0.83	FALSE	TRUE	FALSE	ieu-a-1112	14	39556185	0.04	14890	0.994083	Primary sclerosing cholangitis || id:ieu-a-1112	Primary sclerosing cholangitis	Primary sclerosing cholangitis || ||	TRUE	igd	NA	NA	NA	NA	NA	NA	NA	14	39556185	0.00266074	1.93508e-38	496946	ebi-a-GCST90000618	|| id:ebi-a-GCST90000618	TRUE	reported	igd	2	TRUE	NA	NA	0.00033813	496946	0	14890	TRUE
134	rs80240064	C	T	C	T	-0.0361158	-0.1441	0.0465296	0.05	FALSE	FALSE	FALSE	ieu-a-1112	11	15300987	0.075	14890	0.0460723	Primary sclerosing cholangitis || id:ieu-a-1112	Primary sclerosing cholangitis	Primary sclerosing cholangitis || ||	TRUE	igd	TRUE	rs80240064	rs79341000	C	T	C	T	11	15290531	0.00483869	8.39653e-14	496946	ebi-a-GCST90000618	|| id:ebi-a-GCST90000618	TRUE	reported	igd	2	TRUE	NA	NA	0.000112094	496946	0.000247891	14890	FALSE
135	rs804281	G	A	G	A	0.015895	-0.0009995	0.583498	0.59	FALSE	FALSE	FALSE	ieu-a-1112	8	11611865	0.029	14890	0.963807	Primary sclerosing cholangitis || id:ieu-a-1112	Primary sclerosing cholangitis	Primary sclerosing cholangitis || ||	TRUE	igd	NA	NA	NA	NA	NA	NA	NA	8	11611865	0.00205997	1.19922e-14	496946	ebi-a-GCST90000618	|| id:ebi-a-GCST90000618	TRUE	reported	igd	2	TRUE	NA	NA	0.000119795	496946	7.97872e-08	14890	TRUE
136	rs8053548	C	T	C	T	0.0157646	-0.00895974	0.149523	0.14	FALSE	FALSE	FALSE	ieu-a-1112	16	11891361	0.083	14890	0.912204	Primary sclerosing cholangitis || id:ieu-a-1112	Primary sclerosing cholangitis	Primary sclerosing cholangitis || ||	TRUE	igd	TRUE	rs8053548	rs28495625	C	T	A	C	16	11889059	0.00284495	3.00289e-08	496946	ebi-a-GCST90000618	|| id:ebi-a-GCST90000618	TRUE	reported	igd	2	TRUE	NA	NA	6.17849e-05	496946	7.82705e-07	14890	TRUE
137	rs8107974	T	A	T	A	0.0355672	-0.122218	0.0763013	0.08	FALSE	TRUE	FALSE	ieu-a-1112	19	19388500	0.06	14890	0.0351277	Primary sclerosing cholangitis || id:ieu-a-1112	Primary sclerosing cholangitis	Primary sclerosing cholangitis || ||	TRUE	igd	NA	NA	NA	NA	NA	NA	NA	19	19388500	0.00382316	1.36427e-20	496946	ebi-a-GCST90000618	|| id:ebi-a-GCST90000618	TRUE	reported	igd	2	TRUE	NA	NA	0.000174129	496946	0.000278619	14890	FALSE
138	rs8121940	G	C	G	C	-0.0435612	0.0421012	0.19762	0.2	FALSE	TRUE	FALSE	ieu-a-1112	20	52742306	0.038	14890	0.25866	Primary sclerosing cholangitis || id:ieu-a-1112	Primary sclerosing cholangitis	Primary sclerosing cholangitis || ||	TRUE	igd	NA	NA	NA	NA	NA	NA	NA	20	52742306	0.00254898	1.77052e-65	496946	ebi-a-GCST90000618	|| id:ebi-a-GCST90000618	TRUE	reported	igd	2	TRUE	NA	NA	0.00058736	496946	8.24422e-05	14890	TRUE
139	rs9375037	C	A	C	A	0.0117059	0.0109399	0.443168	0.44	FALSE	FALSE	FALSE	ieu-a-1112	6	121856794	0.034	14890	0.753043	Primary sclerosing cholangitis || id:ieu-a-1112	Primary sclerosing cholangitis	Primary sclerosing cholangitis || ||	TRUE	igd	NA	NA	NA	NA	NA	NA	NA	6	121856794	0.00205423	1.20895e-08	496946	ebi-a-GCST90000618	|| id:ebi-a-GCST90000618	TRUE	reported	igd	2	TRUE	NA	NA	6.53395e-05	496946	6.95392e-06	14890	TRUE
140	rs9409266	A	G	A	G	-0.0167771	0.0285875	0.862222	0.87	FALSE	FALSE	FALSE	ieu-a-1112	9	125745042	0.046	14890	0.525041	Primary sclerosing cholangitis || id:ieu-a-1112	Primary sclerosing cholangitis	Primary sclerosing cholangitis || ||	TRUE	igd	NA	NA	NA	NA	NA	NA	NA	9	125745042	0.00294656	1.2426e-08	496946	ebi-a-GCST90000618	|| id:ebi-a-GCST90000618	TRUE	reported	igd	2	TRUE	NA	NA	6.5233e-05	496946	2.59411e-05	14890	TRUE
141	rs964184	C	G	C	G	0.0406845	0.0934903	0.867234	0.86	FALSE	TRUE	FALSE	ieu-a-1112	11	116648917	0.044	14890	0.0292954	Primary sclerosing cholangitis || id:ieu-a-1112	Primary sclerosing cholangitis	Primary sclerosing cholangitis || ||	TRUE	igd	NA	NA	NA	NA	NA	NA	NA	11	116648917	0.00298936	3.50429e-42	496946	ebi-a-GCST90000618	|| id:ebi-a-GCST90000618	TRUE	reported	igd	2	TRUE	NA	NA	0.000372591	496946	0.000303151	14890	TRUE
142	rs9847248	A	G	A	G	-0.0123077	-0.0372958	0.712969	0.7	FALSE	FALSE	FALSE	ieu-a-1112	3	18804655	0.034	14890	0.272282	Primary sclerosing cholangitis || id:ieu-a-1112	Primary sclerosing cholangitis	Primary sclerosing cholangitis || ||	TRUE	igd	NA	NA	NA	NA	NA	NA	NA	3	18804655	0.00224484	4.19035e-08	496946	ebi-a-GCST90000618	|| id:ebi-a-GCST90000618	TRUE	reported	igd	2	TRUE	NA	NA	6.04852e-05	496946	8.08147e-05	14890	FALSE
143	rs986649	G	A	G	A	0.0128637	-0.0440169	0.321628	0.33	FALSE	FALSE	FALSE	ieu-a-1112	5	118668050	0.034	14890	0.185682	Primary sclerosing cholangitis || id:ieu-a-1112	Primary sclerosing cholangitis	Primary sclerosing cholangitis || ||	TRUE	igd	NA	NA	NA	NA	NA	NA	NA	5	118668050	0.00217811	3.50728e-09	496946	ebi-a-GCST90000618	|| id:ebi-a-GCST90000618	TRUE	reported	igd	2	TRUE	NA	NA	7.01834e-05	496946	0.000112563	14890	FALSE
144	rs9946771	T	C	T	C	-0.0233992	-0.0295588	0.0663426	0.07	FALSE	FALSE	FALSE	ieu-a-1112	18	28919794	0.058	14890	0.603823	Primary sclerosing cholangitis || id:ieu-a-1112	Primary sclerosing cholangitis	Primary sclerosing cholangitis || ||	TRUE	igd	TRUE	rs9946771	rs8091117	T	C	A	C	18	28918628	0.00407655	9.47022e-09	496946	ebi-a-GCST90000618	|| id:ebi-a-GCST90000618	TRUE	reported	igd	2	TRUE	NA	NA	6.62949e-05	496946	1.74451e-05	14890	TRUE
[truncated: 2 more columns]

## Sheet: TYPE2onPSC
Column1	X.1	X	SNP	effect_allele.exposure	other_allele.exposure	effect_allele.outcome	other_allele.outcome	beta.exposure	beta.outcome	eaf.exposure	eaf.outcome	remove	palindromic	ambiguous	id.outcome	chr	pos	se.outcome	samplesize.outcome	pval.outcome	outcome	originalname.outcome	outcome.deprecated	mr_keep.outcome	data_source.outcome	proxy.outcome	target_snp.outcome	proxy_snp.outcome	target_a1.outcome	target_a2.outcome	proxy_a1.outcome	proxy_a2.outcome	chr.exposure	pos.exposure	se.exposure	pval.exposure	samplesize.exposure	id.exposure	exposure	mr_keep.exposure	pval_origin.exposure	data_source.exposure	action	mr_keep	units.outcome	units.exposure	rsq.exposure	effective_n.exposure	rsq.outcome
1	1	1	rs1046317	C	T	C	T	0.0842	-0.0516432	0.6105	0.68	FALSE	FALSE	FALSE	ieu-a-1112	4	6304242	0.037	14890	0.154039	Primary sclerosing cholangitis || id:ieu-a-1112	Primary sclerosing cholangitis	Primary sclerosing cholangitis || ||	TRUE	igd	NA	NA	NA	NA	NA	NA	NA	4	6304242	0.0111	3.96e-14	212351	finn-b-E4_DM2_STRICT	|| id:finn-b-E4_DM2_STRICT	TRUE	reported	igd	2	TRUE	NA	NA	0.000270901	212351	0.000130837
2	2	2	rs10770143	T	C	T	C	-0.066	-0.0620354	0.6621	0.62	FALSE	FALSE	FALSE	ieu-a-1112	11	2195837	0.035	14890	0.0694752	Primary sclerosing cholangitis || id:ieu-a-1112	Primary sclerosing cholangitis	Primary sclerosing cholangitis || ||	TRUE	igd	TRUE	rs10770143	rs10840495	C	T	A	G	11	2195267	0.0115	8.47e-09	212351	finn-b-E4_DM2_STRICT	|| id:finn-b-E4_DM2_STRICT	TRUE	reported	igd	2	TRUE	NA	NA	0.000155087	212351	0.000210967
3	3	3	rs10811662	A	G	A	G	-0.1343	0.0953102	0.1439	0.18	FALSE	FALSE	FALSE	ieu-a-1112	9	22134253	0.072	14890	0.169542	Primary sclerosing cholangitis || id:ieu-a-1112	Primary sclerosing cholangitis	Primary sclerosing cholangitis || ||	TRUE	igd	NA	NA	NA	NA	NA	NA	NA	9	22134253	0.0155	4.54e-18	212351	finn-b-E4_DM2_STRICT	|| id:finn-b-E4_DM2_STRICT	TRUE	reported	igd	2	TRUE	NA	NA	0.000353415	212351	0.000117686
4	4	4	rs10882099	C	T	C	T	-0.0788	0.0834216	0.4772	0.41	FALSE	FALSE	FALSE	ieu-a-1112	10	94460650	0.029	14890	0.00391498	Primary sclerosing cholangitis || id:ieu-a-1112	Primary sclerosing cholangitis	Primary sclerosing cholangitis || ||	TRUE	igd	NA	NA	NA	NA	NA	NA	NA	10	94460650	0.0108	3.41e-13	212351	finn-b-E4_DM2_STRICT	|| id:finn-b-E4_DM2_STRICT	TRUE	reported	igd	2	TRUE	NA	NA	0.000250637	212351	0.000555499
5	5	5	rs10938397	G	A	G	A	0.0742	0.0256677	0.4736	0.43	FALSE	FALSE	FALSE	ieu-a-1112	4	45182527	0.032	14890	0.414663	Primary sclerosing cholangitis || id:ieu-a-1112	Primary sclerosing cholangitis	Primary sclerosing cholangitis || ||	TRUE	igd	NA	NA	NA	NA	NA	NA	NA	4	45182527	0.0108	7.52e-12	212351	finn-b-E4_DM2_STRICT	|| id:finn-b-E4_DM2_STRICT	TRUE	reported	igd	2	TRUE	NA	NA	0.000222236	212351	4.32e-05
6	6	6	rs11063029	T	C	T	C	0.108	-0.0459289	0.09184	0.06	FALSE	FALSE	FALSE	ieu-a-1112	12	4301301	0.066	14890	0.475242	Primary sclerosing cholangitis || id:ieu-a-1112	Primary sclerosing cholangitis	Primary sclerosing cholangitis || ||	TRUE	igd	NA	NA	NA	NA	NA	NA	NA	12	4301301	0.0187	8.54e-09	212351	finn-b-E4_DM2_STRICT	|| id:finn-b-E4_DM2_STRICT	TRUE	reported	igd	2	TRUE	NA	NA	0.000157053	212351	3.25e-05
7	7	7	rs112108223	A	G	A	G	-0.3709	-0.0198026	0.02242	0.01	FALSE	FALSE	FALSE	ieu-a-1112	12	4271088	0.135	14890	0.876542	Primary sclerosing cholangitis || id:ieu-a-1112	Primary sclerosing cholangitis	Primary sclerosing cholangitis || ||	TRUE	igd	NA	NA	NA	NA	NA	NA	NA	12	4271088	0.038	1.75e-22	212351	finn-b-E4_DM2_STRICT	|| id:finn-b-E4_DM2_STRICT	TRUE	reported	igd	2	TRUE	NA	NA	0.000448437	212351	1.45e-06
8	8	8	rs11257659	T	C	T	C	0.0854	-0.0217615	0.2647	0.18	FALSE	FALSE	FALSE	ieu-a-1112	10	12320571	0.046	14890	0.629992	Primary sclerosing cholangitis || id:ieu-a-1112	Primary sclerosing cholangitis	Primary sclerosing cholangitis || ||	TRUE	igd	TRUE	rs11257659	rs6602570	T	C	A	C	10	12309269	0.0123	4.23e-12	212351	finn-b-E4_DM2_STRICT	|| id:finn-b-E4_DM2_STRICT	TRUE	reported	igd	2	TRUE	NA	NA	0.000226964	212351	1.5e-05
9	9	9	rs112694524	A	G	A	G	-0.1807	0.001998	0.03348	0.07	FALSE	FALSE	FALSE	ieu-a-1112	2	43453721	0.058	14890	0.965278	Primary sclerosing cholangitis || id:ieu-a-1112	Primary sclerosing cholangitis	Primary sclerosing cholangitis || ||	TRUE	igd	NA	NA	NA	NA	NA	NA	NA	2	43453721	0.0306	3.7e-09	212351	finn-b-E4_DM2_STRICT	|| id:finn-b-E4_DM2_STRICT	TRUE	reported	igd	2	TRUE	NA	NA	0.000164192	212351	7.97e-08
10	10	10	rs1128249	T	G	T	G	-0.0705	0.001998	0.3478	0.4	FALSE	FALSE	FALSE	ieu-a-1112	2	165528624	0.03	14890	0.934574	Primary sclerosing cholangitis || id:ieu-a-1112	Primary sclerosing cholangitis	Primary sclerosing cholangitis || ||	TRUE	igd	NA	NA	NA	NA	NA	NA	NA	2	165528624	0.0114	6.11e-10	212351	finn-b-E4_DM2_STRICT	|| id:finn-b-E4_DM2_STRICT	TRUE	reported	igd	2	TRUE	NA	NA	0.000180069	212351	2.98e-07
11	11	11	rs11558471	G	A	G	A	-0.0814	0.0237165	0.3785	0.32	FALSE	FALSE	FALSE	ieu-a-1112	8	118185733	0.037	14890	0.503049	Primary sclerosing cholangitis || id:ieu-a-1112	Primary sclerosing cholangitis	Primary sclerosing cholangitis || ||	TRUE	igd	NA	NA	NA	NA	NA	NA	NA	8	118185733	0.0112	2.97e-13	212351	finn-b-E4_DM2_STRICT	|| id:finn-b-E4_DM2_STRICT	TRUE	reported	igd	2	TRUE	NA	NA	0.000248688	212351	2.76e-05
12	12	12	rs11712037	G	C	G	C	-0.1091	0.0158733	0.1708	0.13	FALSE	TRUE	FALSE	ieu-a-1112	3	12344730	0.045	14890	0.712197	Primary sclerosing cholangitis || id:ieu-a-1112	Primary sclerosing cholangitis	Primary sclerosing cholangitis || ||	TRUE	igd	NA	NA	NA	NA	NA	NA	NA	3	12344730	0.0144	3.76e-14	212351	finn-b-E4_DM2_STRICT	|| id:finn-b-E4_DM2_STRICT	TRUE	reported	igd	2	TRUE	NA	NA	0.000270245	212351	8.36e-06
13	13	13	rs12449219	G	C	G	C	0.1307	-0.0227395	0.05833	0.13	FALSE	TRUE	FALSE	ieu-a-1112	16	77261943	0.046	14890	0.617189	Primary sclerosing cholangitis || id:ieu-a-1112	Primary sclerosing cholangitis	Primary sclerosing cholangitis || ||	TRUE	igd	NA	NA	NA	NA	NA	NA	NA	16	77261943	0.0232	1.84e-08	212351	finn-b-E4_DM2_STRICT	|| id:finn-b-E4_DM2_STRICT	TRUE	reported	igd	2	TRUE	NA	NA	0.000149438	212351	1.64e-05
14	14	14	rs12967878	C	T	C	T	0.077	0.0667236	0.181	0.23	FALSE	FALSE	FALSE	ieu-a-1112	18	57826570	0.035	14890	0.0517917	Primary sclerosing cholangitis || id:ieu-a-1112	Primary sclerosing cholangitis	Primary sclerosing cholangitis || ||	TRUE	igd	NA	NA	NA	NA	NA	NA	NA	18	57826570	0.014	3.91e-08	212351	finn-b-E4_DM2_STRICT	|| id:finn-b-E4_DM2_STRICT	TRUE	reported	igd	2	TRUE	NA	NA	0.000142434	212351	0.000244051
15	15	15	rs13038394	A	G	A	G	0.1019	-0.0009995	0.09977	0.08	FALSE	FALSE	FALSE	ieu-a-1112	20	42358894	0.066	14890	0.98363	Primary sclerosing cholangitis || id:ieu-a-1112	Primary sclerosing cholangitis	Primary sclerosing cholangitis || ||	TRUE	igd	NA	NA	NA	NA	NA	NA	NA	20	42358894	0.0182	2.32e-08	212351	finn-b-E4_DM2_STRICT	|| id:finn-b-E4_DM2_STRICT	TRUE	reported	igd	2	TRUE	NA	NA	0.000147602	212351	1.54e-08
16	16	16	rs1515110	T	G	T	G	0.0764	-0.0506931	0.6172	0.63	FALSE	FALSE	FALSE	ieu-a-1112	2	227122216	0.032	14890	0.107958	Primary sclerosing cholangitis || id:ieu-a-1112	Primary sclerosing cholangitis	Primary sclerosing cholangitis || ||	TRUE	igd	NA	NA	NA	NA	NA	NA	NA	2	227122216	0.0111	6.14e-12	212351	finn-b-E4_DM2_STRICT	|| id:finn-b-E4_DM2_STRICT	TRUE	reported	igd	2	TRUE	NA	NA	0.000223046	212351	0.000168534
17	17	17	rs1707498	A	C	A	C	-0.0617	0.0227395	0.4337	0.43	FALSE	FALSE	FALSE	ieu-a-1112	12	71478626	0.032	14890	0.477724	Primary sclerosing cholangitis || id:ieu-a-1112	Primary sclerosing cholangitis	Primary sclerosing cholangitis || ||	TRUE	igd	NA	NA	NA	NA	NA	NA	NA	12	71478626	0.0109	1.53e-08	212351	finn-b-E4_DM2_STRICT	|| id:finn-b-E4_DM2_STRICT	TRUE	reported	igd	2	TRUE	NA	NA	0.00015087	212351	3.39e-05
18	18	18	rs185612218	T	C	T	C	-0.2525	0.0962189	0.02036	0.01	FALSE	FALSE	FALSE	ieu-a-1112	10	114735931	0.174	14890	0.547861	Primary sclerosing cholangitis || id:ieu-a-1112	Primary sclerosing cholangitis	Primary sclerosing cholangitis || ||	TRUE	igd	TRUE	rs185612218	rs142511108	T	C	G	T	10	114733637	0.0389	8.72e-11	212351	finn-b-E4_DM2_STRICT	|| id:finn-b-E4_DM2_STRICT	TRUE	reported	igd	2	TRUE	NA	NA	0.000198375	212351	2.05e-05
19	19	19	rs2190422	C	G	C	G	-0.0715	-0.0227395	0.2714	0.25	FALSE	TRUE	FALSE	ieu-a-1112	7	103066776	0.039	14890	0.563032	Primary sclerosing cholangitis || id:ieu-a-1112	Primary sclerosing cholangitis	Primary sclerosing cholangitis || ||	TRUE	igd	NA	NA	NA	NA	NA	NA	NA	7	103066776	0.0122	4.52e-09	212351	finn-b-E4_DM2_STRICT	|| id:finn-b-E4_DM2_STRICT	TRUE	reported	igd	2	TRUE	NA	NA	0.000161723	212351	2.28e-05
20	20	20	rs2781655	T	C	T	C	0.0766	0.0285875	0.2218	0.18	FALSE	FALSE	FALSE	ieu-a-1112	6	131881146	0.044	14890	0.510564	Primary sclerosing cholangitis || id:ieu-a-1112	Primary sclerosing cholangitis	Primary sclerosing cholangitis || ||	TRUE	igd	NA	NA	NA	NA	NA	NA	NA	6	131881146	0.013	4.26e-09	212351	finn-b-E4_DM2_STRICT	|| id:finn-b-E4_DM2_STRICT	TRUE	reported	igd	2	TRUE	NA	NA	0.000163474	212351	2.84e-05
21	21	21	rs28553330	C	T	C	T	-0.1283	-0.0217615	0.06049	0.02	FALSE	FALSE	FALSE	ieu-a-1112	15	62291191	0.097	14890	0.815698	Primary sclerosing cholangitis || id:ieu-a-1112	Primary sclerosing cholangitis	Primary sclerosing cholangitis || ||	TRUE	igd	NA	NA	NA	NA	NA	NA	NA	15	62291191	0.0229	2.18e-08	212351	finn-b-E4_DM2_STRICT	|| id:finn-b-E4_DM2_STRICT	TRUE	reported	igd	2	TRUE	NA	NA	0.000147798	212351	3.38e-06
22	22	22	rs3887925	T	C	T	C	0.0609	-0.00299551	0.4629	0.56	FALSE	FALSE	FALSE	ieu-a-1112	3	186665645	0.034	14890	0.933355	Primary sclerosing cholangitis || id:ieu-a-1112	Primary sclerosing cholangitis	Primary sclerosing cholangitis || ||	TRUE	igd	NA	NA	NA	NA	NA	NA	NA	3	186665645	0.0109	2.13e-08	212351	finn-b-E4_DM2_STRICT	|| id:finn-b-E4_DM2_STRICT	TRUE	reported	igd	2	TRUE	NA	NA	0.000146983	212351	5.21e-07
23	23	23	rs429358	C	T	C	T	-0.0813	0.0861777	0.1827	0.14	FALSE	FALSE	FALSE	ieu-a-1112	19	45411941	0.048	14890	0.0660465	Primary sclerosing cholangitis || id:ieu-a-1112	Primary sclerosing cholangitis	Primary sclerosing cholangitis || ||	TRUE	igd	NA	NA	NA	NA	NA	NA	NA	19	45411941	0.0142	1.09e-08	212351	finn-b-E4_DM2_STRICT	|| id:finn-b-E4_DM2_STRICT	TRUE	reported	igd	2	TRUE	NA	NA	0.000154343	212351	0.00021646
24	24	24	rs4812812	T	C	T	C	0.0879	0.0421012	0.1972	0.14	FALSE	FALSE	FALSE	ieu-a-1112	20	42907169	0.043	14890	0.311381	Primary sclerosing cholangitis || id:ieu-a-1112	Primary sclerosing cholangitis	Primary sclerosing cholangitis || ||	TRUE	igd	NA	NA	NA	NA	NA	NA	NA	20	42907169	0.0136	9.5e-11	212351	finn-b-E4_DM2_STRICT	|| id:finn-b-E4_DM2_STRICT	TRUE	reported	igd	2	TRUE	NA	NA	0.000196682	212351	6.44e-05
25	25	25	rs5215	T	C	T	C	-0.0619	-0.0207825	0.5286	0.64	FALSE	FALSE	FALSE	ieu-a-1112	11	17408630	0.031	14890	0.496368	Primary sclerosing cholangitis || id:ieu-a-1112	Primary sclerosing cholangitis	Primary sclerosing cholangitis || ||	TRUE	igd	NA	NA	NA	NA	NA	NA	NA	11	17408630	0.0108	1.12e-08	212351	finn-b-E4_DM2_STRICT	|| id:finn-b-E4_DM2_STRICT	TRUE	reported	igd	2	TRUE	NA	NA	0.000154674	212351	3.02e-05
26	26	26	rs55993634	G	C	G	C	-0.1646	-0.00299551	0.08714	0.09	FALSE	TRUE	FALSE	ieu-a-1112	16	75236763	0.061	14890	0.956707	Primary sclerosing cholangitis || id:ieu-a-1112	Primary sclerosing cholangitis	Primary sclerosing cholangitis || ||	TRUE	igd	NA	NA	NA	NA	NA	NA	NA	16	75236763	0.0194	2.1e-17	212351	finn-b-E4_DM2_STRICT	|| id:finn-b-E4_DM2_STRICT	TRUE	reported	igd	2	TRUE	NA	NA	0.00033889	212351	1.62e-07
27	27	27	rs56348580	C	G	C	G	-0.0785	-0.0198026	0.2829	0.3	FALSE	TRUE	FALSE	ieu-a-1112	12	121432117	0.038	14890	0.600499	Primary sclerosing cholangitis || id:ieu-a-1112	Primary sclerosing cholangitis	Primary sclerosing cholangitis || ||	TRUE	igd	NA	NA	NA	NA	NA	NA	NA	12	121432117	0.0121	8.39e-11	212351	finn-b-E4_DM2_STRICT	|| id:finn-b-E4_DM2_STRICT	TRUE	reported	igd	2	TRUE	NA	NA	0.000198167	212351	1.82e-05
28	28	28	rs62137406	T	C	T	C	0.1402	-0.134531	0.04888	0.01	FALSE	FALSE	FALSE	ieu-a-1112	2	43598125	0.146	14890	0.323294	Primary sclerosing cholangitis || id:ieu-a-1112	Primary sclerosing cholangitis	Primary sclerosing cholangitis || ||	TRUE	igd	TRUE	rs62137406	rs62137423	T	C	T	G	2	43480221	0.0249	1.79e-08	212351	finn-b-E4_DM2_STRICT	|| id:finn-b-E4_DM2_STRICT	TRUE	reported	igd	2	TRUE	NA	NA	0.000149273	212351	5.7e-05
29	29	29	rs62492368	A	G	A	G	0.0768	0.00498754	0.3401	0.32	FALSE	FALSE	FALSE	ieu-a-1112	7	150537635	0.038	14890	0.890146	Primary sclerosing cholangitis || id:ieu-a-1112	Primary sclerosing cholangitis	Primary sclerosing cholangitis || ||	TRUE	igd	NA	NA	NA	NA	NA	NA	NA	7	150537635	0.0114	1.84e-11	212351	finn-b-E4_DM2_STRICT	|| id:finn-b-E4_DM2_STRICT	TRUE	reported	igd	2	TRUE	NA	NA	0.000213683	212351	1.16e-06
30	30	30	rs6780171	A	T	A	T	0.094	0.0353671	0.3063	0.31	FALSE	TRUE	FALSE	ieu-a-1112	3	185510190	0.032	14890	0.25126	Primary sclerosing cholangitis || id:ieu-a-1112	Primary sclerosing cholangitis	Primary sclerosing cholangitis || ||	TRUE	igd	TRUE	rs6780171	rs11929397	A	T	C	T	3	185503456	0.0117	9.8e-16	212351	finn-b-E4_DM2_STRICT	|| id:finn-b-E4_DM2_STRICT	TRUE	reported	igd	2	TRUE	NA	NA	0.00030388	212351	8.2e-05
31	31	31	rs6786846	A	G	A	G	0.0733	-0.0372958	0.681	0.63	FALSE	FALSE	FALSE	ieu-a-1112	3	170629884	0.032	14890	0.237229	Primary sclerosing cholangitis || id:ieu-a-1112	Primary sclerosing cholangitis	Primary sclerosing cholangitis || ||	TRUE	igd	NA	NA	NA	NA	NA	NA	NA	3	170629884	0.0116	2.88e-10	212351	finn-b-E4_DM2_STRICT	|| id:finn-b-E4_DM2_STRICT	TRUE	reported	igd	2	TRUE	NA	NA	0.000188001	212351	9.12e-05
32	32	32	rs7018475	G	T	G	T	0.1144	0.00598207	0.2788	0.27	FALSE	FALSE	FALSE	ieu-a-1112	9	22137685	0.033	14890	0.860604	Primary sclerosing cholangitis || id:ieu-a-1112	Primary sclerosing cholangitis	Primary sclerosing cholangitis || ||	TRUE	igd	NA	NA	NA	NA	NA	NA	NA	9	22137685	0.0121	3.17e-21	212351	finn-b-E4_DM2_STRICT	|| id:finn-b-E4_DM2_STRICT	TRUE	reported	igd	2	TRUE	NA	NA	0.000420773	212351	2.21e-06
33	33	33	rs7109575	A	G	A	G	-0.094	0.0276152	0.2376	0.16	FALSE	FALSE	FALSE	ieu-a-1112	11	72463435	0.048	14890	0.554016	Primary sclerosing cholangitis || id:ieu-a-1112	Primary sclerosing cholangitis	Primary sclerosing cholangitis || ||	TRUE	igd	NA	NA	NA	NA	NA	NA	NA	11	72463435	0.0128	1.81e-13	212351	finn-b-E4_DM2_STRICT	|| id:finn-b-E4_DM2_STRICT	TRUE	reported	igd	2	TRUE	NA	NA	0.000253907	212351	2.22e-05
34	34	34	rs71330995	A	G	A	G	-0.0928	0.0217615	0.1879	0.26	FALSE	FALSE	FALSE	ieu-a-1112	3	123124513	0.04	14890	0.572522	Primary sclerosing cholangitis || id:ieu-a-1112	Primary sclerosing cholangitis	Primary sclerosing cholangitis || ||	TRUE	igd	NA	NA	NA	NA	NA	NA	NA	3	123124513	0.0139	2.46e-11	212351	finn-b-E4_DM2_STRICT	|| id:finn-b-E4_DM2_STRICT	TRUE	reported	igd	2	TRUE	NA	NA	0.000209858	212351	1.99e-05
35	35	35	rs7224685	T	G	T	G	0.0644	0.0295588	0.3016	0.31	FALSE	FALSE	FALSE	ieu-a-1112	17	4014384	0.033	14890	0.354226	Primary sclerosing cholangitis || id:ieu-a-1112	Primary sclerosing cholangitis	Primary sclerosing cholangitis || ||	TRUE	igd	NA	NA	NA	NA	NA	NA	NA	17	4014384	0.0117	4.19e-08	212351	finn-b-E4_DM2_STRICT	|| id:finn-b-E4_DM2_STRICT	TRUE	reported	igd	2	TRUE	NA	NA	0.000142655	212351	5.39e-05
36	36	36	rs73113806	T	C	T	C	0.2548	0.0516432	0.02331	0.03	FALSE	FALSE	FALSE	ieu-a-1112	12	66179054	0.093	14890	0.557871	Primary sclerosing cholangitis || id:ieu-a-1112	Primary sclerosing cholangitis	Primary sclerosing cholangitis || ||	TRUE	igd	NA	NA	NA	NA	NA	NA	NA	12	66179054	0.0359	1.22e-12	212351	finn-b-E4_DM2_STRICT	|| id:finn-b-E4_DM2_STRICT	TRUE	reported	igd	2	TRUE	NA	NA	0.000237168	212351	2.07e-05
37	37	37	rs7451008	C	T	C	T	0.128	-0.00498754	0.3292	0.27	FALSE	FALSE	FALSE	ieu-a-1112	6	20673880	0.034	14890	0.890112	Primary sclerosing cholangitis || id:ieu-a-1112	Primary sclerosing cholangitis	Primary sclerosing cholangitis || ||	TRUE	igd	NA	NA	NA	NA	NA	NA	NA	6	20673880	0.0115	6.31e-29	212351	finn-b-E4_DM2_STRICT	|| id:finn-b-E4_DM2_STRICT	TRUE	reported	igd	2	TRUE	NA	NA	0.00058307	212351	1.45e-06
38	38	38	rs745805	T	A	T	A	-0.083	-0.0158733	0.1503	0.19	FALSE	TRUE	FALSE	ieu-a-1112	4	185718132	0.039	14890	0.687016	Primary sclerosing cholangitis || id:ieu-a-1112	Primary sclerosing cholangitis	Primary sclerosing cholangitis || ||	TRUE	igd	NA	NA	NA	NA	NA	NA	NA	4	185718132	0.0152	4.64e-08	212351	finn-b-E4_DM2_STRICT	|| id:finn-b-E4_DM2_STRICT	TRUE	reported	igd	2	TRUE	NA	NA	0.000140397	212351	1.11e-05
39	39	39	rs76177300	A	G	A	G	0.1386	-0.207014	0.05776	0.05	FALSE	FALSE	FALSE	ieu-a-1112	5	102169794	0.085	14890	0.0114338	Primary sclerosing cholangitis || id:ieu-a-1112	Primary sclerosing cholangitis	Primary sclerosing cholangitis || ||	TRUE	igd	TRUE	rs76177300	rs80134320	A	G	T	G	5	102143311	0.0232	2.29e-09	212351	finn-b-E4_DM2_STRICT	|| id:finn-b-E4_DM2_STRICT	TRUE	reported	igd	2	TRUE	NA	NA	0.000168046	212351	0.000398247
40	40	40	rs7903146	T	C	T	C	0.3055	-0.0971267	0.1992	0.29	FALSE	FALSE	FALSE	ieu-a-1112	10	114758349	0.033	14890	0.00296859	Primary sclerosing cholangitis || id:ieu-a-1112	Primary sclerosing cholangitis	Primary sclerosing cholangitis || ||	TRUE	igd	NA	NA	NA	NA	NA	NA	NA	10	114758349	0.0138	3.03e-109	212351	finn-b-E4_DM2_STRICT	|| id:finn-b-E4_DM2_STRICT	TRUE	reported	igd	2	TRUE	NA	NA	0.00230257	212351	0.000581514
41	41	41	rs8353	T	G	T	G	-0.0744	0.0285875	0.3009	0.71	FALSE	FALSE	FALSE	ieu-a-1112	22	20811645	0.034	14890	0.391798	Primary sclerosing cholangitis || id:ieu-a-1112	Primary sclerosing cholangitis	Primary sclerosing cholangitis || ||	TRUE	igd	TRUE	rs8353	rs362071	T	G	G	C	22	20796117	0.0118	2.94e-10	212351	finn-b-E4_DM2_STRICT	|| id:finn-b-E4_DM2_STRICT	TRUE	reported	igd	2	TRUE	NA	NA	0.000187176	212351	4.75e-05
42	42	42	rs878521	A	G	A	G	0.0894	-0.0459289	0.2072	0.25	FALSE	FALSE	FALSE	ieu-a-1112	7	44255643	0.04	14890	0.243437	Primary sclerosing cholangitis || id:ieu-a-1112	Primary sclerosing cholangitis	Primary sclerosing cholangitis || ||	TRUE	igd	NA	NA	NA	NA	NA	NA	NA	7	44255643	0.0133	2.05e-11	212351	finn-b-E4_DM2_STRICT	|| id:finn-b-E4_DM2_STRICT	TRUE	reported	igd	2	TRUE	NA	NA	0.00021273	212351	8.85e-05
43	43	43	rs9505086	C	T	C	T	0.064	0.001998	0.4439	0.38	FALSE	FALSE	FALSE	ieu-a-1112	6	7232186	0.035	14890	0.9466	Primary sclerosing cholangitis || id:ieu-a-1112	Primary sclerosing cholangitis	Primary sclerosing cholangitis || ||	TRUE	igd	NA	NA	NA	NA	NA	NA	NA	6	7232186	0.011	5.12e-09	212351	finn-b-E4_DM2_STRICT	|| id:finn-b-E4_DM2_STRICT	TRUE	reported	igd	2	TRUE	NA	NA	0.000159388	212351	2.19e-07
44	44	44	rs9933509	C	T	C	T	0.1185	0.0344014	0.4126	0.4	FALSE	FALSE	FALSE	ieu-a-1112	16	53825905	0.03	14890	0.245291	Primary sclerosing cholangitis || id:ieu-a-1112	Primary sclerosing cholangitis	Primary sclerosing cholangitis || ||	TRUE	igd	TRUE	rs9933509	rs56137030	C	T	A	G	16	53818167	0.011	3.53e-27	212351	finn-b-E4_DM2_STRICT	|| id:finn-b-E4_DM2_STRICT	TRUE	reported	igd	2	TRUE	NA	NA	0.000546215	212351	8.83e-05
[truncated: 5 more columns]

## Sheet: TGonPSC
Column1	X	SNP	effect_allele.exposure	other_allele.exposure	effect_allele.outcome	other_allele.outcome	beta.exposure	beta.outcome	eaf.exposure	eaf.outcome	remove	palindromic	ambiguous	id.outcome	chr	pos	se.outcome	samplesize.outcome	pval.outcome	outcome	originalname.outcome	outcome.deprecated	mr_keep.outcome	data_source.outcome	proxy.outcome	target_snp.outcome	proxy_snp.outcome	target_a1.outcome	target_a2.outcome	proxy_a1.outcome	proxy_a2.outcome	pos.exposure	pval.exposure	samplesize.exposure	chr.exposure	se.exposure	id.exposure	exposure	mr_keep.exposure	pval_origin.exposure	data_source.exposure	action	mr_keep	units.outcome	units.exposure	rsq.exposure	effective_n.exposure	rsq.outcome	effective_n.outcome
1	2	rs11122450	G	T	G	T	-0.0405267	0.0468836	0.611466	0.61	FALSE	FALSE	FALSE	ieu-a-1112	1	230301811	0.031	14890	0.121558	Primary sclerosing cholangitis || id:ieu-a-1112	Primary sclerosing cholangitis	Primary sclerosing cholangitis || ||	TRUE	igd	NA	NA	NA	NA	NA	NA	NA	230301811	3e-24	115078	1	0.00410008	met-d-Total_TG	|| id:met-d-Total_TG	TRUE	reported	igd	2	TRUE	NA	NA	0.00084829	115078	0.000153609	14890
2	3	rs11172134	A	T	A	T	-0.0303912	-0.0305292	0.20103	0.2	FALSE	TRUE	FALSE	ieu-a-1112	12	57645789	0.044	14890	0.482324	Primary sclerosing cholangitis || id:ieu-a-1112	Primary sclerosing cholangitis	Primary sclerosing cholangitis || ||	TRUE	igd	NA	NA	NA	NA	NA	NA	NA	57645789	8.7e-10	115078	12	0.00499267	met-d-Total_TG	|| id:met-d-Total_TG	TRUE	reported	igd	2	TRUE	NA	NA	0.000321888	115078	3.23352e-05	14890
3	4	rs112259268	A	C	A	C	0.121283	0.00498754	0.028616	0.03	FALSE	FALSE	FALSE	ieu-a-1112	17	41926126	0.103	14890	0.960507	Primary sclerosing cholangitis || id:ieu-a-1112	Primary sclerosing cholangitis	Primary sclerosing cholangitis || ||	TRUE	igd	TRUE	rs112259268	rs72836561	A	C	T	C	41874745	3.5e-25	115078	17	0.0120274	met-d-Total_TG	|| id:met-d-Total_TG	TRUE	reported	igd	2	TRUE	NA	NA	0.000882852	115078	1.57493e-07	14890
4	5	rs1128249	T	G	T	G	-0.0485905	0.001998	0.391999	0.4	FALSE	FALSE	FALSE	ieu-a-1112	2	165528624	0.03	14890	0.934574	Primary sclerosing cholangitis || id:ieu-a-1112	Primary sclerosing cholangitis	Primary sclerosing cholangitis || ||	TRUE	igd	NA	NA	NA	NA	NA	NA	NA	165528624	4.3e-34	115078	2	0.00409311	met-d-Total_TG	|| id:met-d-Total_TG	TRUE	reported	igd	2	TRUE	NA	NA	0.00122315	115078	2.97928e-07	14890
5	6	rs114741460	T	C	T	C	0.0731342	0.223144	0.046569	0.01	FALSE	FALSE	FALSE	ieu-a-1112	6	32596709	0.171	14890	0.157923	Primary sclerosing cholangitis || id:ieu-a-1112	Primary sclerosing cholangitis	Primary sclerosing cholangitis || ||	TRUE	igd	TRUE	rs114741460	rs141748491	T	C	C	T	32594384	5.3e-14	115078	6	0.010159	met-d-Total_TG	|| id:met-d-Total_TG	TRUE	reported	igd	2	TRUE	NA	NA	0.000450152	115078	0.000114365	14890
6	7	rs1168015	G	C	G	C	0.0835214	0.001998	0.647604	0.67	FALSE	TRUE	FALSE	ieu-a-1112	1	63001120	0.031	14890	0.958102	Primary sclerosing cholangitis || id:ieu-a-1112	Primary sclerosing cholangitis	Primary sclerosing cholangitis || ||	TRUE	igd	TRUE	rs1168015	rs1168018	C	G	A	C	62996046	1.7e-92	115078	1	0.004178	met-d-Total_TG	|| id:met-d-Total_TG	TRUE	reported	igd	2	TRUE	NA	NA	0.00346073	115078	2.79017e-07	14890
7	8	rs11976955	G	C	G	C	0.0311031	-0.0178399	0.314213	0.32	FALSE	TRUE	FALSE	ieu-a-1112	7	130433594	0.037	14890	0.625756	Primary sclerosing cholangitis || id:ieu-a-1112	Primary sclerosing cholangitis	Primary sclerosing cholangitis || ||	TRUE	igd	NA	NA	NA	NA	NA	NA	NA	130433594	1.8e-13	115078	7	0.00431585	met-d-Total_TG	|| id:met-d-Total_TG	TRUE	reported	igd	2	TRUE	NA	NA	0.000451122	115078	1.56149e-05	14890
8	9	rs12601919	G	A	G	A	0.0309402	-0.0478373	0.188897	0.2	FALSE	FALSE	FALSE	ieu-a-1112	17	65826861	0.043	14890	0.255531	Primary sclerosing cholangitis || id:ieu-a-1112	Primary sclerosing cholangitis	Primary sclerosing cholangitis || ||	TRUE	igd	TRUE	rs12601919	rs12602556	G	A	G	A	65825374	2.8e-09	115078	17	0.0051263	met-d-Total_TG	|| id:met-d-Total_TG	TRUE	reported	igd	2	TRUE	NA	NA	0.000316458	115078	8.31235e-05	14890
9	10	rs1260326	C	T	C	T	-0.0999564	0.0148886	0.603982	0.59	FALSE	FALSE	FALSE	ieu-a-1112	2	27730940	0.03	14890	0.624708	Primary sclerosing cholangitis || id:ieu-a-1112	Primary sclerosing cholangitis	Primary sclerosing cholangitis || ||	TRUE	igd	NA	NA	NA	NA	NA	NA	NA	27730940	4.8e-138	115078	2	0.00408283	met-d-Total_TG	|| id:met-d-Total_TG	TRUE	reported	igd	2	TRUE	NA	NA	0.00518153	115078	1.65433e-05	14890
10	11	rs13423088	A	T	A	T	-0.0398415	0.0276152	0.317021	0.33	FALSE	TRUE	FALSE	ieu-a-1112	2	227026864	0.037	14890	0.456544	Primary sclerosing cholangitis || id:ieu-a-1112	Primary sclerosing cholangitis	Primary sclerosing cholangitis || ||	TRUE	igd	NA	NA	NA	NA	NA	NA	NA	227026864	1e-20	115078	2	0.00429602	met-d-Total_TG	|| id:met-d-Total_TG	TRUE	reported	igd	2	TRUE	NA	NA	0.000746843	115078	3.74145e-05	14890
12	13	rs1471251	T	A	T	A	0.0318618	-0.00399202	0.397126	0.39	FALSE	TRUE	FALSE	ieu-a-1112	4	87976359	0.031	14890	0.89439	Primary sclerosing cholangitis || id:ieu-a-1112	Primary sclerosing cholangitis	Primary sclerosing cholangitis || ||	TRUE	igd	NA	NA	NA	NA	NA	NA	NA	87976359	7.5e-16	115078	4	0.00410343	met-d-Total_TG	|| id:met-d-Total_TG	TRUE	reported	igd	2	TRUE	NA	NA	0.000523642	115078	1.11385e-06	14890
13	14	rs150564454	A	G	A	G	-0.123658	0.126633	0.011474	0.01	FALSE	FALSE	FALSE	ieu-a-1112	8	19972140	0.171	14890	0.421264	Primary sclerosing cholangitis || id:ieu-a-1112	Primary sclerosing cholangitis	Primary sclerosing cholangitis || ||	TRUE	igd	NA	NA	NA	NA	NA	NA	NA	19972140	1.5e-10	115078	8	0.0194973	met-d-Total_TG	|| id:met-d-Total_TG	TRUE	reported	igd	2	TRUE	NA	NA	0.000349429	115078	3.6834e-05	14890
14	15	rs150844304	C	A	C	A	0.145591	0.123102	0.025676	0.03	FALSE	FALSE	FALSE	ieu-a-1112	15	43726625	0.09	14890	0.154783	Primary sclerosing cholangitis || id:ieu-a-1112	Primary sclerosing cholangitis	Primary sclerosing cholangitis || ||	TRUE	igd	NA	NA	NA	NA	NA	NA	NA	43726625	4.1e-32	115078	15	0.0126548	met-d-Total_TG	|| id:met-d-Total_TG	TRUE	reported	igd	2	TRUE	NA	NA	0.00114888	115078	0.000125648	14890
15	16	rs174580	G	A	G	A	0.0470749	0	0.351967	0.34	FALSE	FALSE	FALSE	ieu-a-1112	11	61606642	0.031	14890	0.995348	Primary sclerosing cholangitis || id:ieu-a-1112	Primary sclerosing cholangitis	Primary sclerosing cholangitis || ||	TRUE	igd	NA	NA	NA	NA	NA	NA	NA	61606642	1.5e-30	115078	11	0.00417813	met-d-Total_TG	|| id:met-d-Total_TG	TRUE	reported	igd	2	TRUE	NA	NA	0.00110192	115078	0	14890
16	17	rs182611493	G	A	G	A	-0.113727	0.0372958	0.012523	0.01	FALSE	FALSE	FALSE	ieu-a-1112	19	19458388	0.192	14890	0.831675	Primary sclerosing cholangitis || id:ieu-a-1112	Primary sclerosing cholangitis	Primary sclerosing cholangitis || ||	TRUE	igd	NA	NA	NA	NA	NA	NA	NA	19458388	1.2e-09	115078	19	0.0192534	met-d-Total_TG	|| id:met-d-Total_TG	TRUE	reported	igd	2	TRUE	NA	NA	0.000303107	115078	2.53443e-06	14890
17	18	rs1835346	G	A	G	A	-0.0875512	-0.0788112	0.023717	0.02	FALSE	FALSE	FALSE	ieu-a-1112	6	161162290	0.104	14890	0.42866	Primary sclerosing cholangitis || id:ieu-a-1112	Primary sclerosing cholangitis	Primary sclerosing cholangitis || ||	TRUE	igd	NA	NA	NA	NA	NA	NA	NA	161162290	2e-11	115078	6	0.0131861	met-d-Total_TG	|| id:met-d-Total_TG	TRUE	reported	igd	2	TRUE	NA	NA	0.000382949	115078	3.85706e-05	14890
18	19	rs186696265	T	C	T	C	-0.366031	0.246079	0.014352	0.01	FALSE	FALSE	FALSE	ieu-a-1112	6	161111700	0.128	14890	0.0415451	Primary sclerosing cholangitis || id:ieu-a-1112	Primary sclerosing cholangitis	Primary sclerosing cholangitis || ||	TRUE	igd	NA	NA	NA	NA	NA	NA	NA	161111700	2.8e-110	115078	6	0.0168459	met-d-Total_TG	|| id:met-d-Total_TG	TRUE	reported	igd	2	TRUE	NA	NA	0.00408587	115078	0.00024819	14890
19	20	rs190118115	T	C	T	C	0.199264	0.076961	0.018827	0.02	FALSE	FALSE	FALSE	ieu-a-1112	8	19793581	0.132	14890	0.535104	Primary sclerosing cholangitis || id:ieu-a-1112	Primary sclerosing cholangitis	Primary sclerosing cholangitis || ||	TRUE	igd	NA	NA	NA	NA	NA	NA	NA	19793581	6.7e-42	115078	8	0.0150434	met-d-Total_TG	|| id:met-d-Total_TG	TRUE	reported	igd	2	TRUE	NA	NA	0.00152237	115078	2.28322e-05	14890
20	21	rs1937485	G	A	G	A	-0.026877	-0.0266419	0.685981	0.67	FALSE	FALSE	FALSE	ieu-a-1112	6	161284895	0.037	14890	0.454787	Primary sclerosing cholangitis || id:ieu-a-1112	Primary sclerosing cholangitis	Primary sclerosing cholangitis || ||	TRUE	igd	NA	NA	NA	NA	NA	NA	NA	161284895	2.8e-10	115078	6	0.00429559	met-d-Total_TG	|| id:met-d-Total_TG	TRUE	reported	igd	2	TRUE	NA	NA	0.000340082	115078	3.48237e-05	14890
21	22	rs2000999	A	G	A	G	0.0327069	0.0227395	0.188616	0.2	FALSE	FALSE	FALSE	ieu-a-1112	16	72108093	0.037	14890	0.537043	Primary sclerosing cholangitis || id:ieu-a-1112	Primary sclerosing cholangitis	Primary sclerosing cholangitis || ||	TRUE	igd	NA	NA	NA	NA	NA	NA	NA	72108093	3.1e-11	115078	16	0.00510846	met-d-Total_TG	|| id:met-d-Total_TG	TRUE	reported	igd	2	TRUE	NA	NA	0.00035609	115078	2.53694e-05	14890
22	23	rs2081687	C	T	C	T	-0.0266004	-0.0119286	0.663094	0.66	FALSE	FALSE	FALSE	ieu-a-1112	8	59388565	0.032	14890	0.708531	Primary sclerosing cholangitis || id:ieu-a-1112	Primary sclerosing cholangitis	Primary sclerosing cholangitis || ||	TRUE	igd	NA	NA	NA	NA	NA	NA	NA	59388565	1.9e-10	115078	8	0.00423005	met-d-Total_TG	|| id:met-d-Total_TG	TRUE	reported	igd	2	TRUE	NA	NA	0.000343519	115078	9.33337e-06	14890
23	24	rs2186037	G	A	G	A	0.0314292	-0.0276152	0.51879	0.54	FALSE	FALSE	FALSE	ieu-a-1112	6	127459004	0.03	14890	0.352386	Primary sclerosing cholangitis || id:ieu-a-1112	Primary sclerosing cholangitis	Primary sclerosing cholangitis || ||	TRUE	igd	TRUE	rs2186037	rs2489626	G	A	T	G	127455029	5.7e-16	115078	6	0.00400647	met-d-Total_TG	|| id:met-d-Total_TG	TRUE	reported	igd	2	TRUE	NA	NA	0.000534473	115078	5.69106e-05	14890
24	25	rs2409836	G	T	G	T	-0.0368726	0.00598207	0.547175	0.56	FALSE	FALSE	FALSE	ieu-a-1112	8	11689228	0.029	14890	0.834014	Primary sclerosing cholangitis || id:ieu-a-1112	Primary sclerosing cholangitis	Primary sclerosing cholangitis || ||	TRUE	igd	NA	NA	NA	NA	NA	NA	NA	11689228	1.1e-19	115078	8	0.00401949	met-d-Total_TG	|| id:met-d-Total_TG	TRUE	reported	igd	2	TRUE	NA	NA	0.000730741	115078	2.85805e-06	14890
25	26	rs247616	T	C	T	C	-0.0312505	-0.001998	0.32471	0.32	FALSE	FALSE	FALSE	ieu-a-1112	16	56993886	0.032	14890	0.936401	Primary sclerosing cholangitis || id:ieu-a-1112	Primary sclerosing cholangitis	Primary sclerosing cholangitis || ||	TRUE	igd	TRUE	rs247616	rs821840	T	C	G	A	56989590	8.5e-14	115078	16	0.00427735	met-d-Total_TG	|| id:met-d-Total_TG	TRUE	reported	igd	2	TRUE	NA	NA	0.000463637	115078	2.61851e-07	14890
26	27	rs2478236	A	G	A	G	-0.0262343	0.0188218	0.403779	0.42	FALSE	FALSE	FALSE	ieu-a-1112	10	94797973	0.03	14890	0.514598	Primary sclerosing cholangitis || id:ieu-a-1112	Primary sclerosing cholangitis	Primary sclerosing cholangitis || ||	TRUE	igd	NA	NA	NA	NA	NA	NA	NA	94797973	2.3e-12	115078	10	0.00408231	met-d-Total_TG	|| id:met-d-Total_TG	TRUE	reported	igd	2	TRUE	NA	NA	0.000358745	115078	2.64382e-05	14890
27	28	rs261290	C	T	C	T	-0.0412972	0.0353671	0.654642	0.65	FALSE	FALSE	FALSE	ieu-a-1112	15	58680178	0.036	14890	0.319571	Primary sclerosing cholangitis || id:ieu-a-1112	Primary sclerosing cholangitis	Primary sclerosing cholangitis || ||	TRUE	igd	TRUE	rs261290	rs261291	T	C	C	T	58678720	2.1e-23	115078	15	0.00421668	met-d-Total_TG	|| id:met-d-Total_TG	TRUE	reported	igd	2	TRUE	NA	NA	0.000832824	115078	6.4823e-05	14890
28	29	rs261342	C	G	C	G	-0.044042	-0.0610951	0.77997	0.79	FALSE	TRUE	FALSE	ieu-a-1112	15	58731153	0.07	14890	0.370836	Primary sclerosing cholangitis || id:ieu-a-1112	Primary sclerosing cholangitis	Primary sclerosing cholangitis || ||	TRUE	igd	NA	NA	NA	NA	NA	NA	NA	58731153	5.4e-19	115078	15	0.00484903	met-d-Total_TG	|| id:met-d-Total_TG	TRUE	reported	igd	2	TRUE	NA	NA	0.000716355	115078	5.11632e-05	14890
29	30	rs2678379	G	A	G	A	0.0977828	-0.0788112	0.793824	0.78	FALSE	FALSE	FALSE	ieu-a-1112	2	21226560	0.036	14890	0.0270988	Primary sclerosing cholangitis || id:ieu-a-1112	Primary sclerosing cholangitis	Primary sclerosing cholangitis || ||	TRUE	igd	NA	NA	NA	NA	NA	NA	NA	21226560	1e-90	115078	2	0.00492433	met-d-Total_TG	|| id:met-d-Total_TG	TRUE	reported	igd	2	TRUE	NA	NA	0.00341476	115078	0.000321806	14890
30	33	rs2915400	C	T	C	T	0.0260142	-0.0109399	0.767812	0.77	FALSE	FALSE	FALSE	ieu-a-1112	11	14364951	0.035	14890	0.745298	Primary sclerosing cholangitis || id:ieu-a-1112	Primary sclerosing cholangitis	Primary sclerosing cholangitis || ||	TRUE	igd	NA	NA	NA	NA	NA	NA	NA	14364951	1.6e-08	115078	11	0.0047513	met-d-Total_TG	|| id:met-d-Total_TG	TRUE	reported	igd	2	TRUE	NA	NA	0.000260434	115078	6.56223e-06	14890
31	34	rs2925979	C	T	C	T	-0.0326311	-0.0266419	0.69893	0.71	FALSE	FALSE	FALSE	ieu-a-1112	16	81534790	0.037	14890	0.474584	Primary sclerosing cholangitis || id:ieu-a-1112	Primary sclerosing cholangitis	Primary sclerosing cholangitis || ||	TRUE	igd	NA	NA	NA	NA	NA	NA	NA	81534790	2.7e-14	115078	16	0.0043593	met-d-Total_TG	|| id:met-d-Total_TG	TRUE	reported	igd	2	TRUE	NA	NA	0.000486669	115078	3.48237e-05	14890
32	35	rs3135507	T	C	T	C	0.101171	0.0401818	0.024921	0.03	FALSE	FALSE	FALSE	ieu-a-1112	11	116661488	0.096	14890	0.65995	Primary sclerosing cholangitis || id:ieu-a-1112	Primary sclerosing cholangitis	Primary sclerosing cholangitis || ||	TRUE	igd	NA	NA	NA	NA	NA	NA	NA	116661488	1.5e-16	115078	11	0.012884	met-d-Total_TG	|| id:met-d-Total_TG	TRUE	reported	igd	2	TRUE	NA	NA	0.000535542	115078	1.17672e-05	14890
33	36	rs328	G	C	G	C	-0.19034	0.0217615	0.10031	0.1	FALSE	TRUE	FALSE	ieu-a-1112	8	19819724	0.05	14890	0.650639	Primary sclerosing cholangitis || id:ieu-a-1112	Primary sclerosing cholangitis	Primary sclerosing cholangitis || ||	TRUE	igd	NA	NA	NA	NA	NA	NA	NA	19819724	1.3e-185	115078	8	0.00662907	met-d-Total_TG	|| id:met-d-Total_TG	TRUE	reported	igd	2	TRUE	NA	NA	0.00711328	115078	1.27232e-05	14890
34	37	rs3289	C	T	C	T	0.144974	-0.0148886	0.027457	0.03	FALSE	FALSE	FALSE	ieu-a-1112	8	19823192	0.096	14890	0.86754	Primary sclerosing cholangitis || id:ieu-a-1112	Primary sclerosing cholangitis	Primary sclerosing cholangitis || ||	TRUE	igd	NA	NA	NA	NA	NA	NA	NA	19823192	1.3e-32	115078	8	0.0122696	met-d-Total_TG	|| id:met-d-Total_TG	TRUE	reported	igd	2	TRUE	NA	NA	0.00121174	115078	1.61558e-06	14890
35	38	rs35169799	T	C	T	C	0.0523343	-0.0305292	0.063322	0.06	FALSE	FALSE	FALSE	ieu-a-1112	11	64031241	0.061	14890	0.608313	Primary sclerosing cholangitis || id:ieu-a-1112	Primary sclerosing cholangitis	Primary sclerosing cholangitis || ||	TRUE	igd	NA	NA	NA	NA	NA	NA	NA	64031241	1.2e-10	115078	11	0.0082232	met-d-Total_TG	|| id:met-d-Total_TG	TRUE	reported	igd	2	TRUE	NA	NA	0.000351847	115078	1.68239e-05	14890
36	39	rs37538	C	G	C	G	-0.0220531	-0.0119286	0.602796	0.61	FALSE	TRUE	FALSE	ieu-a-1112	5	57610069	0.033	14890	0.700685	Primary sclerosing cholangitis || id:ieu-a-1112	Primary sclerosing cholangitis	Primary sclerosing cholangitis || ||	TRUE	igd	NA	NA	NA	NA	NA	NA	NA	57610069	1.3e-08	115078	5	0.00410749	met-d-Total_TG	|| id:met-d-Total_TG	TRUE	reported	igd	2	TRUE	NA	NA	0.000250434	115078	8.77629e-06	14890
37	40	rs3812316	G	C	G	C	-0.123841	-0.0129162	0.129264	0.12	FALSE	TRUE	FALSE	ieu-a-1112	7	73020337	0.046	14890	0.766618	Primary sclerosing cholangitis || id:ieu-a-1112	Primary sclerosing cholangitis	Primary sclerosing cholangitis || ||	TRUE	igd	NA	NA	NA	NA	NA	NA	NA	73020337	8e-95	115078	7	0.00595392	met-d-Total_TG	|| id:met-d-Total_TG	TRUE	reported	igd	2	TRUE	NA	NA	0.00374549	115078	5.2956e-06	14890
38	41	rs3857142	T	C	T	C	0.0238564	-0.0009995	0.663407	0.66	FALSE	FALSE	FALSE	ieu-a-1112	4	15109610	0.034	14890	0.979365	Primary sclerosing cholangitis || id:ieu-a-1112	Primary sclerosing cholangitis	Primary sclerosing cholangitis || ||	TRUE	igd	TRUE	rs3857142	rs2702549	C	T	A	G	15106036	6.8e-09	115078	4	0.00424674	met-d-Total_TG	|| id:met-d-Total_TG	TRUE	reported	igd	2	TRUE	NA	NA	0.000274154	115078	5.80459e-08	14890
39	42	rs3860847	A	G	A	G	0.03526	0.0334348	0.212511	0.21	FALSE	FALSE	FALSE	ieu-a-1112	8	126631799	0.038	14890	0.364654	Primary sclerosing cholangitis || id:ieu-a-1112	Primary sclerosing cholangitis	Primary sclerosing cholangitis || ||	TRUE	igd	NA	NA	NA	NA	NA	NA	NA	126631799	2.5e-13	115078	8	0.00490604	met-d-Total_TG	|| id:met-d-Total_TG	TRUE	reported	igd	2	TRUE	NA	NA	0.000448666	115078	5.19962e-05	14890
40	43	rs3936511	G	A	G	A	0.056021	0.177309	0.192433	0.17	FALSE	FALSE	FALSE	ieu-a-1112	5	55860781	0.075	14890	0.0145154	Primary sclerosing cholangitis || id:ieu-a-1112	Primary sclerosing cholangitis	Primary sclerosing cholangitis || ||	TRUE	igd	NA	NA	NA	NA	NA	NA	NA	55860781	3.3e-28	115078	5	0.00507067	met-d-Total_TG	|| id:met-d-Total_TG	TRUE	reported	igd	2	TRUE	NA	NA	0.00105956	115078	0.000375266	14890
41	44	rs40270	C	A	C	A	0.0395389	0.0430595	0.771682	0.77	FALSE	FALSE	FALSE	ieu-a-1112	5	55804552	0.042	14890	0.303321	Primary sclerosing cholangitis || id:ieu-a-1112	Primary sclerosing cholangitis	Primary sclerosing cholangitis || ||	TRUE	igd	NA	NA	NA	NA	NA	NA	NA	55804552	5.5e-19	115078	5	0.00476029	met-d-Total_TG	|| id:met-d-Total_TG	TRUE	reported	igd	2	TRUE	NA	NA	0.000599152	115078	7.05947e-05	14890
42	45	rs41267809	G	A	G	A	0.0955916	-0.079735	0.021416	0.02	FALSE	FALSE	FALSE	ieu-a-1112	6	160953642	0.123	14890	0.494534	Primary sclerosing cholangitis || id:ieu-a-1112	Primary sclerosing cholangitis	Primary sclerosing cholangitis || ||	TRUE	igd	NA	NA	NA	NA	NA	NA	NA	160953642	8e-12	115078	6	0.0137601	met-d-Total_TG	|| id:met-d-Total_TG	TRUE	reported	igd	2	TRUE	NA	NA	0.000419208	115078	2.82253e-05	14890
43	46	rs4491981	A	C	A	C	-0.025833	0.0334348	0.241217	0.24	FALSE	FALSE	FALSE	ieu-a-1112	4	171563776	0.039	14890	0.391032	Primary sclerosing cholangitis || id:ieu-a-1112	Primary sclerosing cholangitis	Primary sclerosing cholangitis || ||	TRUE	igd	NA	NA	NA	NA	NA	NA	NA	171563776	9.8e-09	115078	4	0.00470408	met-d-Total_TG	|| id:met-d-Total_TG	TRUE	reported	igd	2	TRUE	NA	NA	0.000262	115078	4.9364e-05	14890
44	47	rs4704834	G	A	G	A	0.0388698	-0.0276152	0.644037	0.65	FALSE	FALSE	FALSE	ieu-a-1112	5	156443066	0.031	14890	0.361829	Primary sclerosing cholangitis || id:ieu-a-1112	Primary sclerosing cholangitis	Primary sclerosing cholangitis || ||	TRUE	igd	NA	NA	NA	NA	NA	NA	NA	156443066	3.9e-22	115078	5	0.00417137	met-d-Total_TG	|| id:met-d-Total_TG	TRUE	reported	igd	2	TRUE	NA	NA	0.000753971	115078	5.32983e-05	14890
45	48	rs483082	T	G	T	G	0.0527258	0.0237165	0.236543	0.22	FALSE	FALSE	FALSE	ieu-a-1112	19	45416178	0.041	14890	0.551704	Primary sclerosing cholangitis || id:ieu-a-1112	Primary sclerosing cholangitis	Primary sclerosing cholangitis || ||	TRUE	igd	NA	NA	NA	NA	NA	NA	NA	45416178	2.1e-29	115078	19	0.00470965	met-d-Total_TG	|| id:met-d-Total_TG	TRUE	reported	igd	2	TRUE	NA	NA	0.00108796	115078	2.24744e-05	14890
46	49	rs4921915	A	G	A	G	-0.0398603	-0.0704585	0.779169	0.78	FALSE	FALSE	FALSE	ieu-a-1112	8	18272466	0.036	14890	0.045942	Primary sclerosing cholangitis || id:ieu-a-1112	Primary sclerosing cholangitis	Primary sclerosing cholangitis || ||	TRUE	igd	NA	NA	NA	NA	NA	NA	NA	18272466	2.9e-18	115078	8	0.00481144	met-d-Total_TG	|| id:met-d-Total_TG	TRUE	reported	igd	2	TRUE	NA	NA	0.000596056	115078	0.000257225	14890
47	50	rs526748	T	G	T	G	0.0257861	-0.0207825	0.554406	0.56	FALSE	FALSE	FALSE	ieu-a-1112	10	99772373	0.03	14890	0.473951	Primary sclerosing cholangitis || id:ieu-a-1112	Primary sclerosing cholangitis	Primary sclerosing cholangitis || ||	TRUE	igd	NA	NA	NA	NA	NA	NA	NA	99772373	7.8e-11	115078	10	0.00401924	met-d-Total_TG	|| id:met-d-Total_TG	TRUE	reported	igd	2	TRUE	NA	NA	0.000357555	115078	3.22331e-05	14890
48	51	rs56017239	G	A	G	A	0.0587308	0.00399202	0.036381	0.03	FALSE	FALSE	FALSE	ieu-a-1112	17	40989002	0.105	14890	0.966281	Primary sclerosing cholangitis || id:ieu-a-1112	Primary sclerosing cholangitis	Primary sclerosing cholangitis || ||	TRUE	igd	NA	NA	NA	NA	NA	NA	NA	40989002	2.1e-08	115078	17	0.0108324	met-d-Total_TG	|| id:met-d-Total_TG	TRUE	reported	igd	2	TRUE	NA	NA	0.00025538	115078	9.70891e-08	14890
49	52	rs56142310	C	T	C	T	-0.0363313	0.0685928	0.122969	0.14	FALSE	FALSE	FALSE	ieu-a-1112	15	58581289	0.043	14890	0.104676	Primary sclerosing cholangitis || id:ieu-a-1112	Primary sclerosing cholangitis	Primary sclerosing cholangitis || ||	TRUE	igd	TRUE	rs56142310	rs12148780	C	T	G	A	58574958	8.9e-09	115078	15	0.0062374	met-d-Total_TG	|| id:met-d-Total_TG	TRUE	reported	igd	2	TRUE	NA	NA	0.000294742	115078	0.000170887	14890
50	53	rs57192995	C	G	C	G	-0.0555827	-0.0305292	0.056299	0.06	FALSE	TRUE	FALSE	ieu-a-1112	19	8439538	0.071	14890	0.650377	Primary sclerosing cholangitis || id:ieu-a-1112	Primary sclerosing cholangitis	Primary sclerosing cholangitis || ||	TRUE	igd	NA	NA	NA	NA	NA	NA	NA	8439538	8.3e-11	115078	19	0.00868546	met-d-Total_TG	|| id:met-d-Total_TG	TRUE	reported	igd	2	TRUE	NA	NA	0.000355758	115078	1.24186e-05	14890
51	54	rs58542926	T	C	T	C	-0.108569	-0.117783	0.074402	0.08	FALSE	FALSE	FALSE	ieu-a-1112	19	19419071	0.06	14890	0.0417734	Primary sclerosing cholangitis || id:ieu-a-1112	Primary sclerosing cholangitis	Primary sclerosing cholangitis || ||	TRUE	igd	TRUE	rs58542926	rs739846	T	C	A	G	19379549	9.7e-47	115078	19	0.00762369	met-d-Total_TG	|| id:met-d-Total_TG	TRUE	reported	igd	2	TRUE	NA	NA	0.00175927	115078	0.00025877	14890
52	55	rs62222988	C	T	C	T	0.0208249	-0.0344014	0.373877	0.38	FALSE	FALSE	FALSE	ieu-a-1112	21	40588241	0.031	14890	0.259644	Primary sclerosing cholangitis || id:ieu-a-1112	Primary sclerosing cholangitis	Primary sclerosing cholangitis || ||	TRUE	igd	TRUE	rs62222988	rs12482317	C	T	G	A	40569508	4.7e-08	115078	21	0.00414583	met-d-Total_TG	|| id:met-d-Total_TG	TRUE	reported	igd	2	TRUE	NA	NA	0.000219211	115078	8.27097e-05	14890
53	56	rs632057	G	T	G	T	-0.0366043	0.0276152	0.627779	0.63	FALSE	FALSE	FALSE	ieu-a-1112	6	139834012	0.03	14890	0.354626	Primary sclerosing cholangitis || id:ieu-a-1112	Primary sclerosing cholangitis	Primary sclerosing cholangitis || ||	TRUE	igd	NA	NA	NA	NA	NA	NA	NA	139834012	1.8e-18	115078	6	0.00413052	met-d-Total_TG	|| id:met-d-Total_TG	TRUE	reported	igd	2	TRUE	NA	NA	0.000681983	115078	5.69106e-05	14890
54	57	rs648253	A	G	A	G	0.031517	-0.0276152	0.499536	0.5	FALSE	FALSE	FALSE	ieu-a-1112	6	160469149	0.034	14890	0.410224	Primary sclerosing cholangitis || id:ieu-a-1112	Primary sclerosing cholangitis	Primary sclerosing cholangitis || ||	TRUE	igd	NA	NA	NA	NA	NA	NA	NA	160469149	1.8e-15	115078	6	0.00401114	met-d-Total_TG	|| id:met-d-Total_TG	TRUE	reported	igd	2	TRUE	NA	NA	0.000536212	115078	4.43081e-05	14890
55	58	rs6739502	G	A	G	A	-0.0271299	-0.00299551	0.48981	0.5	FALSE	FALSE	FALSE	ieu-a-1112	2	21527036	0.03	14890	0.928975	Primary sclerosing cholangitis || id:ieu-a-1112	Primary sclerosing cholangitis	Primary sclerosing cholangitis || ||	TRUE	igd	NA	NA	NA	NA	NA	NA	NA	21527036	7e-12	115078	2	0.00399873	met-d-Total_TG	|| id:met-d-Total_TG	TRUE	reported	igd	2	TRUE	NA	NA	0.000399847	115078	6.69672e-07	14890
56	59	rs684773	C	A	C	A	0.0371947	0.0478373	0.767067	0.8	FALSE	FALSE	FALSE	ieu-a-1112	3	135983497	0.037	14890	0.191802	Primary sclerosing cholangitis || id:ieu-a-1112	Primary sclerosing cholangitis	Primary sclerosing cholangitis || ||	TRUE	igd	TRUE	rs684773	rs866782	A	C	T	C	135956305	3.3e-16	115078	3	0.00473316	met-d-Total_TG	|| id:met-d-Total_TG	TRUE	reported	igd	2	TRUE	NA	NA	0.000536342	115078	0.000112265	14890
57	60	rs6938550	A	G	A	G	-0.039835	-0.0525924	0.914148	0.92	FALSE	FALSE	FALSE	ieu-a-1112	6	20462138	0.055	14890	0.332791	Primary sclerosing cholangitis || id:ieu-a-1112	Primary sclerosing cholangitis	Primary sclerosing cholangitis || ||	TRUE	igd	NA	NA	NA	NA	NA	NA	NA	20462138	2.3e-08	115078	6	0.00712834	met-d-Total_TG	|| id:met-d-Total_TG	TRUE	reported	igd	2	TRUE	NA	NA	0.0002713	115078	6.14126e-05	14890
58	61	rs7133378	A	G	A	G	-0.0294477	0.0198026	0.319792	0.33	FALSE	FALSE	FALSE	ieu-a-1112	12	124409502	0.033	14890	0.542159	Primary sclerosing cholangitis || id:ieu-a-1112	Primary sclerosing cholangitis	Primary sclerosing cholangitis || ||	TRUE	igd	NA	NA	NA	NA	NA	NA	NA	124409502	6e-13	115078	12	0.00428826	met-d-Total_TG	|| id:met-d-Total_TG	TRUE	reported	igd	2	TRUE	NA	NA	0.000409617	115078	2.41863e-05	14890
59	62	rs7140110	C	T	C	T	0.027646	0.00498754	0.299371	0.26	FALSE	FALSE	FALSE	ieu-a-1112	13	114545317	0.04	14890	0.891772	Primary sclerosing cholangitis || id:ieu-a-1112	Primary sclerosing cholangitis	Primary sclerosing cholangitis || ||	TRUE	igd	TRUE	rs7140110	rs9577924	C	T	G	A	114544024	8.9e-11	115078	13	0.0043695	met-d-Total_TG	|| id:met-d-Total_TG	TRUE	reported	igd	2	TRUE	NA	NA	0.000347749	115078	1.04428e-06	14890
60	63	rs71480307	A	G	A	G	0.0553576	-0.0009995	0.069159	0.07	FALSE	FALSE	FALSE	ieu-a-1112	11	116516873	0.069	14890	0.986021	Primary sclerosing cholangitis || id:ieu-a-1112	Primary sclerosing cholangitis	Primary sclerosing cholangitis || ||	TRUE	igd	NA	NA	NA	NA	NA	NA	NA	116516873	9.5e-13	115078	11	0.00800968	met-d-Total_TG	|| id:met-d-Total_TG	TRUE	reported	igd	2	TRUE	NA	NA	0.000414915	115078	1.40939e-08	14890
61	64	rs72986845	C	A	C	A	-0.0331813	-0.0139029	0.13555	0.14	FALSE	FALSE	FALSE	ieu-a-1112	1	109615481	0.049	14890	0.775911	Primary sclerosing cholangitis || id:ieu-a-1112	Primary sclerosing cholangitis	Primary sclerosing cholangitis || ||	TRUE	igd	NA	NA	NA	NA	NA	NA	NA	109615481	2.5e-08	115078	1	0.00591253	met-d-Total_TG	|| id:met-d-Total_TG	TRUE	reported	igd	2	TRUE	NA	NA	0.000273613	115078	5.40729e-06	14890
62	65	rs7679	C	T	C	T	0.0449599	-0.0554347	0.186404	0.18	FALSE	FALSE	FALSE	ieu-a-1112	20	44576502	0.045	14890	0.2058	Primary sclerosing cholangitis || id:ieu-a-1112	Primary sclerosing cholangitis	Primary sclerosing cholangitis || ||	TRUE	igd	NA	NA	NA	NA	NA	NA	NA	44576502	6.3e-20	115078	20	0.00514644	met-d-Total_TG	|| id:met-d-Total_TG	TRUE	reported	igd	2	TRUE	NA	NA	0.000662772	115078	0.00010192	14890
63	66	rs76836072	T	C	T	C	-0.0584296	0.00299551	0.054301	0.06	FALSE	FALSE	FALSE	ieu-a-1112	11	116653762	0.065	14890	0.960507	Primary sclerosing cholangitis || id:ieu-a-1112	Primary sclerosing cholangitis	Primary sclerosing cholangitis || ||	TRUE	igd	NA	NA	NA	NA	NA	NA	NA	116653762	2.2e-11	115078	11	0.00880496	met-d-Total_TG	|| id:met-d-Total_TG	TRUE	reported	igd	2	TRUE	NA	NA	0.000382525	115078	1.42652e-07	14890
64	67	rs79598313	T	C	T	C	0.105871	0.001998	0.023202	0.02	FALSE	FALSE	FALSE	ieu-a-1112	1	27284913	0.102	14890	0.983057	Primary sclerosing cholangitis || id:ieu-a-1112	Primary sclerosing cholangitis	Primary sclerosing cholangitis || ||	TRUE	igd	NA	NA	NA	NA	NA	NA	NA	27284913	8.6e-15	115078	1	0.0132725	met-d-Total_TG	|| id:met-d-Total_TG	TRUE	reported	igd	2	TRUE	NA	NA	0.000552616	115078	2.57724e-08	14890
65	68	rs799158	C	T	C	T	-0.0874442	-0.0953102	0.956847	0.96	FALSE	FALSE	FALSE	ieu-a-1112	7	73020301	0.083	14890	0.230457	Primary sclerosing cholangitis || id:ieu-a-1112	Primary sclerosing cholangitis	Primary sclerosing cholangitis || ||	TRUE	igd	TRUE	rs799158	rs799157	T	C	T	C	73019074	4e-19	115078	7	0.00984654	met-d-Total_TG	|| id:met-d-Total_TG	TRUE	reported	igd	2	TRUE	NA	NA	0.000684877	115078	8.85621e-05	14890
66	69	rs964184	C	G	C	G	-0.218916	0.0934903	0.867255	0.86	FALSE	TRUE	FALSE	ieu-a-1112	11	116648917	0.044	14890	0.0292954	Primary sclerosing cholangitis || id:ieu-a-1112	Primary sclerosing cholangitis	Primary sclerosing cholangitis || ||	TRUE	igd	NA	NA	NA	NA	NA	NA	NA	116648917	1e-200	115078	11	0.00589191	met-d-Total_TG	|| id:met-d-Total_TG	TRUE	reported	igd	2	TRUE	NA	NA	0.0118544	115078	0.000303151	14890
67	70	rs9804646	T	C	T	C	-0.0605273	-0.0178399	0.083806	0.08	FALSE	FALSE	FALSE	ieu-a-1112	11	116668843	0.065	14890	0.77892	Primary sclerosing cholangitis || id:ieu-a-1112	Primary sclerosing cholangitis	Primary sclerosing cholangitis || ||	TRUE	igd	TRUE	rs9804646	rs35606865	T	C	C	T	116665079	4.9e-17	115078	11	0.00724321	met-d-Total_TG	|| id:met-d-Total_TG	TRUE	reported	igd	2	TRUE	NA	NA	0.000606446	115078	5.05964e-06	14890
68	71	rs9889584	A	G	A	G	0.0512238	-0.0363319	0.062205	0.06	FALSE	FALSE	FALSE	ieu-a-1112	17	17434141	0.062	14890	0.544411	Primary sclerosing cholangitis || id:ieu-a-1112	Primary sclerosing cholangitis	Primary sclerosing cholangitis || ||	TRUE	igd	NA	NA	NA	NA	NA	NA	NA	17434141	9.1e-10	115078	17	0.0082858	met-d-Total_TG	|| id:met-d-Total_TG	TRUE	reported	igd	2	TRUE	NA	NA	0.000332006	115078	2.30646e-05	14890
69	72	rs998584	A	C	A	C	0.0308562	-0.001998	0.482334	0.48	FALSE	FALSE	FALSE	ieu-a-1112	6	43764551	0.03	14890	0.9436	Primary sclerosing cholangitis || id:ieu-a-1112	Primary sclerosing cholangitis	Primary sclerosing cholangitis || ||	TRUE	igd	TRUE	rs998584	rs1358980	C	A	C	T	43757896	5.6e-15	115078	6	0.00399776	met-d-Total_TG	|| id:met-d-Total_TG	TRUE	reported	igd	2	TRUE	NA	NA	0.000517418	115078	2.97928e-07	14890
[truncated: 3 more columns]

## Sheet: TestosteroneonPSC
Column1	SNP	effect_allele.exposure	other_allele.exposure	effect_allele.outcome	other_allele.outcome	beta.exposure	beta.outcome	eaf.exposure	eaf.outcome	remove	palindromic	ambiguous	id.outcome	chr	pos	se.outcome	samplesize.outcome	pval.outcome	outcome	originalname.outcome	outcome.deprecated	mr_keep.outcome	data_source.outcome	proxy.outcome	target_snp.outcome	proxy_snp.outcome	target_a1.outcome	target_a2.outcome	proxy_a1.outcome	proxy_a2.outcome	chr.exposure	pos.exposure	se.exposure	pval.exposure	samplesize.exposure	id.exposure	exposure	mr_keep.exposure	pval_origin.exposure	data_source.exposure	action	mr_keep	units.outcome	units.exposure	rsq.exposure	effective_n.exposure	rsq.outcome	effective_n.outcome	steiger_dir
1	rs10202148	A	G	A	G	-0.00884922	0.0573251	0.261127	0.25	FALSE	FALSE	FALSE	ieu-a-1112	2	86163767	0.039	14890	0.130608	Primary sclerosing cholangitis || id:ieu-a-1112	Primary sclerosing cholangitis	Primary sclerosing cholangitis || ||	TRUE	igd	NA	NA	NA	NA	NA	NA	NA	2	86163767	0.00147253	2.69998e-10	425097	ebi-a-GCST90012114	|| id:ebi-a-GCST90012114	TRUE	reported	igd	2	TRUE	NA	NA	8.49491e-05	425097	0.000145098	14890	FALSE
2	rs10278686	T	C	T	C	0.00987923	0.00995033	0.49053	0.51	FALSE	FALSE	FALSE	ieu-a-1112	7	15031450	0.03	14890	0.751088	Primary sclerosing cholangitis || id:ieu-a-1112	Primary sclerosing cholangitis	Primary sclerosing cholangitis || ||	TRUE	igd	NA	NA	NA	NA	NA	NA	NA	7	15031450	0.00129008	1.29987e-14	425097	ebi-a-GCST90012114	|| id:ebi-a-GCST90012114	TRUE	reported	igd	2	TRUE	NA	NA	0.000137933	425097	7.38912e-06	14890	TRUE
3	rs10400066	C	T	C	T	0.0148317	0.00796817	0.40193	0.41	FALSE	FALSE	FALSE	ieu-a-1112	10	67302920	0.031	14890	0.783168	Primary sclerosing cholangitis || id:ieu-a-1112	Primary sclerosing cholangitis	Primary sclerosing cholangitis || ||	TRUE	igd	NA	NA	NA	NA	NA	NA	NA	10	67302920	0.00131387	1.99986e-28	425097	ebi-a-GCST90012114	|| id:ebi-a-GCST90012114	TRUE	reported	igd	2	TRUE	NA	NA	0.000299682	425097	4.43768e-06	14890	TRUE
4	rs10514121	A	G	A	G	0.0530261	-0.0487902	0.023437	0.02	FALSE	FALSE	FALSE	ieu-a-1112	18	71942329	0.104	14890	0.621038	Primary sclerosing cholangitis || id:ieu-a-1112	Primary sclerosing cholangitis	Primary sclerosing cholangitis || ||	TRUE	igd	NA	NA	NA	NA	NA	NA	NA	18	71942329	0.00426436	7.00003e-37	425097	ebi-a-GCST90012114	|| id:ebi-a-GCST90012114	TRUE	reported	igd	2	TRUE	NA	NA	0.000363603	425097	1.47828e-05	14890	TRUE
5	rs10817260	T	C	T	C	-0.0137891	-0.00299551	0.190245	0.19	FALSE	FALSE	FALSE	ieu-a-1112	9	114828332	0.045	14890	0.951549	Primary sclerosing cholangitis || id:ieu-a-1112	Primary sclerosing cholangitis	Primary sclerosing cholangitis || ||	TRUE	igd	NA	NA	NA	NA	NA	NA	NA	9	114828332	0.00167144	6.90081e-17	425097	ebi-a-GCST90012114	|| id:ebi-a-GCST90012114	TRUE	reported	igd	2	TRUE	NA	NA	0.000160079	425097	2.97632e-07	14890	TRUE
6	rs10876041	C	T	C	T	0.00943347	-0.0207825	0.639778	0.63	FALSE	FALSE	FALSE	ieu-a-1112	12	50901882	0.032	14890	0.515322	Primary sclerosing cholangitis || id:ieu-a-1112	Primary sclerosing cholangitis	Primary sclerosing cholangitis || ||	TRUE	igd	NA	NA	NA	NA	NA	NA	NA	12	50901882	0.00133944	1.9002e-12	425097	ebi-a-GCST90012114	|| id:ebi-a-GCST90012114	TRUE	reported	igd	2	TRUE	NA	NA	0.00011667	425097	2.833e-05	14890	TRUE
7	rs10971921	A	G	A	G	0.0137901	0.0256677	0.131257	0.13	FALSE	FALSE	FALSE	ieu-a-1112	9	34111002	0.043	14890	0.539944	Primary sclerosing cholangitis || id:ieu-a-1112	Primary sclerosing cholangitis	Primary sclerosing cholangitis || ||	TRUE	igd	NA	NA	NA	NA	NA	NA	NA	9	34111002	0.00192331	7.39946e-13	425097	ebi-a-GCST90012114	|| id:ebi-a-GCST90012114	TRUE	reported	igd	2	TRUE	NA	NA	0.00012092	425097	2.39326e-05	14890	TRUE
8	rs11078698	T	C	T	C	-0.0719444	0.151862	0.017086	0.02	FALSE	FALSE	FALSE	ieu-a-1112	17	7479892	0.114	14890	0.159115	Primary sclerosing cholangitis || id:ieu-a-1112	Primary sclerosing cholangitis	Primary sclerosing cholangitis || ||	TRUE	igd	NA	NA	NA	NA	NA	NA	NA	17	7479892	0.00496533	2.09991e-48	425097	ebi-a-GCST90012114	|| id:ebi-a-GCST90012114	TRUE	reported	igd	2	TRUE	NA	NA	0.000493625	425097	0.000119179	14890	TRUE
9	rs111861797	C	T	C	T	-0.0115251	0.0178399	0.193317	0.19	FALSE	FALSE	FALSE	ieu-a-1112	2	48022688	0.038	14890	0.624055	Primary sclerosing cholangitis || id:ieu-a-1112	Primary sclerosing cholangitis	Primary sclerosing cholangitis || ||	TRUE	igd	NA	NA	NA	NA	NA	NA	NA	2	48022688	0.00162903	3.29989e-13	425097	ebi-a-GCST90012114	|| id:ebi-a-GCST90012114	TRUE	reported	igd	2	TRUE	NA	NA	0.000117732	425097	1.48039e-05	14890	TRUE
10	rs11191421	G	C	G	C	-0.0156736	0.00697561	0.240903	0.25	FALSE	TRUE	FALSE	ieu-a-1112	10	104623053	0.035	14890	0.830992	Primary sclerosing cholangitis || id:ieu-a-1112	Primary sclerosing cholangitis	Primary sclerosing cholangitis || ||	TRUE	igd	NA	NA	NA	NA	NA	NA	NA	10	104623053	0.00149999	1.10002e-26	425097	ebi-a-GCST90012114	|| id:ebi-a-GCST90012114	TRUE	reported	igd	2	TRUE	NA	NA	0.000256781	425097	2.66803e-06	14890	TRUE
11	rs11191801	C	A	C	A	-0.00919391	-0.0411419	0.292536	0.3	FALSE	FALSE	FALSE	ieu-a-1112	10	105532165	0.032	14890	0.189863	Primary sclerosing cholangitis || id:ieu-a-1112	Primary sclerosing cholangitis	Primary sclerosing cholangitis || ||	TRUE	igd	NA	NA	NA	NA	NA	NA	NA	10	105532165	0.00141081	6.00067e-12	425097	ebi-a-GCST90012114	|| id:ebi-a-GCST90012114	TRUE	reported	igd	2	TRUE	NA	NA	9.98928e-05	425097	0.000111016	14890	FALSE
12	rs1119208	T	C	T	C	-0.00875959	-0.076961	0.350638	0.38	FALSE	FALSE	FALSE	ieu-a-1112	5	76494757	0.036	14890	0.0294618	Primary sclerosing cholangitis || id:ieu-a-1112	Primary sclerosing cholangitis	Primary sclerosing cholangitis || ||	TRUE	igd	TRUE	rs1119208	rs73135223	T	C	T	G	5	76488613	0.00135168	3.59998e-11	425097	ebi-a-GCST90012114	|| id:ebi-a-GCST90012114	TRUE	reported	igd	2	TRUE	NA	NA	9.8785e-05	425097	0.000306879	14890	FALSE
13	rs112303233	C	T	C	T	-0.0231116	0.0544882	0.043402	0.06	FALSE	FALSE	FALSE	ieu-a-1112	7	98973279	0.061	14890	0.36216	Primary sclerosing cholangitis || id:ieu-a-1112	Primary sclerosing cholangitis	Primary sclerosing cholangitis || ||	TRUE	igd	TRUE	rs112303233	rs11980995	C	T	G	C	7	98971103	0.00342626	6.4998e-12	425097	ebi-a-GCST90012114	|| id:ebi-a-GCST90012114	TRUE	reported	igd	2	TRUE	NA	NA	0.000107025	425097	5.35902e-05	14890	TRUE
14	rs112694713	G	A	G	A	-0.0406377	0.0989399	0.013265	0.02	FALSE	FALSE	FALSE	ieu-a-1112	5	35247932	0.122	14890	0.393397	Primary sclerosing cholangitis || id:ieu-a-1112	Primary sclerosing cholangitis	Primary sclerosing cholangitis || ||	TRUE	igd	NA	NA	NA	NA	NA	NA	NA	5	35247932	0.00575113	3.50026e-13	425097	ebi-a-GCST90012114	|| id:ebi-a-GCST90012114	TRUE	reported	igd	2	TRUE	NA	NA	0.00011744	425097	4.41741e-05	14890	TRUE
15	rs1128249	T	G	T	G	0.00940047	0.001998	0.392683	0.4	FALSE	FALSE	FALSE	ieu-a-1112	2	165528624	0.03	14890	0.934574	Primary sclerosing cholangitis || id:ieu-a-1112	Primary sclerosing cholangitis	Primary sclerosing cholangitis || ||	TRUE	igd	NA	NA	NA	NA	NA	NA	NA	2	165528624	0.00131392	4.10015e-13	425097	ebi-a-GCST90012114	|| id:ebi-a-GCST90012114	TRUE	reported	igd	2	TRUE	NA	NA	0.000120399	425097	2.97928e-07	14890	TRUE
16	rs113172275	C	T	C	T	0.0271461	-0.00796817	0.066436	0.06	FALSE	FALSE	FALSE	ieu-a-1112	11	62905115	0.061	14890	0.889076	Primary sclerosing cholangitis || id:ieu-a-1112	Primary sclerosing cholangitis	Primary sclerosing cholangitis || ||	TRUE	igd	NA	NA	NA	NA	NA	NA	NA	11	62905115	0.00258703	1.29987e-25	425097	ebi-a-GCST90012114	|| id:ebi-a-GCST90012114	TRUE	reported	igd	2	TRUE	NA	NA	0.000258949	425097	1.1461e-06	14890	TRUE
17	rs11572082	G	C	G	C	-0.0129824	0.0554347	0.121515	0.11	FALSE	TRUE	FALSE	ieu-a-1112	10	96826922	0.048	14890	0.237657	Primary sclerosing cholangitis || id:ieu-a-1112	Primary sclerosing cholangitis	Primary sclerosing cholangitis || ||	TRUE	igd	NA	NA	NA	NA	NA	NA	NA	10	96826922	0.00196507	8.00018e-11	425097	ebi-a-GCST90012114	|| id:ebi-a-GCST90012114	TRUE	reported	igd	2	TRUE	NA	NA	0.000102665	425097	8.95789e-05	14890	TRUE
18	rs11600923	T	C	T	C	0.0126425	-0.0178399	0.151302	0.16	FALSE	FALSE	FALSE	ieu-a-1112	11	128286441	0.043	14890	0.679008	Primary sclerosing cholangitis || id:ieu-a-1112	Primary sclerosing cholangitis	Primary sclerosing cholangitis || ||	TRUE	igd	TRUE	rs11600923	rs11602703	T	C	G	A	11	128260357	0.00182193	1.9002e-12	425097	ebi-a-GCST90012114	|| id:ebi-a-GCST90012114	TRUE	reported	igd	2	TRUE	NA	NA	0.000113258	425097	1.15613e-05	14890	TRUE
19	rs11629457	C	T	C	T	-0.00808494	-0.0314987	0.735465	0.74	FALSE	FALSE	FALSE	ieu-a-1112	14	100805583	0.034	14890	0.346297	Primary sclerosing cholangitis || id:ieu-a-1112	Primary sclerosing cholangitis	Primary sclerosing cholangitis || ||	TRUE	igd	NA	NA	NA	NA	NA	NA	NA	14	100805583	0.00146154	1.2e-08	425097	ebi-a-GCST90012114	|| id:ebi-a-GCST90012114	TRUE	reported	igd	2	TRUE	NA	NA	7.19805e-05	425097	5.76456e-05	14890	TRUE
20	rs11635071	A	G	A	G	0.0088624	-0.0168571	0.516955	0.51	FALSE	FALSE	FALSE	ieu-a-1112	15	40717302	0.031	14890	0.578488	Primary sclerosing cholangitis || id:ieu-a-1112	Primary sclerosing cholangitis	Primary sclerosing cholangitis || ||	TRUE	igd	TRUE	rs11635071	rs2034650	A	G	A	G	15	40714681	0.00128886	3.90032e-11	425097	ebi-a-GCST90012114	|| id:ebi-a-GCST90012114	TRUE	reported	igd	2	TRUE	NA	NA	0.000111213	425097	1.98608e-05	14890	TRUE
21	rs11661311	A	G	A	G	-0.00806835	0.0610951	0.349123	0.35	FALSE	FALSE	FALSE	ieu-a-1112	18	71881181	0.031	14890	0.0502516	Primary sclerosing cholangitis || id:ieu-a-1112	Primary sclerosing cholangitis	Primary sclerosing cholangitis || ||	TRUE	igd	TRUE	rs11661311	rs11662466	A	G	G	T	18	71871450	0.00136215	4.60002e-09	425097	ebi-a-GCST90012114	|| id:ebi-a-GCST90012114	TRUE	reported	igd	2	TRUE	NA	NA	8.25273e-05	425097	0.000260819	14890	FALSE
22	rs1171617	T	G	T	G	0.0171923	0.00995033	0.767459	0.77	FALSE	FALSE	FALSE	ieu-a-1112	10	61467182	0.04	14890	0.803157	Primary sclerosing cholangitis || id:ieu-a-1112	Primary sclerosing cholangitis	Primary sclerosing cholangitis || ||	TRUE	igd	NA	NA	NA	NA	NA	NA	NA	10	61467182	0.00152204	8.49963e-31	425097	ebi-a-GCST90012114	|| id:ebi-a-GCST90012114	TRUE	reported	igd	2	TRUE	NA	NA	0.000300054	425097	4.1564e-06	14890	TRUE
23	rs117361944	G	A	G	A	0.0259627	0.00299551	0.032988	0.03	FALSE	FALSE	FALSE	ieu-a-1112	10	104994896	0.089	14890	0.969178	Primary sclerosing cholangitis || id:ieu-a-1112	Primary sclerosing cholangitis	Primary sclerosing cholangitis || ||	TRUE	igd	NA	NA	NA	NA	NA	NA	NA	10	104994896	0.00361074	2.70023e-13	425097	ebi-a-GCST90012114	|| id:ebi-a-GCST90012114	TRUE	reported	igd	2	TRUE	NA	NA	0.00012161	425097	7.60896e-08	14890	TRUE
24	rs11937496	G	A	G	A	0.0070501	0.0676586	0.555929	0.56	FALSE	FALSE	FALSE	ieu-a-1112	4	149613443	0.035	14890	0.0502088	Primary sclerosing cholangitis || id:ieu-a-1112	Primary sclerosing cholangitis	Primary sclerosing cholangitis || ||	TRUE	igd	NA	NA	NA	NA	NA	NA	NA	4	149613443	0.00130412	2.90001e-08	425097	ebi-a-GCST90012114	|| id:ebi-a-GCST90012114	TRUE	reported	igd	2	TRUE	NA	NA	6.87448e-05	425097	0.000250937	14890	FALSE
25	rs1204083	C	G	C	G	0.0120625	-0.00498754	0.345797	0.34	FALSE	TRUE	FALSE	ieu-a-1112	10	69848298	0.032	14890	0.868046	Primary sclerosing cholangitis || id:ieu-a-1112	Primary sclerosing cholangitis	Primary sclerosing cholangitis || ||	TRUE	igd	TRUE	rs1204083	rs541564	C	G	A	G	10	69835197	0.00135644	2.80027e-18	425097	ebi-a-GCST90012114	|| id:ebi-a-GCST90012114	TRUE	reported	igd	2	TRUE	NA	NA	0.000185997	425097	1.63168e-06	14890	TRUE
26	rs12294104	T	C	T	C	0.00933327	-0.0198026	0.173415	0.17	FALSE	FALSE	FALSE	ieu-a-1112	11	30382899	0.04	14890	0.6035	Primary sclerosing cholangitis || id:ieu-a-1112	Primary sclerosing cholangitis	Primary sclerosing cholangitis || ||	TRUE	igd	NA	NA	NA	NA	NA	NA	NA	11	30382899	0.00170145	9.40005e-09	425097	ebi-a-GCST90012114	|| id:ebi-a-GCST90012114	TRUE	reported	igd	2	TRUE	NA	NA	7.07803e-05	425097	1.64619e-05	14890	TRUE
27	rs1230167	T	A	T	A	-0.00822369	-0.00299551	0.671052	0.67	FALSE	TRUE	FALSE	ieu-a-1112	4	99989259	0.033	14890	0.929185	Primary sclerosing cholangitis || id:ieu-a-1112	Primary sclerosing cholangitis	Primary sclerosing cholangitis || ||	TRUE	igd	TRUE	rs1230167	rs1230155	A	T	G	A	4	99987328	0.00137306	3.40001e-09	425097	ebi-a-GCST90012114	|| id:ebi-a-GCST90012114	TRUE	reported	igd	2	TRUE	NA	NA	8.43785e-05	425097	5.53448e-07	14890	TRUE
28	rs12436785	C	T	C	T	0.0105394	0.0148886	0.416258	0.43	FALSE	FALSE	FALSE	ieu-a-1112	14	98550490	0.032	14890	0.628297	Primary sclerosing cholangitis || id:ieu-a-1112	Primary sclerosing cholangitis	Primary sclerosing cholangitis || ||	TRUE	igd	NA	NA	NA	NA	NA	NA	NA	14	98550490	0.00130656	7.00003e-16	425097	ebi-a-GCST90012114	|| id:ebi-a-GCST90012114	TRUE	reported	igd	2	TRUE	NA	NA	0.000153046	425097	1.454e-05	14890	TRUE
29	rs1260326	C	T	C	T	0.0281178	0.0148886	0.605726	0.59	FALSE	FALSE	FALSE	ieu-a-1112	2	27730940	0.03	14890	0.624708	Primary sclerosing cholangitis || id:ieu-a-1112	Primary sclerosing cholangitis	Primary sclerosing cholangitis || ||	TRUE	igd	NA	NA	NA	NA	NA	NA	NA	2	27730940	0.00131298	3.49945e-103	425097	ebi-a-GCST90012114	|| id:ebi-a-GCST90012114	TRUE	reported	igd	2	TRUE	NA	NA	0.00107769	425097	1.65433e-05	14890	TRUE
30	rs12608504	G	A	G	A	0.0138846	-0.0314987	0.633468	0.63	FALSE	FALSE	FALSE	ieu-a-1112	19	18389135	0.035	14890	0.355694	Primary sclerosing cholangitis || id:ieu-a-1112	Primary sclerosing cholangitis	Primary sclerosing cholangitis || ||	TRUE	igd	NA	NA	NA	NA	NA	NA	NA	19	18389135	0.00133693	2.99985e-25	425097	ebi-a-GCST90012114	|| id:ebi-a-GCST90012114	TRUE	reported	igd	2	TRUE	NA	NA	0.000253661	425097	5.43988e-05	14890	TRUE
31	rs12683780	C	A	C	A	-0.0104924	-0.0148886	0.330718	0.33	FALSE	FALSE	FALSE	ieu-a-1112	9	16252807	0.036	14890	0.67811	Primary sclerosing cholangitis || id:ieu-a-1112	Primary sclerosing cholangitis	Primary sclerosing cholangitis || ||	TRUE	igd	NA	NA	NA	NA	NA	NA	NA	9	16252807	0.00140645	2.80027e-13	425097	ebi-a-GCST90012114	|| id:ebi-a-GCST90012114	TRUE	reported	igd	2	TRUE	NA	NA	0.000130906	425097	1.14884e-05	14890	TRUE
32	rs12746365	A	G	A	G	0.00780868	-0.0168571	0.299652	0.26	FALSE	FALSE	FALSE	ieu-a-1112	1	59646524	0.036	14890	0.630954	Primary sclerosing cholangitis || id:ieu-a-1112	Primary sclerosing cholangitis	Primary sclerosing cholangitis || ||	TRUE	igd	TRUE	rs12746365	rs11207420	A	G	A	G	1	59644084	0.00140839	1.5e-08	425097	ebi-a-GCST90012114	|| id:ebi-a-GCST90012114	TRUE	reported	igd	2	TRUE	NA	NA	7.23089e-05	425097	1.47271e-05	14890	TRUE
33	rs12788072	G	A	G	A	0.00959273	0.00299551	0.177609	0.18	FALSE	FALSE	FALSE	ieu-a-1112	11	123334298	0.045	14890	0.941523	Primary sclerosing cholangitis || id:ieu-a-1112	Primary sclerosing cholangitis	Primary sclerosing cholangitis || ||	TRUE	igd	NA	NA	NA	NA	NA	NA	NA	11	123334298	0.00169256	2.69998e-08	425097	ebi-a-GCST90012114	|| id:ebi-a-GCST90012114	TRUE	reported	igd	2	TRUE	NA	NA	7.55575e-05	425097	2.97632e-07	14890	TRUE
34	rs12914034	T	A	T	A	-0.00693667	-0.0109399	0.363458	0.37	FALSE	TRUE	FALSE	ieu-a-1112	15	65941010	0.031	14890	0.705914	Primary sclerosing cholangitis || id:ieu-a-1112	Primary sclerosing cholangitis	Primary sclerosing cholangitis || ||	TRUE	igd	NA	NA	NA	NA	NA	NA	NA	15	65941010	0.00134221	4.70002e-08	425097	ebi-a-GCST90012114	|| id:ebi-a-GCST90012114	TRUE	reported	igd	2	TRUE	NA	NA	6.28272e-05	425097	8.36495e-06	14890	TRUE
35	rs12925980	C	T	C	T	-0.00934901	-0.0139029	0.660442	0.65	FALSE	FALSE	FALSE	ieu-a-1112	16	81603619	0.036	14890	0.692438	Primary sclerosing cholangitis || id:ieu-a-1112	Primary sclerosing cholangitis	Primary sclerosing cholangitis || ||	TRUE	igd	NA	NA	NA	NA	NA	NA	NA	16	81603619	0.00135874	4.70002e-12	425097	ebi-a-GCST90012114	|| id:ebi-a-GCST90012114	TRUE	reported	igd	2	TRUE	NA	NA	0.000111359	425097	1.00176e-05	14890	TRUE
36	rs12944954	G	A	G	A	-0.106866	-0.128393	0.023614	0.02	FALSE	FALSE	FALSE	ieu-a-1112	17	7485131	0.121	14890	0.261188	Primary sclerosing cholangitis || id:ieu-a-1112	Primary sclerosing cholangitis	Primary sclerosing cholangitis || ||	TRUE	igd	NA	NA	NA	NA	NA	NA	NA	17	7485131	0.00424036	1.90108e-141	425097	ebi-a-GCST90012114	|| id:ebi-a-GCST90012114	TRUE	reported	igd	2	TRUE	NA	NA	0.0014919	425097	7.56211e-05	14890	TRUE
37	rs12980039	T	C	T	C	0.00943271	0.0168571	0.227797	0.22	FALSE	FALSE	FALSE	ieu-a-1112	19	48331176	0.042	14890	0.681045	Primary sclerosing cholangitis || id:ieu-a-1112	Primary sclerosing cholangitis	Primary sclerosing cholangitis || ||	TRUE	igd	NA	NA	NA	NA	NA	NA	NA	19	48331176	0.00156074	1.2e-09	425097	ebi-a-GCST90012114	|| id:ebi-a-GCST90012114	TRUE	reported	igd	2	TRUE	NA	NA	8.59189e-05	425097	1.082e-05	14890	TRUE
38	rs13152154	T	C	T	C	-0.00830777	0.0168571	0.726965	0.74	FALSE	FALSE	FALSE	ieu-a-1112	4	77417756	0.035	14890	0.61814	Primary sclerosing cholangitis || id:ieu-a-1112	Primary sclerosing cholangitis	Primary sclerosing cholangitis || ||	TRUE	igd	NA	NA	NA	NA	NA	NA	NA	4	77417756	0.0014419	7.29995e-09	425097	ebi-a-GCST90012114	|| id:ebi-a-GCST90012114	TRUE	reported	igd	2	TRUE	NA	NA	7.8087e-05	425097	1.55807e-05	14890	TRUE
39	rs13153019	C	T	C	T	0.00895584	-0.0411419	0.248846	0.3	FALSE	FALSE	FALSE	ieu-a-1112	5	176784612	0.037	14890	0.265729	Primary sclerosing cholangitis || id:ieu-a-1112	Primary sclerosing cholangitis	Primary sclerosing cholangitis || ||	TRUE	igd	TRUE	rs13153019	rs4075959	C	T	A	G	5	176782218	0.00149819	4.09996e-09	425097	ebi-a-GCST90012114	|| id:ebi-a-GCST90012114	TRUE	reported	igd	2	TRUE	NA	NA	8.40536e-05	425097	8.3041e-05	14890	TRUE
40	rs1317701	C	T	C	T	0.0167637	-0.00796817	0.311825	0.3	FALSE	FALSE	FALSE	ieu-a-1112	17	47444794	0.033	14890	0.811367	Primary sclerosing cholangitis || id:ieu-a-1112	Primary sclerosing cholangitis	Primary sclerosing cholangitis || ||	TRUE	igd	NA	NA	NA	NA	NA	NA	NA	17	47444794	0.00138684	3.69999e-34	425097	ebi-a-GCST90012114	|| id:ebi-a-GCST90012114	TRUE	reported	igd	2	TRUE	NA	NA	0.000343599	425097	3.91608e-06	14890	TRUE
41	rs13185520	A	G	A	G	0.0078686	-0.0592119	0.574867	0.58	FALSE	FALSE	FALSE	ieu-a-1112	5	137807260	0.03	14890	0.0447672	Primary sclerosing cholangitis || id:ieu-a-1112	Primary sclerosing cholangitis	Primary sclerosing cholangitis || ||	TRUE	igd	NA	NA	NA	NA	NA	NA	NA	5	137807260	0.00129974	9.09997e-10	425097	ebi-a-GCST90012114	|| id:ebi-a-GCST90012114	TRUE	reported	igd	2	TRUE	NA	NA	8.62102e-05	425097	0.000261593	14890	FALSE
42	rs13275219	C	T	C	T	0.00780034	0.0516432	0.654122	0.65	FALSE	FALSE	FALSE	ieu-a-1112	8	81259826	0.032	14890	0.103885	Primary sclerosing cholangitis || id:ieu-a-1112	Primary sclerosing cholangitis	Primary sclerosing cholangitis || ||	TRUE	igd	NA	NA	NA	NA	NA	NA	NA	8	81259826	0.00135239	1e-08	425097	ebi-a-GCST90012114	|| id:ebi-a-GCST90012114	TRUE	reported	igd	2	TRUE	NA	NA	7.82534e-05	425097	0.00017491	14890	FALSE
43	rs13396590	C	T	C	T	0.0142001	-0.0601539	0.065879	0.06	FALSE	FALSE	FALSE	ieu-a-1112	2	48873662	0.062	14890	0.315902	Primary sclerosing cholangitis || id:ieu-a-1112	Primary sclerosing cholangitis	Primary sclerosing cholangitis || ||	TRUE	igd	NA	NA	NA	NA	NA	NA	NA	2	48873662	0.00258976	1.2e-08	425097	ebi-a-GCST90012114	|| id:ebi-a-GCST90012114	TRUE	reported	igd	2	TRUE	NA	NA	7.07208e-05	425097	6.32238e-05	14890	TRUE
44	rs13410301	T	C	T	C	0.00836464	0.0544882	0.609933	0.57	FALSE	FALSE	FALSE	ieu-a-1112	2	135353183	0.032	14890	0.0883405	Primary sclerosing cholangitis || id:ieu-a-1112	Primary sclerosing cholangitis	Primary sclerosing cholangitis || ||	TRUE	igd	NA	NA	NA	NA	NA	NA	NA	2	135353183	0.00132056	5.10035e-11	425097	ebi-a-GCST90012114	|| id:ebi-a-GCST90012114	TRUE	reported	igd	2	TRUE	NA	NA	9.43738e-05	425097	0.000194708	14890	FALSE
45	rs1351623	T	C	T	C	-0.0111776	-0.0778865	0.165751	0.15	FALSE	FALSE	FALSE	ieu-a-1112	4	104591916	0.043	14890	0.0637617	Primary sclerosing cholangitis || id:ieu-a-1112	Primary sclerosing cholangitis	Primary sclerosing cholangitis || ||	TRUE	igd	TRUE	rs1351623	rs28878597	T	C	G	A	4	104587977	0.00173501	1.7e-10	425097	ebi-a-GCST90012114	|| id:ebi-a-GCST90012114	TRUE	reported	igd	2	TRUE	NA	NA	9.76258e-05	425097	0.000220321	14890	FALSE
46	rs1362234	G	A	G	A	-0.0354202	-0.0401818	0.01456	0.01	FALSE	FALSE	FALSE	ieu-a-1112	7	75675922	0.173	14890	0.800882	Primary sclerosing cholangitis || id:ieu-a-1112	Primary sclerosing cholangitis	Primary sclerosing cholangitis || ||	TRUE	igd	TRUE	rs1362234	rs139128931	G	A	A	C	7	75588366	0.00558632	5.99998e-10	425097	ebi-a-GCST90012114	|| id:ebi-a-GCST90012114	TRUE	reported	igd	2	TRUE	NA	NA	9.45635e-05	425097	3.6235e-06	14890	TRUE
47	rs1408	A	G	A	G	-0.0114428	-0.00697561	0.578259	0.57	FALSE	FALSE	FALSE	ieu-a-1112	4	88057353	0.032	14890	0.823269	Primary sclerosing cholangitis || id:ieu-a-1112	Primary sclerosing cholangitis	Primary sclerosing cholangitis || ||	TRUE	igd	NA	NA	NA	NA	NA	NA	NA	4	88057353	0.00130454	6.79986e-19	425097	ebi-a-GCST90012114	|| id:ebi-a-GCST90012114	TRUE	reported	igd	2	TRUE	NA	NA	0.000180961	425097	3.19173e-06	14890	TRUE
48	rs147708403	A	G	A	G	-0.0227381	-0.0934903	0.032608	0.03	FALSE	FALSE	FALSE	ieu-a-1112	10	64548374	0.111	14890	0.376582	Primary sclerosing cholangitis || id:ieu-a-1112	Primary sclerosing cholangitis	Primary sclerosing cholangitis || ||	TRUE	igd	NA	NA	NA	NA	NA	NA	NA	10	64548374	0.00376049	3.2e-09	425097	ebi-a-GCST90012114	|| id:ebi-a-GCST90012114	TRUE	reported	igd	2	TRUE	NA	NA	8.59995e-05	425097	4.76464e-05	14890	TRUE
49	rs1569055	G	C	G	C	-0.00938595	0.0487902	0.815953	0.82	FALSE	TRUE	FALSE	ieu-a-1112	7	99720640	0.04	14890	0.213423	Primary sclerosing cholangitis || id:ieu-a-1112	Primary sclerosing cholangitis	Primary sclerosing cholangitis || ||	TRUE	igd	NA	NA	NA	NA	NA	NA	NA	7	99720640	0.00165635	2.39999e-08	425097	ebi-a-GCST90012114	|| id:ebi-a-GCST90012114	TRUE	reported	igd	2	TRUE	NA	NA	7.55324e-05	425097	9.9923e-05	14890	FALSE
50	rs157934	C	T	C	T	0.00833858	-0.0421012	0.305081	0.3	FALSE	FALSE	FALSE	ieu-a-1112	7	130585492	0.038	14890	0.256763	Primary sclerosing cholangitis || id:ieu-a-1112	Primary sclerosing cholangitis	Primary sclerosing cholangitis || ||	TRUE	igd	NA	NA	NA	NA	NA	NA	NA	7	130585492	0.00139587	3.40001e-09	425097	ebi-a-GCST90012114	|| id:ebi-a-GCST90012114	TRUE	reported	igd	2	TRUE	NA	NA	8.39405e-05	425097	8.24422e-05	14890	TRUE
51	rs160470	A	G	A	G	-0.0156065	0.0430595	0.058728	0.05	FALSE	FALSE	FALSE	ieu-a-1112	14	59109131	0.076	14890	0.552815	Primary sclerosing cholangitis || id:ieu-a-1112	Primary sclerosing cholangitis	Primary sclerosing cholangitis || ||	TRUE	igd	NA	NA	NA	NA	NA	NA	NA	14	59109131	0.00273718	1.29999e-08	425097	ebi-a-GCST90012114	|| id:ebi-a-GCST90012114	TRUE	reported	igd	2	TRUE	NA	NA	7.64689e-05	425097	2.15608e-05	14890	TRUE
52	rs1681967	G	A	G	A	-0.0149523	0.0305292	0.082177	0.08	FALSE	FALSE	FALSE	ieu-a-1112	6	64273105	0.056	14890	0.573814	Primary sclerosing cholangitis || id:ieu-a-1112	Primary sclerosing cholangitis	Primary sclerosing cholangitis || ||	TRUE	igd	TRUE	rs1681967	rs1744156	G	A	T	C	6	64270790	0.00234527	5.89997e-10	425097	ebi-a-GCST90012114	|| id:ebi-a-GCST90012114	TRUE	reported	igd	2	TRUE	NA	NA	9.56099e-05	425097	1.99623e-05	14890	TRUE
53	rs171021	T	C	T	C	-0.0135666	0.0256677	0.297052	0.3	FALSE	FALSE	FALSE	ieu-a-1112	11	72317557	0.037	14890	0.481204	Primary sclerosing cholangitis || id:ieu-a-1112	Primary sclerosing cholangitis	Primary sclerosing cholangitis || ||	TRUE	igd	NA	NA	NA	NA	NA	NA	NA	11	72317557	0.00141043	2.70023e-21	425097	ebi-a-GCST90012114	|| id:ebi-a-GCST90012114	TRUE	reported	igd	2	TRUE	NA	NA	0.0002176	425097	3.23236e-05	14890	TRUE
54	rs17497828	A	G	A	G	-0.00891926	0.0760347	0.2619	0.25	FALSE	FALSE	FALSE	ieu-a-1112	1	67452322	0.035	14890	0.0296784	Primary sclerosing cholangitis || id:ieu-a-1112	Primary sclerosing cholangitis	Primary sclerosing cholangitis || ||	TRUE	igd	NA	NA	NA	NA	NA	NA	NA	1	67452322	0.00147376	2.80001e-10	425097	ebi-a-GCST90012114	|| id:ebi-a-GCST90012114	TRUE	reported	igd	2	TRUE	NA	NA	8.6155e-05	425097	0.000316894	14890	FALSE
55	rs17810415	G	A	G	A	0.00970654	-0.0516432	0.200263	0.2	FALSE	FALSE	FALSE	ieu-a-1112	9	19032907	0.037	14890	0.154491	Primary sclerosing cholangitis || id:ieu-a-1112	Primary sclerosing cholangitis	Primary sclerosing cholangitis || ||	TRUE	igd	NA	NA	NA	NA	NA	NA	NA	9	19032907	0.00161253	6.69993e-09	425097	ebi-a-GCST90012114	|| id:ebi-a-GCST90012114	TRUE	reported	igd	2	TRUE	NA	NA	8.52296e-05	425097	0.000130837	14890	FALSE
56	rs17881850	A	G	A	G	0.0542207	-0.0825012	0.010432	0.01	FALSE	FALSE	FALSE	ieu-a-1112	17	7573057	0.168	14890	0.595832	Primary sclerosing cholangitis || id:ieu-a-1112	Primary sclerosing cholangitis	Primary sclerosing cholangitis || ||	TRUE	igd	NA	NA	NA	NA	NA	NA	NA	17	7573057	0.00643719	4.60045e-17	425097	ebi-a-GCST90012114	|| id:ebi-a-GCST90012114	TRUE	reported	igd	2	TRUE	NA	NA	0.00016687	425097	1.61979e-05	14890	TRUE
57	rs180435	G	C	G	C	0.009709	0.0430595	0.809035	0.81	FALSE	TRUE	FALSE	ieu-a-1112	12	47180370	0.038	14890	0.252138	Primary sclerosing cholangitis || id:ieu-a-1112	Primary sclerosing cholangitis	Primary sclerosing cholangitis || ||	TRUE	igd	NA	NA	NA	NA	NA	NA	NA	12	47180370	0.0016405	2.99999e-09	425097	ebi-a-GCST90012114	|| id:ebi-a-GCST90012114	TRUE	reported	igd	2	TRUE	NA	NA	8.239e-05	425097	8.62377e-05	14890	FALSE
58	rs182050989	T	C	T	C	-0.0266455	0.00498754	0.028521	0.03	FALSE	FALSE	FALSE	ieu-a-1112	1	27262545	0.109	14890	0.963043	Primary sclerosing cholangitis || id:ieu-a-1112	Primary sclerosing cholangitis	Primary sclerosing cholangitis || ||	TRUE	igd	NA	NA	NA	NA	NA	NA	NA	1	27262545	0.00387079	1.20005e-12	425097	ebi-a-GCST90012114	|| id:ebi-a-GCST90012114	TRUE	reported	igd	2	TRUE	NA	NA	0.000111459	425097	1.40632e-07	14890	TRUE
59	rs1822246	G	A	G	A	-0.0083795	0.0676586	0.296689	0.3	FALSE	FALSE	FALSE	ieu-a-1112	15	96245020	0.032	14890	0.0321973	Primary sclerosing cholangitis || id:ieu-a-1112	Primary sclerosing cholangitis	Primary sclerosing cholangitis || ||	TRUE	igd	NA	NA	NA	NA	NA	NA	NA	15	96245020	0.00140942	1.6e-09	425097	ebi-a-GCST90012114	|| id:ebi-a-GCST90012114	TRUE	reported	igd	2	TRUE	NA	NA	8.31444e-05	425097	0.000300178	14890	FALSE
60	rs1835542	T	C	T	C	-0.00732365	-0.0392207	0.62331	0.63	FALSE	FALSE	FALSE	ieu-a-1112	3	88058683	0.032	14890	0.214538	Primary sclerosing cholangitis || id:ieu-a-1112	Primary sclerosing cholangitis	Primary sclerosing cholangitis || ||	TRUE	igd	NA	NA	NA	NA	NA	NA	NA	3	88058683	0.00132822	2.19999e-08	425097	ebi-a-GCST90012114	|| id:ebi-a-GCST90012114	TRUE	reported	igd	2	TRUE	NA	NA	7.15152e-05	425097	0.000100891	14890	FALSE
61	rs1837095	A	T	A	T	-0.00857442	0.0256677	0.387984	0.4	FALSE	TRUE	FALSE	ieu-a-1112	11	16245692	0.035	14890	0.458815	Primary sclerosing cholangitis || id:ieu-a-1112	Primary sclerosing cholangitis	Primary sclerosing cholangitis || ||	TRUE	igd	NA	NA	NA	NA	NA	NA	NA	11	16245692	0.00131961	1.69981e-11	425097	ebi-a-GCST90012114	|| id:ebi-a-GCST90012114	TRUE	reported	igd	2	TRUE	NA	NA	9.93091e-05	425097	3.61232e-05	14890	TRUE
62	rs186966645	T	C	T	C	-0.0148714	0.00598207	0.064859	0.07	FALSE	FALSE	FALSE	ieu-a-1112	15	53118524	0.071	14890	0.930216	Primary sclerosing cholangitis || id:ieu-a-1112	Primary sclerosing cholangitis	Primary sclerosing cholangitis || ||	TRUE	igd	NA	NA	NA	NA	NA	NA	NA	15	53118524	0.00261808	1.5e-08	425097	ebi-a-GCST90012114	|| id:ebi-a-GCST90012114	TRUE	reported	igd	2	TRUE	NA	NA	7.5896e-05	425097	4.76815e-07	14890	TRUE
63	rs1870940	A	G	A	G	-0.0104433	0.00697561	0.272152	0.24	FALSE	FALSE	FALSE	ieu-a-1112	1	154986091	0.039	14890	0.857701	Primary sclerosing cholangitis || id:ieu-a-1112	Primary sclerosing cholangitis	Primary sclerosing cholangitis || ||	TRUE	igd	TRUE	rs1870940	rs3753639	A	G	C	T	1	154984363	0.00145507	2.90001e-12	425097	ebi-a-GCST90012114	|| id:ebi-a-GCST90012114	TRUE	reported	igd	2	TRUE	NA	NA	0.000121163	425097	2.14881e-06	14890	TRUE
64	rs1977658	G	T	G	T	-0.0145824	0.0305292	0.655918	0.66	FALSE	FALSE	FALSE	ieu-a-1112	1	107614003	0.032	14890	0.319633	Primary sclerosing cholangitis || id:ieu-a-1112	Primary sclerosing cholangitis	Primary sclerosing cholangitis || ||	TRUE	igd	TRUE	rs1977658	rs1730862	T	G	G	A	1	107607037	0.00136406	1.59993e-27	425097	ebi-a-GCST90012114	|| id:ebi-a-GCST90012114	TRUE	reported	igd	2	TRUE	NA	NA	0.000268775	425097	6.11319e-05	14890	TRUE
65	rs2011425	G	T	G	T	-0.0249772	-0.0535408	0.079563	0.09	FALSE	FALSE	FALSE	ieu-a-1112	2	234627608	0.062	14890	0.376143	Primary sclerosing cholangitis || id:ieu-a-1112	Primary sclerosing cholangitis	Primary sclerosing cholangitis || ||	TRUE	igd	NA	NA	NA	NA	NA	NA	NA	2	234627608	0.00238935	3.10027e-26	425097	ebi-a-GCST90012114	|| id:ebi-a-GCST90012114	TRUE	reported	igd	2	TRUE	NA	NA	0.000256998	425097	5.00874e-05	14890	TRUE
66	rs2035838	G	A	G	A	-0.0111111	-0.0506931	0.148259	0.15	FALSE	FALSE	FALSE	ieu-a-1112	11	29200384	0.041	14890	0.207403	Primary sclerosing cholangitis || id:ieu-a-1112	Primary sclerosing cholangitis	Primary sclerosing cholangitis || ||	TRUE	igd	NA	NA	NA	NA	NA	NA	NA	11	29200384	0.00181541	2.5e-10	425097	ebi-a-GCST90012114	|| id:ebi-a-GCST90012114	TRUE	reported	igd	2	TRUE	NA	NA	8.81131e-05	425097	0.000102671	14890	FALSE
67	rs2038695	A	C	A	C	-0.00719174	0.0363319	0.55082	0.55	FALSE	FALSE	FALSE	ieu-a-1112	13	100568618	0.034	14890	0.287317	Primary sclerosing cholangitis || id:ieu-a-1112	Primary sclerosing cholangitis	Primary sclerosing cholangitis || ||	TRUE	igd	TRUE	rs2038695	rs7338818	C	A	C	T	13	100559123	0.00130671	2.1e-08	425097	ebi-a-GCST90012114	|| id:ebi-a-GCST90012114	TRUE	reported	igd	2	TRUE	NA	NA	7.12513e-05	425097	7.66918e-05	14890	FALSE
68	rs2055355	G	A	G	A	-0.00879884	-0.0276152	0.304955	0.29	FALSE	FALSE	FALSE	ieu-a-1112	3	152077625	0.033	14890	0.398313	Primary sclerosing cholangitis || id:ieu-a-1112	Primary sclerosing cholangitis	Primary sclerosing cholangitis || ||	TRUE	igd	NA	NA	NA	NA	NA	NA	NA	3	152077625	0.00139443	5.89997e-10	425097	ebi-a-GCST90012114	|| id:ebi-a-GCST90012114	TRUE	reported	igd	2	TRUE	NA	NA	9.36549e-05	425097	4.7034e-05	14890	TRUE
69	rs2061679	T	C	T	C	0.0332963	0.00796817	0.06627	0.07	FALSE	FALSE	FALSE	ieu-a-1112	16	81573976	0.059	14890	0.892407	Primary sclerosing cholangitis || id:ieu-a-1112	Primary sclerosing cholangitis	Primary sclerosing cholangitis || ||	TRUE	igd	NA	NA	NA	NA	NA	NA	NA	16	81573976	0.00259764	1.50003e-36	425097	ebi-a-GCST90012114	|| id:ebi-a-GCST90012114	TRUE	reported	igd	2	TRUE	NA	NA	0.000386349	425097	1.22511e-06	14890	TRUE
70	rs2201003	G	A	G	A	-0.00800069	0.0592119	0.636126	0.63	FALSE	FALSE	FALSE	ieu-a-1112	15	75463144	0.036	14890	0.0935018	Primary sclerosing cholangitis || id:ieu-a-1112	Primary sclerosing cholangitis	Primary sclerosing cholangitis || ||	TRUE	igd	NA	NA	NA	NA	NA	NA	NA	15	75463144	0.00133805	6.69993e-10	425097	ebi-a-GCST90012114	|| id:ebi-a-GCST90012114	TRUE	reported	igd	2	TRUE	NA	NA	8.40984e-05	425097	0.000181676	14890	FALSE
71	rs221584	G	A	G	A	0.00956269	-0.0449734	0.816667	0.82	FALSE	FALSE	FALSE	ieu-a-1112	6	99739942	0.04	14890	0.253114	Primary sclerosing cholangitis || id:ieu-a-1112	Primary sclerosing cholangitis	Primary sclerosing cholangitis || ||	TRUE	igd	NA	NA	NA	NA	NA	NA	NA	6	99739942	0.00166526	1.6e-08	425097	ebi-a-GCST90012114	|| id:ebi-a-GCST90012114	TRUE	reported	igd	2	TRUE	NA	NA	7.75669e-05	425097	8.49021e-05	14890	FALSE
72	rs2241388	C	T	C	T	-0.0108006	-0.0516432	0.721174	0.71	FALSE	FALSE	FALSE	ieu-a-1112	19	47572987	0.037	14890	0.154805	Primary sclerosing cholangitis || id:ieu-a-1112	Primary sclerosing cholangitis	Primary sclerosing cholangitis || ||	TRUE	igd	NA	NA	NA	NA	NA	NA	NA	19	47572987	0.00143709	3.19963e-14	425097	ebi-a-GCST90012114	|| id:ebi-a-GCST90012114	TRUE	reported	igd	2	TRUE	NA	NA	0.000132857	425097	0.000130837	14890	TRUE
73	rs2242449	T	C	T	C	0.00698574	0.0516432	0.425607	0.46	FALSE	FALSE	FALSE	ieu-a-1112	17	7101292	0.034	14890	0.123001	Primary sclerosing cholangitis || id:ieu-a-1112	Primary sclerosing cholangitis	Primary sclerosing cholangitis || ||	TRUE	igd	TRUE	rs2242449	rs3826408	T	C	T	C	17	7095507	0.00130812	4.70002e-08	425097	ebi-a-GCST90012114	|| id:ebi-a-GCST90012114	TRUE	reported	igd	2	TRUE	NA	NA	6.70833e-05	425097	0.00015494	14890	FALSE
74	rs2250352	A	G	A	G	0.0188041	0.0295588	0.245273	0.25	FALSE	FALSE	FALSE	ieu-a-1112	1	179273941	0.035	14890	0.384119	Primary sclerosing cholangitis || id:ieu-a-1112	Primary sclerosing cholangitis	Primary sclerosing cholangitis || ||	TRUE	igd	NA	NA	NA	NA	NA	NA	NA	1	179273941	0.00149346	6.59933e-37	425097	ebi-a-GCST90012114	|| id:ebi-a-GCST90012114	TRUE	reported	igd	2	TRUE	NA	NA	0.000372795	425097	4.79049e-05	14890	TRUE
75	rs2256191	C	T	C	T	-0.00750751	0.00498754	0.345356	0.36	FALSE	FALSE	FALSE	ieu-a-1112	14	64656855	0.032	14890	0.883119	Primary sclerosing cholangitis || id:ieu-a-1112	Primary sclerosing cholangitis	Primary sclerosing cholangitis || ||	TRUE	igd	NA	NA	NA	NA	NA	NA	NA	14	64656855	0.00135349	7.39997e-09	425097	ebi-a-GCST90012114	|| id:ebi-a-GCST90012114	TRUE	reported	igd	2	TRUE	NA	NA	7.2371e-05	425097	1.63168e-06	14890	TRUE
76	rs2273991	C	G	C	G	-0.0128192	-0.0168571	0.102611	0.11	FALSE	TRUE	FALSE	ieu-a-1112	20	60593396	0.048	14890	0.717609	Primary sclerosing cholangitis || id:ieu-a-1112	Primary sclerosing cholangitis	Primary sclerosing cholangitis || ||	TRUE	igd	TRUE	rs2273991	rs6061956	C	G	T	G	20	60588049	0.00211997	2.99999e-09	425097	ebi-a-GCST90012114	|| id:ebi-a-GCST90012114	TRUE	reported	igd	2	TRUE	NA	NA	8.6008e-05	425097	8.28406e-06	14890	TRUE
77	rs2287322	G	A	G	A	0.00870892	-0.0119286	0.222494	0.21	FALSE	FALSE	FALSE	ieu-a-1112	17	1641035	0.042	14890	0.769547	Primary sclerosing cholangitis || id:ieu-a-1112	Primary sclerosing cholangitis	Primary sclerosing cholangitis || ||	TRUE	igd	NA	NA	NA	NA	NA	NA	NA	17	1641035	0.00154381	1.09999e-08	425097	ebi-a-GCST90012114	|| id:ebi-a-GCST90012114	TRUE	reported	igd	2	TRUE	NA	NA	7.48553e-05	425097	5.41803e-06	14890	TRUE
78	rs2306847	T	A	T	A	0.0189427	-0.0525924	0.791144	0.81	FALSE	TRUE	FALSE	ieu-a-1112	7	137801915	0.074	14890	0.46062	Primary sclerosing cholangitis || id:ieu-a-1112	Primary sclerosing cholangitis	Primary sclerosing cholangitis || ||	TRUE	igd	TRUE	rs2306847	rs7780066	A	T	G	A	7	137798593	0.00158342	5.19996e-34	425097	ebi-a-GCST90012114	|| id:ebi-a-GCST90012114	TRUE	reported	igd	2	TRUE	NA	NA	0.000336558	425097	3.39259e-05	14890	TRUE
79	rs2374456	G	C	G	C	0.00770514	0.0305292	0.584962	0.59	FALSE	TRUE	FALSE	ieu-a-1112	2	43271621	0.036	14890	0.38551	Primary sclerosing cholangitis || id:ieu-a-1112	Primary sclerosing cholangitis	Primary sclerosing cholangitis || ||	TRUE	igd	NA	NA	NA	NA	NA	NA	NA	2	43271621	0.00131019	1e-09	425097	ebi-a-GCST90012114	|| id:ebi-a-GCST90012114	TRUE	reported	igd	2	TRUE	NA	NA	8.13526e-05	425097	4.83024e-05	14890	TRUE
80	rs2518034	C	G	C	G	-0.0106316	-0.0009995	0.268287	0.28	FALSE	TRUE	FALSE	ieu-a-1112	10	5040213	0.034	14890	0.972137	Primary sclerosing cholangitis || id:ieu-a-1112	Primary sclerosing cholangitis	Primary sclerosing cholangitis || ||	TRUE	igd	TRUE	rs2518034	rs2801893	C	G	C	T	10	5038149	0.00147985	1.59993e-12	425097	ebi-a-GCST90012114	|| id:ebi-a-GCST90012114	TRUE	reported	igd	2	TRUE	NA	NA	0.000121401	425097	5.80459e-08	14890	TRUE
81	rs2571001	A	C	A	C	-0.00739034	0.0334348	0.481845	0.48	FALSE	FALSE	FALSE	ieu-a-1112	18	44665083	0.03	14890	0.26592	Primary sclerosing cholangitis || id:ieu-a-1112	Primary sclerosing cholangitis	Primary sclerosing cholangitis || ||	TRUE	igd	NA	NA	NA	NA	NA	NA	NA	18	44665083	0.00128965	1.7e-08	425097	ebi-a-GCST90012114	|| id:ebi-a-GCST90012114	TRUE	reported	igd	2	TRUE	NA	NA	7.72441e-05	425097	8.34223e-05	14890	FALSE
82	rs2583949	T	C	T	C	-0.0123421	-0.0198026	0.104747	0.1	FALSE	FALSE	FALSE	ieu-a-1112	12	66200749	0.051	14890	0.689771	Primary sclerosing cholangitis || id:ieu-a-1112	Primary sclerosing cholangitis	Primary sclerosing cholangitis || ||	TRUE	igd	TRUE	rs2583949	rs2583944	T	C	C	T	12	66194243	0.00212058	5e-09	425097	ebi-a-GCST90012114	|| id:ebi-a-GCST90012114	TRUE	reported	igd	2	TRUE	NA	NA	7.96798e-05	425097	1.01266e-05	14890	TRUE
83	rs2675611	C	T	C	T	-0.00718597	0.0295588	0.531264	0.53	FALSE	FALSE	FALSE	ieu-a-1112	10	63644246	0.035	14890	0.401251	Primary sclerosing cholangitis || id:ieu-a-1112	Primary sclerosing cholangitis	Primary sclerosing cholangitis || ||	TRUE	igd	NA	NA	NA	NA	NA	NA	NA	10	63644246	0.00129349	3.40001e-08	425097	ebi-a-GCST90012114	|| id:ebi-a-GCST90012114	TRUE	reported	igd	2	TRUE	NA	NA	7.25984e-05	425097	4.79049e-05	14890	TRUE
84	rs267733	G	A	G	A	-0.0118795	0.0158733	0.161226	0.16	FALSE	FALSE	FALSE	ieu-a-1112	1	150958836	0.047	14890	0.719174	Primary sclerosing cholangitis || id:ieu-a-1112	Primary sclerosing cholangitis	Primary sclerosing cholangitis || ||	TRUE	igd	NA	NA	NA	NA	NA	NA	NA	1	150958836	0.00174647	1.20005e-12	425097	ebi-a-GCST90012114	|| id:ebi-a-GCST90012114	TRUE	reported	igd	2	TRUE	NA	NA	0.000108828	425097	7.66124e-06	14890	TRUE
85	rs2723065	G	A	G	A	0.0105151	0.0478373	0.374952	0.39	FALSE	FALSE	FALSE	ieu-a-1112	2	65279414	0.031	14890	0.115354	Primary sclerosing cholangitis || id:ieu-a-1112	Primary sclerosing cholangitis	Primary sclerosing cholangitis || ||	TRUE	igd	NA	NA	NA	NA	NA	NA	NA	2	65279414	0.00132637	1.29987e-14	425097	ebi-a-GCST90012114	|| id:ebi-a-GCST90012114	TRUE	reported	igd	2	TRUE	NA	NA	0.000147825	425097	0.00015992	14890	FALSE
86	rs2764772	A	T	A	T	0.00828619	-0.0411419	0.334423	0.33	FALSE	TRUE	FALSE	ieu-a-1112	16	20060653	0.037	14890	0.259796	Primary sclerosing cholangitis || id:ieu-a-1112	Primary sclerosing cholangitis	Primary sclerosing cholangitis || ||	TRUE	igd	NA	NA	NA	NA	NA	NA	NA	16	20060653	0.00136478	9.90011e-10	425097	ebi-a-GCST90012114	|| id:ebi-a-GCST90012114	TRUE	reported	igd	2	TRUE	NA	NA	8.67083e-05	425097	8.3041e-05	14890	TRUE
87	rs28495625	A	C	A	C	0.0127398	-0.00895974	0.148715	0.14	FALSE	FALSE	FALSE	ieu-a-1112	16	11891361	0.083	14890	0.912204	Primary sclerosing cholangitis || id:ieu-a-1112	Primary sclerosing cholangitis	Primary sclerosing cholangitis || ||	TRUE	igd	NA	NA	NA	NA	NA	NA	NA	16	11891361	0.00181009	1.20005e-12	425097	ebi-a-GCST90012114	|| id:ebi-a-GCST90012114	TRUE	reported	igd	2	TRUE	NA	NA	0.000116517	425097	7.82705e-07	14890	TRUE
88	rs28497975	A	C	A	C	-0.0116958	-0.234281	0.266093	0.02	FALSE	FALSE	FALSE	ieu-a-1112	6	32538682	0.135	14890	0.0647262	Primary sclerosing cholangitis || id:ieu-a-1112	Primary sclerosing cholangitis	Primary sclerosing cholangitis || ||	TRUE	igd	TRUE	rs28497975	rs61321957	A	C	G	A	6	32526197	0.00180227	1.7e-09	425097	ebi-a-GCST90012114	|| id:ebi-a-GCST90012114	TRUE	reported	igd	2	TRUE	NA	NA	9.90584e-05	425097	0.000202247	14890	FALSE
89	rs28576256	A	G	A	G	-0.0133849	-0.00697561	0.131477	0.13	FALSE	FALSE	FALSE	ieu-a-1112	14	99718173	0.053	14890	0.89602	Primary sclerosing cholangitis || id:ieu-a-1112	Primary sclerosing cholangitis	Primary sclerosing cholangitis || ||	TRUE	igd	NA	NA	NA	NA	NA	NA	NA	14	99718173	0.00191397	9.09913e-12	425097	ebi-a-GCST90012114	|| id:ebi-a-GCST90012114	TRUE	reported	igd	2	TRUE	NA	NA	0.000115033	425097	1.16353e-06	14890	TRUE
90	rs2903385	A	G	A	G	0.00939408	-0.0695261	0.484539	0.49	FALSE	FALSE	FALSE	ieu-a-1112	4	106094427	0.029	14890	0.015313	Primary sclerosing cholangitis || id:ieu-a-1112	Primary sclerosing cholangitis	Primary sclerosing cholangitis || ||	TRUE	igd	NA	NA	NA	NA	NA	NA	NA	4	106094427	0.00128845	2.09991e-14	425097	ebi-a-GCST90012114	|| id:ebi-a-GCST90012114	TRUE	reported	igd	2	TRUE	NA	NA	0.000125035	425097	0.000385919	14890	FALSE
91	rs34060476	G	A	G	A	0.0197945	-0.0324672	0.133669	0.12	FALSE	FALSE	FALSE	ieu-a-1112	7	73052057	0.053	14890	0.525573	Primary sclerosing cholangitis || id:ieu-a-1112	Primary sclerosing cholangitis	Primary sclerosing cholangitis || ||	TRUE	igd	TRUE	rs34060476	rs799165	G	A	A	T	7	73037956	0.0018896	5.30029e-26	425097	ebi-a-GCST90012114	|| id:ebi-a-GCST90012114	TRUE	reported	igd	2	TRUE	NA	NA	0.000258078	425097	2.52052e-05	14890	TRUE
92	rs34858588	G	C	G	C	-0.0155256	-0.0009995	0.078794	0.07	FALSE	TRUE	FALSE	ieu-a-1112	19	19457235	0.057	14890	0.980786	Primary sclerosing cholangitis || id:ieu-a-1112	Primary sclerosing cholangitis	Primary sclerosing cholangitis || ||	TRUE	igd	NA	NA	NA	NA	NA	NA	NA	19	19457235	0.0023914	4.30002e-10	425097	ebi-a-GCST90012114	|| id:ebi-a-GCST90012114	TRUE	reported	igd	2	TRUE	NA	NA	9.91433e-05	425097	2.06528e-08	14890	TRUE
93	rs35182096	T	C	T	C	-0.00810483	0.0372958	0.744043	0.78	FALSE	FALSE	FALSE	ieu-a-1112	9	137268915	0.041	14890	0.361418	Primary sclerosing cholangitis || id:ieu-a-1112	Primary sclerosing cholangitis	Primary sclerosing cholangitis || ||	TRUE	igd	TRUE	rs35182096	rs62576344	C	T	T	C	9	137268682	0.00148447	3.59998e-08	425097	ebi-a-GCST90012114	|| id:ebi-a-GCST90012114	TRUE	reported	igd	2	TRUE	NA	NA	7.01178e-05	425097	5.55766e-05	14890	TRUE
94	rs35222808	A	C	A	C	-0.00907747	-0.0449734	0.252148	0.26	FALSE	FALSE	FALSE	ieu-a-1112	8	77879704	0.04	14890	0.252657	Primary sclerosing cholangitis || id:ieu-a-1112	Primary sclerosing cholangitis	Primary sclerosing cholangitis || ||	TRUE	igd	NA	NA	NA	NA	NA	NA	NA	8	77879704	0.00146955	5.69994e-10	425097	ebi-a-GCST90012114	|| id:ebi-a-GCST90012114	TRUE	reported	igd	2	TRUE	NA	NA	8.97503e-05	425097	8.49021e-05	14890	TRUE
95	rs35649529	C	T	C	T	0.00826409	0.0178399	0.386611	0.39	FALSE	FALSE	FALSE	ieu-a-1112	1	101656415	0.035	14890	0.61155	Primary sclerosing cholangitis || id:ieu-a-1112	Primary sclerosing cholangitis	Primary sclerosing cholangitis || ||	TRUE	igd	TRUE	rs35649529	rs34519092	C	T	C	A	1	101655116	0.00132081	1.40001e-10	425097	ebi-a-GCST90012114	|| id:ebi-a-GCST90012114	TRUE	reported	igd	2	TRUE	NA	NA	9.20838e-05	425097	1.74504e-05	14890	TRUE
96	rs35698268	G	C	G	C	0.00967281	-0.0129162	0.223692	0.22	FALSE	TRUE	FALSE	ieu-a-1112	15	60978246	0.037	14890	0.713827	Primary sclerosing cholangitis || id:ieu-a-1112	Primary sclerosing cholangitis	Primary sclerosing cholangitis || ||	TRUE	igd	NA	NA	NA	NA	NA	NA	NA	15	60978246	0.00155457	4.60002e-10	425097	ebi-a-GCST90012114	|| id:ebi-a-GCST90012114	TRUE	reported	igd	2	TRUE	NA	NA	9.10666e-05	425097	8.18514e-06	14890	TRUE
97	rs35737316	T	C	T	C	0.00982919	-0.0344014	0.245282	0.25	FALSE	FALSE	FALSE	ieu-a-1112	1	204161591	0.035	14890	0.312296	Primary sclerosing cholangitis || id:ieu-a-1112	Primary sclerosing cholangitis	Primary sclerosing cholangitis || ||	TRUE	igd	TRUE	rs35737316	rs2510	T	C	C	T	1	204161534	0.00149854	1.20005e-11	425097	ebi-a-GCST90012114	|| id:ebi-a-GCST90012114	TRUE	reported	igd	2	TRUE	NA	NA	0.000101197	425097	6.48861e-05	14890	TRUE
98	rs35783704	A	G	A	G	0.0200758	-0.0601539	0.10108	0.1	FALSE	FALSE	FALSE	ieu-a-1112	8	105966258	0.051	14890	0.225969	Primary sclerosing cholangitis || id:ieu-a-1112	Primary sclerosing cholangitis	Primary sclerosing cholangitis || ||	TRUE	igd	NA	NA	NA	NA	NA	NA	NA	8	105966258	0.00215659	2.60016e-20	425097	ebi-a-GCST90012114	|| id:ebi-a-GCST90012114	TRUE	reported	igd	2	TRUE	NA	NA	0.000203815	425097	9.34351e-05	14890	TRUE
99	rs35816571	G	C	G	C	-0.0140933	0.119559	0.170715	0.19	FALSE	TRUE	FALSE	ieu-a-1112	15	85576063	0.037	14890	0.000968211	Primary sclerosing cholangitis || id:ieu-a-1112	Primary sclerosing cholangitis	Primary sclerosing cholangitis || ||	TRUE	igd	TRUE	rs35816571	rs12906544	G	C	A	G	15	85554122	0.00171047	1.39991e-16	425097	ebi-a-GCST90012114	|| id:ebi-a-GCST90012114	TRUE	reported	igd	2	TRUE	NA	NA	0.000159676	425097	0.000700842	14890	FALSE
100	rs35906730	A	G	A	G	0.00962401	0.0778865	0.422771	0.43	FALSE	FALSE	FALSE	ieu-a-1112	10	94435673	0.034	14890	0.0205027	Primary sclerosing cholangitis || id:ieu-a-1112	Primary sclerosing cholangitis	Primary sclerosing cholangitis || ||	TRUE	igd	NA	NA	NA	NA	NA	NA	NA	10	94435673	0.00130773	5.70033e-14	425097	ebi-a-GCST90012114	|| id:ebi-a-GCST90012114	TRUE	reported	igd	2	TRUE	NA	NA	0.00012739	425097	0.000352352	14890	FALSE
101	rs36032941	A	C	A	C	-0.0225548	-0.0276152	0.295733	0.3	FALSE	FALSE	FALSE	ieu-a-1112	10	5062752	0.038	14890	0.449366	Primary sclerosing cholangitis || id:ieu-a-1112	Primary sclerosing cholangitis	Primary sclerosing cholangitis || ||	TRUE	igd	NA	NA	NA	NA	NA	NA	NA	10	5062752	0.00142233	5.00035e-56	425097	ebi-a-GCST90012114	|| id:ebi-a-GCST90012114	TRUE	reported	igd	2	TRUE	NA	NA	0.0005912	425097	3.54713e-05	14890	TRUE
102	rs36182456	A	G	A	G	0.0184446	0.0334348	0.779383	0.79	FALSE	FALSE	FALSE	ieu-a-1112	6	119167949	0.043	14890	0.431045	Primary sclerosing cholangitis || id:ieu-a-1112	Primary sclerosing cholangitis	Primary sclerosing cholangitis || ||	TRUE	igd	NA	NA	NA	NA	NA	NA	NA	6	119167949	0.00154918	2.09991e-33	425097	ebi-a-GCST90012114	|| id:ebi-a-GCST90012114	TRUE	reported	igd	2	TRUE	NA	NA	0.000333353	425097	4.06075e-05	14890	TRUE
103	rs36205397	G	A	G	A	0.00963332	0.0295588	0.421314	0.43	FALSE	FALSE	FALSE	ieu-a-1112	4	3473066	0.03	14890	0.312799	Primary sclerosing cholangitis || id:ieu-a-1112	Primary sclerosing cholangitis	Primary sclerosing cholangitis || ||	TRUE	igd	TRUE	rs36205397	rs10007119	G	A	G	A	4	3470604	0.00130639	1.29987e-13	425097	ebi-a-GCST90012114	|| id:ebi-a-GCST90012114	TRUE	reported	igd	2	TRUE	NA	NA	0.000127898	425097	6.52028e-05	14890	TRUE
104	rs3750572	C	T	C	T	-0.0157606	-0.00299551	0.154543	0.15	FALSE	FALSE	FALSE	ieu-a-1112	10	5247376	0.043	14890	0.945803	Primary sclerosing cholangitis || id:ieu-a-1112	Primary sclerosing cholangitis	Primary sclerosing cholangitis || ||	TRUE	igd	NA	NA	NA	NA	NA	NA	NA	10	5247376	0.00177873	3.59998e-19	425097	ebi-a-GCST90012114	|| id:ebi-a-GCST90012114	TRUE	reported	igd	2	TRUE	NA	NA	0.000184654	425097	3.25963e-07	14890	TRUE
105	rs3771243	A	G	A	G	0.00901418	0.0168571	0.388557	0.37	FALSE	FALSE	FALSE	ieu-a-1112	2	20427189	0.036	14890	0.621005	Primary sclerosing cholangitis || id:ieu-a-1112	Primary sclerosing cholangitis	Primary sclerosing cholangitis || ||	TRUE	igd	TRUE	rs3771243	rs7558190	A	G	T	G	2	20412227	0.00131918	2.49977e-12	425097	ebi-a-GCST90012114	|| id:ebi-a-GCST90012114	TRUE	reported	igd	2	TRUE	NA	NA	0.000109827	425097	1.47271e-05	14890	TRUE
106	rs41264630	A	G	A	G	0.0135205	-0.0009995	0.079973	0.08	FALSE	FALSE	FALSE	ieu-a-1112	1	149885800	0.056	14890	0.986437	Primary sclerosing cholangitis || id:ieu-a-1112	Primary sclerosing cholangitis	Primary sclerosing cholangitis || ||	TRUE	igd	NA	NA	NA	NA	NA	NA	NA	1	149885800	0.00236743	3.89996e-09	425097	ebi-a-GCST90012114	|| id:ebi-a-GCST90012114	TRUE	reported	igd	2	TRUE	NA	NA	7.67206e-05	425097	2.1397e-08	14890	TRUE
107	rs41284816	T	G	T	G	0.0260423	0.0295588	0.019113	0.02	FALSE	FALSE	FALSE	ieu-a-1112	13	50722895	0.122	14890	0.794231	Primary sclerosing cholangitis || id:ieu-a-1112	Primary sclerosing cholangitis	Primary sclerosing cholangitis || ||	TRUE	igd	TRUE	rs41284816	rs1326122	T	G	A	C	13	50655989	0.00479925	1.5e-08	425097	ebi-a-GCST90012114	|| id:ebi-a-GCST90012114	TRUE	reported	igd	2	TRUE	NA	NA	6.92621e-05	425097	3.9429e-06	14890	TRUE
108	rs4245930	A	G	A	G	-0.00730443	-0.0629748	0.632585	0.63	FALSE	FALSE	FALSE	ieu-a-1112	4	109038654	0.031	14890	0.0386874	Primary sclerosing cholangitis || id:ieu-a-1112	Primary sclerosing cholangitis	Primary sclerosing cholangitis || ||	TRUE	igd	NA	NA	NA	NA	NA	NA	NA	4	109038654	0.00133376	2.39999e-08	425097	ebi-a-GCST90012114	|| id:ebi-a-GCST90012114	TRUE	reported	igd	2	TRUE	NA	NA	7.05506e-05	425097	0.000277111	14890	FALSE
109	rs4268041	G	A	G	A	0.0144158	0.0119286	0.81964	0.83	FALSE	FALSE	FALSE	ieu-a-1112	7	98005538	0.04	14890	0.754861	Primary sclerosing cholangitis || id:ieu-a-1112	Primary sclerosing cholangitis	Primary sclerosing cholangitis || ||	TRUE	igd	NA	NA	NA	NA	NA	NA	NA	7	98005538	0.00167256	4.40048e-18	425097	ebi-a-GCST90012114	|| id:ebi-a-GCST90012114	TRUE	reported	igd	2	TRUE	NA	NA	0.000174724	425097	5.97338e-06	14890	TRUE
110	rs4297769	A	G	A	G	-0.00739229	0.0314987	0.389504	0.38	FALSE	FALSE	FALSE	ieu-a-1112	17	7944048	0.037	14890	0.384493	Primary sclerosing cholangitis || id:ieu-a-1112	Primary sclerosing cholangitis	Primary sclerosing cholangitis || ||	TRUE	igd	NA	NA	NA	NA	NA	NA	NA	17	7944048	0.00133733	1.29999e-08	425097	ebi-a-GCST90012114	|| id:ebi-a-GCST90012114	TRUE	reported	igd	2	TRUE	NA	NA	7.18726e-05	425097	4.86771e-05	14890	TRUE
111	rs4431325	T	C	T	C	0.0206225	0.0601539	0.059205	0.06	FALSE	FALSE	FALSE	ieu-a-1112	5	76461706	0.064	14890	0.335353	Primary sclerosing cholangitis || id:ieu-a-1112	Primary sclerosing cholangitis	Primary sclerosing cholangitis || ||	TRUE	igd	NA	NA	NA	NA	NA	NA	NA	5	76461706	0.00274405	9.8992e-15	425097	ebi-a-GCST90012114	|| id:ebi-a-GCST90012114	TRUE	reported	igd	2	TRUE	NA	NA	0.000132848	425097	5.93343e-05	14890	TRUE
112	rs445	T	C	T	C	-0.0118382	-0.079735	0.094895	0.11	FALSE	FALSE	FALSE	ieu-a-1112	7	92408370	0.056	14890	0.143944	Primary sclerosing cholangitis || id:ieu-a-1112	Primary sclerosing cholangitis	Primary sclerosing cholangitis || ||	TRUE	igd	NA	NA	NA	NA	NA	NA	NA	7	92408370	0.0021897	1.2e-08	425097	ebi-a-GCST90012114	|| id:ebi-a-GCST90012114	TRUE	reported	igd	2	TRUE	NA	NA	6.87521e-05	425097	0.000136153	14890	FALSE
113	rs4464040	T	C	T	C	-0.0144835	-0.064851	0.149708	0.15	FALSE	FALSE	FALSE	ieu-a-1112	15	79840557	0.043	14890	0.125333	Primary sclerosing cholangitis || id:ieu-a-1112	Primary sclerosing cholangitis	Primary sclerosing cholangitis || ||	TRUE	igd	NA	NA	NA	NA	NA	NA	NA	15	79840557	0.00180873	2.80027e-16	425097	ebi-a-GCST90012114	|| id:ebi-a-GCST90012114	TRUE	reported	igd	2	TRUE	NA	NA	0.000150816	425097	0.000152754	14890	FALSE
114	rs4632729	G	A	G	A	-0.0148349	-0.0285875	0.45495	0.47	FALSE	FALSE	FALSE	ieu-a-1112	4	69946004	0.031	14890	0.345658	Primary sclerosing cholangitis || id:ieu-a-1112	Primary sclerosing cholangitis	Primary sclerosing cholangitis || ||	TRUE	igd	NA	NA	NA	NA	NA	NA	NA	4	69946004	0.00128974	2.09991e-30	425097	ebi-a-GCST90012114	|| id:ebi-a-GCST90012114	TRUE	reported	igd	2	TRUE	NA	NA	0.000311131	425097	5.71173e-05	14890	TRUE
115	rs4678408	G	A	G	A	0.00937888	0.00399202	0.629475	0.62	FALSE	FALSE	FALSE	ieu-a-1112	3	138055136	0.03	14890	0.881247	Primary sclerosing cholangitis || id:ieu-a-1112	Primary sclerosing cholangitis	Primary sclerosing cholangitis || ||	TRUE	igd	TRUE	rs4678408	rs6766859	A	G	C	T	3	138053187	0.00134017	5.90065e-12	425097	ebi-a-GCST90012114	|| id:ebi-a-GCST90012114	TRUE	reported	igd	2	TRUE	NA	NA	0.000115198	425097	1.18934e-06	14890	TRUE
116	rs4725944	C	G	C	G	0.00727243	-0.0009995	0.390093	0.4	FALSE	TRUE	FALSE	ieu-a-1112	7	150476673	0.035	14890	0.984591	Primary sclerosing cholangitis || id:ieu-a-1112	Primary sclerosing cholangitis	Primary sclerosing cholangitis || ||	TRUE	igd	NA	NA	NA	NA	NA	NA	NA	7	150476673	0.00131882	4.60002e-08	425097	ebi-a-GCST90012114	|| id:ebi-a-GCST90012114	TRUE	reported	igd	2	TRUE	NA	NA	7.15272e-05	425097	5.47764e-08	14890	TRUE
117	rs4775935	G	T	G	T	-0.0116532	0.0535408	0.649113	0.65	FALSE	FALSE	FALSE	ieu-a-1112	15	51519276	0.032	14890	0.0927193	Primary sclerosing cholangitis || id:ieu-a-1112	Primary sclerosing cholangitis	Primary sclerosing cholangitis || ||	TRUE	igd	NA	NA	NA	NA	NA	NA	NA	15	51519276	0.00134759	3.90032e-18	425097	ebi-a-GCST90012114	|| id:ebi-a-GCST90012114	TRUE	reported	igd	2	TRUE	NA	NA	0.000175878	425097	0.000187997	14890	FALSE
118	rs4782566	A	C	A	C	0.00827974	0.0295588	0.332069	0.36	FALSE	FALSE	FALSE	ieu-a-1112	16	83979317	0.035	14890	0.388666	Primary sclerosing cholangitis || id:ieu-a-1112	Primary sclerosing cholangitis	Primary sclerosing cholangitis || ||	TRUE	igd	TRUE	rs4782566	rs67890964	A	C	C	T	16	83978401	0.00138811	5.19996e-10	425097	ebi-a-GCST90012114	|| id:ebi-a-GCST90012114	TRUE	reported	igd	2	TRUE	NA	NA	8.3688e-05	425097	4.79049e-05	14890	TRUE
119	rs4912377	A	C	A	C	-0.00763583	-0.0266419	0.513212	0.5	FALSE	FALSE	FALSE	ieu-a-1112	1	57015121	0.034	14890	0.424659	Primary sclerosing cholangitis || id:ieu-a-1112	Primary sclerosing cholangitis	Primary sclerosing cholangitis || ||	TRUE	igd	NA	NA	NA	NA	NA	NA	NA	1	57015121	0.00128977	1.40001e-09	425097	ebi-a-GCST90012114	|| id:ebi-a-GCST90012114	TRUE	reported	igd	2	TRUE	NA	NA	8.24453e-05	425097	4.124e-05	14890	TRUE
120	rs4938576	G	T	G	T	0.00717531	0.0305292	0.587773	0.59	FALSE	FALSE	FALSE	ieu-a-1112	11	118746769	0.036	14890	0.38728	Primary sclerosing cholangitis || id:ieu-a-1112	Primary sclerosing cholangitis	Primary sclerosing cholangitis || ||	TRUE	igd	NA	NA	NA	NA	NA	NA	NA	11	118746769	0.0013069	1.5e-08	425097	ebi-a-GCST90012114	|| id:ebi-a-GCST90012114	TRUE	reported	igd	2	TRUE	NA	NA	7.09055e-05	425097	4.83024e-05	14890	TRUE
121	rs4961485	C	T	C	T	-0.0157393	-0.0676586	0.066557	0.06	FALSE	FALSE	FALSE	ieu-a-1112	9	16360889	0.062	14890	0.260857	Primary sclerosing cholangitis || id:ieu-a-1112	Primary sclerosing cholangitis	Primary sclerosing cholangitis || ||	TRUE	igd	NA	NA	NA	NA	NA	NA	NA	9	16360889	0.00258242	5.89997e-10	425097	ebi-a-GCST90012114	|| id:ebi-a-GCST90012114	TRUE	reported	igd	2	TRUE	NA	NA	8.73762e-05	425097	7.99819e-05	14890	TRUE
122	rs520829	G	T	G	T	0.0100721	0.0266419	0.475492	0.49	FALSE	FALSE	FALSE	ieu-a-1112	6	160767905	0.03	14890	0.363035	Primary sclerosing cholangitis || id:ieu-a-1112	Primary sclerosing cholangitis	Primary sclerosing cholangitis || ||	TRUE	igd	NA	NA	NA	NA	NA	NA	NA	6	160767905	0.00128977	2.19989e-16	425097	ebi-a-GCST90012114	|| id:ebi-a-GCST90012114	TRUE	reported	igd	2	TRUE	NA	NA	0.000143439	425097	5.29698e-05	14890	TRUE
123	rs537551388	T	A	T	A	0.00927319	-0.0188218	0.250442	0.24	FALSE	TRUE	FALSE	ieu-a-1112	8	23399936	0.036	14890	0.592693	Primary sclerosing cholangitis || id:ieu-a-1112	Primary sclerosing cholangitis	Primary sclerosing cholangitis || ||	TRUE	igd	TRUE	rs537551388	rs6557681	T	A	A	G	8	23399889	0.00148995	8.99995e-10	425097	ebi-a-GCST90012114	|| id:ebi-a-GCST90012114	TRUE	reported	igd	2	TRUE	NA	NA	9.11149e-05	425097	1.836e-05	14890	TRUE
124	rs55707100	T	C	T	C	-0.0269106	0.0825012	0.02538	0.03	FALSE	FALSE	FALSE	ieu-a-1112	15	43820717	0.111	14890	0.43376	Primary sclerosing cholangitis || id:ieu-a-1112	Primary sclerosing cholangitis	Primary sclerosing cholangitis || ||	TRUE	igd	NA	NA	NA	NA	NA	NA	NA	15	43820717	0.00408708	7.70016e-12	425097	ebi-a-GCST90012114	|| id:ebi-a-GCST90012114	TRUE	reported	igd	2	TRUE	NA	NA	0.000101974	425097	3.71041e-05	14890	TRUE
125	rs56117787	G	A	G	A	0.0126732	-0.0806579	0.199475	0.19	FALSE	FALSE	FALSE	ieu-a-1112	2	178154343	0.077	14890	0.278055	Primary sclerosing cholangitis || id:ieu-a-1112	Primary sclerosing cholangitis	Primary sclerosing cholangitis || ||	TRUE	igd	NA	NA	NA	NA	NA	NA	NA	2	178154343	0.0016125	1.9002e-14	425097	ebi-a-GCST90012114	|| id:ebi-a-GCST90012114	TRUE	reported	igd	2	TRUE	NA	NA	0.000145286	425097	7.3696e-05	14890	TRUE
126	rs57323441	C	A	C	A	0.0114104	0.0353671	0.122733	0.12	FALSE	FALSE	FALSE	ieu-a-1112	6	52407840	0.046	14890	0.434809	Primary sclerosing cholangitis || id:ieu-a-1112	Primary sclerosing cholangitis	Primary sclerosing cholangitis || ||	TRUE	igd	TRUE	rs57323441	rs77597761	C	A	T	C	6	52404343	0.00198198	2.19999e-09	425097	ebi-a-GCST90012114	|| id:ebi-a-GCST90012114	TRUE	reported	igd	2	TRUE	NA	NA	7.79621e-05	425097	3.97036e-05	14890	TRUE
127	rs5751229	A	G	A	G	0.0110158	0.0497421	0.228034	0.22	FALSE	FALSE	FALSE	ieu-a-1112	22	42547229	0.037	14890	0.170678	Primary sclerosing cholangitis || id:ieu-a-1112	Primary sclerosing cholangitis	Primary sclerosing cholangitis || ||	TRUE	igd	TRUE	rs5751229	rs5758608	A	G	T	C	22	42545221	0.0015472	1.50003e-12	425097	ebi-a-GCST90012114	|| id:ebi-a-GCST90012114	TRUE	reported	igd	2	TRUE	NA	NA	0.000119234	425097	0.000121382	14890	FALSE
128	rs5752773	C	G	C	G	-0.0108792	0.0276152	0.673405	0.7	FALSE	TRUE	FALSE	ieu-a-1112	22	29105610	0.033	14890	0.402276	Primary sclerosing cholangitis || id:ieu-a-1112	Primary sclerosing cholangitis	Primary sclerosing cholangitis || ||	TRUE	igd	TRUE	rs5752773	rs5752774	G	C	C	T	22	29105415	0.00137246	2.19989e-14	425097	ebi-a-GCST90012114	|| id:ebi-a-GCST90012114	TRUE	reported	igd	2	TRUE	NA	NA	0.00014779	425097	4.7034e-05	14890	TRUE
129	rs57615517	A	G	A	G	-0.00804383	-0.0544882	0.315013	0.34	FALSE	FALSE	FALSE	ieu-a-1112	3	52322417	0.032	14890	0.0867261	Primary sclerosing cholangitis || id:ieu-a-1112	Primary sclerosing cholangitis	Primary sclerosing cholangitis || ||	TRUE	igd	NA	NA	NA	NA	NA	NA	NA	3	52322417	0.00138589	4.70002e-10	425097	ebi-a-GCST90012114	|| id:ebi-a-GCST90012114	TRUE	reported	igd	2	TRUE	NA	NA	7.92406e-05	425097	0.000194708	14890	FALSE
130	rs5763800	G	A	G	A	-0.0267132	-0.00895974	0.023241	0.02	FALSE	FALSE	FALSE	ieu-a-1112	22	30533409	0.098	14890	0.922176	Primary sclerosing cholangitis || id:ieu-a-1112	Primary sclerosing cholangitis	Primary sclerosing cholangitis || ||	TRUE	igd	NA	NA	NA	NA	NA	NA	NA	22	30533409	0.00428122	8.99995e-10	425097	ebi-a-GCST90012114	|| id:ebi-a-GCST90012114	TRUE	reported	igd	2	TRUE	NA	NA	9.1578e-05	425097	5.61438e-07	14890	TRUE
131	rs57707030	A	C	A	C	0.00808838	0.0334348	0.395944	0.41	FALSE	FALSE	FALSE	ieu-a-1112	2	112012682	0.036	14890	0.338017	Primary sclerosing cholangitis || id:ieu-a-1112	Primary sclerosing cholangitis	Primary sclerosing cholangitis || ||	TRUE	igd	NA	NA	NA	NA	NA	NA	NA	2	112012682	0.00131388	2.59998e-10	425097	ebi-a-GCST90012114	|| id:ebi-a-GCST90012114	TRUE	reported	igd	2	TRUE	NA	NA	8.91429e-05	425097	5.79337e-05	14890	TRUE
132	rs577721086	C	T	C	T	-0.0196674	-0.0324672	0.049993	0.05	FALSE	FALSE	FALSE	ieu-a-1112	6	127454893	0.08	14890	0.676033	Primary sclerosing cholangitis || id:ieu-a-1112	Primary sclerosing cholangitis	Primary sclerosing cholangitis || ||	TRUE	igd	TRUE	rs577721086	rs72959041	C	T	A	G	6	127440047	0.00298809	3.40017e-11	425097	ebi-a-GCST90012114	|| id:ebi-a-GCST90012114	TRUE	reported	igd	2	TRUE	NA	NA	0.0001019	425097	1.10629e-05	14890	TRUE
133	rs58839393	T	A	T	A	-0.0157925	0.0129162	0.161374	0.17	FALSE	TRUE	FALSE	ieu-a-1112	2	43490619	0.047	14890	0.772504	Primary sclerosing cholangitis || id:ieu-a-1112	Primary sclerosing cholangitis	Primary sclerosing cholangitis || ||	TRUE	igd	NA	NA	NA	NA	NA	NA	NA	2	43490619	0.00175803	3.90032e-19	425097	ebi-a-GCST90012114	|| id:ebi-a-GCST90012114	TRUE	reported	igd	2	TRUE	NA	NA	0.000189793	425097	5.07265e-06	14890	TRUE
134	rs590097	G	T	G	T	0.0192827	0.08158	0.646578	0.64	FALSE	FALSE	FALSE	ieu-a-1112	2	111934107	0.032	14890	0.00889816	Primary sclerosing cholangitis || id:ieu-a-1112	Primary sclerosing cholangitis	Primary sclerosing cholangitis || ||	TRUE	igd	NA	NA	NA	NA	NA	NA	NA	2	111934107	0.00134582	3.80014e-48	425097	ebi-a-GCST90012114	|| id:ebi-a-GCST90012114	TRUE	reported	igd	2	TRUE	NA	NA	0.000482688	425097	0.000436357	14890	TRUE
135	rs6020423	T	C	T	C	-0.0102645	0.0989399	0.240043	0.24	FALSE	FALSE	FALSE	ieu-a-1112	20	48909667	0.039	14890	0.0100196	Primary sclerosing cholangitis || id:ieu-a-1112	Primary sclerosing cholangitis	Primary sclerosing cholangitis || ||	TRUE	igd	NA	NA	NA	NA	NA	NA	NA	20	48909667	0.0015067	6.4003e-12	425097	ebi-a-GCST90012114	|| id:ebi-a-GCST90012114	TRUE	reported	igd	2	TRUE	NA	NA	0.000109166	425097	0.000432105	14890	FALSE
136	rs6072329	A	G	A	G	0.00890224	0.0276152	0.392838	0.39	FALSE	FALSE	FALSE	ieu-a-1112	20	39916437	0.031	14890	0.36234	Primary sclerosing cholangitis || id:ieu-a-1112	Primary sclerosing cholangitis	Primary sclerosing cholangitis || ||	TRUE	igd	TRUE	rs6072329	rs6129801	A	G	C	T	20	39915515	0.00131822	4.19952e-12	425097	ebi-a-GCST90012114	|| id:ebi-a-GCST90012114	TRUE	reported	igd	2	TRUE	NA	NA	0.000107273	425097	5.32983e-05	14890	TRUE
137	rs61320678	G	T	G	T	0.0100581	0.0109399	0.23566	0.26	FALSE	FALSE	FALSE	ieu-a-1112	1	214177413	0.04	14890	0.787795	Primary sclerosing cholangitis || id:ieu-a-1112	Primary sclerosing cholangitis	Primary sclerosing cholangitis || ||	TRUE	igd	TRUE	rs61320678	rs6657185	G	T	G	T	1	214177319	0.00153359	2.29985e-11	425097	ebi-a-GCST90012114	|| id:ebi-a-GCST90012114	TRUE	reported	igd	2	TRUE	NA	NA	0.000101177	425097	5.02421e-06	14890	TRUE
138	rs61823391	C	T	C	T	-0.0110331	0.0459289	0.317121	0.31	FALSE	FALSE	FALSE	ieu-a-1112	1	218541992	0.033	14890	0.157761	Primary sclerosing cholangitis || id:ieu-a-1112	Primary sclerosing cholangitis	Primary sclerosing cholangitis || ||	TRUE	igd	NA	NA	NA	NA	NA	NA	NA	1	218541992	0.00138102	4.19952e-16	425097	ebi-a-GCST90012114	|| id:ebi-a-GCST90012114	TRUE	reported	igd	2	TRUE	NA	NA	0.000150122	425097	0.000130092	14890	TRUE
139	rs618888	G	T	G	T	-0.00774245	0.00299551	0.717036	0.74	FALSE	FALSE	FALSE	ieu-a-1112	11	125083116	0.038	14890	0.93456	Primary sclerosing cholangitis || id:ieu-a-1112	Primary sclerosing cholangitis	Primary sclerosing cholangitis || ||	TRUE	igd	TRUE	rs618888	rs647737	T	G	C	T	11	125081521	0.00141512	3.50002e-08	425097	ebi-a-GCST90012114	|| id:ebi-a-GCST90012114	TRUE	reported	igd	2	TRUE	NA	NA	7.04131e-05	425097	4.17386e-07	14890	TRUE
140	rs62115715	C	T	C	T	0.0295327	0.107957	0.027788	0.03	FALSE	FALSE	FALSE	ieu-a-1112	2	12531863	0.089	14890	0.20269	Primary sclerosing cholangitis || id:ieu-a-1112	Primary sclerosing cholangitis	Primary sclerosing cholangitis || ||	TRUE	igd	NA	NA	NA	NA	NA	NA	NA	2	12531863	0.00394106	8.30042e-14	425097	ebi-a-GCST90012114	|| id:ebi-a-GCST90012114	TRUE	reported	igd	2	TRUE	NA	NA	0.00013208	425097	9.88194e-05	14890	TRUE
141	rs62231815	C	T	C	T	-0.0152825	-0.0344014	0.101836	0.09	FALSE	FALSE	FALSE	ieu-a-1112	3	14423060	0.061	14890	0.56702	Primary sclerosing cholangitis || id:ieu-a-1112	Primary sclerosing cholangitis	Primary sclerosing cholangitis || ||	TRUE	igd	TRUE	rs62231815	rs62231822	C	T	T	C	3	14420880	0.00213435	1.80011e-13	425097	ebi-a-GCST90012114	|| id:ebi-a-GCST90012114	TRUE	reported	igd	2	TRUE	NA	NA	0.000120592	425097	2.13622e-05	14890	TRUE
142	rs62314881	T	G	T	G	-0.0106611	-0.0506931	0.183299	0.19	FALSE	FALSE	FALSE	ieu-a-1112	4	113956403	0.045	14890	0.242777	Primary sclerosing cholangitis || id:ieu-a-1112	Primary sclerosing cholangitis	Primary sclerosing cholangitis || ||	TRUE	igd	NA	NA	NA	NA	NA	NA	NA	4	113956403	0.0016696	2.1e-10	425097	ebi-a-GCST90012114	|| id:ebi-a-GCST90012114	TRUE	reported	igd	2	TRUE	NA	NA	9.59073e-05	425097	8.52313e-05	14890	TRUE
143	rs62394296	T	C	T	C	0.01233	-0.0582689	0.116613	0.12	FALSE	FALSE	FALSE	ieu-a-1112	6	25870381	0.045	14890	0.186414	Primary sclerosing cholangitis || id:ieu-a-1112	Primary sclerosing cholangitis	Primary sclerosing cholangitis || ||	TRUE	igd	NA	NA	NA	NA	NA	NA	NA	6	25870381	0.00200352	4.20001e-10	425097	ebi-a-GCST90012114	|| id:ebi-a-GCST90012114	TRUE	reported	igd	2	TRUE	NA	NA	8.9087e-05	425097	0.000112606	14890	FALSE
144	rs643434	A	G	A	G	-0.00804118	-0.0657877	0.340066	0.36	FALSE	FALSE	FALSE	ieu-a-1112	9	136142355	0.031	14890	0.0279814	Primary sclerosing cholangitis || id:ieu-a-1112	Primary sclerosing cholangitis	Primary sclerosing cholangitis || ||	TRUE	igd	NA	NA	NA	NA	NA	NA	NA	9	136142355	0.00135728	3.09999e-09	425097	ebi-a-GCST90012114	|| id:ebi-a-GCST90012114	TRUE	reported	igd	2	TRUE	NA	NA	8.25617e-05	425097	0.000302412	14890	FALSE
145	rs6458331	C	T	C	T	-0.0141529	0	0.274749	0.29	FALSE	FALSE	FALSE	ieu-a-1112	6	43299058	0.032	14890	0.996615	Primary sclerosing cholangitis || id:ieu-a-1112	Primary sclerosing cholangitis	Primary sclerosing cholangitis || ||	TRUE	igd	TRUE	rs6458331	rs2279087	C	T	G	T	6	43280028	0.0014488	1.20005e-22	425097	ebi-a-GCST90012114	|| id:ebi-a-GCST90012114	TRUE	reported	igd	2	TRUE	NA	NA	0.000224435	425097	0	14890	TRUE
146	rs6462989	C	A	C	A	-0.00798825	0.0148886	0.340577	0.34	FALSE	FALSE	FALSE	ieu-a-1112	7	40869754	0.031	14890	0.637542	Primary sclerosing cholangitis || id:ieu-a-1112	Primary sclerosing cholangitis	Primary sclerosing cholangitis || ||	TRUE	igd	NA	NA	NA	NA	NA	NA	NA	7	40869754	0.00135837	1.5e-09	425097	ebi-a-GCST90012114	|| id:ebi-a-GCST90012114	TRUE	reported	igd	2	TRUE	NA	NA	8.13478e-05	425097	1.54932e-05	14890	TRUE
147	rs6471583	A	G	A	G	-0.0113891	-0.00598207	0.556907	0.57	FALSE	FALSE	FALSE	ieu-a-1112	8	144059550	0.036	14890	0.854828	Primary sclerosing cholangitis || id:ieu-a-1112	Primary sclerosing cholangitis	Primary sclerosing cholangitis || ||	TRUE	igd	TRUE	rs6471583	rs9774548	G	A	A	G	8	143991092	0.00129558	1.10002e-19	425097	ebi-a-GCST90012114	|| id:ebi-a-GCST90012114	TRUE	reported	igd	2	TRUE	NA	NA	0.000181755	425097	1.85465e-06	14890	TRUE
148	rs6684361	C	T	C	T	0.0247434	0.0506931	0.307562	0.3	FALSE	FALSE	FALSE	ieu-a-1112	1	101737743	0.033	14890	0.123294	Primary sclerosing cholangitis || id:ieu-a-1112	Primary sclerosing cholangitis	Primary sclerosing cholangitis || ||	TRUE	igd	NA	NA	NA	NA	NA	NA	NA	1	101737743	0.00139978	2.49977e-70	425097	ebi-a-GCST90012114	|| id:ebi-a-GCST90012114	TRUE	reported	igd	2	TRUE	NA	NA	0.000734504	425097	0.000158476	14890	TRUE
149	rs6760924	A	G	A	G	-0.0134807	0.154436	0.082186	0.08	FALSE	FALSE	FALSE	ieu-a-1112	2	48951491	0.061	14890	0.00891846	Primary sclerosing cholangitis || id:ieu-a-1112	Primary sclerosing cholangitis	Primary sclerosing cholangitis || ||	TRUE	igd	NA	NA	NA	NA	NA	NA	NA	2	48951491	0.00234706	1.79999e-08	425097	ebi-a-GCST90012114	|| id:ebi-a-GCST90012114	TRUE	reported	igd	2	TRUE	NA	NA	7.75991e-05	425097	0.000430342	14890	FALSE
150	rs67967246	C	A	C	A	0.0152385	-0.0119286	0.132046	0.13	FALSE	FALSE	FALSE	ieu-a-1112	19	46408018	0.051	14890	0.814111	Primary sclerosing cholangitis || id:ieu-a-1112	Primary sclerosing cholangitis	Primary sclerosing cholangitis || ||	TRUE	igd	NA	NA	NA	NA	NA	NA	NA	19	46408018	0.00190426	9.20026e-16	425097	ebi-a-GCST90012114	|| id:ebi-a-GCST90012114	TRUE	reported	igd	2	TRUE	NA	NA	0.000150619	425097	3.67452e-06	14890	TRUE
152	rs6858253	T	C	T	C	-0.00855584	-0.00995033	0.593573	0.61	FALSE	FALSE	FALSE	ieu-a-1112	4	88194341	0.031	14890	0.751275	Primary sclerosing cholangitis || id:ieu-a-1112	Primary sclerosing cholangitis	Primary sclerosing cholangitis || ||	TRUE	igd	NA	NA	NA	NA	NA	NA	NA	4	88194341	0.00131196	9.09913e-11	425097	ebi-a-GCST90012114	|| id:ebi-a-GCST90012114	TRUE	reported	igd	2	TRUE	NA	NA	0.000100036	425097	6.9201e-06	14890	TRUE
153	rs696516	T	G	T	G	-0.00845398	0.0392207	0.7344	0.75	FALSE	FALSE	FALSE	ieu-a-1112	3	136247748	0.034	14890	0.240483	Primary sclerosing cholangitis || id:ieu-a-1112	Primary sclerosing cholangitis	Primary sclerosing cholangitis || ||	TRUE	igd	TRUE	rs696516	rs1070230	G	T	T	G	3	136067778	0.00145742	1.09999e-09	425097	ebi-a-GCST90012114	|| id:ebi-a-GCST90012114	TRUE	reported	igd	2	TRUE	NA	NA	7.91467e-05	425097	8.93712e-05	14890	FALSE
154	rs73075656	T	G	T	G	-0.0147509	0.00995033	0.132959	0.13	FALSE	FALSE	FALSE	ieu-a-1112	3	41105947	0.043	14890	0.809308	Primary sclerosing cholangitis || id:ieu-a-1112	Primary sclerosing cholangitis	Primary sclerosing cholangitis || ||	TRUE	igd	NA	NA	NA	NA	NA	NA	NA	3	41105947	0.00190594	2.09991e-15	425097	ebi-a-GCST90012114	|| id:ebi-a-GCST90012114	TRUE	reported	igd	2	TRUE	NA	NA	0.000140887	425097	3.59667e-06	14890	TRUE
155	rs7314285	G	T	G	T	0.0144668	0.0401818	0.068211	0.07	FALSE	FALSE	FALSE	ieu-a-1112	12	111522026	0.07	14890	0.556196	Primary sclerosing cholangitis || id:ieu-a-1112	Primary sclerosing cholangitis	Primary sclerosing cholangitis || ||	TRUE	igd	NA	NA	NA	NA	NA	NA	NA	12	111522026	0.00255218	7.49998e-09	425097	ebi-a-GCST90012114	|| id:ebi-a-GCST90012114	TRUE	reported	igd	2	TRUE	NA	NA	7.55794e-05	425097	2.21318e-05	14890	TRUE
156	rs73200740	A	C	A	C	0.00921089	0.0620354	0.235927	0.23	FALSE	FALSE	FALSE	ieu-a-1112	8	10627311	0.034	14890	0.0645535	Primary sclerosing cholangitis || id:ieu-a-1112	Primary sclerosing cholangitis	Primary sclerosing cholangitis || ||	TRUE	igd	NA	NA	NA	NA	NA	NA	NA	8	10627311	0.00151554	1.79999e-09	425097	ebi-a-GCST90012114	|| id:ebi-a-GCST90012114	TRUE	reported	igd	2	TRUE	NA	NA	8.6885e-05	425097	0.000223557	14890	FALSE
157	rs733190	C	T	C	T	-0.00773479	0.00796817	0.474437	0.48	FALSE	FALSE	FALSE	ieu-a-1112	1	172095226	0.035	14890	0.821886	Primary sclerosing cholangitis || id:ieu-a-1112	Primary sclerosing cholangitis	Primary sclerosing cholangitis || ||	TRUE	igd	NA	NA	NA	NA	NA	NA	NA	1	172095226	0.00128895	1.6e-09	425097	ebi-a-GCST90012114	|| id:ebi-a-GCST90012114	TRUE	reported	igd	2	TRUE	NA	NA	8.47037e-05	425097	3.48131e-06	14890	TRUE
158	rs7342537	G	A	G	A	0.0357478	0.0188218	0.017933	0.02	FALSE	FALSE	FALSE	ieu-a-1112	14	21555063	0.132	14890	0.882484	Primary sclerosing cholangitis || id:ieu-a-1112	Primary sclerosing cholangitis	Primary sclerosing cholangitis || ||	TRUE	igd	NA	NA	NA	NA	NA	NA	NA	14	21555063	0.00487009	5.50047e-13	425097	ebi-a-GCST90012114	|| id:ebi-a-GCST90012114	TRUE	reported	igd	2	TRUE	NA	NA	0.000126731	425097	1.36564e-06	14890	TRUE
159	rs738409	G	C	G	C	0.0147054	0.00697561	0.21646	0.23	FALSE	TRUE	FALSE	ieu-a-1112	22	44324727	0.041	14890	0.860428	Primary sclerosing cholangitis || id:ieu-a-1112	Primary sclerosing cholangitis	Primary sclerosing cholangitis || ||	TRUE	igd	NA	NA	NA	NA	NA	NA	NA	22	44324727	0.00156094	7.39946e-21	425097	ebi-a-GCST90012114	|| id:ebi-a-GCST90012114	TRUE	reported	igd	2	TRUE	NA	NA	0.000208739	425097	1.94428e-06	14890	TRUE
160	rs7406661	C	T	C	T	0.0136505	0.0525924	0.205468	0.22	FALSE	FALSE	FALSE	ieu-a-1112	17	7073014	0.041	14890	0.191727	Primary sclerosing cholangitis || id:ieu-a-1112	Primary sclerosing cholangitis	Primary sclerosing cholangitis || ||	TRUE	igd	TRUE	rs7406661	rs12945886	C	T	G	A	17	7063667	0.00161678	5.19996e-17	425097	ebi-a-GCST90012114	|| id:ebi-a-GCST90012114	TRUE	reported	igd	2	TRUE	NA	NA	0.000167663	425097	0.000110508	14890	TRUE
161	rs7552692	C	A	C	A	-0.011657	0.0178399	0.266619	0.27	FALSE	FALSE	FALSE	ieu-a-1112	1	113163632	0.033	14890	0.577418	Primary sclerosing cholangitis || id:ieu-a-1112	Primary sclerosing cholangitis	Primary sclerosing cholangitis || ||	TRUE	igd	TRUE	rs7552692	rs4838960	C	A	G	T	1	113147897	0.00145467	1.69981e-15	425097	ebi-a-GCST90012114	|| id:ebi-a-GCST90012114	TRUE	reported	igd	2	TRUE	NA	NA	0.00015104	425097	1.96296e-05	14890	TRUE
162	rs759068	A	G	A	G	0.0114466	0.0760347	0.294135	0.3	FALSE	FALSE	FALSE	ieu-a-1112	19	2793194	0.032	14890	0.015294	Primary sclerosing cholangitis || id:ieu-a-1112	Primary sclerosing cholangitis	Primary sclerosing cholangitis || ||	TRUE	igd	TRUE	rs759068	rs1640269	A	G	C	A	19	2792566	0.0014137	5.19996e-16	425097	ebi-a-GCST90012114	|| id:ebi-a-GCST90012114	TRUE	reported	igd	2	TRUE	NA	NA	0.0001542	425097	0.000379073	14890	FALSE
163	rs76552057	T	C	T	C	-0.0383816	-0.0459289	0.031954	0.03	FALSE	FALSE	FALSE	ieu-a-1112	17	7402226	0.109	14890	0.65872	Primary sclerosing cholangitis || id:ieu-a-1112	Primary sclerosing cholangitis	Primary sclerosing cholangitis || ||	TRUE	igd	TRUE	rs76552057	rs117311246	T	C	G	C	17	7328547	0.003663	2.19989e-26	425097	ebi-a-GCST90012114	|| id:ebi-a-GCST90012114	TRUE	reported	igd	2	TRUE	NA	NA	0.000258211	425097	1.19255e-05	14890	TRUE
164	rs76712439	T	C	T	C	0.0481669	-0.0334348	0.039496	0.03	FALSE	FALSE	FALSE	ieu-a-1112	2	31982811	0.101	14890	0.732931	Primary sclerosing cholangitis || id:ieu-a-1112	Primary sclerosing cholangitis	Primary sclerosing cholangitis || ||	TRUE	igd	TRUE	rs76712439	rs112881196	T	C	G	C	2	31914921	0.00334593	4.40048e-47	425097	ebi-a-GCST90012114	|| id:ebi-a-GCST90012114	TRUE	reported	igd	2	TRUE	NA	NA	0.000487266	425097	7.36063e-06	14890	TRUE
165	rs77017252	A	T	A	T	-0.0104464	0.0506931	0.243979	0.24	FALSE	TRUE	FALSE	ieu-a-1112	19	7218922	0.04	14890	0.193624	Primary sclerosing cholangitis || id:ieu-a-1112	Primary sclerosing cholangitis	Primary sclerosing cholangitis || ||	TRUE	igd	NA	NA	NA	NA	NA	NA	NA	19	7218922	0.00150601	4.79954e-12	425097	ebi-a-GCST90012114	|| id:ebi-a-GCST90012114	TRUE	reported	igd	2	TRUE	NA	NA	0.000113173	425097	0.000107868	14890	TRUE
166	rs7759938	T	C	T	C	0.00999899	-0.0217615	0.677632	0.68	FALSE	FALSE	FALSE	ieu-a-1112	6	105378954	0.038	14890	0.563599	Primary sclerosing cholangitis || id:ieu-a-1112	Primary sclerosing cholangitis	Primary sclerosing cholangitis || ||	TRUE	igd	NA	NA	NA	NA	NA	NA	NA	6	105378954	0.00137665	1.69981e-13	425097	ebi-a-GCST90012114	|| id:ebi-a-GCST90012114	TRUE	reported	igd	2	TRUE	NA	NA	0.000124087	425097	2.20275e-05	14890	TRUE
167	rs78248023	A	C	A	C	0.0192124	-0.147558	0.077892	0.08	FALSE	FALSE	FALSE	ieu-a-1112	19	49515171	0.067	14890	0.0216631	Primary sclerosing cholangitis || id:ieu-a-1112	Primary sclerosing cholangitis	Primary sclerosing cholangitis || ||	TRUE	igd	NA	NA	NA	NA	NA	NA	NA	19	49515171	0.00240541	1.59993e-16	425097	ebi-a-GCST90012114	|| id:ebi-a-GCST90012114	TRUE	reported	igd	2	TRUE	NA	NA	0.000150049	425097	0.000325685	14890	FALSE
168	rs784420	G	A	G	A	0.0129787	0.079735	0.288392	0.3	FALSE	FALSE	FALSE	ieu-a-1112	5	77987524	0.037	14890	0.0261613	Primary sclerosing cholangitis || id:ieu-a-1112	Primary sclerosing cholangitis	Primary sclerosing cholangitis || ||	TRUE	igd	NA	NA	NA	NA	NA	NA	NA	5	77987524	0.00141823	3.19963e-21	425097	ebi-a-GCST90012114	|| id:ebi-a-GCST90012114	TRUE	reported	igd	2	TRUE	NA	NA	0.000196969	425097	0.000311833	14890	FALSE
169	rs7937758	A	G	A	G	0.00663707	-0.0237165	0.503914	0.52	FALSE	FALSE	FALSE	ieu-a-1112	11	10236478	0.031	14890	0.429687	Primary sclerosing cholangitis || id:ieu-a-1112	Primary sclerosing cholangitis	Primary sclerosing cholangitis || ||	TRUE	igd	NA	NA	NA	NA	NA	NA	NA	11	10236478	0.00128766	2.90001e-08	425097	ebi-a-GCST90012114	|| id:ebi-a-GCST90012114	TRUE	reported	igd	2	TRUE	NA	NA	6.24938e-05	425097	3.93119e-05	14890	TRUE
170	rs79384925	A	C	A	C	-0.0255801	0.110647	0.136615	0.12	FALSE	FALSE	FALSE	ieu-a-1112	18	71938618	0.046	14890	0.0132651	Primary sclerosing cholangitis || id:ieu-a-1112	Primary sclerosing cholangitis	Primary sclerosing cholangitis || ||	TRUE	igd	NA	NA	NA	NA	NA	NA	NA	18	71938618	0.00187278	1.99986e-41	425097	ebi-a-GCST90012114	|| id:ebi-a-GCST90012114	TRUE	reported	igd	2	TRUE	NA	NA	0.000438687	425097	0.000388471	14890	TRUE
171	rs8066451	T	C	T	C	0.0125985	0.001998	0.412998	0.39	FALSE	FALSE	FALSE	ieu-a-1112	17	7275379	0.036	14890	0.952129	Primary sclerosing cholangitis || id:ieu-a-1112	Primary sclerosing cholangitis	Primary sclerosing cholangitis || ||	TRUE	igd	TRUE	rs8066451	rs11868624	T	C	T	C	17	7273063	0.0013046	9.09913e-22	425097	ebi-a-GCST90012114	|| id:ebi-a-GCST90012114	TRUE	reported	igd	2	TRUE	NA	NA	0.000219332	425097	2.06895e-07	14890	TRUE
172	rs850293	C	A	C	A	0.0161012	-0.0198026	0.11175	0.11	FALSE	FALSE	FALSE	ieu-a-1112	11	123438118	0.056	14890	0.718224	Primary sclerosing cholangitis || id:ieu-a-1112	Primary sclerosing cholangitis	Primary sclerosing cholangitis || ||	TRUE	igd	NA	NA	NA	NA	NA	NA	NA	11	123438118	0.00205446	1.50003e-15	425097	ebi-a-GCST90012114	|| id:ebi-a-GCST90012114	TRUE	reported	igd	2	TRUE	NA	NA	0.000144468	425097	8.39902e-06	14890	TRUE
173	rs858528	T	C	T	C	-0.0331567	-0.160417	0.126916	0.13	FALSE	FALSE	FALSE	ieu-a-1112	17	7575564	0.053	14890	0.00198468	Primary sclerosing cholangitis || id:ieu-a-1112	Primary sclerosing cholangitis	Primary sclerosing cholangitis || ||	TRUE	igd	TRUE	rs858528	rs1642793	T	C	T	C	17	7574936	0.00194056	1.50003e-66	425097	ebi-a-GCST90012114	|| id:ebi-a-GCST90012114	TRUE	reported	igd	2	TRUE	NA	NA	0.000686285	425097	0.000614958	14890	TRUE
174	rs881301	C	T	C	T	-0.0081257	-0.00796817	0.412933	0.42	FALSE	FALSE	FALSE	ieu-a-1112	8	38332318	0.031	14890	0.787263	Primary sclerosing cholangitis || id:ieu-a-1112	Primary sclerosing cholangitis	Primary sclerosing cholangitis || ||	TRUE	igd	NA	NA	NA	NA	NA	NA	NA	8	38332318	0.00130258	6.4e-10	425097	ebi-a-GCST90012114	|| id:ebi-a-GCST90012114	TRUE	reported	igd	2	TRUE	NA	NA	9.1535e-05	425097	4.43768e-06	14890	TRUE
175	rs915178	T	C	T	C	-0.00970565	-0.0119286	0.261561	0.26	FALSE	FALSE	FALSE	ieu-a-1112	1	155978725	0.04	14890	0.759934	Primary sclerosing cholangitis || id:ieu-a-1112	Primary sclerosing cholangitis	Primary sclerosing cholangitis || ||	TRUE	igd	NA	NA	NA	NA	NA	NA	NA	1	155978725	0.00146815	1.09999e-10	425097	ebi-a-GCST90012114	|| id:ebi-a-GCST90012114	TRUE	reported	igd	2	TRUE	NA	NA	0.000102796	425097	5.97338e-06	14890	TRUE
176	rs9399469	A	T	A	T	0.00894726	-0.0704585	0.622849	0.62	FALSE	TRUE	FALSE	ieu-a-1112	6	144318529	0.035	14890	0.0385949	Primary sclerosing cholangitis || id:ieu-a-1112	Primary sclerosing cholangitis	Primary sclerosing cholangitis || ||	TRUE	igd	NA	NA	NA	NA	NA	NA	NA	6	144318529	0.00133331	1.80011e-11	425097	ebi-a-GCST90012114	|| id:ebi-a-GCST90012114	TRUE	reported	igd	2	TRUE	NA	NA	0.000105922	425097	0.00027213	14890	FALSE
177	rs941446	T	C	T	C	0.00843126	0.0732505	0.632345	0.61	FALSE	FALSE	FALSE	ieu-a-1112	17	17680273	0.032	14890	0.0185545	Primary sclerosing cholangitis || id:ieu-a-1112	Primary sclerosing cholangitis	Primary sclerosing cholangitis || ||	TRUE	igd	NA	NA	NA	NA	NA	NA	NA	17	17680273	0.00133551	3.50002e-10	425097	ebi-a-GCST90012114	|| id:ebi-a-GCST90012114	TRUE	reported	igd	2	TRUE	NA	NA	9.37484e-05	425097	0.000351829	14890	FALSE
178	rs9509847	A	C	A	C	-0.0200719	-0.0198026	0.371959	0.39	FALSE	FALSE	FALSE	ieu-a-1112	13	22318497	0.035	14890	0.560321	Primary sclerosing cholangitis || id:ieu-a-1112	Primary sclerosing cholangitis	Primary sclerosing cholangitis || ||	TRUE	igd	TRUE	rs9509847	rs507446	A	C	C	T	13	22318314	0.00133617	1.59993e-52	425097	ebi-a-GCST90012114	|| id:ebi-a-GCST90012114	TRUE	reported	igd	2	TRUE	NA	NA	0.000530563	425097	2.15012e-05	14890	TRUE
179	rs9543012	C	T	C	T	0.00806298	0.0497421	0.352587	0.34	FALSE	FALSE	FALSE	ieu-a-1112	13	73172648	0.036	14890	0.160088	Primary sclerosing cholangitis || id:ieu-a-1112	Primary sclerosing cholangitis	Primary sclerosing cholangitis || ||	TRUE	igd	NA	NA	NA	NA	NA	NA	NA	13	73172648	0.00134861	2.59998e-10	425097	ebi-a-GCST90012114	|| id:ebi-a-GCST90012114	TRUE	reported	igd	2	TRUE	NA	NA	8.40806e-05	425097	0.000128219	14890	FALSE
180	rs9552597	A	G	A	G	0.0118748	0.0158733	0.190822	0.2	FALSE	FALSE	FALSE	ieu-a-1112	13	22692292	0.042	14890	0.6962	Primary sclerosing cholangitis || id:ieu-a-1112	Primary sclerosing cholangitis	Primary sclerosing cholangitis || ||	TRUE	igd	TRUE	rs9552597	rs9316766	A	G	G	A	13	22690127	0.00163999	2.29985e-13	425097	ebi-a-GCST90012114	|| id:ebi-a-GCST90012114	TRUE	reported	igd	2	TRUE	NA	NA	0.000123319	425097	9.5939e-06	14890	TRUE
181	rs9686661	T	C	T	C	-0.012459	0.169743	0.200299	0.18	FALSE	FALSE	FALSE	ieu-a-1112	5	55861786	0.074	14890	0.0167985	Primary sclerosing cholangitis || id:ieu-a-1112	Primary sclerosing cholangitis	Primary sclerosing cholangitis || ||	TRUE	igd	NA	NA	NA	NA	NA	NA	NA	5	55861786	0.00160491	1.29987e-14	425097	ebi-a-GCST90012114	|| id:ebi-a-GCST90012114	TRUE	reported	igd	2	TRUE	NA	NA	0.000141748	425097	0.000353289	14890	FALSE
182	rs9850919	T	C	T	C	-0.00692584	0.00796817	0.594013	0.61	FALSE	FALSE	FALSE	ieu-a-1112	3	169177924	0.037	14890	0.824095	Primary sclerosing cholangitis || id:ieu-a-1112	Primary sclerosing cholangitis	Primary sclerosing cholangitis || ||	TRUE	igd	NA	NA	NA	NA	NA	NA	NA	3	169177924	0.0013098	4.70002e-08	425097	ebi-a-GCST90012114	|| id:ebi-a-GCST90012114	TRUE	reported	igd	2	TRUE	NA	NA	6.57689e-05	425097	3.11513e-06	14890	TRUE
183	rs9913470	G	A	G	A	-0.0138148	-0.0207825	0.196796	0.3	FALSE	FALSE	FALSE	ieu-a-1112	17	29566575	0.034	14890	0.520928	Primary sclerosing cholangitis || id:ieu-a-1112	Primary sclerosing cholangitis	Primary sclerosing cholangitis || ||	TRUE	igd	NA	NA	NA	NA	NA	NA	NA	17	29566575	0.00174864	5.30029e-15	425097	ebi-a-GCST90012114	|| id:ebi-a-GCST90012114	TRUE	reported	igd	2	TRUE	NA	NA	0.000146804	425097	2.50952e-05	14890	TRUE
184	rs9945624	T	C	T	C	-0.0104173	0.0592119	0.113561	0.11	FALSE	FALSE	FALSE	ieu-a-1112	18	71899580	0.055	14890	0.26748	Primary sclerosing cholangitis || id:ieu-a-1112	Primary sclerosing cholangitis	Primary sclerosing cholangitis || ||	TRUE	igd	NA	NA	NA	NA	NA	NA	NA	18	71899580	0.00204482	3.2e-08	425097	ebi-a-GCST90012114	|| id:ebi-a-GCST90012114	TRUE	reported	igd	2	TRUE	NA	NA	6.10503e-05	425097	7.78435e-05	14890	FALSE
[truncated: 2 more columns]

## Sheet: TConPSC
Column1	X	SNP	effect_allele.exposure	other_allele.exposure	effect_allele.outcome	other_allele.outcome	beta.exposure	beta.outcome	eaf.exposure	eaf.outcome	remove	palindromic	ambiguous	id.outcome	chr	pos	se.outcome	samplesize.outcome	pval.outcome	outcome	originalname.outcome	outcome.deprecated	mr_keep.outcome	data_source.outcome	proxy.outcome	target_snp.outcome	proxy_snp.outcome	target_a1.outcome	target_a2.outcome	proxy_a1.outcome	proxy_a2.outcome	pval.exposure	chr.exposure	se.exposure	samplesize.exposure	pos.exposure	id.exposure	exposure	mr_keep.exposure	pval_origin.exposure	data_source.exposure	action	mr_keep	units.outcome	units.exposure	rsq.exposure	effective_n.exposure	rsq.outcome	effective_n.outcome
1	1	rs1002687	A	G	A	G	0.0428083	0.00895974	0.644777	0.66	FALSE	FALSE	FALSE	ieu-a-1112	1	62963737	0.031	14890	0.76363	Primary sclerosing cholangitis || id:ieu-a-1112	Primary sclerosing cholangitis	Primary sclerosing cholangitis || ||	TRUE	igd	NA	NA	NA	NA	NA	NA	NA	3.3e-26	1	0.00417545	115078	62963737	met-d-Total_C	|| id:met-d-Total_C	TRUE	reported	igd	2	TRUE	NA	NA	0.000912574	115078	5.61085e-06	14890
2	2	rs102275	C	T	C	T	-0.0660426	0.00995033	0.349784	0.34	FALSE	FALSE	FALSE	ieu-a-1112	11	61557803	0.031	14890	0.731904	Primary sclerosing cholangitis || id:ieu-a-1112	Primary sclerosing cholangitis	Primary sclerosing cholangitis || ||	TRUE	igd	NA	NA	NA	NA	NA	NA	NA	3.7e-59	11	0.00418036	115078	61557803	met-d-Total_C	|| id:met-d-Total_C	TRUE	reported	igd	2	TRUE	NA	NA	0.00216419	115078	6.9201e-06	14890
3	3	rs1057558	C	T	C	T	-0.0280556	0.00995033	0.220311	0.21	FALSE	FALSE	FALSE	ieu-a-1112	7	1064983	0.037	14890	0.779859	Primary sclerosing cholangitis || id:ieu-a-1112	Primary sclerosing cholangitis	Primary sclerosing cholangitis || ||	TRUE	igd	TRUE	rs1057558	rs10243973	C	T	C	T	7.2e-10	7	0.00482698	115078	1062366	met-d-Total_C	|| id:met-d-Total_C	TRUE	reported	igd	2	TRUE	NA	NA	0.000293478	115078	4.85773e-06	14890
4	4	rs10838724	T	G	T	G	-0.0261546	-0.001998	0.36878	0.4	FALSE	FALSE	FALSE	ieu-a-1112	11	47527052	0.031	14890	0.945117	Primary sclerosing cholangitis || id:ieu-a-1112	Primary sclerosing cholangitis	Primary sclerosing cholangitis || ||	TRUE	igd	NA	NA	NA	NA	NA	NA	NA	1.8e-10	11	0.00419093	115078	47527052	met-d-Total_C	|| id:met-d-Total_C	TRUE	reported	igd	2	TRUE	NA	NA	0.000338332	115078	2.79017e-07	14890
5	5	rs11065358	C	T	C	T	-0.0272454	-0.00299551	0.661892	0.65	FALSE	FALSE	FALSE	ieu-a-1112	12	121388962	0.032	14890	0.933909	Primary sclerosing cholangitis || id:ieu-a-1112	Primary sclerosing cholangitis	Primary sclerosing cholangitis || ||	TRUE	igd	TRUE	rs11065358	rs2650000	T	C	A	C	1.8e-10	12	0.00424355	115078	121384495	met-d-Total_C	|| id:met-d-Total_C	TRUE	reported	igd	2	TRUE	NA	NA	0.000358086	115078	5.88579e-07	14890
6	6	rs111784051	G	T	G	T	-0.374931	-0.116894	0.030353	0.03	FALSE	FALSE	FALSE	ieu-a-1112	19	45402262	0.102	14890	0.229225	Primary sclerosing cholangitis || id:ieu-a-1112	Primary sclerosing cholangitis	Primary sclerosing cholangitis || ||	TRUE	igd	NA	NA	NA	NA	NA	NA	NA	1e-200	19	0.0117206	115078	45402262	met-d-Total_C	|| id:met-d-Total_C	TRUE	reported	igd	2	TRUE	NA	NA	0.00881401	115078	8.82083e-05	14890
7	7	rs112875651	A	G	A	G	-0.0482053	0.0695261	0.392383	0.39	FALSE	FALSE	FALSE	ieu-a-1112	8	126506694	0.036	14890	0.0497313	Primary sclerosing cholangitis || id:ieu-a-1112	Primary sclerosing cholangitis	Primary sclerosing cholangitis || ||	TRUE	igd	NA	NA	NA	NA	NA	NA	NA	1.7e-32	8	0.00415174	115078	126506694	met-d-Total_C	|| id:met-d-Total_C	TRUE	reported	igd	2	TRUE	NA	NA	0.00117014	115078	0.000250464	14890
8	8	rs114863007	A	G	A	G	-0.0455566	-0.0276152	0.09452	0.1	FALSE	FALSE	FALSE	ieu-a-1112	6	34729158	0.052	14890	0.588086	Primary sclerosing cholangitis || id:ieu-a-1112	Primary sclerosing cholangitis	Primary sclerosing cholangitis || ||	TRUE	igd	NA	NA	NA	NA	NA	NA	NA	2.9e-12	6	0.00687304	115078	34729158	met-d-Total_C	|| id:met-d-Total_C	TRUE	reported	igd	2	TRUE	NA	NA	0.00038164	115078	1.89428e-05	14890
[truncated: 54 more rows]
[truncated: 3 more columns]

## Sheet: Smoking initiation onPSC
Column1	SNP	effect_allele.exposure	other_allele.exposure	effect_allele.outcome	other_allele.outcome	beta.exposure	beta.outcome	eaf.exposure	eaf.outcome	remove	palindromic	ambiguous	id.outcome	chr	pos	se.outcome	samplesize.outcome	pval.outcome	outcome	originalname.outcome	outcome.deprecated	mr_keep.outcome	data_source.outcome	proxy.outcome	target_snp.outcome	proxy_snp.outcome	target_a1.outcome	target_a2.outcome	proxy_a1.outcome	proxy_a2.outcome	chr.exposure	pos.exposure	se.exposure	pval.exposure	samplesize.exposure	id.exposure	exposure	mr_keep.exposure	pval_origin.exposure	data_source.exposure	action	mr_keep	units.outcome	units.exposure	rsq.exposure	effective_n.exposure	rsq.outcome	effective_n.outcome	steiger_dir
[truncated: 83 more rows]
[truncated: 3 more columns]

[truncated: 22 more sheets: SLEonPSC, RAonPSC, Past smoking onPSC, LDLonPSC, IBDonPSC, Household income onPSC, HDLonPSC, HConPSC, HbA1ConPSC, FastinginsulinonPSC, FastingglucoseonPSC, EDUCATIONonPSC, CRPonPSC, COFFEEonPSC, CigarettesonPSC, CholelithiasisonPSC, CalciumonPSC, BMIonPSC, APOonPSC, Sheet1 …]
